# Supplementary material for: Identification of Key Genes Associated With Early Calf-Hood Nutrition in Subcutaneous and Visceral Adipose Tissues by Co-Expression Analysis
Source: Front Vet Sci. 2022 May 10;9:831129. doi: 10.3389/fvets.2022.831129 (PMC9127810; doi:10.3389/fvets.2022.831129)
Supplement: Supplementary Table 1 — Experimental and phenotypical information of the used datasets (PRJNA382633 and PRJNA664093). [file Table_1.XLS]

## Sheet: PRJNA664093
Experimental and phenotypical information of the dataset PRJNA664093
BioSample	breed	diet	Experiment	GEO_Accession (exp)	Sample Name	source_name	SRA Study	gender	tissue	run_accession	Sample Name	BioProject
SAMN16197774	Holstein-Friesian X Angus	Low_nutrition	SRX9141065	GSM4792785	GSM4792785	Adipose	SRP282876	female	Visceral Adipose	SRR12660013	GSM4792785	PRJNA664093
SAMN16197773	Holstein-Friesian X Angus	High_nutrition	SRX9141066	GSM4792787	GSM4792787	Adipose	SRP282876	female	Visceral Adipose	SRR12660014	GSM4792787	PRJNA664093
SAMN16197772	Holstein-Friesian X Angus	High_nutrition	SRX9141067	GSM4792789	GSM4792789	Adipose	SRP282876	female	Visceral Adipose	SRR12660015	GSM4792789	PRJNA664093
SAMN16197771	Holstein-Friesian X Angus	High_nutrition	SRX9141068	GSM4792791	GSM4792791	Adipose	SRP282876	female	Visceral Adipose	SRR12660016	GSM4792791	PRJNA664093
SAMN16197770	Holstein-Friesian X Angus	Low_nutrition	SRX9141069	GSM4792794	GSM4792794	Adipose	SRP282876	female	Visceral Adipose	SRR12660017	GSM4792794	PRJNA664093
SAMN16197768	Holstein-Friesian X Angus	High_nutrition	SRX9141070	GSM4792796	GSM4792796	Adipose	SRP282876	female	Visceral Adipose	SRR12660018	GSM4792796	PRJNA664093
SAMN16197767	Holstein-Friesian X Angus	Low_nutrition	SRX9141071	GSM4792798	GSM4792798	Adipose	SRP282876	female	Visceral Adipose	SRR12660019	GSM4792798	PRJNA664093
SAMN16197766	Holstein-Friesian X Angus	Low_nutrition	SRX9141072	GSM4792800	GSM4792800	Adipose	SRP282876	female	Visceral Adipose	SRR12660020	GSM4792800	PRJNA664093
SAMN16197765	Holstein-Friesian X Angus	Low_nutrition	SRX9141073	GSM4792802	GSM4792802	Adipose	SRP282876	female	Visceral Adipose	SRR12660021	GSM4792802	PRJNA664093
SAMN16197764	Holstein-Friesian X Angus	High_nutrition	SRX9141074	GSM4792804	GSM4792804	Adipose	SRP282876	female	Visceral Adipose	SRR12660022	GSM4792804	PRJNA664093
SAMN16197785	Holstein-Friesian X Angus	Low_nutrition	SRX9141075	GSM4792806	GSM4792806	Adipose	SRP282876	female	Visceral Adipose	SRR12660023	GSM4792806	PRJNA664093
SAMN16197784	Holstein-Friesian X Angus	High_nutrition	SRX9141076	GSM4792808	GSM4792808	Adipose	SRP282876	female	Visceral Adipose	SRR12660024	GSM4792808	PRJNA664093
SAMN16197783	Holstein-Friesian X Angus	Low_nutrition	SRX9141077	GSM4792810	GSM4792810	Adipose	SRP282876	female	Visceral Adipose	SRR12660025	GSM4792810	PRJNA664093
SAMN16197782	Holstein-Friesian X Angus	Low_nutrition	SRX9141078	GSM4792813	GSM4792813	Adipose	SRP282876	female	Visceral Adipose	SRR12660026	GSM4792813	PRJNA664093
SAMN16197781	Holstein-Friesian X Angus	High_nutrition	SRX9141079	GSM4792815	GSM4792815	Adipose	SRP282876	female	Visceral Adipose	SRR12660027	GSM4792815	PRJNA664093
SAMN16197780	Holstein-Friesian X Angus	High_nutrition	SRX9141080	GSM4792817	GSM4792817	Adipose	SRP282876	female	Visceral Adipose	SRR12660028	GSM4792817	PRJNA664093
SAMN16197779	Holstein-Friesian X Angus	High_nutrition	SRX9141081	GSM4792819	GSM4792819	Adipose	SRP282876	female	Visceral Adipose	SRR12660029	GSM4792819	PRJNA664093
SAMN16197778	Holstein-Friesian X Angus	Low_nutrition	SRX9141082	GSM4792822	GSM4792822	Adipose	SRP282876	female	Visceral Adipose	SRR12660030	GSM4792822	PRJNA664093
SAMN16197777	Holstein-Friesian X Angus	Low_nutrition	SRX9141083	GSM4792824	GSM4792824	Adipose	SRP282876	female	Visceral Adipose	SRR12660031	GSM4792824	PRJNA664093
SAMN16197776	Holstein-Friesian X Angus	High_nutrition	SRX9141084	GSM4792826	GSM4792826	Adipose	SRP282876	female	Visceral Adipose	SRR12660032	GSM4792826	PRJNA664093
SAMN16197775	Holstein-Friesian X Angus	Low_nutrition	SRX9141085	GSM4792828	GSM4792828	Adipose	SRP282876	female	Visceral Adipose	SRR12660033	GSM4792828	PRJNA664093
SAMN16197794	Holstein-Friesian X Angus	Low_nutrition	SRX9141086	GSM4792830	GSM4792830	Adipose	SRP282876	female	Visceral Adipose	SRR12660034	GSM4792830	PRJNA664093
SAMN16197793	Holstein-Friesian X Angus	High_nutrition	SRX9141087	GSM4792832	GSM4792832	Adipose	SRP282876	female	Visceral Adipose	SRR12660035	GSM4792832	PRJNA664093
SAMN16197791	Holstein-Friesian X Angus	Low_nutrition	SRX9141089	GSM4792837	GSM4792837	Adipose	SRP282876	female	Visceral Adipose	SRR12660037	GSM4792837	PRJNA664093
SAMN16197790	Holstein-Friesian X Angus	High_nutrition	SRX9141090	GSM4792839	GSM4792839	Adipose	SRP282876	female	Visceral Adipose	SRR12660038	GSM4792839	PRJNA664093
SAMN16197789	Holstein-Friesian X Angus	Low_nutrition	SRX9141091	GSM4792841	GSM4792841	Adipose	SRP282876	female	Visceral Adipose	SRR12660039	GSM4792841	PRJNA664093
SAMN16197788	Holstein-Friesian X Angus	High_nutrition	SRX9141092	GSM4792843	GSM4792843	Adipose	SRP282876	female	Visceral Adipose	SRR12660040	GSM4792843	PRJNA664093
SAMN16197787	Holstein-Friesian X Angus	Low_nutrition	SRX9141093	GSM4792845	GSM4792845	Adipose	SRP282876	female	Visceral Adipose	SRR12660041	GSM4792845	PRJNA664093
SAMN16197786	Holstein-Friesian X Angus	High_nutrition	SRX9141094	GSM4792847	GSM4792847	Adipose	SRP282876	female	Visceral Adipose	SRR12660042	GSM4792847	PRJNA664093

## Sheet: PRJNA382633
Experimental and phenotypical information of the dataset PRJNA382633
BioSample	Breed	diet	Experiment	GEO_Accession (exp)	Sample Name	gender	source_name	SRA Study	Tissue	run_accession	BioProject
SAMN06711349	Holstein Friesian	High_nutrition	SRX2733799	GSM2575190	GSM2575190	male	Subcutaneous Adipose	SRP103824	Subcutaneous Adipose	SRR5444744	PRJNA382633
SAMN06711346	Holstein Friesian	High_nutrition	SRX2733800	GSM2575191	GSM2575191	male	Subcutaneous Adipose	SRP103824	Subcutaneous Adipose	SRR5444745	PRJNA382633
SAMN06711345	Holstein Friesian	High_nutrition	SRX2733801	GSM2575192	GSM2575192	male	Subcutaneous Adipose	SRP103824	Subcutaneous Adipose	SRR5444746	PRJNA382633
SAMN06711344	Holstein Friesian	High_nutrition	SRX2733802	GSM2575193	GSM2575193	male	Subcutaneous Adipose	SRP103824	Subcutaneous Adipose	SRR5444747	PRJNA382633
SAMN06711343	Holstein Friesian	High_nutrition	SRX2733803	GSM2575194	GSM2575194	male	Subcutaneous Adipose	SRP103824	Subcutaneous Adipose	SRR5444748	PRJNA382633
SAMN06711348	Holstein Friesian	High_nutrition	SRX2733804	GSM2575195	GSM2575195	male	Subcutaneous Adipose	SRP103824	Subcutaneous Adipose	SRR5444749	PRJNA382633
SAMN06711347	Holstein Friesian	High_nutrition	SRX2733805	GSM2575196	GSM2575196	male	Subcutaneous Adipose	SRP103824	Subcutaneous Adipose	SRR5444750	PRJNA382633
SAMN06711342	Holstein Friesian	High_nutrition	SRX2733806	GSM2575197	GSM2575197	male	Subcutaneous Adipose	SRP103824	Subcutaneous Adipose	SRR5444751	PRJNA382633
SAMN06711341	Holstein Friesian	High_nutrition	SRX2733807	GSM2575198	GSM2575198	male	Subcutaneous Adipose	SRP103824	Subcutaneous Adipose	SRR5444752	PRJNA382633
SAMN06711340	Holstein Friesian	High_nutrition	SRX2733808	GSM2575199	GSM2575199	male	Subcutaneous Adipose	SRP103824	Subcutaneous Adipose	SRR5444753	PRJNA382633
SAMN06711339	Holstein Friesian	Low_nutrition	SRX2733809	GSM2575200	GSM2575200	male	Subcutaneous Adipose	SRP103824	Subcutaneous Adipose	SRR5444754	PRJNA382633
SAMN06711338	Holstein Friesian	Low_nutrition	SRX2733810	GSM2575201	GSM2575201	male	Subcutaneous Adipose	SRP103824	Subcutaneous Adipose	SRR5444755	PRJNA382633
SAMN06711337	Holstein Friesian	Low_nutrition	SRX2733811	GSM2575202	GSM2575202	male	Subcutaneous Adipose	SRP103824	Subcutaneous Adipose	SRR5444756	PRJNA382633
SAMN06711336	Holstein Friesian	Low_nutrition	SRX2733812	GSM2575203	GSM2575203	male	Subcutaneous Adipose	SRP103824	Subcutaneous Adipose	SRR5444757	PRJNA382633
SAMN06711335	Holstein Friesian	Low_nutrition	SRX2733813	GSM2575204	GSM2575204	male	Subcutaneous Adipose	SRP103824	Subcutaneous Adipose	SRR5444758	PRJNA382633
SAMN06711334	Holstein Friesian	Low_nutrition	SRX2733814	GSM2575205	GSM2575205	male	Subcutaneous Adipose	SRP103824	Subcutaneous Adipose	SRR5444759	PRJNA382633
SAMN06711333	Holstein Friesian	Low_nutrition	SRX2733815	GSM2575206	GSM2575206	male	Subcutaneous Adipose	SRP103824	Subcutaneous Adipose	SRR5444760	PRJNA382633
SAMN06711332	Holstein Friesian	Low_nutrition	SRX2733816	GSM2575207	GSM2575207	male	Subcutaneous Adipose	SRP103824	Subcutaneous Adipose	SRR5444761	PRJNA382633
SAMN06711331	Holstein Friesian	Low_nutrition	SRX2733817	GSM2575208	GSM2575208	male	Subcutaneous Adipose	SRP103824	Subcutaneous Adipose	SRR5444762	PRJNA382633
