# Supplementary material for: Identification of Key Genes Associated With Early Calf-Hood Nutrition in Subcutaneous and Visceral Adipose Tissues by Co-Expression Analysis
Source: Front Vet Sci. 2022 May 10;9:831129. doi: 10.3389/fvets.2022.831129 (PMC9127810; doi:10.3389/fvets.2022.831129)
Supplement: Supplementary Table 2 — Modules and genes identified in subcutaneous adipose tissue (PRJNA382633) and visceral adipose tissue (PRJNA664093). [file Table_2.XLS]

## Sheet: PRJNA382633
Modules and genes identified in PRJNA382633
	module	genes
1	brown	ZYG11B
2	grey	ZWINT
3	blue	ZSWIM5
4	turquoise	ZSWIM4
5	green	ZSWIM3
6	turquoise	ZSWIM2
7	grey	ZSCAN31
8	grey	ZSCAN23
9	turquoise	ZPR1
10	brown	ZPBP2
11	turquoise	ZPBP
12	blue	ZP3
13	blue	ZP2
14	red	ZNHIT6
15	magenta	ZNFX1
16	turquoise	ZNF862
17	blue	ZNF827
18	yellow	ZNF814
19	black	ZNF81
20	red	ZNF804A
21	turquoise	ZNF782
22	red	ZNF775
23	blue	ZNF713
24	pink	ZNF704
25	magenta	ZNF684
26	red	ZNF683
27	blue	ZNF677
28	turquoise	ZNF641
29	black	ZNF613
30	brown	ZNF608
31	pink	ZNF605
32	turquoise	ZNF593
33	blue	ZNF584
34	pink	ZNF568
35	yellow	ZNF557
36	yellow	ZNF555
37	blue	ZNF541
38	grey	ZNF536
39	turquoise	ZNF521
40	brown	ZNF516
41	purple	ZNF514
42	black	ZNF507
43	turquoise	ZNF502
44	pink	ZNF467
45	blue	ZNF446
46	red	ZNF432
47	grey	ZNF404
48	green	ZNF395
49	turquoise	ZNF391
50	brown	ZNF385B
51	turquoise	ZNF385A
52	turquoise	ZNF367
53	yellow	ZNF366
54	blue	ZNF365
55	grey	ZNF354C
56	turquoise	ZNF331
57	red	ZNF326
58	black	ZNF322
59	turquoise	ZNF316
60	turquoise	ZNF300
61	turquoise	ZNF296
62	blue	ZNF286A
63	black	ZNF280B
64	blue	ZNF274
65	turquoise	ZNF268
66	black	ZNF24
67	turquoise	ZNF239
68	turquoise	ZNF215
69	turquoise	ZNF202
70	brown	ZNF185
71	red	ZNF184
72	green	ZNF169
73	brown	ZNF165
74	turquoise	ZNF106
75	red	ZMYND19
76	brown	ZMYND15
77	turquoise	ZMYND12
78	turquoise	ZMYND10
79	turquoise	ZMIZ1
80	blue	ZMAT3
81	magenta	ZMAT1
82	black	ZKSCAN8
83	blue	ZKSCAN4
84	black	ZKSCAN1
85	brown	ZIC2
86	pink	ZGRF1
87	blue	ZFYVE28
88	pink	ZFX
89	blue	ZFPM2
90	green	ZFPM1
91	brown	ZFP36L2
92	grey	ZFP36L1
93	red	ZFP36
94	yellow	ZFP2
95	turquoise	ZFHX4
96	green	ZFHX2
97	blue	ZFAND5
98	brown	ZFAND2A
99	turquoise	ZDHHC24
100	black	ZDHHC23
101	brown	ZDHHC21
102	black	ZDHHC20
103	grey	ZDHHC2
104	grey	ZDHHC19
105	turquoise	ZDHHC14
106	turquoise	ZDHHC13
107	brown	ZDHHC1
108	yellow	ZDBF2
109	blue	ZCCHC13
110	red	ZC4H2
111	blue	ZC3HAV1L
112	turquoise	ZC3H8
113	turquoise	ZC3H6
114	brown	ZC3H12D
115	black	ZC3H12C
116	turquoise	ZC3H12B
117	turquoise	ZC3H12A
118	brown	ZC2HC1C
119	pink	ZC2HC1A
120	turquoise	ZBTB9
121	blue	ZBTB7C
122	black	ZBTB41
123	blue	ZBTB39
124	turquoise	ZBTB38
125	grey	ZBTB37
126	grey	ZBTB34
127	brown	ZBTB32
128	green	ZBTB3
129	black	ZBTB26
130	red	ZBTB21
131	turquoise	ZBTB2
132	grey	ZBTB16
133	blue	ZBTB12
134	magenta	ZBP1
135	blue	ZAR1L
136	red	ZAN
137	blue	YWHAG
138	black	YTHDF3
139	green	YPEL3
140	turquoise	YOD1
141	purple	YJEFN3
142	blue	YIPF7
143	blue	YIPF6
144	turquoise	YDJC
145	turquoise	YBX2
146	green	XYLT2
147	brown	XYLT1
148	red	XRCC3
149	turquoise	XRCC2
150	blue	XPNPEP3
151	turquoise	XPNPEP2
152	red	XKRX
153	blue	XKR7
154	grey	XKR5
155	grey	XKR4
156	grey	XIRP2
157	blue	XCR1
158	magenta	XAF1
159	blue	XAB2
160	turquoise	WWC1
161	turquoise	WSCD2
162	blue	WRAP73
163	yellow	WNT9B
164	brown	WNT9A
165	turquoise	WNT8B
166	blue	WNT6
167	brown	WNT5A
168	turquoise	WNT2B
169	brown	WNT2
170	turquoise	WNT11
171	turquoise	WNT10B
172	purple	WNK4
173	turquoise	WNK2
174	yellow	WIPI1
175	yellow	WIPF1
176	blue	WIF1
177	turquoise	WHRN
178	brown	WFIKKN2
179	red	WFIKKN1
180	grey	WFDC3
181	yellow	WFDC18
182	turquoise	WEE1
183	blue	WDR97
184	turquoise	WDR93
185	grey	WDR88
186	blue	WDR87
187	green	WDR86
188	turquoise	WDR74
189	blue	WDR54
190	turquoise	WDR46
191	turquoise	WDR4
192	pink	WDR38
193	pink	WDR31
194	turquoise	WDR17
195	red	WDR12
196	grey	WDPCP
197	green	WDHD1
198	yellow	WDFY4
199	magenta	WDFY2
200	turquoise	WASHC3
201	turquoise	WASF1
202	magenta	WARS1
203	yellow	VXN
204	blue	VWF
205	turquoise	VWCE
206	turquoise	VWC2
207	turquoise	VWA8
208	blue	VWA7
209	blue	VWA5B2
210	blue	VWA5B1
211	grey	VWA3B
212	red	VWA2
213	pink	VTN
214	grey	VSTM5
215	brown	VSTM2L
216	brown	VSTM1
217	grey	VSNL1
218	brown	VSIG4
219	yellow	VSIG2
220	red	VSIG10L
221	turquoise	VRK3
222	green	VPS37D
223	black	VPS37C
224	brown	VNN2
225	turquoise	VNN1
226	blue	VLDLR
227	yellow	VKORC1
228	turquoise	VIPR2
229	brown	VIPR1
230	turquoise	VIM
231	brown	VILL
232	blue	VIL1
233	turquoise	VGLL3
234	red	VEPH1
235	blue	VEGFC
236	blue	VDR
237	turquoise	VDAC3
238	turquoise	VDAC2
239	turquoise	VDAC1
240	turquoise	VCPKMT
241	grey	VCAM1
242	turquoise	VAV3
243	brown	VAV1
244	brown	VAT1L
245	brown	VASH2
246	turquoise	VASH1
247	turquoise	VARS1
248	green	VANGL2
249	blue	VANGL1
250	blue	VAMP5
251	blue	VAMP1
252	turquoise	USPL1
253	blue	USP54
254	black	USP53
255	pink	USP50
256	turquoise	USP5
257	black	USP45
258	blue	USP43
259	black	USP37
260	turquoise	USP31
261	green	USP21
262	blue	USP2
263	magenta	USP18
264	black	USP14
265	blue	USP13
266	blue	USHBP1
267	brown	USH2A
268	grey	USH1C
269	black	USF3
270	green	UROS
271	turquoise	UROC1
272	red	URB2
273	turquoise	URB1
274	turquoise	UQCRQ
275	turquoise	UQCRC2
276	turquoise	UQCRC1
277	turquoise	UQCRB
278	turquoise	UQCR11
279	turquoise	UQCR10
280	turquoise	UQCC1
281	turquoise	UPP1
282	grey	UPK1B
283	blue	UPK1A
284	green	UPB1
285	yellow	UNKL
286	brown	UNC93A
287	blue	UNC5C
288	turquoise	UNC5A
289	blue	UNC45B
290	blue	UNC13D
291	grey	UNC13C
292	yellow	UMODL1
293	turquoise	UHRF2
294	blue	UHRF1BP1
295	yellow	UHRF1
296	turquoise	UHMK1
297	blue	UGT8
298	pink	UGT1A1
299	black	UGGT1
300	red	UGDH
301	red	UGCG
302	turquoise	UCP2
303	blue	UCP1
304	blue	UCHL3
305	blue	UCHL1
306	brown	UBXN2B
307	blue	UBXN10
308	grey	UBN2
309	grey	UBL4B
310	red	UBL3
311	blue	UBIAD1
312	black	UBE4A
313	blue	UBE2U
314	turquoise	UBE2S
315	turquoise	UBE2D4
316	pink	UBE2D1
317	yellow	UBE2C
318	brown	UBD
319	turquoise	UBC
320	red	UBASH3B
321	brown	UBASH3A
322	blue	UBALD1
323	magenta	UBA7
324	brown	UAP1
325	pink	UACA
326	turquoise	TYW1
327	turquoise	TYRP1
328	brown	TYROBP
329	blue	TXNIP
330	yellow	TXNDC5
331	turquoise	TXN2
332	grey	TXK
333	black	TWF1
334	blue	TUSC3
335	brown	TUSC1
336	green	TULP2
337	green	TULP1
338	green	TUBG2
339	green	TUBB4A
340	green	TUBB1
341	turquoise	TUBB
342	grey	TUBAL3
343	green	TUBA8
344	blue	TUBA4A
345	blue	TUBA1C
346	blue	TUB
347	yellow	TTR
348	turquoise	TTPA
349	turquoise	TTLL9
350	red	TTLL7
351	red	TTLL6
352	yellow	TTK
353	yellow	TTF2
354	yellow	TTC33
355	blue	TTC30B
356	turquoise	TTC25
357	brown	TTC23L
358	yellow	TTC16
359	grey	TTC12
360	turquoise	TTBK2
361	blue	TSTD3
362	blue	TSTD1
363	turquoise	TST
364	blue	TSSK4
365	green	TSSK3
366	red	TSR1
367	yellow	TSPEAR
368	turquoise	TSPAN7
369	turquoise	TSPAN5
370	blue	TSPAN33
371	turquoise	TSPAN32
372	turquoise	TSPAN2
373	turquoise	TSPAN18
374	turquoise	TSPAN15
375	yellow	TSPAN13
376	turquoise	TSPAN11
377	blue	TSNAXIP1
378	brown	TSHR
379	blue	TSHB
380	brown	TSGA10IP
381	turquoise	TSEN54
382	turquoise	TSC22D4
383	blue	TRUB1
384	blue	TRPV6
385	blue	TRPV4
386	turquoise	TRPV1
387	turquoise	TRPT1
388	blue	TRPS1
389	blue	TRPM6
390	blue	TRPM2
391	turquoise	TRPM1
392	red	TRPC6
393	red	TRPC4
394	blue	TRPC3
395	blue	TRPC1
396	yellow	TROAP
397	blue	TRMT9B
398	red	TRMT6
399	pink	TRMT13
400	brown	TRIP6
401	black	TRIP11
402	yellow	TRIM9
403	blue	TRIM7
404	black	TRIM65
405	blue	TRIM63
406	blue	TRIM59
407	red	TRIM52
408	yellow	TRIM50
409	blue	TRIM47
410	turquoise	TRIM45
411	turquoise	TRIM39
412	purple	TRIM36
413	turquoise	TRIM35
414	magenta	TRIM34
415	black	TRIM32
416	yellow	TRIM31
417	blue	TRIM3
418	black	TRIM29
419	turquoise	TRIM25
420	brown	TRIM24
421	turquoise	TRIM17
422	brown	TRIM14
423	grey	TRIM10
424	red	TRIL
425	turquoise	TRIB3
426	red	TRIB1
427	grey	TRH
428	blue	TREX1
429	turquoise	TREML2
430	green	TREM2
431	red	TREM1
432	turquoise	TRARG1
433	red	TRAPPC9
434	turquoise	TRAPPC5
435	black	TRAPPC10
436	yellow	TRAM2
437	blue	TRAIP
438	brown	TRAF5
439	green	TRAF4
440	red	TRAF3
441	blue	TRAF2
442	yellow	TPX2
443	blue	TPST2
444	brown	TPST1
445	blue	TPRG1
446	brown	TPPP3
447	grey	TPPP2
448	turquoise	TPP1
449	turquoise	TPMT
450	blue	TPM2
451	grey	TPD52L1
452	yellow	TPCN1
453	yellow	TP53INP2
454	grey	TP53I3
455	blue	TOX3
456	turquoise	TOX2
457	turquoise	TOX
458	pink	TOR2A
459	brown	TOR1AIP2
460	yellow	TOP2A
461	turquoise	TOMM5
462	turquoise	TOM1L1
463	turquoise	TNXB
464	blue	TNS4
465	turquoise	TNS3
466	turquoise	TNPO1
467	turquoise	TNNT3
468	yellow	TNNT1
469	blue	TNNI3
470	turquoise	TNNI2
471	blue	TNN
472	blue	TNMD
473	black	TNKS1BP1
474	blue	TNK1
475	brown	TNIP2
476	blue	TNIK
477	yellow	TNFSF8
478	brown	TNFSF4
479	brown	TNFSF15
480	blue	TNFSF14
481	turquoise	TNFSF13B
482	blue	TNFSF12
483	green	TNFSF11
484	grey	TNFRSF8
485	turquoise	TNFRSF6B
486	blue	TNFRSF4
487	blue	TNFRSF25
488	blue	TNFRSF19
489	turquoise	TNFRSF18
490	red	TNFRSF12A
491	brown	TNFRSF11B
492	blue	TNFRSF11A
493	yellow	TNFAIP8L2
494	green	TNFAIP6
495	pink	TNFAIP3
496	turquoise	TNFAIP2
497	grey	TNC
498	black	TMUB1
499	black	TMTC3
500	black	TMTC2
501	yellow	TMTC1
502	turquoise	TMSB4X
503	turquoise	TMPRSS9
504	magenta	TMPRSS2
505	pink	TMPO
506	turquoise	TMOD4
507	green	TMOD2
508	turquoise	TMLHE
509	yellow	TMIGD3
510	brown	TMIGD2
511	black	TMF1
512	brown	TMEM98
513	turquoise	TMEM91
514	black	TMEM8B
515	blue	TMEM88B
516	brown	TMEM88
517	black	TMEM87B
518	blue	TMEM82
519	turquoise	TMEM74B
520	grey	TMEM59L
521	grey	TMEM54
522	turquoise	TMEM53
523	turquoise	TMEM52
524	yellow	TMEM45A
525	blue	TMEM44
526	turquoise	TMEM40
527	turquoise	TMEM37
528	turquoise	TMEM35B
529	brown	TMEM30C
530	blue	TMEM30B
531	yellow	TMEM267
532	turquoise	TMEM266
533	black	TMEM26
534	turquoise	TMEM249
535	blue	TMEM245
536	blue	TMEM243
537	yellow	TMEM232
538	brown	TMEM229B
539	green	TMEM220
540	blue	TMEM218
541	blue	TMEM216
542	red	TMEM205
543	turquoise	TMEM202
544	grey	TMEM201
545	yellow	TMEM200A
546	turquoise	TMEM192
547	turquoise	TMEM19
548	turquoise	TMEM187
549	red	TMEM185B
550	brown	TMEM184A
551	turquoise	TMEM182
552	turquoise	TMEM178A
553	turquoise	TMEM176B
554	blue	TMEM176A
555	turquoise	TMEM170B
556	blue	TMEM167A
557	blue	TMEM163
558	green	TMEM160
559	turquoise	TMEM158
560	brown	TMEM156
561	blue	TMEM151A
562	black	TMEM150B
563	turquoise	TMEM150A
564	grey	TMEM144
565	turquoise	TMEM143
566	green	TMEM140
567	blue	TMEM139
568	turquoise	TMEM135
569	blue	TMEM132D
570	grey	TMEM132B
571	turquoise	TMEM130
572	turquoise	TMEM120A
573	yellow	TMEM119
574	turquoise	TMEM114
575	turquoise	TMEM110
576	yellow	TMEM108
577	turquoise	TMEM106C
578	black	TMEM106B
579	grey	TMEM102
580	green	TMEM100
581	yellow	TMEFF2
582	grey	TMEFF1
583	green	TMED8
584	pink	TMED5
585	yellow	TMED3
586	turquoise	TMCO2
587	turquoise	TMCC3
588	blue	TMCC2
589	turquoise	TMCC1
590	blue	TMC8
591	blue	TMC7
592	blue	TMC6
593	blue	TMC2
594	turquoise	TMC1
595	turquoise	TMBIM7
596	brown	TM7SF2
597	blue	TM6SF2
598	red	TM6SF1
599	blue	TM4SF5
600	blue	TM4SF18
601	magenta	TM4SF1
602	green	TLX1
603	black	TLR9
604	turquoise	TLR5
605	turquoise	TLR4
606	brown	TLR2
607	blue	TLR10
608	turquoise	TLN2
609	pink	TLL2
610	grey	TLE6
611	turquoise	TLE3
612	green	TLDC2
613	turquoise	TLCD5
614	turquoise	TLCD4
615	turquoise	TLCD3B
616	green	TLCD2
617	brown	TKTL2
618	turquoise	TKT
619	pink	TJP3
620	green	TIPARP
621	yellow	TINAGL1
622	turquoise	TIMP4
623	blue	TIMM23
624	brown	TIMD4
625	pink	TIGD3
626	grey	TIGAR
627	blue	TICRR
628	red	TIAM2
629	green	TIAM1
630	yellow	THY1
631	turquoise	THUMPD3
632	turquoise	THSD7A
633	blue	THSD4
634	turquoise	THRSP
635	brown	THPO
636	turquoise	THNSL2
637	turquoise	THNSL1
638	brown	THEMIS2
639	grey	THEMIS
640	turquoise	THEM6
641	turquoise	THEM4
642	blue	THBS4
643	yellow	THBS3
644	green	THBS2
645	turquoise	THBS1
646	turquoise	THAP6
647	black	THAP5
648	green	THAP10
649	brown	TH
650	turquoise	TGM5
651	turquoise	TGM3
652	yellow	TGM2
653	blue	TGM1
654	turquoise	TGIF1
655	black	TGFBR1
656	brown	TGFBI
657	yellow	TGFB3
658	blue	TGFB2
659	black	TFRC
660	blue	TFR2
661	turquoise	TFPI2
662	brown	TFEC
663	turquoise	TFEB
664	turquoise	TFDP2
665	pink	TFB1M
666	blue	TFAP4
667	turquoise	TFAP2C
668	blue	TFAP2B
669	blue	TFAP2A
670	green	TEX9
671	purple	TEX45
672	turquoise	TEX35
673	purple	TEX26
674	red	TEX15
675	blue	TEX14
676	brown	TEX12
677	turquoise	TEX10
678	grey	TET3
679	turquoise	TET1
680	brown	TESPA1
681	turquoise	TESC
682	blue	TERT
683	turquoise	TERB1
684	blue	TENT5B
685	turquoise	TENT4A
686	turquoise	TENM4
687	brown	TENM3
688	brown	TENM2
689	blue	TEKT3
690	brown	TEKT2
691	blue	TEK
692	turquoise	TECTB
693	turquoise	TECR
694	red	TEC
695	turquoise	TEAD4
696	blue	TEAD2
697	black	TEAD1
698	turquoise	TDRP
699	grey	TDRKH
700	grey	TDRD9
701	yellow	TDRD6
702	turquoise	TDRD5
703	blue	TDRD10
704	blue	TDO2
705	turquoise	TDH
706	turquoise	TDGF1
707	turquoise	TCTA
708	grey	TCP11
709	blue	TCOF1
710	green	TCN1
711	blue	TCIRG1
712	turquoise	TCF7
713	turquoise	TCF21
714	yellow	TCF19
715	turquoise	TCF15
716	red	TCEANC
717	blue	TCAP
718	turquoise	TCAM1
719	turquoise	TCAIM
720	blue	TC2N
721	yellow	TBXT
722	blue	TBXAS1
723	turquoise	TBXA2R
724	grey	TBX6
725	green	TBX5
726	brown	TBX4
727	grey	TBX3
728	grey	TBX21
729	blue	TBX10
730	blue	TBL3
731	blue	TBKBP1
732	turquoise	TBC1D4
733	blue	TBC1D32
734	turquoise	TBC1D31
735	turquoise	TBC1D30
736	turquoise	TBC1D21
737	black	TBC1D10C
738	black	TBC1D10A
739	blue	TBC1D1
740	turquoise	TBATA
741	brown	TAS1R2
742	blue	TARS3
743	blue	TAPBPL
744	yellow	TAP2
745	magenta	TAP1
746	red	TAOK3
747	blue	TAMALIN
748	blue	TAL1
749	grey	TAGLN3
750	grey	TAGAP
751	brown	TAFA5
752	turquoise	TAF7L
753	red	TAF6L
754	turquoise	TAF4B
755	turquoise	TAF1B
756	turquoise	TACSTD2
757	red	TACR3
758	blue	TACO1
759	yellow	TACC3
760	grey	TAC3
761	brown	SYTL3
762	turquoise	SYTL2
763	black	SYTL1
764	brown	SYT8
765	green	SYT7
766	grey	SYT5
767	green	SYT4
768	blue	SYT3
769	blue	SYT17
770	turquoise	SYT15
771	blue	SYT12
772	red	SYPL2
773	blue	SYP
774	turquoise	SYNPR
775	turquoise	SYNPO2L
776	turquoise	SYNPO
777	yellow	SYNM
778	red	SYNJ2
779	blue	SYNGR3
780	red	SYNE4
781	yellow	SYNE3
782	blue	SYNE2
783	yellow	SYNE1
784	brown	SYNDIG1
785	yellow	SYNC
786	blue	SYN3
787	turquoise	SYN2
788	blue	SYN1
789	brown	SYK
790	green	SYDE2
791	turquoise	SYCP3
792	red	SYCP2L
793	pink	SYCP2
794	turquoise	SYCP1
795	turquoise	SWAP70
796	grey	SVOP
797	brown	SVEP1
798	blue	SV2B
799	blue	SUV39H2
800	brown	SUSD4
801	turquoise	SUSD3
802	pink	SUSD2
803	grey	SUSD1
804	turquoise	SURF6
805	turquoise	SURF2
806	turquoise	SUOX
807	turquoise	SUN2
808	blue	SULT1C4
809	brown	SULT1B1
810	turquoise	SULT1A1
811	brown	SULF2
812	blue	SULF1
813	turquoise	SUGCT
814	black	SUCO
815	turquoise	SUCLG2
816	turquoise	SUCLG1
817	turquoise	SUCLA2
818	turquoise	STYXL1
819	grey	STYK1
820	turquoise	STXBP6
821	blue	STXBP4
822	blue	STX3
823	brown	STX1B
824	black	STX1A
825	turquoise	STX11
826	blue	STUM
827	blue	STT3B
828	turquoise	STS
829	turquoise	STRIP2
830	blue	STRC
831	turquoise	STRBP
832	blue	STRA8
833	yellow	STRA6
834	yellow	STPG1
835	turquoise	STOX2
836	brown	STOML3
837	blue	STOM
838	grey	STMN4
839	blue	STMN3
840	blue	STMN2
841	turquoise	STMN1
842	grey	STKLD1
843	turquoise	STK39
844	brown	STK38L
845	green	STK33
846	green	STK32C
847	turquoise	STK32B
848	blue	STK31
849	pink	STK26
850	blue	STK19
851	black	STK17B
852	turquoise	STIM1
853	grey	STEAP4
854	brown	STEAP2
855	brown	STEAP1
856	turquoise	STC2
857	blue	STC1
858	turquoise	STBD1
859	turquoise	STAT6
860	blue	STARD6
861	blue	STAP2
862	brown	STAP1
863	grey	STAG3
864	turquoise	STAC2
865	brown	STAB1
866	brown	ST8SIA5
867	turquoise	ST8SIA4
868	green	ST8SIA1
869	grey	ST6GALNAC5
870	blue	ST6GALNAC2
871	brown	ST6GAL2
872	brown	ST3GAL4
873	blue	ST14
874	yellow	SSUH2
875	grey	SSTR1
876	green	SSPO
877	yellow	SSC5D
878	blue	SSC4D
879	black	SSBP4
880	blue	SSBP3
881	green	SRXN1
882	turquoise	SRSF3
883	pink	SRSF11
884	blue	SRRM3
885	turquoise	SRR
886	turquoise	SRPX2
887	yellow	SRPX
888	black	SRPK3
889	blue	SRMS
890	red	SRM
891	blue	SRL
892	green	SRGAP3
893	yellow	SRGAP1
894	turquoise	SRF
895	brown	SREK1IP1
896	turquoise	SREBF1
897	turquoise	SRD5A1
898	green	SRCIN1
899	green	SQLE
900	blue	SPTY2D1
901	turquoise	SPTBN4
902	turquoise	SPTB
903	yellow	SPTA1
904	brown	SPSB4
905	purple	SPSB1
906	blue	SPRYD4
907	brown	SPRY4
908	turquoise	SPRY3
909	turquoise	SPRY2
910	yellow	SPRY1
911	turquoise	SPRED3
912	turquoise	SPR
913	black	SPPL2A
914	yellow	SPP2
915	blue	SPP1
916	black	SPOPL
917	yellow	SPON2
918	yellow	SPON1
919	blue	SPOCK2
920	blue	SPOCK1
921	blue	SPOCD1
922	turquoise	SPNS2
923	brown	SPN
924	blue	SPINT3
925	blue	SPINT1
926	brown	SPIB
927	brown	SPI1
928	blue	SPHK1
929	turquoise	SPESP1
930	blue	SPEM1
931	green	SPEF2
932	black	SPEF1
933	blue	SPECC1
934	blue	SPDYA
935	yellow	SPDL1
936	blue	SPDEF
937	blue	SPC25
938	yellow	SPC24
939	grey	SPATC1L
940	turquoise	SPATC1
941	brown	SPATA6L
942	turquoise	SPATA46
943	blue	SPATA45
944	blue	SPATA2L
945	red	SPATA25
946	brown	SPATA22
947	turquoise	SPATA21
948	yellow	SPATA20
949	turquoise	SPATA18
950	yellow	SPATA16
951	magenta	SPAM1
952	black	SPAG8
953	yellow	SPAG5
954	turquoise	SPAG4
955	red	SPAG1
956	blue	SPACA9
957	brown	SP9
958	turquoise	SP7
959	red	SP5
960	pink	SOX8
961	turquoise	SOX6
962	brown	SOX5
963	black	SOX18
964	blue	SOX17
965	blue	SOX13
966	blue	SOX10
967	blue	SOSTDC1
968	brown	SORT1
969	turquoise	SORL1
970	turquoise	SORD
971	blue	SORCS3
972	magenta	SORCS2
973	blue	SORCS1
974	blue	SORBS2
975	turquoise	SORBS1
976	turquoise	SOGA1
977	turquoise	SOD3
978	turquoise	SOCS3
979	turquoise	SOCS2
980	turquoise	SOAT2
981	green	SNX8
982	yellow	SNX7
983	blue	SNX31
984	black	SNX30
985	blue	SNX22
986	red	SNX16
987	black	SNX13
988	pink	SNX10
989	grey	SNTB1
990	turquoise	SNRPD3
991	turquoise	SNRNP25
992	turquoise	SNED1
993	blue	SNCG
994	turquoise	SNCA
995	brown	SNAP91
996	grey	SNAP25
997	green	SNAI2
998	turquoise	SNAI1
999	turquoise	SMYD5
1000	brown	SMYD3
1001	blue	SMTNL2
1002	blue	SMTNL1
1003	turquoise	SMS
1004	purple	SMRP1
1005	turquoise	SMPX
1006	brown	SMPDL3B
1007	yellow	SMPDL3A
1008	turquoise	SMPD3
1009	brown	SMOC2
1010	turquoise	SMOC1
1011	blue	SMIM5
1012	blue	SMIM33
1013	turquoise	SMIM24
1014	turquoise	SMIM20
1015	green	SMIM14
1016	turquoise	SMG9
1017	turquoise	SMDT1
1018	grey	SMCO4
1019	blue	SMCO3
1020	pink	SMC5
1021	pink	SMC4
1022	blue	SMC2
1023	red	SMARCAL1
1024	turquoise	SMAGP
1025	blue	SMAD9
1026	green	SMAD7
1027	blue	SMAD6
1028	turquoise	SLPI
1029	turquoise	SLITRK6
1030	brown	SLITRK5
1031	brown	SLITRK2
1032	yellow	SLIT3
1033	blue	SLIT2
1034	turquoise	SLIT1
1035	grey	SLFNL1
1036	red	SLCO4A1
1037	blue	SLCO2B1
1038	pink	SLCO1C1
1039	green	SLC9B2
1040	pink	SLC9B1
1041	yellow	SLC9A9
1042	black	SLC9A5
1043	blue	SLC9A3R2
1044	red	SLC9A3R1
1045	grey	SLC9A3
1046	brown	SLC9A2
1047	brown	SLC8A3
1048	turquoise	SLC8A2
1049	brown	SLC8A1
1050	yellow	SLC7A8
1051	black	SLC7A6
1052	turquoise	SLC7A5
1053	turquoise	SLC7A4
1054	red	SLC7A2
1055	red	SLC7A1
1056	blue	SLC6A9
1057	yellow	SLC6A7
1058	blue	SLC6A6
1059	turquoise	SLC6A3
1060	brown	SLC6A20
1061	turquoise	SLC6A2
1062	grey	SLC6A17
1063	blue	SLC6A16
1064	blue	SLC6A15
1065	yellow	SLC6A12
1066	blue	SLC6A1
1067	turquoise	SLC5A9
1068	brown	SLC5A6
1069	purple	SLC5A5
1070	grey	SLC5A11
1071	blue	SLC5A10
1072	blue	SLC5A1
1073	blue	SLC51B
1074	grey	SLC51A
1075	turquoise	SLC4A9
1076	blue	SLC4A8
1077	black	SLC4A7
1078	blue	SLC4A4
1079	blue	SLC4A11
1080	black	SLC49A3
1081	turquoise	SLC47A2
1082	green	SLC45A4
1083	yellow	SLC45A3
1084	brown	SLC45A2
1085	blue	SLC44A5
1086	blue	SLC44A3
1087	turquoise	SLC43A2
1088	yellow	SLC41A2
1089	turquoise	SLC40A1
1090	blue	SLC39A9
1091	brown	SLC39A8
1092	yellow	SLC39A7
1093	blue	SLC39A5
1094	green	SLC39A2
1095	red	SLC39A14
1096	blue	SLC39A12
1097	black	SLC39A10
1098	blue	SLC38A8
1099	blue	SLC38A4
1100	purple	SLC38A3
1101	turquoise	SLC38A2
1102	turquoise	SLC38A11
1103	turquoise	SLC38A10
1104	yellow	SLC38A1
1105	brown	SLC37A2
1106	turquoise	SLC37A1
1107	turquoise	SLC35G2
1108	grey	SLC35F4
1109	blue	SLC35F1
1110	turquoise	SLC35E4
1111	turquoise	SLC35E2
1112	brown	SLC35D2
1113	blue	SLC35D1
1114	turquoise	SLC35C2
1115	red	SLC35C1
1116	pink	SLC35A3
1117	blue	SLC31A1
1118	turquoise	SLC30A6
1119	black	SLC30A4
1120	brown	SLC30A3
1121	turquoise	SLC30A2
1122	black	SLC30A1
1123	blue	SLC2A9
1124	blue	SLC2A8
1125	blue	SLC2A6
1126	turquoise	SLC2A4
1127	blue	SLC2A3
1128	blue	SLC2A12
1129	turquoise	SLC2A11
1130	yellow	SLC2A10
1131	grey	SLC29A4
1132	turquoise	SLC29A2
1133	blue	SLC28A3
1134	red	SLC28A2
1135	green	SLC28A1
1136	turquoise	SLC27A6
1137	green	SLC27A5
1138	blue	SLC27A4
1139	turquoise	SLC26A9
1140	turquoise	SLC26A8
1141	turquoise	SLC26A7
1142	pink	SLC26A3
1143	black	SLC26A2
1144	yellow	SLC26A10
1145	turquoise	SLC26A1
1146	blue	SLC25A48
1147	black	SLC25A46
1148	purple	SLC25A45
1149	turquoise	SLC25A39
1150	turquoise	SLC25A35
1151	turquoise	SLC25A34
1152	turquoise	SLC25A33
1153	turquoise	SLC25A3
1154	blue	SLC25A28
1155	red	SLC25A24
1156	blue	SLC25A21
1157	turquoise	SLC25A20
1158	yellow	SLC25A17
1159	yellow	SLC25A15
1160	turquoise	SLC25A13
1161	turquoise	SLC25A1
1162	grey	SLC24A3
1163	pink	SLC24A2
1164	blue	SLC23A3
1165	blue	SLC23A2
1166	blue	SLC23A1
1167	turquoise	SLC22A5
1168	purple	SLC22A31
1169	turquoise	SLC22A3
1170	blue	SLC22A23
1171	turquoise	SLC22A18
1172	purple	SLC22A16
1173	brown	SLC22A15
1174	magenta	SLC22A14
1175	pink	SLC1A7
1176	turquoise	SLC1A5
1177	turquoise	SLC1A3
1178	yellow	SLC1A2
1179	red	SLC19A3
1180	green	SLC19A2
1181	black	SLC19A1
1182	yellow	SLC17A9
1183	yellow	SLC16A9
1184	turquoise	SLC16A7
1185	red	SLC16A6
1186	red	SLC16A4
1187	turquoise	SLC16A3
1188	turquoise	SLC16A2
1189	blue	SLC16A14
1190	turquoise	SLC16A13
1191	brown	SLC16A12
1192	green	SLC16A11
1193	blue	SLC16A10
1194	black	SLC16A1
1195	turquoise	SLC15A2
1196	brown	SLC15A1
1197	turquoise	SLC14A1
1198	turquoise	SLC13A5
1199	grey	SLC13A4
1200	turquoise	SLC13A3
1201	turquoise	SLC12A8
1202	grey	SLC12A5
1203	yellow	SLC12A3
1204	yellow	SLC12A2
1205	turquoise	SLC11A1
1206	turquoise	SLC10A5
1207	grey	SLC10A4
1208	turquoise	SLC10A1
1209	brown	SLAMF9
1210	black	SLAMF8
1211	green	SLAMF7
1212	brown	SLAMF6
1213	turquoise	SLAMF1
1214	turquoise	SLAIN1
1215	brown	SLA
1216	black	SKIL
1217	turquoise	SKIDA1
1218	brown	SKI
1219	blue	SKAP2
1220	yellow	SKA3
1221	green	SIX5
1222	magenta	SIX2
1223	turquoise	SIX1
1224	green	SIT1
1225	green	SIRT6
1226	brown	SIRPB2
1227	blue	SIRPB1
1228	turquoise	SINHCAF
1229	turquoise	SIL1
1230	turquoise	SIK2
1231	blue	SIGLEC1
1232	grey	SIDT1
1233	blue	SIAH1
1234	brown	SHTN1
1235	blue	SHROOM3
1236	brown	SHROOM2
1237	turquoise	SHROOM1
1238	brown	SHOX2
1239	turquoise	SHOC1
1240	turquoise	SHMT2
1241	turquoise	SHMT1
1242	brown	SHLD1
1243	turquoise	SHKBP1
1244	red	SHISAL2B
1245	turquoise	SHISAL2A
1246	turquoise	SHISAL1
1247	turquoise	SHISA7
1248	blue	SHISA2
1249	blue	SHFL
1250	blue	SHF
1251	blue	SHE
1252	yellow	SHD
1253	turquoise	SHCBP1L
1254	yellow	SHCBP1
1255	grey	SHC4
1256	turquoise	SHC2
1257	yellow	SHANK2
1258	green	SH3TC2
1259	turquoise	SH3RF3
1260	turquoise	SH3RF2
1261	blue	SH3GLB1
1262	brown	SH3GL3
1263	turquoise	SH3GL2
1264	turquoise	SH3D21
1265	turquoise	SH3BP2
1266	brown	SH3BP1
1267	blue	SH3BGRL
1268	blue	SH3BGR
1269	red	SH2D5
1270	blue	SH2D4A
1271	blue	SH2D3C
1272	blue	SH2D3A
1273	blue	SH2D2A
1274	turquoise	SH2B2
1275	blue	SGTB
1276	blue	SGSM1
1277	blue	SGPL1
1278	pink	SGO2
1279	yellow	SGO1
1280	red	SGMS2
1281	turquoise	SGK2
1282	turquoise	SGK1
1283	turquoise	SGIP1
1284	green	SGCG
1285	yellow	SGCD
1286	brown	SGCA
1287	turquoise	SFXN4
1288	turquoise	SFXN2
1289	blue	SFXN1
1290	grey	SFT2D3
1291	blue	SFT2D2
1292	brown	SFRP5
1293	yellow	SFRP4
1294	yellow	SFRP2
1295	yellow	SFRP1
1296	blue	SFN
1297	blue	SFMBT2
1298	turquoise	SEZ6L2
1299	yellow	SEZ6
1300	brown	SETD9
1301	blue	SETD7
1302	yellow	SETD4
1303	blue	SETD1B
1304	brown	SETBP1
1305	brown	SESTD1
1306	turquoise	SESN3
1307	pink	SESN2
1308	blue	SESN1
1309	brown	SERTAD4
1310	turquoise	SERTAD1
1311	yellow	SERPINI1
1312	yellow	SERPINH1
1313	grey	SERPINF2
1314	yellow	SERPINF1
1315	pink	SERPINE3
1316	blue	SERPINE2
1317	red	SERPINE1
1318	pink	SERPINC1
1319	turquoise	SERPINB9
1320	blue	SERPINA5
1321	pink	SERPINA1
1322	turquoise	SERHL2
1323	blue	SERF1A
1324	black	SEPTIN4
1325	blue	SEPTIN3
1326	blue	SEPTIN14
1327	grey	SEPTIN12
1328	blue	SEPTIN1
1329	black	SEPSECS
1330	brown	SEMA7A
1331	red	SEMA6C
1332	brown	SEMA6B
1333	blue	SEMA5B
1334	black	SEMA4G
1335	brown	SEMA4D
1336	blue	SEMA4C
1337	red	SEMA4A
1338	grey	SEMA3E
1339	blue	SEMA3C
1340	brown	SEMA3B
1341	brown	SELPLG
1342	turquoise	SELP
1343	turquoise	SELL
1344	brown	SELENOV
1345	yellow	SELENBP1
1346	turquoise	SELE
1347	magenta	SEL1L3
1348	grey	SECTM1
1349	blue	SEC62
1350	yellow	SEC24D
1351	yellow	SEC23A
1352	blue	SEC22B
1353	yellow	SEC16B
1354	blue	SEC14L5
1355	brown	SEC14L4
1356	yellow	SEC14L3
1357	grey	SEC1
1358	purple	SDSL
1359	grey	SDS
1360	grey	SDR9C7
1361	turquoise	SDR42E1
1362	turquoise	SDR16C5
1363	yellow	SDK2
1364	turquoise	SDHAF4
1365	turquoise	SDF2L1
1366	grey	SDCBP2
1367	red	SDC4
1368	magenta	SDC3
1369	yellow	SDC2
1370	turquoise	SDC1
1371	turquoise	SDAD1
1372	blue	SCX
1373	turquoise	SCUBE3
1374	yellow	SCUBE2
1375	turquoise	SCUBE1
1376	yellow	SCTR
1377	blue	SCRN3
1378	turquoise	SCRG1
1379	blue	SCP2D1
1380	turquoise	SCP2
1381	turquoise	SCNN1A
1382	purple	SCN9A
1383	green	SCN8A
1384	blue	SCN7A
1385	blue	SCN4B
1386	green	SCN4A
1387	blue	SCN3B
1388	grey	SCN3A
1389	yellow	SCN2A
1390	turquoise	SCN1B
1391	blue	SCN1A
1392	turquoise	SCN11A
1393	blue	SCML4
1394	yellow	SCIN
1395	blue	SCGB1A1
1396	brown	SCG5
1397	green	SCG3
1398	turquoise	SCG2
1399	turquoise	SCEL
1400	black	SCD5
1401	turquoise	SCCPDH
1402	green	SCARF2
1403	turquoise	SCARA3
1404	turquoise	SCAP
1405	blue	SCAMP5
1406	red	SCAI
1407	grey	SBSN
1408	turquoise	SBNO2
1409	black	SBNO1
1410	blue	SBK1
1411	turquoise	SBDS
1412	turquoise	SAYSD1
1413	brown	SAXO1
1414	turquoise	SATB2
1415	turquoise	SAT2
1416	brown	SASH3
1417	turquoise	SARDH
1418	black	SAR1B
1419	red	SAPCD1
1420	black	SAP25
1421	blue	SAO
1422	blue	SAMSN1
1423	blue	SAMHD1
1424	black	SAMD8
1425	turquoise	SAMD4A
1426	brown	SAMD3
1427	grey	SAMD15
1428	blue	SAMD14
1429	grey	SAMD13
1430	turquoise	SAMD12
1431	blue	SAMD11
1432	blue	SAMD10
1433	grey	SAG
1434	green	SAC3D1
1435	turquoise	S1PR5
1436	grey	S1PR4
1437	blue	S1PR3
1438	yellow	S1PR2
1439	blue	S1PR1
1440	brown	S100B
1441	turquoise	S100A9
1442	turquoise	S100A8
1443	blue	S100A7
1444	turquoise	S100A5
1445	yellow	S100A4
1446	green	S100A3
1447	turquoise	S100A2
1448	turquoise	S100A13
1449	green	S100A12
1450	turquoise	RYR2
1451	grey	RYR1
1452	turquoise	RXRG
1453	brown	RXFP3
1454	green	RXFP2
1455	turquoise	RXFP1
1456	blue	RWDD3
1457	grey	RWDD2A
1458	turquoise	RUVBL1
1459	green	RUSC2
1460	blue	RUNX2
1461	green	RUNX1
1462	blue	RUNDC3A
1463	blue	RUNDC1
1464	turquoise	RUFY3
1465	yellow	RUBCNL
1466	magenta	RTP4
1467	grey	RTP3
1468	grey	RTN4RL2
1469	blue	RTN4RL1
1470	turquoise	RTN4IP1
1471	turquoise	RTN4
1472	turquoise	RTN3
1473	blue	RTN2
1474	brown	RTN1
1475	turquoise	RTL9
1476	turquoise	RTKN2
1477	black	RTKN
1478	blue	RSRC1
1479	brown	RSPO2
1480	grey	RSPO1
1481	brown	RSPH9
1482	turquoise	RSPH6A
1483	blue	RSPH3
1484	red	RSL1D1
1485	magenta	RSAD2
1486	red	RRS1
1487	turquoise	RRP9
1488	turquoise	RRP1B
1489	turquoise	RRP1
1490	brown	RRM2B
1491	yellow	RRM2
1492	grey	RRH
1493	blue	RRAGD
1494	turquoise	RRAD
1495	turquoise	RPUSD2
1496	blue	RPS8
1497	blue	RPS7
1498	yellow	RPS6KL1
1499	blue	RPS6KA5
1500	green	RPS6KA3
1501	brown	RPS6KA1
1502	blue	RPS5
1503	turquoise	RPS4X
1504	blue	RPS3A
1505	grey	RPS29
1506	yellow	RPS28
1507	yellow	RPS27
1508	brown	RPS25
1509	blue	RPS24
1510	pink	RPS23
1511	blue	RPS21
1512	blue	RPS20
1513	blue	RPS19
1514	blue	RPS14
1515	blue	RPS11
1516	blue	RPRML
1517	blue	RPRM
1518	turquoise	RPRD1A
1519	blue	RPLP0
1520	blue	RPL4
1521	brown	RPL3L
1522	yellow	RPL38
1523	blue	RPL37
1524	yellow	RPL35A
1525	blue	RPL34
1526	blue	RPL32
1527	blue	RPL30
1528	blue	RPL29
1529	blue	RPL27A
1530	blue	RPL19
1531	yellow	RPL17
1532	blue	RPL14
1533	blue	RPL10
1534	turquoise	RPIA
1535	blue	RPGRIP1
1536	blue	RP9
1537	green	RP1L1
1538	turquoise	RORC
1539	yellow	ROR2
1540	turquoise	ROPN1L
1541	brown	ROBO4
1542	brown	ROBO3
1543	yellow	ROBO2
1544	blue	ROBO1
1545	turquoise	RNPEPL1
1546	red	RNFT2
1547	turquoise	RNF43
1548	blue	RNF32
1549	turquoise	RNF26
1550	blue	RNF25
1551	grey	RNF212B
1552	grey	RNF207
1553	red	RNF19B
1554	turquoise	RNF183
1555	turquoise	RNF180
1556	blue	RNF170
1557	green	RNF165
1558	turquoise	RNF157
1559	grey	RNF146
1560	red	RNF144B
1561	red	RNF138
1562	turquoise	RNF128
1563	brown	RNF112
1564	blue	RND2
1565	brown	RND1
1566	brown	RNASET2
1567	brown	RNASEL
1568	brown	RNASE6
1569	blue	RNASE10
1570	blue	RNASE1
1571	turquoise	RMND5A
1572	yellow	RIPOR3
1573	turquoise	RIPOR1
1574	turquoise	RIPK4
1575	blue	RIPK3
1576	red	RIOK1
1577	blue	RINL
1578	blue	RIN2
1579	turquoise	RIN1
1580	magenta	RIMS3
1581	grey	RIMS2
1582	grey	RIMS1
1583	blue	RIMKLA
1584	grey	RIMBP2
1585	turquoise	RIDA
1586	black	RICTOR
1587	turquoise	RIC3
1588	turquoise	RIBC1
1589	blue	RHPN2
1590	brown	RHPN1
1591	purple	RHOH
1592	yellow	RHOD
1593	turquoise	RHOC
1594	turquoise	RHOBTB3
1595	blue	RHOBTB2
1596	green	RHO
1597	brown	RHEX
1598	blue	RHEBL1
1599	grey	RHBG
1600	turquoise	RHBDL3
1601	blue	RHBDL2
1602	magenta	RHBDL1
1603	turquoise	RHBDF2
1604	turquoise	RHBDD3
1605	turquoise	RHBDD2
1606	grey	RGSL1
1607	brown	RGS9
1608	grey	RGS7BP
1609	brown	RGS7
1610	turquoise	RGS5
1611	blue	RGS22
1612	turquoise	RGS20
1613	blue	RGS2
1614	brown	RGS18
1615	turquoise	RGS16
1616	brown	RGS14
1617	green	RGS13
1618	blue	RGS11
1619	yellow	RGS10
1620	green	RGS1
1621	yellow	RGR
1622	turquoise	RGL3
1623	turquoise	RGCC
1624	yellow	RFX3
1625	turquoise	RFX2
1626	turquoise	RFT1
1627	brown	RFLNB
1628	turquoise	REXO4
1629	turquoise	RETSAT
1630	brown	RETN
1631	yellow	RET
1632	green	RESTB
1633	blue	RESP18
1634	blue	RERGL
1635	blue	RERG
1636	brown	REPS2
1637	blue	REN
1638	blue	REM2
1639	blue	REM1
1640	turquoise	RELT
1641	turquoise	RELN
1642	black	RELL2
1643	turquoise	RELL1
1644	turquoise	RELB
1645	blue	REL
1646	black	REEP3
1647	brown	REEP2
1648	brown	REEP1
1649	turquoise	REC8
1650	blue	RDM1
1651	turquoise	RDH8
1652	black	RDH5
1653	purple	RDH16
1654	turquoise	RDH13
1655	green	RCVRN
1656	red	RCOR2
1657	yellow	RCN3
1658	blue	RCAN2
1659	black	RC3H2
1660	turquoise	RBPMS2
1661	turquoise	RBPJL
1662	turquoise	RBP7
1663	turquoise	RBP5
1664	turquoise	RBP4
1665	turquoise	RBP1
1666	grey	RBMS3
1667	black	RBMS1
1668	red	RBM7
1669	blue	RBM47
1670	turquoise	RBM44
1671	turquoise	RBM38
1672	red	RBM34
1673	black	RBM27
1674	turquoise	RBM20
1675	yellow	RBL1
1676	red	RBIS
1677	turquoise	RBFOX3
1678	blue	RBFOX1
1679	green	RBBP8
1680	turquoise	RB1
1681	magenta	RAVER2
1682	brown	RASSF9
1683	brown	RASSF5
1684	brown	RASSF2
1685	blue	RASSF10
1686	blue	RASL12
1687	yellow	RASL11B
1688	blue	RASL11A
1689	blue	RASL10B
1690	brown	RASL10A
1691	blue	RASIP1
1692	brown	RASGRP4
1693	brown	RASGRP3
1694	green	RASGRP2
1695	blue	RASGRP1
1696	blue	RASGRF2
1697	blue	RASGRF1
1698	red	RASGEF1B
1699	turquoise	RASGEF1A
1700	turquoise	RASEF
1701	turquoise	RASD1
1702	blue	RASAL3
1703	green	RASAL2
1704	blue	RASAL1
1705	brown	RARRES1
1706	green	RARG
1707	black	RAPH1
1708	turquoise	RAPGEFL1
1709	blue	RAPGEF3
1710	green	RAP2C
1711	turquoise	RAP1GAP2
1712	turquoise	RAP1GAP
1713	turquoise	RAMP3
1714	brown	RAMP1
1715	blue	RALYL
1716	blue	RALGPS2
1717	turquoise	RALGPS1
1718	red	RAI14
1719	yellow	RAET1G
1720	grey	RADX
1721	brown	RADIL
1722	turquoise	RAD9B
1723	turquoise	RAD9A
1724	turquoise	RAD54L
1725	brown	RAD54B
1726	yellow	RAD51AP1
1727	blue	RAD21L1
1728	yellow	RACGAP1
1729	turquoise	RAC3
1730	brown	RAC2
1731	blue	RABGAP1L
1732	blue	RAB9B
1733	red	RAB8B
1734	turquoise	RAB6B
1735	blue	RAB42
1736	turquoise	RAB40B
1737	turquoise	RAB3IP
1738	black	RAB3IL1
1739	blue	RAB3D
1740	green	RAB3C
1741	turquoise	RAB3B
1742	green	RAB3A
1743	turquoise	RAB38
1744	blue	RAB37
1745	blue	RAB36
1746	turquoise	RAB32
1747	turquoise	RAB29
1748	turquoise	RAB27B
1749	red	RAB27A
1750	turquoise	RAB26
1751	blue	RAB25
1752	green	RAB23
1753	grey	RAB19
1754	brown	RAB17
1755	yellow	RAB11FIP4
1756	turquoise	RAB11FIP3
1757	grey	RAB11FIP1
1758	blue	QTRT1
1759	yellow	QSOX1
1760	black	QSER1
1761	grey	QRFPR
1762	turquoise	QRFP
1763	turquoise	QPRT
1764	turquoise	QPCTL
1765	yellow	QPCT
1766	brown	PYROXD2
1767	blue	PYGM
1768	yellow	PYCR1
1769	brown	PYCARD
1770	brown	PXN
1771	turquoise	PXMP4
1772	brown	PXDC1
1773	turquoise	PWWP3B
1774	green	PWWP3A
1775	brown	PWWP2A
1776	brown	PVRIG
1777	turquoise	PVALB
1778	turquoise	PUSL1
1779	turquoise	PUS7
1780	brown	PURG
1781	red	PUM3
1782	red	PTX3
1783	yellow	PTTG1
1784	turquoise	PTPRZ1
1785	turquoise	PTPRU
1786	blue	PTPRT
1787	blue	PTPRR
1788	green	PTPRQ
1789	brown	PTPRO
1790	blue	PTPRN2
1791	blue	PTPRK
1792	brown	PTPRJ
1793	turquoise	PTPRH
1794	yellow	PTPRD
1795	green	PTPRCAP
1796	brown	PTPRC
1797	blue	PTPRB
1798	brown	PTPN6
1799	blue	PTPN5
1800	turquoise	PTPN4
1801	turquoise	PTPN3
1802	grey	PTPN22
1803	brown	PTPN18
1804	grey	PTPN14
1805	turquoise	PTPN13
1806	red	PTPN12
1807	black	PTPN11
1808	yellow	PTN
1809	turquoise	PTMA
1810	yellow	PTK6
1811	blue	PTK2B
1812	brown	PTI
1813	turquoise	PTHLH
1814	blue	PTH2R
1815	blue	PTH1R
1816	turquoise	PTGS2
1817	turquoise	PTGS1
1818	turquoise	PTGR2
1819	grey	PTGR1
1820	turquoise	PTGIS
1821	brown	PTGIR
1822	yellow	PTGFRN
1823	brown	PTGFR
1824	turquoise	PTGES2
1825	brown	PTGES
1826	grey	PTGER4
1827	turquoise	PTGER3
1828	grey	PTGER2
1829	turquoise	PTGER1
1830	black	PTGDS
1831	blue	PTGDR2
1832	turquoise	PTGDR
1833	turquoise	PTER
1834	turquoise	PTEN
1835	grey	PTCRA
1836	turquoise	PTCH2
1837	blue	PTAR1
1838	brown	PTAFR
1839	brown	PSTPIP1
1840	red	PSRC1
1841	turquoise	PSPH
1842	blue	PSMG4
1843	grey	PSMD8
1844	blue	PSMD14
1845	yellow	PSMD10
1846	grey	PSMC3IP
1847	magenta	PSMB9
1848	magenta	PSMB8
1849	turquoise	PSMA1
1850	turquoise	PSEN2
1851	brown	PSD4
1852	blue	PSD3
1853	blue	PSAT1
1854	turquoise	PRXL2A
1855	blue	PRX
1856	turquoise	PRUNE2
1857	purple	PRSS8
1858	brown	PRSS57
1859	green	PRSS53
1860	yellow	PRSS48
1861	purple	PRSS42
1862	turquoise	PRSS38
1863	brown	PRSS36
1864	turquoise	PRSS33
1865	turquoise	PRSS23
1866	blue	PRSS22
1867	turquoise	PRSS12
1868	grey	PRRT1
1869	green	PRRG3
1870	yellow	PRRC1
1871	turquoise	PRR7
1872	turquoise	PRR5L
1873	blue	PRR36
1874	black	PRR22
1875	blue	PRR19
1876	turquoise	PRR15L
1877	yellow	PRR11
1878	blue	PRPH2
1879	yellow	PROZ
1880	blue	PROX1
1881	blue	PROSER3
1882	brown	PROSER2
1883	yellow	PROS1
1884	blue	PRORSD1
1885	turquoise	PROM2
1886	turquoise	PROM1
1887	red	PROKR2
1888	brown	PROCR
1889	blue	PROCA1
1890	blue	PROC
1891	black	PROB1
1892	turquoise	PRND
1893	brown	PRL
1894	grey	PRKG2
1895	black	PRKG1
1896	turquoise	PRKCZ
1897	brown	PRKCQ
1898	red	PRKCG
1899	blue	PRKCE
1900	brown	PRKCD
1901	brown	PRKCB
1902	turquoise	PRKAR2B
1903	turquoise	PRKAR2A
1904	grey	PRKAG3
1905	blue	PRKAB2
1906	blue	PRKAA2
1907	brown	PRIMA1
1908	blue	PRIM2
1909	turquoise	PRICKLE3
1910	black	PRICKLE2
1911	green	PRG4
1912	yellow	PRG3
1913	grey	PRF1
1914	brown	PREX2
1915	brown	PRELP
1916	blue	PRELID3B
1917	pink	PRELID3A
1918	turquoise	PRDX3
1919	blue	PRDM6
1920	blue	PRDM5
1921	turquoise	PRDM16
1922	yellow	PRC1
1923	purple	PRAP1
1924	turquoise	PRAG1
1925	black	PRAF2
1926	green	PPTC7
1927	red	PPRC1
1928	blue	PPP2R2C
1929	brown	PPP2R2B
1930	turquoise	PPP2R1B
1931	blue	PPP1R9A
1932	brown	PPP1R42
1933	blue	PPP1R3E
1934	blue	PPP1R3C
1935	grey	PPP1R36
1936	grey	PPP1R27
1937	black	PPP1R2
1938	turquoise	PPP1R1B
1939	brown	PPP1R1A
1940	turquoise	PPP1R15A
1941	green	PPP1R14A
1942	blue	PPP1R13L
1943	blue	PPM1N
1944	turquoise	PPM1L
1945	turquoise	PPM1K
1946	blue	PPM1J
1947	turquoise	PPM1H
1948	blue	PPM1E
1949	turquoise	PPL
1950	blue	PPIP5K2
1951	turquoise	PPIP5K1
1952	blue	PPIL6
1953	turquoise	PPIF
1954	yellow	PPIC
1955	blue	PPFIA3
1956	blue	PPEF2
1957	blue	PPEF1
1958	red	PPCDC
1959	turquoise	PPARGC1B
1960	turquoise	PPARGC1A
1961	turquoise	PPARG
1962	turquoise	PPAN
1963	grey	PP2D1
1964	blue	POU3F1
1965	brown	POU2F3
1966	grey	POU2F1
1967	blue	POU2AF1
1968	yellow	POSTN
1969	grey	POPDC2
1970	turquoise	POP1
1971	blue	PON3
1972	blue	PON1
1973	blue	POLR3H
1974	yellow	POLR3G
1975	turquoise	POLR3A
1976	turquoise	POLR1H
1977	turquoise	POLR1G
1978	turquoise	POLR1C
1979	blue	POLQ
1980	turquoise	POLN
1981	pink	POLK
1982	turquoise	POLE
1983	blue	POLD3
1984	blue	POLA2
1985	blue	POGLUT3
1986	blue	PODXL
1987	brown	PODNL1
1988	turquoise	POC1B
1989	turquoise	PNPO
1990	yellow	PNPLA1
1991	red	PNO1
1992	turquoise	PNMT
1993	blue	PNMA8A
1994	turquoise	PNMA2
1995	blue	PNLDC1
1996	turquoise	PNKD
1997	blue	PNCK
1998	turquoise	PMVK
[truncated: 4,190 more rows]

## Sheet: PRJNA664093
Modules and genes identified in GSE158128
	module	genes
1	turquoise	ZZEF1
2	blue	ZYX
3	turquoise	ZYG11B
4	brown	ZXDC
5	grey	ZWINT
6	grey	ZWILCH
7	turquoise	ZSWIM7
8	blue	ZSWIM5
9	grey	ZSCAN31
10	turquoise	ZSCAN25
11	grey	ZSCAN23
12	grey	ZSCAN2
13	brown	ZSCAN12
14	brown	ZRANB2
15	grey	ZPBP
16	turquoise	ZNRF3
17	yellow	ZNHIT1
18	pink	ZNFX1
19	turquoise	ZNF827
20	grey	ZNF814
21	turquoise	ZNF81
22	turquoise	ZNF805
23	grey	ZNF789
24	blue	ZNF784
25	grey	ZNF775
26	turquoise	ZNF774
27	grey	ZNF771
28	blue	ZNF770
29	green	ZNF76
30	grey	ZNF74
31	brown	ZNF713
32	grey	ZNF710
33	grey	ZNF704
34	grey	ZNF703
35	turquoise	ZNF697
36	turquoise	ZNF689
37	grey	ZNF684
38	grey	ZNF683
39	blue	ZNF674
40	blue	ZNF672
41	grey	ZNF655
42	blue	ZNF653
43	turquoise	ZNF652
44	brown	ZNF644
45	turquoise	ZNF641
46	grey	ZNF628
47	turquoise	ZNF623
48	green	ZNF622
49	black	ZNF618
50	turquoise	ZNF614
51	blue	ZNF613
52	turquoise	ZNF609
53	green	ZNF608
54	brown	ZNF605
55	grey	ZNF599
56	blue	ZNF593
57	brown	ZNF592
58	blue	ZNF583
59	brown	ZNF581
60	blue	ZNF580
61	brown	ZNF565
62	brown	ZNF555
63	grey	ZNF554
64	turquoise	ZNF550
65	turquoise	ZNF536
66	brown	ZNF532
67	turquoise	ZNF524
68	turquoise	ZNF518A
69	grey	ZNF514
70	brown	ZNF512B
71	yellow	ZNF511
72	turquoise	ZNF507
73	yellow	ZNF503
74	grey	ZNF502
75	blue	ZNF484
76	turquoise	ZNF473
77	grey	ZNF467
78	turquoise	ZNF462
79	brown	ZNF454
80	turquoise	ZNF444
81	blue	ZNF438
82	turquoise	ZNF432
83	yellow	ZNF428
84	blue	ZNF423
85	turquoise	ZNF398
86	turquoise	ZNF395
87	grey	ZNF394
88	blue	ZNF385B
89	grey	ZNF383
90	turquoise	ZNF366
91	blue	ZNF365
92	yellow	ZNF358
93	grey	ZNF354C
94	grey	ZNF345
95	brown	ZNF331
96	blue	ZNF318
97	turquoise	ZNF317
98	brown	ZNF311
99	turquoise	ZNF292
100	grey	ZNF280C
101	grey	ZNF280B
102	blue	ZNF277
103	blue	ZNF274
104	brown	ZNF268
105	grey	ZNF248
106	brown	ZNF239
107	turquoise	ZNF236
108	green	ZNF235
109	brown	ZNF227
110	grey	ZNF219
111	brown	ZNF217
112	grey	ZNF215
113	brown	ZNF202
114	grey	ZNF185
115	brown	ZNF184
116	green	ZNF182
117	grey	ZNF180
118	grey	ZNF174
119	turquoise	ZNF142
120	brown	ZNF135
121	blue	ZNF133
122	blue	ZNF106
123	brown	ZMYND15
124	turquoise	ZMIZ1
125	turquoise	ZMAT3
126	blue	ZMAT1
127	turquoise	ZKSCAN8
128	grey	ZKSCAN4
129	grey	ZKSCAN2
130	turquoise	ZKSCAN1
131	turquoise	ZHX3
132	turquoise	ZGRF1
133	blue	ZFYVE27
134	turquoise	ZFYVE19
135	turquoise	ZFYVE16
136	yellow	ZFYVE1
137	grey	ZFPM2
138	grey	ZFPM1
139	blue	ZFPL1
140	brown	ZFP62
141	turquoise	ZFP57
142	grey	ZFP37
143	turquoise	ZFP36L2
144	grey	ZFP36L1
145	brown	ZFP36
146	turquoise	ZFP3
147	blue	ZFP2
148	turquoise	ZFHX4
149	turquoise	ZFHX3
150	grey	ZFHX2
151	green	ZFAND5
152	grey	ZFAND2A
153	grey	ZFAND1
154	turquoise	ZEB2
155	turquoise	ZEB1
156	blue	ZDHHC7
157	blue	ZDHHC3
158	blue	ZDHHC24
159	turquoise	ZDHHC23
160	yellow	ZDHHC21
161	yellow	ZDHHC2
162	grey	ZDHHC14
163	yellow	ZDHHC13
164	blue	ZDBF2
165	blue	ZCWPW1
166	green	ZCCHC9
167	blue	ZCCHC7
168	grey	ZCCHC4
169	blue	ZCCHC3
170	turquoise	ZCCHC14
171	grey	ZCCHC13
172	turquoise	ZC3HAV1L
173	grey	ZC3H6
174	turquoise	ZC3H4
175	grey	ZC3H15
176	turquoise	ZC3H12C
177	green	ZC2HC1C
178	yellow	ZC2HC1B
179	black	ZC2HC1A
180	blue	ZBTB9
181	turquoise	ZBTB8A
182	turquoise	ZBTB6
183	blue	ZBTB48
184	blue	ZBTB47
185	turquoise	ZBTB46
186	turquoise	ZBTB44
187	turquoise	ZBTB43
188	brown	ZBTB42
189	turquoise	ZBTB41
190	turquoise	ZBTB4
191	turquoise	ZBTB39
192	grey	ZBTB37
193	turquoise	ZBTB34
194	turquoise	ZBTB25
195	blue	ZBTB22
196	grey	ZBTB21
197	turquoise	ZBTB20
198	green	ZBTB16
199	grey	ZBTB12
200	brown	ZBTB10
201	pink	ZBP1
202	grey	ZBED8
203	turquoise	ZAR1L
204	blue	ZAP70
205	yellow	ZADH2
206	blue	YWHAH
207	turquoise	YWHAG
208	turquoise	YTHDC2
209	yellow	YPEL3
210	turquoise	YPEL2
211	green	YPEL1
212	turquoise	YOD1
213	yellow	YKT6
214	grey	YJEFN3
215	yellow	YEATS4
216	brown	YDJC
217	blue	YBX3
218	blue	YBX2
219	turquoise	YBEY
220	blue	YARS2
221	turquoise	XYLT1
222	yellow	XXYLT1
223	blue	XRRA1
224	turquoise	XRN1
225	brown	XRCC3
226	yellow	XRCC2
227	blue	XPOT
228	turquoise	XPO5
229	turquoise	XPO4
230	brown	XPO1
231	turquoise	XPNPEP3
232	turquoise	XPNPEP2
233	blue	XKR5
234	turquoise	XIAP
235	turquoise	XG
236	yellow	XDH
237	brown	XBP1
238	pink	XAF1
239	yellow	XAB2
240	turquoise	WWTR1
241	turquoise	WWC3
242	grey	WTIP
243	grey	WT1
244	grey	WSCD2
245	grey	WSCD1
246	turquoise	WRN
247	green	WNT5A
248	grey	WNT2B
249	grey	WNT2
250	grey	WNT16
251	brown	WNT11
252	blue	WNK4
253	grey	WNK2
254	green	WIPI1
255	green	WIPF3
256	turquoise	WIPF2
257	yellow	WIPF1
258	grey	WHRN
259	blue	WHAMM
260	grey	WFS1
261	yellow	WFIKKN1
262	turquoise	WFDC3
263	blue	WDSUB1
264	grey	WDR97
265	grey	WDR93
266	green	WDR87
267	grey	WDR86
268	yellow	WDR83
269	yellow	WDR73
270	brown	WDR61
271	brown	WDR6
272	turquoise	WDR54
273	blue	WDR53
274	brown	WDR45
275	yellow	WDR44
276	brown	WDR31
277	yellow	WDR27
278	yellow	WDR17
279	red	WDFY4
280	turquoise	WDFY3
281	blue	WDFY2
282	blue	WBP4
283	green	WASHC1
284	red	WAS
285	blue	WARS2
286	pink	WARS1
287	yellow	VWF
288	blue	VWCE
289	blue	VWA8
290	grey	VWA3B
291	blue	VWA2
292	blue	VWA1
293	turquoise	VTN
294	red	VSTM4
295	brown	VSTM2L
296	red	VSTM1
297	grey	VSIR
298	red	VSIG4
299	brown	VSIG2
300	grey	VSIG10L
301	green	VRK2
302	brown	VPS45
303	yellow	VPS13C
304	turquoise	VPS13B
305	brown	VOPP1
306	grey	VNN2
307	yellow	VNN1
308	grey	VMAC
309	brown	VMA21
310	brown	VLDLR
311	turquoise	VKORC1L1
312	grey	VIT
313	yellow	VIRMA
314	grey	VIPR2
315	grey	VIPR1
316	blue	VIM
317	grey	VILL
318	grey	VGLL3
319	yellow	VEGFD
320	grey	VEGFC
321	brown	VEGFA
322	brown	VDAC1
323	brown	VCAN
324	grey	VCAM1
325	turquoise	VBP1
326	blue	VAV3
327	grey	VAV2
328	red	VAV1
329	turquoise	VAT1L
330	brown	VAT1
331	grey	VASN
332	grey	VASH2
333	grey	VASH1
334	grey	VARS2
335	yellow	VARS1
336	turquoise	VANGL1
337	brown	VAMP8
338	turquoise	VAMP5
339	green	VAMP1
340	turquoise	UXT
341	turquoise	UVSSA
342	turquoise	UTRN
343	yellow	UTP20
344	blue	UTP14A
345	brown	USPL1
346	green	USP53
347	yellow	USP5
348	turquoise	USP45
349	grey	USP43
350	turquoise	USP37
351	turquoise	USP34
352	turquoise	USP31
353	turquoise	USP24
354	grey	USP2
355	pink	USP18
356	turquoise	USP13
357	turquoise	USF3
358	blue	USE1
359	grey	UROS
360	grey	URB2
361	brown	UQCRQ
362	brown	UQCRH
363	brown	UQCRFS1
364	brown	UQCRC2
365	brown	UQCRC1
366	brown	UQCRB
367	brown	UQCR11
368	brown	UQCR10
369	yellow	UQCC3
370	brown	UQCC1
371	blue	UPRT
372	turquoise	UPK3B
373	grey	UPF2
374	brown	UNKL
375	brown	UNK
376	turquoise	UNC5B
377	yellow	UNC5A
378	grey	UNC50
379	blue	UNC13D
380	grey	UNC13B
381	turquoise	UNC119B
382	red	UNC119
383	brown	UMPS
384	yellow	ULK1
385	grey	UHRF1BP1L
386	turquoise	UHRF1BP1
387	black	UHRF1
388	turquoise	UHMK1
389	grey	UGT8
390	brown	UGGT2
391	turquoise	UGGT1
392	green	UFSP2
393	turquoise	UFL1
394	green	UCP2
395	brown	UCP1
396	yellow	UCK2
397	brown	UCHL5
398	brown	UCHL3
399	grey	UCHL1
400	grey	UBXN7
401	turquoise	UBXN2B
402	blue	UBXN11
403	turquoise	UBXN1
404	grey	UBTD1
405	turquoise	UBN2
406	blue	UBIAD1
407	turquoise	UBE2S
408	yellow	UBE2Q1
409	yellow	UBE2N
410	turquoise	UBE2L6
411	brown	UBE2L3
412	turquoise	UBE2J2
413	black	UBE2C
414	brown	UBE2A
415	red	UBD
416	brown	UBC
417	turquoise	UBAP2L
418	grey	UBAP2
419	blue	UBALD1
420	pink	UBA7
421	green	UBA5
422	grey	UACA
423	blue	U2SURP
424	green	U2AF1
425	brown	TYW3
426	turquoise	TYW1
427	brown	TYSND1
428	grey	TYRP1
429	red	TYROBP
430	yellow	TYRO3
431	brown	TXNRD2
432	blue	TXNRD1
433	yellow	TXNIP
434	turquoise	TXNDC9
435	brown	TXNDC15
436	brown	TXN2
437	yellow	TXN
438	turquoise	TXLNG
439	turquoise	TXLNA
440	red	TXK
441	yellow	TWNK
442	brown	TWIST2
443	brown	TWIST1
444	blue	TWF1
445	green	TUT4
446	grey	TUSC3
447	blue	TUSC1
448	brown	TULP3
449	green	TULP2
450	blue	TUFT1
451	yellow	TUFM
452	grey	TUBG2
453	brown	TUBD1
454	brown	TUBB6
455	turquoise	TUBB4A
456	yellow	TUBB3
457	brown	TUBB
458	grey	TUBA4A
459	grey	TUBA1C
460	yellow	TUBA1B
461	brown	TUBA1A
462	turquoise	TUB
463	grey	TTYH2
464	turquoise	TTPAL
465	green	TTPA
466	turquoise	TTLL7
467	black	TTK
468	grey	TTC9C
469	grey	TTC9B
470	green	TTC9
471	blue	TTC8
472	grey	TTC7A
473	blue	TTC39B
474	grey	TTC38
475	yellow	TTC33
476	turquoise	TTC30A
477	grey	TTC3
478	grey	TTC29
479	turquoise	TTC28
480	brown	TTC25
481	blue	TTC23L
482	brown	TTC23
483	yellow	TTC22
484	yellow	TTC21B
485	grey	TTC21A
486	brown	TTC19
487	brown	TTC13
488	blue	TTC12
489	turquoise	TTC1
490	turquoise	TTBK2
491	grey	TSTD3
492	brown	TST
493	yellow	TSSC4
494	grey	TSR1
495	blue	TSPYL5
496	grey	TSPYL2
497	blue	TSPOAP1
498	blue	TSPO
499	brown	TSPAN7
500	grey	TSPAN5
501	brown	TSPAN4
502	brown	TSPAN33
503	green	TSPAN15
504	brown	TSPAN14
505	brown	TSPAN12
506	turquoise	TSPAN11
507	blue	TSNARE1
508	blue	TSKU
509	grey	TSKS
510	turquoise	TSGA10
511	yellow	TSFM
512	green	TSEN34
513	grey	TSEN2
514	brown	TSC22D4
515	grey	TSC22D3
516	yellow	TRUB2
517	blue	TRPV2
518	turquoise	TRPS1
519	yellow	TRPM6
520	blue	TRPM3
521	grey	TRPM2
522	green	TRPM1
523	grey	TRPC6
524	turquoise	TRPC1
525	yellow	TRPA1
526	black	TROAP
527	yellow	TRMT61A
528	yellow	TRMT6
529	blue	TRMT44
530	blue	TRMT2A
531	yellow	TRMT112
532	brown	TRMT11
533	turquoise	TRMT10C
534	grey	TRIT1
535	grey	TRIP6
536	blue	TRIP4
537	turquoise	TRIP11
538	green	TRIP10
539	green	TRIOBP
540	turquoise	TRIO
541	brown	TRIM8
542	grey	TRIM7
543	brown	TRIM65
544	turquoise	TRIM62
545	blue	TRIM47
546	yellow	TRIM46
547	blue	TRIM45
548	blue	TRIM38
549	grey	TRIM36
550	pink	TRIM34
551	brown	TRIM3
552	grey	TRIM25
553	yellow	TRIM24
554	brown	TRIM2
555	grey	TRIM14
556	turquoise	TRIL
557	brown	TRIB3
558	grey	TRIB2
559	brown	TRIB1
560	turquoise	TREX1
561	grey	TRERF1
562	red	TREML2
563	grey	TREM2
564	yellow	TRARG1
565	brown	TRAPPC9
566	turquoise	TRAPPC6A
567	brown	TRAPPC13
568	brown	TRAP1
569	yellow	TRANK1
570	turquoise	TRAM2
571	grey	TRAM1L1
572	turquoise	TRAK1
573	green	TRAF5
574	brown	TRAF4
575	red	TRAF3IP3
576	blue	TRAF3IP2
577	turquoise	TRAF1
578	black	TPX2
579	blue	TPT1
580	blue	TPST2
581	green	TPST1
582	brown	TPSB2
583	turquoise	TPRN
584	green	TPRG1L
585	grey	TPPP3
586	turquoise	TPP1
587	brown	TPMT
588	blue	TPM2
589	yellow	TPM1
590	yellow	TPI1
591	blue	TPGS2
592	turquoise	TPCN1
593	grey	TPBG
594	yellow	TP63
595	blue	TP53INP2
596	turquoise	TP53I3
597	blue	TP53I13
598	grey	TP53I11
599	grey	TOR4A
600	turquoise	TOR3A
601	black	TOP2A
602	brown	TONSL
603	brown	TOMM5
604	yellow	TOMM40
605	yellow	TOMM34
606	yellow	TOM1L1
607	grey	TOB2
608	blue	TOB1
609	grey	TNXB
610	brown	TNS2
611	turquoise	TNS1
612	turquoise	TNRC6C
613	turquoise	TNRC6B
614	turquoise	TNRC6A
615	grey	TNRC18
616	turquoise	TNPO1
617	grey	TNNT3
618	blue	TNNT2
619	turquoise	TNNI3
620	brown	TNNI2
621	brown	TNKS1BP1
622	turquoise	TNKS
623	turquoise	TNIP2
624	blue	TNIP1
625	grey	TNIK
626	grey	TNFSF9
627	turquoise	TNFSF4
628	green	TNFSF18
629	turquoise	TNFSF12
630	grey	TNFSF10
631	yellow	TNFRSF6B
632	blue	TNFRSF4
633	blue	TNFRSF25
634	grey	TNFRSF21
635	turquoise	TNFRSF19
636	grey	TNFRSF12A
637	turquoise	TNFAIP8L2
638	grey	TNFAIP8L1
639	grey	TNFAIP8
640	brown	TNFAIP6
641	grey	TNFAIP3
642	grey	TNFAIP2
643	turquoise	TNFAIP1
644	grey	TNC
645	yellow	TMX2
646	grey	TMUB1
647	turquoise	TMTC3
648	turquoise	TMTC2
649	turquoise	TMTC1
650	turquoise	TMSB4X
651	brown	TMSB10
652	turquoise	TMOD2
653	green	TMOD1
654	brown	TMLHE
655	grey	TMIGD3
656	grey	TMF1
657	brown	TMEM9B
658	red	TMEM98
659	brown	TMEM97
660	turquoise	TMEM87B
661	yellow	TMEM86A
662	yellow	TMEM82
663	turquoise	TMEM70
664	yellow	TMEM67
665	grey	TMEM65
666	blue	TMEM64
667	grey	TMEM63B
668	brown	TMEM63A
669	grey	TMEM62
670	grey	TMEM61
671	green	TMEM60
672	grey	TMEM59L
673	brown	TMEM52
674	turquoise	TMEM51
675	grey	TMEM50B
676	grey	TMEM47
677	grey	TMEM45A
678	blue	TMEM44
679	brown	TMEM43
680	turquoise	TMEM42
681	grey	TMEM41A
682	brown	TMEM38B
683	brown	TMEM38A
684	grey	TMEM37
685	grey	TMEM35B
686	grey	TMEM35A
687	turquoise	TMEM33
688	yellow	TMEM268
689	yellow	TMEM266
690	turquoise	TMEM26
691	grey	TMEM255A
692	brown	TMEM254
693	blue	TMEM253
694	turquoise	TMEM251
695	yellow	TMEM250
696	grey	TMEM25
697	brown	TMEM249
698	turquoise	TMEM245
699	blue	TMEM240
700	yellow	TMEM237
701	blue	TMEM234
702	turquoise	TMEM231
703	yellow	TMEM223
704	blue	TMEM220
705	turquoise	TMEM219
706	grey	TMEM218
707	blue	TMEM216
708	yellow	TMEM208
709	turquoise	TMEM205
710	brown	TMEM204
711	brown	TMEM202
712	grey	TMEM200C
713	grey	TMEM200A
714	blue	TMEM19
715	grey	TMEM189
716	brown	TMEM187
717	yellow	TMEM186
718	brown	TMEM184C
719	grey	TMEM178A
720	grey	TMEM177
721	grey	TMEM176B
722	grey	TMEM176A
723	turquoise	TMEM170B
724	green	TMEM17
725	turquoise	TMEM167A
726	yellow	TMEM165
727	blue	TMEM163
728	brown	TMEM160
729	red	TMEM156
730	grey	TMEM14A
731	grey	TMEM145
732	brown	TMEM143
733	grey	TMEM141
734	yellow	TMEM140
735	red	TMEM135
736	turquoise	TMEM134
737	blue	TMEM132E
738	brown	TMEM132C
739	brown	TMEM126B
740	yellow	TMEM126A
741	blue	TMEM121
742	yellow	TMEM120A
743	green	TMEM119
744	grey	TMEM117
745	brown	TMEM110
746	brown	TMEM109
747	yellow	TMEM107
748	yellow	TMEM106C
749	blue	TMEM106B
750	pink	TMEM106A
751	blue	TMEM104
752	brown	TMEM102
753	grey	TMEM100
754	grey	TMEFF2
755	blue	TMEFF1
756	turquoise	TMED8
757	turquoise	TMED3
758	yellow	TMED1
759	blue	TMCC3
760	blue	TMCC2
761	green	TMCC1
762	blue	TMC8
763	brown	TMC6
764	yellow	TMBIM7
765	brown	TMBIM6
766	yellow	TMBIM1
767	brown	TM7SF2
768	grey	TM6SF1
769	grey	TM4SF18
770	grey	TLR7
771	turquoise	TLR6
772	grey	TLR5
773	grey	TLR4
774	grey	TLR3
775	turquoise	TLR2
776	blue	TLN2
777	blue	TLN1
778	grey	TLL1
779	brown	TLE6
780	brown	TLE5
781	grey	TLE4
782	grey	TLE3
783	grey	TLE1
784	blue	TLCD5
785	grey	TLCD3B
786	grey	TLCD1
787	grey	TKTL2
788	brown	TKT
789	brown	TKFC
790	turquoise	TJP1
791	turquoise	TIRAP
792	grey	TINAGL1
793	turquoise	TIMP3
794	blue	TIMP2
795	brown	TIMM9
796	yellow	TIMM8B
797	brown	TIMM8A
798	yellow	TIMM44
799	brown	TIMM23
800	yellow	TIMM22
801	yellow	TIMM17B
802	yellow	TIMM17A
803	yellow	TIMM13
804	blue	TIMELESS
805	red	TIMD4
806	blue	TIGD5
807	brown	TIGD2
808	brown	TIGAR
809	grey	TIE1
810	turquoise	TIAM1
811	turquoise	TIA1
812	grey	THY1
813	blue	THUMPD3
814	blue	THUMPD2
815	brown	THTPA
816	turquoise	THSD7A
817	yellow	THSD4
818	brown	THRSP
819	blue	THRB
820	blue	THPO
821	blue	THOP1
822	turquoise	THOC7
823	turquoise	THOC2
824	grey	THNSL2
825	blue	THG1L
826	grey	THEMIS2
827	brown	THEM6
828	yellow	THEM4
829	grey	THBS4
830	yellow	THBS3
831	grey	THBS2
832	grey	THBS1
833	brown	THAP4
834	grey	TH
835	brown	TGM5
836	brown	TGM3
837	grey	TGM2
838	blue	TGIF1
839	turquoise	TGFBR3
840	grey	TGFBR2
841	turquoise	TGFBR1
842	yellow	TGFBI
843	grey	TGFB3
844	grey	TGFB2
845	blue	TGFB1I1
846	red	TGFB1
847	blue	TGDS
848	turquoise	TFRC
849	blue	TFPI2
850	brown	TFEB
851	blue	TFDP2
852	blue	TFCP2
853	brown	TFB2M
854	grey	TFAP4
855	grey	TF
856	grey	TEX35
857	blue	TEX2
858	blue	TEX14
859	yellow	TEX11
860	turquoise	TET3
861	turquoise	TET2
862	turquoise	TET1
863	brown	TESK2
864	grey	TENT5C
865	brown	TENT5B
866	turquoise	TENT5A
867	turquoise	TENM4
868	blue	TENM3
869	turquoise	TENM1
870	brown	TEKT3
871	turquoise	TEFM
872	brown	TECTB
873	blue	TECTA
874	brown	TECR
875	blue	TEC
876	yellow	TEAD2
877	turquoise	TEAD1
878	blue	TDRP
879	pink	TDRD7
880	brown	TDRD5
881	grey	TDRD12
882	brown	TDH
883	blue	TCTN2
884	black	TCTN1
885	brown	TCTA
886	grey	TCP11L2
887	grey	TCP11
888	blue	TCN2
889	blue	TCIRG1
890	blue	TCIM
891	green	TCHP
892	turquoise	TCF7L2
893	grey	TCF7
894	turquoise	TCF4
895	brown	TCF21
896	black	TCF19
897	grey	TCF15
898	blue	TCEAL8
899	blue	TCEA3
900	blue	TCEA2
901	blue	TCAP
902	grey	TCAM1
903	yellow	TCAIM
904	brown	TCAF2
905	brown	TCAF1
906	brown	TC2N
907	grey	TBXA2R
908	grey	TBX5
909	brown	TBX3
910	red	TBX21
911	grey	TBX2
912	blue	TBX19
913	turquoise	TBX18
914	yellow	TBRG4
915	grey	TBPL2
916	turquoise	TBL1XR1
917	yellow	TBL1X
918	yellow	TBKBP1
919	turquoise	TBCK
920	grey	TBCEL
921	turquoise	TBC1D8B
922	grey	TBC1D8
923	brown	TBC1D7
924	blue	TBC1D4
925	grey	TBC1D32
926	turquoise	TBC1D2B
927	brown	TBC1D20
928	red	TBC1D10C
929	blue	TBC1D10A
930	turquoise	TBATA
931	brown	TAX1BP1
932	blue	TATDN1
933	grey	TASOR
934	green	TARS3
935	yellow	TARS2
936	brown	TAP2
937	pink	TAP1
938	brown	TAOK3
939	turquoise	TAOK1
940	brown	TANK
941	turquoise	TANC2
942	turquoise	TANC1
943	blue	TAMALIN
944	brown	TALDO1
945	grey	TAGLN3
946	brown	TAGLN2
947	blue	TAGLN
948	red	TAGAP
949	blue	TAFA5
950	blue	TAF4B
951	blue	TAF1D
952	blue	TAF1C
953	turquoise	TAF1B
954	blue	TAF1A
955	yellow	TAF10
956	blue	TADA3
957	brown	TACR2
958	turquoise	TACO1
959	brown	TACC3
960	grey	TACC2
961	grey	TACC1
962	turquoise	SZT2
963	green	SYTL4
964	grey	SYTL3
965	blue	SYTL2
966	grey	SYTL1
967	grey	SYT9
968	turquoise	SYT7
969	grey	SYT5
970	grey	SYT4
971	brown	SYT3
972	blue	SYT17
973	grey	SYT15
974	brown	SYT12
975	blue	SYT11
976	blue	SYPL2
977	grey	SYP
978	grey	SYNPR
979	turquoise	SYNPO2
980	brown	SYNPO
981	turquoise	SYNM
982	turquoise	SYNJ2
983	blue	SYNGR3
984	blue	SYNGR2
985	grey	SYNGR1
986	turquoise	SYNGAP1
987	brown	SYNE3
988	yellow	SYNE2
989	turquoise	SYNE1
990	yellow	SYNCRIP
991	yellow	SYNC
992	brown	SYN2
993	red	SYK
994	turquoise	SYDE2
995	grey	SYCP2L
996	grey	SYCP2
997	blue	SWT1
998	grey	SVOP
999	turquoise	SVIL
1000	grey	SVEP1
1001	turquoise	SVBP
1002	blue	SV2A
1003	red	SUSD3
1004	grey	SUSD2
1005	grey	SUSD1
1006	brown	SURF2
1007	brown	SUPV3L1
1008	green	SUPT3H
1009	yellow	SUOX
1010	grey	SUMF2
1011	brown	SULT1C4
1012	brown	SULT1B1
1013	brown	SULT1A1
1014	blue	SULF1
1015	blue	SUGP2
1016	brown	SUGCT
1017	brown	SUCLG1
1018	yellow	SUCLA2
1019	grey	STYXL1
1020	turquoise	STXBP6
1021	green	STXBP5
1022	turquoise	STXBP4
1023	blue	STXBP2
1024	turquoise	STX3
1025	grey	STX1A
1026	blue	STX17
1027	yellow	STX12
1028	blue	STX11
1029	yellow	STUB1
1030	brown	STT3B
1031	brown	STS
1032	turquoise	STRN
1033	turquoise	STRIP2
1034	brown	STRADB
1035	turquoise	STOX2
1036	turquoise	STON2
1037	grey	STON1
1038	turquoise	STMN3
1039	turquoise	STMN1
1040	blue	STK40
1041	blue	STK39
1042	blue	STK36
1043	green	STK32C
1044	blue	STK31
1045	brown	STK26
1046	blue	STK19
1047	grey	STK17B
1048	grey	STK17A
1049	turquoise	STK10
1050	turquoise	STING1
1051	brown	STIM1
1052	green	STEAP4
1053	blue	STEAP3
1054	grey	STC1
1055	grey	STBD1
1056	blue	STAU2
1057	brown	STAT6
1058	turquoise	STAT5B
1059	yellow	STAT5A
1060	turquoise	STARD8
1061	brown	STARD13
1062	grey	STARD10
1063	grey	STAP2
1064	grey	STAMBPL1
1065	turquoise	STAM
1066	blue	STAG3
1067	turquoise	STAG2
1068	brown	STAG1
1069	grey	STAC3
1070	grey	ST8SIA5
1071	turquoise	ST8SIA4
1072	yellow	ST7L
1073	yellow	ST7
1074	yellow	ST6GALNAC6
1075	brown	ST6GALNAC2
1076	grey	ST3GAL5
1077	blue	ST3GAL4
1078	blue	ST3GAL3
1079	brown	SSUH2
1080	grey	SSTR1
1081	turquoise	SSR4
1082	blue	SSR3
1083	blue	SSR2
1084	grey	SSPO
1085	turquoise	SSPN
1086	yellow	SSH3
1087	turquoise	SSH2
1088	turquoise	SSH1
1089	brown	SSC5D
1090	brown	SSBP4
1091	grey	SSBP3
1092	yellow	SSBP2
1093	blue	SS18L1
1094	brown	SRXN1
1095	turquoise	SRRM2
1096	grey	SRPX2
1097	grey	SRPX
1098	yellow	SRPRB
1099	grey	SRPK3
1100	brown	SRP72
1101	turquoise	SRP19
1102	grey	SRMS
1103	grey	SRM
1104	red	SRGN
1105	turquoise	SRGAP3
1106	grey	SREK1IP1
1107	black	SREBF2
1108	yellow	SREBF1
1109	brown	SRD5A1
1110	brown	SRCIN1
1111	brown	SRC
1112	blue	SRA1
1113	yellow	SQLE
1114	yellow	SPTSSA
1115	blue	SPTLC3
1116	grey	SPTBN4
1117	brown	SPTBN2
1118	turquoise	SPTBN1
1119	grey	SPTB
1120	brown	SPTAN1
1121	grey	SPSB4
1122	blue	SPSB3
1123	grey	SPSB1
1124	yellow	SPRYD4
1125	blue	SPRYD3
1126	brown	SPRY4
1127	green	SPRY3
1128	brown	SPRY2
1129	green	SPRING1
1130	turquoise	SPRED2
1131	turquoise	SPP2
1132	grey	SPP1
1133	grey	SPOUT1
1134	grey	SPON2
1135	grey	SPON1
1136	blue	SPOCK2
1137	grey	SPOCD1
1138	grey	SPNS2
1139	red	SPN
1140	turquoise	SPIRE1
1141	blue	SPINT2
1142	brown	SPIN2B
1143	blue	SPICE1
1144	red	SPI1
1145	brown	SPHK2
1146	blue	SPHK1
1147	brown	SPG21
1148	grey	SPESP1
1149	brown	SPEG
1150	brown	SPEF2
1151	brown	SPEF1
1152	grey	SPECC1
1153	grey	SPDL1
1154	blue	SPCS3
1155	turquoise	SPC25
1156	black	SPC24
1157	blue	SPATA6L
1158	blue	SPATA6
1159	yellow	SPATA5
1160	turquoise	SPATA24
1161	grey	SPATA21
1162	grey	SPATA20
1163	grey	SPATA16
1164	blue	SPARC
1165	grey	SPAG8
1166	black	SPAG5
1167	yellow	SPAG1
1168	brown	SPACA9
1169	blue	SPACA6
1170	blue	SPA17
1171	grey	SP7
1172	turquoise	SP4
1173	yellow	SP140L
1174	brown	SP110
1175	turquoise	SP1
1176	turquoise	SOX8
1177	blue	SOX6
1178	turquoise	SOX5
1179	brown	SOX18
1180	brown	SOX17
1181	turquoise	SOX15
1182	brown	SOX13
1183	grey	SOX12
1184	grey	SOX10
1185	blue	SORT1
1186	grey	SORL1
1187	brown	SORD
1188	brown	SORCS2
1189	green	SORBS3
1190	turquoise	SORBS1
1191	turquoise	SOGA1
1192	yellow	SOD3
1193	blue	SOD2
1194	brown	SOD1
1195	turquoise	SOCS7
1196	blue	SOCS6
1197	turquoise	SOCS4
1198	grey	SOCS3
1199	brown	SOCS2
1200	brown	SOCS1
1201	brown	SOBP
1202	brown	SOAT1
1203	yellow	SNX9
1204	green	SNX8
1205	brown	SNX7
1206	turquoise	SNX33
1207	yellow	SNX3
1208	turquoise	SNX27
1209	brown	SNX25
1210	yellow	SNX19
1211	turquoise	SNX13
1212	blue	SNX10
1213	grey	SNTB2
1214	turquoise	SNTB1
1215	green	SNTA1
1216	blue	SNRPD2
1217	blue	SNRPD1
1218	turquoise	SNRPB2
1219	yellow	SNRNP25
1220	turquoise	SNRK
1221	yellow	SNF8
1222	turquoise	SNED1
1223	yellow	SND1
1224	grey	SNCG
1225	grey	SNCAIP
1226	brown	SNAPC5
1227	blue	SNAPC3
1228	yellow	SNAPC2
1229	blue	SNAPC1
1230	grey	SNAI2
1231	blue	SNAI1
1232	brown	SMYD5
1233	grey	SMURF1
1234	brown	SMUG1
1235	grey	SMTNL2
1236	turquoise	SMTNL1
1237	turquoise	SMPD3
1238	green	SMOX
1239	grey	SMOC2
1240	turquoise	SMIM8
1241	turquoise	SMIM4
1242	blue	SMIM24
1243	brown	SMIM20
1244	turquoise	SMIM14
1245	yellow	SMIM12
1246	turquoise	SMIM11A
1247	grey	SMIM10
1248	turquoise	SMIM1
1249	turquoise	SMG1
1250	brown	SMDT1
1251	blue	SMCO4
1252	turquoise	SMC5
1253	grey	SMC4
1254	blue	SMC2
1255	turquoise	SMC1A
1256	blue	SMARCD3
1257	turquoise	SMARCC1
1258	yellow	SMARCB1
1259	brown	SMARCAL1
1260	green	SMARCA5
1261	blue	SMARCA1
1262	blue	SMAGP
1263	yellow	SMAD9
1264	brown	SMAD7
1265	brown	SMAD6
1266	brown	SMAD3
1267	grey	SMAD1
1268	black	SLX1A
1269	turquoise	SLK
1270	green	SLITRK6
1271	grey	SLITRK5
1272	blue	SLITRK4
1273	grey	SLIT3
1274	grey	SLIT2
1275	brown	SLIT1
1276	turquoise	SLIRP
1277	grey	SLCO4A1
1278	yellow	SLCO3A1
1279	grey	SLCO2B1
1280	brown	SLC9A9
1281	brown	SLC9A3R2
1282	grey	SLC9A2
1283	blue	SLC8B1
1284	turquoise	SLC8A1
1285	green	SLC7A8
1286	blue	SLC7A7
1287	grey	SLC7A6
1288	grey	SLC7A5
1289	blue	SLC7A2
1290	turquoise	SLC7A1
1291	brown	SLC6A9
1292	yellow	SLC6A8
1293	grey	SLC6A6
1294	grey	SLC6A4
1295	blue	SLC6A3
1296	blue	SLC6A20
1297	grey	SLC6A2
1298	grey	SLC6A16
1299	grey	SLC6A1
1300	grey	SLC66A3
1301	brown	SLC66A1
1302	blue	SLC5A9
1303	blue	SLC5A6
1304	blue	SLC50A1
1305	grey	SLC4A9
1306	blue	SLC4A5
1307	blue	SLC4A4
1308	grey	SLC4A3
1309	blue	SLC4A11
1310	blue	SLC4A10
1311	green	SLC49A4
1312	green	SLC46A1
1313	blue	SLC45A4
1314	grey	SLC45A3
1315	grey	SLC45A2
1316	brown	SLC44A3
1317	brown	SLC44A2
1318	brown	SLC44A1
1319	grey	SLC43A3
1320	grey	SLC43A2
1321	yellow	SLC41A3
1322	blue	SLC41A2
1323	turquoise	SLC41A1
1324	grey	SLC40A1
1325	blue	SLC39A8
1326	blue	SLC39A14
1327	blue	SLC39A13
1328	grey	SLC39A11
1329	blue	SLC39A10
1330	blue	SLC38A4
1331	yellow	SLC38A3
1332	grey	SLC38A2
1333	turquoise	SLC38A10
1334	turquoise	SLC38A1
1335	blue	SLC37A1
1336	turquoise	SLC36A4
1337	turquoise	SLC36A1
1338	green	SLC35G2
1339	brown	SLC35G1
1340	turquoise	SLC35F1
1341	grey	SLC35E4
1342	turquoise	SLC35E2
1343	grey	SLC35D2
1344	blue	SLC35D1
1345	grey	SLC35C2
1346	turquoise	SLC35B4
1347	yellow	SLC35B1
1348	blue	SLC35A4
1349	grey	SLC34A3
1350	yellow	SLC33A1
1351	blue	SLC31A2
1352	blue	SLC31A1
1353	blue	SLC30A9
1354	blue	SLC30A6
1355	turquoise	SLC30A1
1356	turquoise	SLC2A9
1357	yellow	SLC2A8
1358	grey	SLC2A6
1359	grey	SLC2A4RG
1360	green	SLC2A4
1361	grey	SLC2A3
1362	green	SLC2A12
1363	yellow	SLC2A10
1364	green	SLC29A2
1365	yellow	SLC29A1
1366	brown	SLC28A1
1367	grey	SLC27A6
1368	brown	SLC27A3
1369	grey	SLC27A2
1370	brown	SLC26A8
1371	grey	SLC26A2
1372	blue	SLC26A11
1373	brown	SLC26A10
1374	yellow	SLC25A5
1375	turquoise	SLC25A46
1376	turquoise	SLC25A44
1377	blue	SLC25A42
1378	yellow	SLC25A41
1379	brown	SLC25A4
1380	brown	SLC25A39
1381	turquoise	SLC25A36
1382	yellow	SLC25A35
1383	grey	SLC25A33
1384	grey	SLC25A30
1385	brown	SLC25A3
1386	blue	SLC25A28
1387	brown	SLC25A26
1388	yellow	SLC25A25
1389	blue	SLC25A24
1390	blue	SLC25A23
1391	blue	SLC25A22
1392	brown	SLC25A21
1393	brown	SLC25A20
1394	yellow	SLC25A19
1395	brown	SLC25A17
1396	turquoise	SLC25A16
1397	blue	SLC25A15
1398	blue	SLC25A14
1399	yellow	SLC25A13
1400	brown	SLC25A11
1401	brown	SLC25A1
1402	yellow	SLC24A3
1403	blue	SLC23A3
1404	yellow	SLC22A4
1405	blue	SLC22A31
1406	blue	SLC22A3
1407	brown	SLC22A23
1408	grey	SLC22A18
1409	grey	SLC22A17
1410	green	SLC22A16
1411	blue	SLC20A2
1412	blue	SLC20A1
1413	brown	SLC1A7
1414	yellow	SLC1A5
1415	grey	SLC1A4
1416	blue	SLC1A3
1417	brown	SLC1A1
1418	brown	SLC19A3
1419	blue	SLC19A2
1420	yellow	SLC19A1
1421	blue	SLC18B1
1422	yellow	SLC17A9
1423	grey	SLC16A9
1424	brown	SLC16A7
1425	brown	SLC16A6
1426	yellow	SLC16A5
1427	grey	SLC16A2
1428	blue	SLC16A14
1429	yellow	SLC16A13
1430	blue	SLC16A11
1431	blue	SLC16A1
1432	red	SLC15A3
1433	grey	SLC15A2
1434	pink	SLC15A1
1435	grey	SLC14A1
1436	grey	SLC13A5
1437	grey	SLC13A3
1438	blue	SLC12A9
1439	turquoise	SLC12A6
1440	brown	SLC12A4
1441	turquoise	SLC12A2
1442	grey	SLC11A1
1443	brown	SLC10A1
1444	grey	SLBP
1445	grey	SLAMF9
1446	red	SLAMF7
1447	grey	SLAIN2
1448	red	SLA2
1449	red	SLA
1450	turquoise	SKIL
1451	turquoise	SKI
1452	blue	SKAP1
1453	grey	SKA3
1454	grey	SKA1
1455	green	SIX5
1456	turquoise	SIVA1
1457	red	SIT1
1458	turquoise	SIRT5
1459	turquoise	SIRT4
1460	brown	SIRT3
1461	grey	SIRT1
1462	grey	SIRPB2
1463	grey	SIRPB1
1464	brown	SIRPA
1465	blue	SINHCAF
1466	grey	SIMC1
1467	grey	SIK3
1468	turquoise	SIK2
1469	yellow	SIGMAR1
1470	green	SIGLEC10
1471	grey	SIGLEC1
1472	turquoise	SIGIRR
1473	yellow	SIAE
1474	red	SHTN1
1475	turquoise	SHROOM4
1476	blue	SHROOM3
1477	grey	SHROOM2
1478	blue	SHROOM1
1479	grey	SHQ1
1480	grey	SHPK
1481	yellow	SHMT2
1482	blue	SHMT1
1483	yellow	SHLD1
1484	yellow	SHKBP1
1485	blue	SHISAL2A
1486	turquoise	SHISA5
1487	blue	SHFL
1488	turquoise	SHF
1489	turquoise	SHE
1490	blue	SHCBP1L
1491	black	SHCBP1
1492	grey	SHC4
1493	grey	SHC2
1494	brown	SHC1
1495	yellow	SHBG
1496	turquoise	SHANK3
1497	grey	SHANK2
1498	yellow	SHANK1
1499	grey	SH3TC1
1500	brown	SH3RF3
1501	turquoise	SH3PXD2B
1502	brown	SH3PXD2A
1503	blue	SH3GLB1
1504	brown	SH3GL2
1505	grey	SH3D21
1506	blue	SH3D19
1507	grey	SH3BP2
1508	red	SH3BP1
1509	blue	SH3BGRL3
1510	blue	SH3BGR
1511	brown	SH2D7
1512	brown	SH2D3C
1513	red	SH2D2A
1514	red	SH2D1A
1515	turquoise	SH2B3
1516	grey	SH2B2
1517	brown	SGTB
1518	grey	SGSM2
1519	brown	SGSM1
1520	yellow	SGSH
1521	grey	SGPL1
1522	black	SGO1
1523	grey	SGMS2
1524	grey	SGK3
1525	blue	SGK2
1526	blue	SGK1
1527	yellow	SGIP1
1528	grey	SGF29
1529	grey	SGCB
1530	red	SGCA
1531	brown	SFXN4
1532	yellow	SFXN2
1533	yellow	SFXN1
1534	grey	SFTPA1
1535	brown	SFT2D3
1536	turquoise	SFT2D2
1537	blue	SFT2D1
1538	blue	SFSWAP
1539	grey	SFRP5
1540	grey	SFRP4
1541	grey	SFRP2
1542	brown	SFRP1
1543	blue	SFR1
1544	brown	SFMBT2
1545	blue	SFI1
1546	turquoise	SF3B1
1547	blue	SETD9
1548	turquoise	SETD7
1549	grey	SETD6
1550	turquoise	SETD5
1551	turquoise	SETD1B
1552	turquoise	SETBP1
1553	green	SESTD1
1554	turquoise	SESN3
1555	blue	SESN2
1556	green	SESN1
1557	grey	SERTAD4
1558	turquoise	SERTAD1
1559	grey	SERPINI1
1560	yellow	SERPINH1
1561	yellow	SERPING1
1562	brown	SERPINF1
1563	grey	SERPINE1
1564	blue	SERPINC1
1565	green	SERPINB9
1566	turquoise	SERPINB8
1567	yellow	SERPINB12
1568	yellow	SERPINB1
1569	brown	SERPINA5
1570	blue	SERINC5
1571	yellow	SERINC3
1572	grey	SERINC2
1573	blue	SERGEF
1574	brown	SERF2
1575	turquoise	SERF1A
1576	grey	SEPTIN8
1577	brown	SEPTIN6
1578	brown	SEPTIN4
1579	grey	SEPTIN11
1580	red	SEPTIN1
1581	turquoise	SEPSECS
1582	blue	SENP2
1583	grey	SEMA7A
1584	brown	SEMA6D
1585	grey	SEMA6C
1586	grey	SEMA6A
1587	turquoise	SEMA5A
1588	grey	SEMA4C
1589	grey	SEMA4B
1590	blue	SEMA4A
1591	grey	SEMA3G
1592	turquoise	SEMA3F
1593	turquoise	SEMA3C
1594	grey	SEMA3B
1595	red	SELPLG
1596	blue	SELP
1597	red	SELL
1598	turquoise	SELENOM
1599	blue	SELENOK
1600	turquoise	SELENOI
1601	blue	SELENBP1
1602	brown	SEL1L3
1603	yellow	SEH1L
1604	grey	SECTM1A
1605	blue	SECTM1
1606	yellow	SEC61G
1607	yellow	SEC61B
1608	yellow	SEC61A1
1609	green	SEC22C
1610	blue	SEC22B
1611	yellow	SEC16B
1612	turquoise	SEC14L1
1613	yellow	SEC11C
1614	turquoise	SEC11A
1615	brown	SEC1
1616	grey	SDSL
1617	grey	SDS
1618	brown	SDR39U1
1619	grey	SDR16C5
1620	turquoise	SDK2
1621	blue	SDK1
1622	brown	SDHD
1623	brown	SDHC
1624	brown	SDHAF4
1625	yellow	SDHAF2
1626	brown	SDHAF1
1627	brown	SDHA
1628	yellow	SDF2L1
1629	blue	SDCBP2
1630	brown	SDC4
1631	turquoise	SDC3
1632	green	SDC2
1633	grey	SDC1
1634	yellow	SCX
1635	blue	SCUBE3
1636	yellow	SCUBE2
1637	grey	SCUBE1
1638	grey	SCRN1
1639	grey	SCRG1
1640	brown	SCPEP1
1641	grey	SCP2
1642	brown	SCOC
1643	brown	SCNN1D
1644	blue	SCNM1
1645	brown	SCN9A
1646	turquoise	SCN7A
1647	brown	SCN4B
1648	blue	SCN4A
1649	turquoise	SCN1B
1650	grey	SCN11A
1651	grey	SCML4
1652	brown	SCML2
1653	turquoise	SCML1
1654	grey	SCLY
1655	turquoise	SCLT1
1656	blue	SCHIP1
1657	turquoise	SCG5
1658	grey	SCG3
1659	grey	SCEL
1660	grey	SCD5
1661	grey	SCARF2
1662	yellow	SCARF1
1663	grey	SCARB1
1664	yellow	SCARA5
1665	yellow	SCAND1
1666	grey	SBSPON
1667	turquoise	SBF2
1668	grey	SBDS
1669	yellow	SAYSD1
1670	grey	SAV1
1671	grey	SATB2
1672	yellow	SATB1
1673	turquoise	SAT2
1674	red	SAT1
1675	grey	SASS6
1676	red	SASH3
1677	turquoise	SASH1
1678	yellow	SARS2
1679	blue	SARDH
1680	turquoise	SAR1B
1681	grey	SAPCD2
1682	turquoise	SAPCD1
1683	blue	SAP25
1684	grey	SAO
1685	brown	SAMSN1
1686	grey	SAMM50
1687	turquoise	SAMHD1
1688	turquoise	SAMD8
1689	turquoise	SAMD4A
1690	grey	SAMD12
1691	brown	SAMD11
1692	grey	SAG
1693	turquoise	SACS
1694	red	S1PR5
1695	grey	S1PR4
1696	brown	S1PR3
1697	grey	S100G
1698	brown	S100B
1699	grey	S100A9
1700	grey	S100A8
1701	turquoise	S100A4
1702	turquoise	S100A2
1703	blue	S100A16
1704	blue	S100A14
1705	blue	S100A13
1706	grey	S100A12
1707	turquoise	S100A11
1708	brown	S100A10
1709	blue	S100A1
1710	grey	RYR2
1711	brown	RYR1
1712	turquoise	RYBP
1713	blue	RXYLT1
1714	turquoise	RWDD3
1715	grey	RWDD2A
1716	yellow	RUVBL1
1717	yellow	RUNX2
1718	turquoise	RUNX1T1
1719	grey	RUNX1
1720	yellow	RUNDC3B
1721	brown	RUFY2
1722	turquoise	RUBCNL
1723	turquoise	RTRAF
1724	pink	RTP4
1725	grey	RTN4RL2
1726	blue	RTN4RL1
1727	yellow	RTN4R
1728	yellow	RTN4IP1
1729	blue	RTN4
1730	turquoise	RTN2
1731	grey	RTN1
1732	yellow	RTL9
1733	brown	RTL5
1734	brown	RTL1
1735	blue	RTKN
1736	brown	RTCA
1737	yellow	RSRC1
1738	grey	RSPO3
1739	grey	RSPH6A
1740	brown	RSPH14
1741	turquoise	RSBN1
1742	pink	RSAD2
1743	blue	RRS1
1744	yellow	RRP9
1745	grey	RRP8
1746	grey	RRP7
1747	blue	RRP1B
1748	grey	RRP15
1749	brown	RRN3
1750	black	RRM2
1751	blue	RRAS
1752	yellow	RRAGD
1753	turquoise	RRAD
1754	blue	RPUSD3
1755	grey	RPUSD1
1756	turquoise	RPTOR
1757	blue	RPS8
1758	blue	RPS7
1759	grey	RPS6KL1
1760	yellow	RPS6KA5
1761	turquoise	RPS6KA3
1762	red	RPS6KA1
1763	blue	RPS6
1764	blue	RPS5
1765	blue	RPS4X
1766	blue	RPS3A
1767	blue	RPS3
1768	blue	RPS28
1769	blue	RPS27
1770	blue	RPS24
1771	grey	RPS23
1772	blue	RPS21
1773	blue	RPS20
1774	blue	RPS2
1775	yellow	RPS19BP1
1776	blue	RPS19
1777	blue	RPS18
1778	blue	RPS16
1779	blue	RPS15A
1780	blue	RPS15
1781	blue	RPS14
1782	blue	RPS13
1783	blue	RPS12
1784	blue	RPS11
1785	grey	RPRML
1786	yellow	RPP40
1787	turquoise	RPP38
1788	yellow	RPN2
1789	blue	RPLP2
1790	blue	RPLP1
1791	blue	RPLP0
1792	blue	RPL9
1793	blue	RPL8
1794	blue	RPL7A
1795	blue	RPL7
1796	blue	RPL6
1797	blue	RPL4
1798	grey	RPL3L
1799	blue	RPL38
1800	blue	RPL37
1801	blue	RPL36AL
1802	blue	RPL36A
1803	blue	RPL36
1804	blue	RPL35A
1805	blue	RPL35
1806	blue	RPL34
1807	blue	RPL32
1808	blue	RPL30
1809	brown	RPL3
1810	blue	RPL29
1811	blue	RPL27A
1812	blue	RPL27
1813	blue	RPL26L1
1814	blue	RPL26
1815	blue	RPL24
1816	blue	RPL23
1817	turquoise	RPL22L1
1818	blue	RPL19
1819	blue	RPL18A
1820	blue	RPL18
1821	blue	RPL17
1822	blue	RPL15
1823	blue	RPL14
1824	blue	RPL13A
1825	blue	RPL13
1826	grey	RPL12
1827	blue	RPL11
1828	blue	RPL10A
1829	blue	RPL10
1830	grey	RPIA
1831	green	RPH3AL
1832	turquoise	RPF2
1833	turquoise	RPAIN
1834	turquoise	RPA2
1835	yellow	RP2
1836	blue	RORC
1837	grey	ROR2
1838	grey	ROR1
1839	brown	ROMO1
1840	blue	ROM1
1841	turquoise	ROCK2
1842	grey	ROBO3
1843	brown	ROBO2
1844	blue	ROBO1
1845	brown	RNPEPL1
1846	grey	RNPC3
1847	turquoise	RNFT2
1848	brown	RNFT1
1849	green	RNF43
1850	turquoise	RNF38
1851	turquoise	RNF24
1852	grey	RNF217
1853	turquoise	RNF215
1854	brown	RNF208
1855	grey	RNF19B
1856	turquoise	RNF187
1857	yellow	RNF170
1858	turquoise	RNF169
1859	brown	RNF168
1860	blue	RNF157
1861	green	RNF146
1862	grey	RNF144B
1863	yellow	RNF144A
1864	blue	RNF14
1865	green	RNF138
1866	brown	RNF135
1867	brown	RNF130
1868	brown	RNF128
1869	green	RNF123
1870	yellow	RNF114
1871	blue	RNF113A
1872	blue	RNF10
1873	grey	RND2
1874	yellow	RND1
1875	red	RNASET2
1876	brown	RNASEH2A
1877	red	RNASE6
1878	yellow	RNASE4
1879	blue	RNASE10
1880	grey	RNASE1
1881	yellow	RMND1
1882	blue	RMI2
1883	turquoise	RMDN2
1884	turquoise	RLIM
1885	grey	RITA1
1886	yellow	RIPOR3
1887	grey	RIPOR2
1888	grey	RIPK4
1889	grey	RIPK3
1890	yellow	RIOX2
1891	yellow	RIOK3
1892	brown	RIOK1
1893	grey	RINL
1894	grey	RIN1
1895	grey	RIMS3
1896	brown	RIMKLB
1897	brown	RIMKLA
1898	grey	RIMBP2
1899	grey	RILPL2
1900	turquoise	RIF1
1901	brown	RIDA
1902	blue	RIC8B
1903	turquoise	RIC1
1904	blue	RIBC1
1905	grey	RHPN1
1906	brown	RHOU
1907	yellow	RHOQ
1908	grey	RHOJ
1909	grey	RHOH
1910	grey	RHOF
1911	blue	RHOC
1912	turquoise	RHOBTB3
1913	grey	RHOBTB2
1914	turquoise	RHOBTB1
1915	turquoise	RHNO1
1916	grey	RHEX
1917	grey	RHBG
1918	turquoise	RHBDL1
1919	brown	RHBDF1
1920	yellow	RHBDD3
1921	blue	RHBDD2
1922	blue	RHBDD1
1923	grey	RGS7
1924	grey	RGS6
1925	blue	RGS5
1926	blue	RGS3
1927	grey	RGS2
1928	grey	RGS16
1929	turquoise	RGS11
1930	turquoise	RGS10
1931	turquoise	RGS1
1932	brown	RGN
1933	turquoise	RGMB
1934	green	RGMA
1935	grey	RGL3
1936	turquoise	RGL1
1937	green	RGCC
1938	brown	RFX7
1939	turquoise	RFX5
1940	turquoise	RFX3
1941	grey	RFX2
1942	yellow	RFX1
1943	brown	RFTN2
1944	turquoise	RFLNB
1945	brown	RFLNA
1946	blue	RFC1
1947	yellow	REXO2
1948	brown	REX1BD
1949	yellow	REV3L
1950	brown	RETSAT
1951	yellow	RETREG2
1952	green	RETREG1
1953	yellow	RET
1954	turquoise	RESTB
1955	grey	RESF1
1956	grey	RERGL
1957	turquoise	RERG
1958	yellow	RENBP
1959	grey	REM1
1960	grey	RELT
1961	grey	RELN
1962	grey	RELL1
1963	red	RELB
1964	grey	REL
1965	grey	REEP6
1966	grey	REEP2
1967	yellow	REEP1
1968	turquoise	RECK
1969	grey	REC8
1970	turquoise	RDM1
1971	brown	RDH8
1972	turquoise	RDH5
1973	grey	RDH16
1974	black	RDH14
1975	yellow	RDH13
1976	brown	RDH10
1977	grey	RCSD1
1978	turquoise	RCOR3
1979	yellow	RCOR2
1980	yellow	RCN3
1981	grey	RCL1
1982	brown	RCHY1
1983	blue	RCE1
1984	blue	RCC1
1985	brown	RCBTB2
1986	grey	RCAN3
1987	grey	RCAN2
1988	turquoise	RC3H2
1989	green	RBPMS2
1990	blue	RBPMS
1991	turquoise	RBPJ
1992	grey	RBP5
1993	grey	RBP4
1994	grey	RBP1
1995	blue	RBMX2
1996	brown	RBMX
1997	turquoise	RBMS3
1998	yellow	RBMS2
[truncated: 5,110 more rows]
