# Supplementary material for: Identification of Key Genes Associated With Early Calf-Hood Nutrition in Subcutaneous and Visceral Adipose Tissues by Co-Expression Analysis
Source: Front Vet Sci. 2022 May 10;9:831129. doi: 10.3389/fvets.2022.831129 (PMC9127810; doi:10.3389/fvets.2022.831129)
Supplement: Supplementary Table 3 — Single-gene gene set enrichment analysis (GSEA) results in hub genes in subcutaneous adipose tissue. [file Table_3.XLS]

## Sheet: gsea_kegg_ANX5
Single gene GSEA results for ANX5
ID	Description	setSize	enrichmentScore	NES	pvalue	p.adjust	qvalues	rank	leading_edge	core_enrichment
KEGG_ALZHEIMERS_DISEASE	KEGG_ALZHEIMERS_DISEASE	143	0.541482	3.66417	1e-10	1.26429e-09	8.04511e-10	1821	tags=53%, list=12%, signal=47%	LPL/ATP5MC3/MME/UQCRB/SDHD/NDUFA4/NDUFS1/ATP5MC1/COX5A/ATP5F1A/COX5B/NDUFS4/UQCRFS1/ATP5F1C/SDHA/NDUFAB1/CHP1/UQCRC2/ATP5F1B/NDUFB3/NDUFC1/NDUFB5/COX6A1/NDUFS6/ATP5PB/UQCR10/COX7C/SDHB/UQCR11/NDUFB8/NDUFB2/NDUFA5/NDUFB6/COX7A2/NDUFB1/ATP5PD/COX7B/NDUFS7/UQCRC1/COX8A/NDUFS2/ATP5F1D/NDUFV1/NDUFA10/HSD17B10/CYCS/ATP5PO/ATP5F1E/UQCRQ/NDUFA2/COX6B1/NDUFA8/NDUFA9/NDUFS3/NDUFV2/NDUFC2/NDUFS8/CYC1/IDE/ND…
KEGG_BUTANOATE_METABOLISM	KEGG_BUTANOATE_METABOLISM	26	0.824906	3.68362	1e-10	1.26429e-09	8.04511e-10	1490	tags=81%, list=10%, signal=73%	ABAT/ECHS1/ACAT2/PDHA1/BDH1/EHHADH/OXCT1/ACAT1/PDHB/HADH/ALDH7A1/ACADS/L2HGDH/HMGCS1/ALDH5A1/HADHA/ACSM1/AACS/ALDH2/ACSM3/BDH2
KEGG_CITRATE_CYCLE_TCA_CYCLE	KEGG_CITRATE_CYCLE_TCA_CYCLE	28	0.875289	4.00953	1e-10	1.26429e-09	8.04511e-10	1047	tags=86%, list=7%, signal=80%	SDHD/MDH1/IDH1/PDHA1/SDHA/PCK2/DLD/FH/PDHB/IDH3B/ACO1/SUCLA2/PC/ACO2/SDHB/MDH2/SUCLG1/DLAT/SUCLG2/CS/PCK1/OGDH/ACLY/SDHC
KEGG_FATTY_ACID_METABOLISM	KEGG_FATTY_ACID_METABOLISM	33	0.749794	3.58616	1e-10	1.26429e-09	8.04511e-10	1345	tags=67%, list=9%, signal=61%	ACADSB/ECHS1/ACAT2/EHHADH/ACAA2/ACADL/ACAT1/ECI2/HADH/ALDH7A1/ACADS/CPT2/HADHB/ACADM/ACSL1/ACSL3/HADHA/ACOX1/ECI1/ACADVL/ACSL4/ALDH2
KEGG_HUNTINGTONS_DISEASE	KEGG_HUNTINGTONS_DISEASE	154	0.472116	3.20076	1e-10	1.26429e-09	8.04511e-10	2218	tags=54%, list=15%, signal=46%	ATP5MC3/UQCRB/SDHD/NDUFA4/NDUFS1/ATP5MC1/COX5A/ATP5F1A/COX5B/NDUFS4/DNAH2/UQCRFS1/VDAC1/ATP5F1C/SDHA/NDUFAB1/UQCRC2/ATP5F1B/NDUFB3/NDUFC1/NDUFB5/COX6A1/NDUFS6/ATP5PB/UQCR10/COX7C/SDHB/UQCR11/NDUFB8/VDAC3/NDUFB2/NDUFA5/NDUFB6/SLC25A4/COX7A2/NDUFB1/ATP5PD/COX7B/NDUFS7/UQCRC1/COX8A/NDUFS2/ATP5F1D/NDUFV1/NDUFA10/CYCS/ATP5PO/ATP5F1E/UQCRQ/NDUFA2/COX6B1/NDUFA8/NDUFA9/NDUFS3/NDUFV2/NDUFC2/VDAC2/NDUFS8/C…
KEGG_OXIDATIVE_PHOSPHORYLATION	KEGG_OXIDATIVE_PHOSPHORYLATION	108	0.718013	4.71001	1e-10	1.26429e-09	8.04511e-10	1821	tags=70%, list=12%, signal=62%	ATP5MC3/UQCRB/SDHD/NDUFA4/NDUFS1/ATP5MC1/COX5A/ATP5F1A/COX5B/NDUFS4/UQCRFS1/ATP6V1C1/ATP5F1C/SDHA/NDUFAB1/UQCRC2/ATP5F1B/NDUFB3/NDUFC1/NDUFB5/COX6A1/NDUFS6/ATP5PB/UQCR10/COX7C/ATP6V1D/SDHB/UQCR11/NDUFB8/NDUFB2/NDUFA5/NDUFB6/COX7A2/NDUFB1/COX15/ATP5PD/COX7B/NDUFS7/ATP5MG/NDUFA11/UQCRC1/COX8A/NDUFS2/ATP5F1D/NDUFV1/NDUFA10/ATP5MF/ATP5PO/ATP5F1E/UQCRQ/NDUFA2/COX6B1/NDUFA8/NDUFA9/NDUFS3/NDUFV2/NDUFC2/…
KEGG_PARKINSONS_DISEASE	KEGG_PARKINSONS_DISEASE	107	0.657218	4.3124	1e-10	1.26429e-09	8.04511e-10	2087	tags=71%, list=14%, signal=62%	ATP5MC3/UQCRB/SDHD/NDUFA4/NDUFS1/ATP5MC1/COX5A/ATP5F1A/COX5B/NDUFS4/UQCRFS1/VDAC1/ATP5F1C/SDHA/NDUFAB1/UQCRC2/ATP5F1B/NDUFB3/NDUFC1/NDUFB5/COX6A1/NDUFS6/ATP5PB/UQCR10/COX7C/SDHB/UQCR11/NDUFB8/VDAC3/NDUFB2/NDUFA5/NDUFB6/SLC25A4/COX7A2/NDUFB1/ATP5PD/COX7B/NDUFS7/UQCRC1/COX8A/NDUFS2/ATP5F1D/NDUFV1/NDUFA10/CYCS/ATP5PO/ATP5F1E/UQCRQ/NDUFA2/COX6B1/NDUFA8/NDUFA9/NDUFS3/NDUFV2/NDUFC2/VDAC2/NDUFS8/CYC1/ND…
KEGG_PEROXISOME	KEGG_PEROXISOME	70	0.563116	3.2349	1e-10	1.26429e-09	8.04511e-10	2342	tags=57%, list=16%, signal=48%	PECR/PEX3/IDH1/EHHADH/ACOX2/CRAT/ECI2/CAT/HACL1/PEX19/AMACR/PXMP4/ECH1/PHYH/ACSL1/ACSL3/SCP2/NUDT12/PIPOX/ACOX1/ABCD1/PEX11A/DHRS4/MLYCD/ACSL4/HSD17B4/CROT/PMVK/NOS2/PEX11G/ABCD3/SLC25A17/PAOX/SOD1/PRDX1/EPHX2/ACAA1/PRDX5/PEX26/PEX13
KEGG_PPAR_SIGNALING_PATHWAY	KEGG_PPAR_SIGNALING_PATHWAY	56	0.540406	3.00464	1e-10	1.26429e-09	8.04511e-10	2349	tags=59%, list=16%, signal=50%	ME1/LPL/DBI/SCD/EHHADH/ACOX2/ACADL/PCK2/FABP4/CPT2/PLIN1/SORBS1/ACADM/PCK1/ACSL1/AQP7/ACSL3/ANGPTL4/SCP2/ADIPOQ/ACOX1/RXRG/ACSL4/UCP1/CD36/OLR1/FABP5/FABP7/SLC27A6/ACAA1/GK/FABP3/PPARG
KEGG_PROPANOATE_METABOLISM	KEGG_PROPANOATE_METABOLISM	29	0.816254	3.79889	1e-10	1.26429e-09	8.04511e-10	1345	tags=79%, list=9%, signal=72%	PCCA/PCCB/ABAT/ACSS3/ECHS1/ACACA/ACAT2/ACSS2/EHHADH/LDHB/ACAT1/MMUT/ALDH7A1/SUCLA2/SUCLG1/HIBCH/SUCLG2/ACADM/ALDH6A1/MCEE/HADHA/MLYCD/ALDH2
KEGG_PYRUVATE_METABOLISM	KEGG_PYRUVATE_METABOLISM	36	0.684609	3.38214	1e-10	1.26429e-09	8.04511e-10	1345	tags=64%, list=9%, signal=58%	ME1/ACACA/MDH1/ACAT2/ACSS2/PDHA1/LDHB/ACAT1/PCK2/DLD/PDHB/ACYP2/ALDH7A1/PC/MDH2/LDHD/DLAT/HAGH/GRHPR/PCK1/PKLR/GLO1/ALDH2
KEGG_RIBOSOME	KEGG_RIBOSOME	84	-0.673249	-2.96699	1e-10	1.26429e-09	8.04511e-10	3993	tags=88%, list=27%, signal=65%	RPS2/RPL12/RPL37A/RPL27/RPL6/RPS28/RPL36AL/UBA52/RPS27/RPL36A/RPS15/RPS17/RPL22/RPL35/RPL36/RPL21/RPS26/RPL23A/RPL11/RPL13/RPL24/RPS20/RPS10/RPS27A/RPS25/RPLP1/RPL34/RPS11/RPL17/RPL35A/RPL26/RPL28/RPL37/RPS16/RPL7/RPS13/RPL9/RPL18A/RPL19/RPL23/RPS12/RPLP0/RPL5/RPS9/RPS15A/RPS3A/RPSA/RPL30/RPS21/RPS5/RPS7/RPS8/RPS19/RPS3/RPS27L/RPS18/RPL27A/RPL8/RPL7A/RPL32/RPS6/RPS24/FAU/RPL26L1/RPL15/RPL10/RPL4/…
KEGG_SPLICEOSOME	KEGG_SPLICEOSOME	118	-0.523065	-2.43434	1e-10	1.26429e-09	8.04511e-10	5388	tags=76%, list=36%, signal=49%	RBMX/LSM3/HNRNPA3/SNRPG/PHF5A/SRSF1/SRSF10/HSPA1A/CDC40/SNRPB2/DHX15/SYF2/HNRNPK/PRPF8/SF3B6/ALYREF/NCBP1/SNRNP27/SRSF5/SNRNP40/PRPF31/SNRPA/SF3B5/LSM7/TXNL4A/DDX5/TRA2B/HNRNPU/WBP11/THOC3/SF3B1/CWC15/THOC1/TRA2A/SF3B3/CCDC12/CRNKL1/ZMAT2/SNRPD3/SF3A1/BUD31/LSM6/SRSF2/PPIH/SRSF3/ACIN1/U2AF2/EIF4A3/PRPF18/EFTUD2/MAGOH/SNRPB/SNRPC/SNRPD2/PPIE/DDX39B/HNRNPM/RBM17/USP39/DHX8/SRSF7/DHX16/SNW1/SNRPA1/I…
KEGG_VALINE_LEUCINE_AND_ISOLEUCINE_DEGRADATION	KEGG_VALINE_LEUCINE_AND_ISOLEUCINE_DEGRADATION	41	0.793237	4.09267	1e-10	1.26429e-09	8.04511e-10	1394	tags=78%, list=9%, signal=71%	PCCA/PCCB/ACADSB/ABAT/BCKDHB/ECHS1/ACAT2/MCCC2/EHHADH/HIBADH/OXCT1/ACAA2/ACAT1/MMUT/DLD/HADH/ALDH7A1/ACADS/HMGCS1/HIBCH/HADHB/MCCC1/BCAT2/HSD17B10/ACADM/DBT/ALDH6A1/MCEE/IVD/HADHA/ALDH2/AUH
KEGG_BIOSYNTHESIS_OF_UNSATURATED_FATTY_ACIDS	KEGG_BIOSYNTHESIS_OF_UNSATURATED_FATTY_ACIDS	20	0.70586	2.93629	2.74311e-07	3.23687e-06	2.05974e-06	972	tags=60%, list=6%, signal=56%	ELOVL6/PECR/SCD/HSD17B12/ACOT2/HACD2/ELOVL5/HACD1/ACOT4/HADHA/ACOX1/TECR
KEGG_DRUG_METABOLISM_CYTOCHROME_P450	KEGG_DRUG_METABOLISM_CYTOCHROME_P450	30	0.591782	2.76016	3.91564e-07	4.12807e-06	2.62684e-06	2103	tags=57%, list=14%, signal=49%	MAOB/GSTT2/GSTA4/MGST1/FMO3/CYP2B6/GSTT1/MGST3/GSTA1/GSTM1/GSTM2/CYP3A4/GSTA2/GSTZ1/FMO4/FMO1/GSTM3
KEGG_GLYCOLYSIS_GLUCONEOGENESIS	KEGG_GLYCOLYSIS_GLUCONEOGENESIS	48	0.480843	2.51674	3.96481e-07	4.12807e-06	2.62684e-06	2824	tags=56%, list=19%, signal=46%	ACSS2/PDHA1/LDHB/PCK2/DLD/PDHB/ALDH7A1/PGAM1/DLAT/ALDOA/PGM1/PCK1/PKLR/ALDH2/HK2/GALM/AKR1A1/FBP1/GPI/BPGM/ALDH9A1/TPI1/PGK1/ALDOC/FBP2/LDHC/ALDH1A3
KEGG_STEROID_BIOSYNTHESIS	KEGG_STEROID_BIOSYNTHESIS	16	0.746356	2.81592	8.63185e-07	8.48799e-06	5.40122e-06	2077	tags=75%, list=14%, signal=65%	HSD17B7/LSS/DHCR24/MSMO1/SOAT1/EBP/FDFT1/NSDHL/DHCR7/LIPA/SC5D/CYP51A1
KEGG_GLUTATHIONE_METABOLISM	KEGG_GLUTATHIONE_METABOLISM	42	0.490549	2.52767	1.55859e-06	1.45195e-05	9.2393e-06	1755	tags=45%, list=12%, signal=40%	GSTT2/IDH1/GSTA4/MGST1/G6PD/PGD/GSTT1/GCLM/RRM2/GSS/GPX4/GPX7/MGST3/GSTA1/GSTM1/GSTM2/GSTA2/OPLAH/GSTZ1
KEGG_TRYPTOPHAN_METABOLISM	KEGG_TRYPTOPHAN_METABOLISM	30	0.562297	2.62264	2.03048e-06	1.79698e-05	1.14348e-05	1345	tags=43%, list=9%, signal=40%	MAOB/ECHS1/ACAT2/ACMSD/EHHADH/AADAT/ACAT1/HADH/ALDH7A1/CAT/HADHA/OGDH/ALDH2
KEGG_GLYOXYLATE_AND_DICARBOXYLATE_METABOLISM	KEGG_GLYOXYLATE_AND_DICARBOXYLATE_METABOLISM	14	0.75163	2.7379	4.13365e-06	3.48408e-05	2.21705e-05	710	tags=57%, list=5%, signal=54%	MDH1/ACO1/ACO2/MDH2/CS/MTHFD1/GRHPR/GLYCTK
KEGG_METABOLISM_OF_XENOBIOTICS_BY_CYTOCHROME_P450	KEGG_METABOLISM_OF_XENOBIOTICS_BY_CYTOCHROME_P450	28	0.550729	2.52278	7.3236e-06	5.89217e-05	3.7494e-05	2824	tags=57%, list=19%, signal=46%	GSTT2/GSTA4/MGST1/CYP2B6/GSTT1/MGST3/GSTA1/GSTM1/GSTM2/CYP3A4/GSTA2/GSTZ1/GSTM3/EPHX1/CYP1B1/ALDH1A3
KEGG_BETA_ALANINE_METABOLISM	KEGG_BETA_ALANINE_METABOLISM	17	0.648339	2.54381	5.05985e-05	0.000389388	0.000247782	2194	tags=65%, list=15%, signal=55%	ABAT/ECHS1/EHHADH/ALDH7A1/HIBCH/ACADM/HADHA/MLYCD/ALDH2/ALDH9A1/DPYD
KEGG_LEUKOCYTE_TRANSENDOTHELIAL_MIGRATION	KEGG_LEUKOCYTE_TRANSENDOTHELIAL_MIGRATION	98	-0.401423	-1.81244	6.53812e-05	0.000482187	0.000306833	3777	tags=42%, list=25%, signal=32%	ACTB/CLDN19/CTNND1/MYL9/MAPK14/PXN/VCAM1/GNAI2/ACTG1/VAV2/PIK3CD/SIPA1/PIK3R3/ESAM/CD99/CXCL12/EZR/BCAR1/CTNNA1/ITGB1/CDH5/JAM2/RHOA/ACTN1/ICAM1/CLDN5/VASP/AFDN/MSN/PTK2B/JAM3/MAPK11/ACTN4/OCLN/MYL12A/PECAM1/RAPGEF3/PTK2/PLCG1/RAC1/MAPK12
KEGG_GLYCEROLIPID_METABOLISM	KEGG_GLYCEROLIPID_METABOLISM	39	0.437892	2.22041	8.84643e-05	0.000626327	0.000398555	2251	tags=51%, list=15%, signal=44%	LPL/DGAT2/GPAM/ALDH7A1/AGPAT2/GLYCTK/AGPAT4/GLA/DGKI/ALDH2/AGPAT3/MGLL/LIPG/AKR1A1/GPAT3/DGAT1/TKFC/ALDH9A1/AGK/GK
KEGG_TERPENOID_BACKBONE_BIOSYNTHESIS	KEGG_TERPENOID_BACKBONE_BIOSYNTHESIS	13	0.674648	2.39405	0.000154659	0.00105287	0.00066998	2016	tags=62%, list=13%, signal=53%	ACAT2/ACAT1/IDI1/HMGCS1/PDSS2/MVD/PMVK/FDPS
KEGG_RETINOL_METABOLISM	KEGG_RETINOL_METABOLISM	21	0.503155	2.14614	0.00039592	0.00259547	0.0016516	2212	tags=52%, list=15%, signal=45%	DGAT2/CYP2B6/RDH8/ALDH1A1/RETSAT/CYP3A4/DHRS4/RDH10/PNPLA4/DGAT1/RDH16
KEGG_NEUROTROPHIN_SIGNALING_PATHWAY	KEGG_NEUROTROPHIN_SIGNALING_PATHWAY	115	-0.363957	-1.68479	0.000463427	0.00292952	0.00186416	5371	tags=52%, list=36%, signal=34%	RAP1B/RAP1A/NGFR/ABL1/MAP2K7/YWHAH/JUN/HRAS/KIDINS220/NGF/NFKBIB/AKT1/RIPK2/SHC2/YWHAQ/ARHGDIB/NFKBIA/NTF3/IRAK3/MAPK14/BAD/YWHAB/NFKB1/RPS6KA4/PIK3CD/IRAK1/MAPKAPK2/GAB1/PIK3R3/MAP2K2/GRB2/MAPK7/BAX/NTRK3/SH2B3/TRAF6/RPS6KA5/NFKBIE/ARHGDIA/CAMK2B/PRDM4/ZNF274/CSK/ATF4/SH2B1/RHOA/CAMK2A/SHC1/RAPGEF1/PSEN1/MAPK11/SH2B2/TP53/MAP3K3/MAPK3/IKBKB/RELA/PLCG1/RAC1/MAPK12
KEGG_GLYCINE_SERINE_AND_THREONINE_METABOLISM	KEGG_GLYCINE_SERINE_AND_THREONINE_METABOLISM	24	0.485413	2.11436	0.000492782	0.00300767	0.00191389	2537	tags=54%, list=17%, signal=45%	MAOB/DLD/PSPH/GLYCTK/GCAT/SARDH/CHDH/PIPOX/PSAT1/PHGDH/GATM/ALAS1/SHMT2
KEGG_PHOSPHATIDYLINOSITOL_SIGNALING_SYSTEM	KEGG_PHOSPHATIDYLINOSITOL_SIGNALING_SYSTEM	68	-0.409573	-1.76411	0.000562864	0.0033209	0.00211321	4426	tags=51%, list=30%, signal=36%	CDS2/ITPKA/INPP5K/CDIPT/PLCD4/ITPKB/INPP5D/DGKG/IMPA1/INPP5B/INPP4A/IMPA2/DGKD/PIK3CD/PI4KB/PIK3R3/INPP5E/PIP4K2C/PLCD1/PLCD3/ITPK1/DGKZ/PLCB4/INPPL1/INPP4B/ITPR1/PIK3C2B/INPP5A/PIP5K1B/ITPR3/PIP5K1C/DGKQ/PIP5K1A/PLCG1/INPP1
KEGG_NOTCH_SIGNALING_PATHWAY	KEGG_NOTCH_SIGNALING_PATHWAY	46	-0.453513	-1.81554	0.000597459	0.0034113	0.00217073	5102	tags=65%, list=34%, signal=43%	RBPJL/CREBBP/MAML3/PSENEN/JAG1/DVL2/DTX3L/NCOR2/DVL3/HES1/DLL4/DTX2/HDAC1/APH1A/NOTCH4/RFNG/NOTCH3/KAT2A/NOTCH1/DVL1/LFNG/SNW1/PSEN2/JAG2/CTBP2/NUMB/PSEN1/DTX1/DLL1/MAML1
KEGG_CARDIAC_MUSCLE_CONTRACTION	KEGG_CARDIAC_MUSCLE_CONTRACTION	55	0.334267	1.83945	0.000745443	0.00412323	0.00262376	749	tags=29%, list=5%, signal=28%	UQCRB/COX5A/COX5B/UQCRFS1/UQCRC2/COX6A1/UQCR10/COX7C/UQCR11/COX7A2/COX7B/UQCRC1/COX8A/UQCRQ/COX6B1/CYC1
KEGG_PENTOSE_PHOSPHATE_PATHWAY	KEGG_PENTOSE_PHOSPHATE_PATHWAY	23	0.489584	2.13207	0.000854697	0.00458428	0.00291715	3508	tags=65%, list=23%, signal=50%	G6PD/PGD/TKT/TALDO1/ALDOA/PGM1/PRPS2/FBP1/GPI/ALDOC/FBP2/RPE/PGM2/RBKS/PFKM
KEGG_ALANINE_ASPARTATE_AND_GLUTAMATE_METABOLISM	KEGG_ALANINE_ASPARTATE_AND_GLUTAMATE_METABOLISM	25	0.44683	1.95456	0.000904676	0.00470964	0.00299691	1498	tags=44%, list=10%, signal=40%	GPT2/ABAT/GOT1/GLUL/ALDH5A1/ALDH4A1/GFPT1/ADSS1/ASPA/GOT2/GPT
KEGG_INOSITOL_PHOSPHATE_METABOLISM	KEGG_INOSITOL_PHOSPHATE_METABOLISM	50	-0.43136	-1.75604	0.00111968	0.00566239	0.00360319	4231	tags=54%, list=28%, signal=39%	ITPKA/INPP5K/CDIPT/PLCD4/ITPKB/IMPA1/INPP5B/INPP4A/IMPA2/PIK3CD/PI4KB/INPP5E/PIP4K2C/PLCD1/PLCD3/ITPK1/PLCB4/INPPL1/INPP4B/PIK3C2B/INPP5A/PIP5K1B/ISYNA1/PIP5K1C/PIP5K1A/PLCG1/INPP1
KEGG_PRIMARY_BILE_ACID_BIOSYNTHESIS	KEGG_PRIMARY_BILE_ACID_BIOSYNTHESIS	11	0.631402	2.10205	0.00179977	0.00884889	0.00563087	1320	tags=55%, list=9%, signal=50%	ACOX2/CYP46A1/AMACR/SCP2/CYP39A1/HSD17B4
KEGG_MAPK_SIGNALING_PATHWAY	KEGG_MAPK_SIGNALING_PATHWAY	226	-0.298045	-1.46651	0.00190071	0.00909257	0.00578593	5076	tags=43%, list=34%, signal=29%	MYC/MAP2K7/PRKCA/JUN/NR4A1/HSPA1A/HRAS/IKBKG/RAPGEF2/CACNA2D3/DUSP5/MKNK1/MAP4K3/ELK4/NGF/MAPK8IP1/MAP3K4/FAS/TAB1/AKT1/DUSP4/RELB/FLNC/RRAS/CACNB1/FGF11/CACNA1C/FGFR3/MAP2K4/MAP3K6/NTF3/PTPRR/DUSP3/MAPK14/PPP3R1/PPP3CC/NFKB1/MAPKAPK5/PDGFA/GNA12/ELK1/RPS6KA4/TGFB1/FGFR1/FGF9/MAPKAPK2/NFATC4/PDGFRB/MKNK2/MAP2K2/GRB2/LAMTOR3/DUSP14/MAP2K3/MAPK7/MAX/CACNA1D/MAP3K12/FLNB/MAP3K8/TAOK2/CACNB2/MECOM/NF…
KEGG_LYSINE_DEGRADATION	KEGG_LYSINE_DEGRADATION	41	0.362486	1.87023	0.00214082	0.00997172	0.00634537	2090	tags=37%, list=14%, signal=32%	ECHS1/ACAT2/EHHADH/AADAT/ACAT1/HADH/ALDH7A1/HADHA/OGDH/PIPOX/SUV39H2/ALDH2/PLOD2/DLST/ALDH9A1
KEGG_RNA_DEGRADATION	KEGG_RNA_DEGRADATION	55	-0.39788	-1.6471	0.003962	0.0178803	0.0113779	5953	tags=65%, list=40%, signal=40%	CNOT4/LSM5/CNOT7/DCP1A/ENO2/LSM2/LSM3/ENO3/CNOT9/EXOSC6/ZCCHC7/EXOSC9/CNOT6L/EXOSC8/LSM7/CNOT3/EXOSC7/DIS3/DCP1B/EDC3/CNOT1/XRN2/DDX6/LSM6/EXOSC3/EXOSC4/DCPS/CNOT2/TENT4A/EXOSC1/PATL1/EXOSC5/EXOSC2/EDC4/EXOSC10/CNOT10
KEGG_ARGININE_AND_PROLINE_METABOLISM	KEGG_ARGININE_AND_PROLINE_METABOLISM	46	0.333178	1.72123	0.00404074	0.0178803	0.0113779	2648	tags=43%, list=18%, signal=36%	MAOB/CKB/ALDH7A1/ALDH18A1/GOT1/GLUL/ALDH4A1/AGMAT/ALDH2/P4HA2/GOT2/OAT/P4HA3/PYCR1/NOS2/GATM/ALDH9A1/P4HA1/ACY1/SAT2
KEGG_ENDOCYTOSIS	KEGG_ENDOCYTOSIS	164	-0.30584	-1.46638	0.00443534	0.0189291	0.0120453	5008	tags=42%, list=33%, signal=28%	ARFGAP1/PIP4K2B/CHMP6/HSPA1A/HRAS/SH3KBP1/ASAP2/SH3GL1/EHD3/NEDD4/VPS36/PARD6G/STAMBP/AP2A1/VPS25/F2R/PARD3/GRK4/IL2RG/EPN3/AP2A2/FGFR3/SMAP1/ARAP1/CHMP4C/GRK6/GIT2/CLTA/DNM2/MVB12A/IQSEC2/AP2M1/CLTB/LDLRAP1/DNM3/CBLC/CHMP5/TSG101/TRAF6/CHMP2A/EPN2/ARRB1/VPS37B/MVB12B/RAB11FIP3/HGS/ACAP1/PRKCZ/EHD4/SMURF1/RUFY1/RAB11FIP5/RNF41/GIT1/CHMP4B/RAB5C/CHMP4A/PLD2/PIP5K1B/GRK5/SNF8/GRK2/ARFGAP2/NEDD4L/ER…
KEGG_ECM_RECEPTOR_INTERACTION	KEGG_ECM_RECEPTOR_INTERACTION	68	0.269559	1.52545	0.00449166	0.0189291	0.0120453	1891	tags=26%, list=13%, signal=23%	COL5A3/COL5A2/SDC2/DAG1/COL4A1/HMMR/COL3A1/COL4A2/COL1A2/COL1A1/SPP1/ITGAV/FN1/COL6A3/COL5A1/CD36/LAMC2/HSPG2
KEGG_PORPHYRIN_AND_CHLOROPHYLL_METABOLISM	KEGG_PORPHYRIN_AND_CHLOROPHYLL_METABOLISM	21	0.426442	1.81893	0.00516099	0.0212441	0.0135184	3536	tags=62%, list=24%, signal=47%	COX15/HMBS/CPOX/COX10/ALAD/BLVRB/GUSB/HCCS/ALAS1/MMAB/FECH/UROD/UROS
KEGG_VALINE_LEUCINE_AND_ISOLEUCINE_BIOSYNTHESIS	KEGG_VALINE_LEUCINE_AND_ISOLEUCINE_BIOSYNTHESIS	10	0.604018	1.93072	0.00698209	0.028087	0.0178728	778	tags=50%, list=5%, signal=47%	PDHA1/LARS2/PDHB/BCAT2/IARS2
KEGG_RENIN_ANGIOTENSIN_SYSTEM	KEGG_RENIN_ANGIOTENSIN_SYSTEM	14	0.509551	1.8561	0.00715007	0.0281236	0.0178961	2683	tags=57%, list=18%, signal=47%	MME/ENPEP/ACE2/CTSA/CPA3/REN/AGTR2/LNPEP
KEGG_ARRHYTHMOGENIC_RIGHT_VENTRICULAR_CARDIOMYOPATHY_ARVC	KEGG_ARRHYTHMOGENIC_RIGHT_VENTRICULAR_CARDIOMYOPATHY_ARVC	62	-0.370235	-1.57157	0.0112081	0.0430574	0.027399	5514	tags=55%, list=37%, signal=35%	LMNA/ITGA2B/PKP2/ITGB5/ACTN3/ITGB7/CACNA2D3/CDH2/DSP/ITGA5/ITGB3/RYR2/CACNB1/ACTB/CACNA1C/DES/TCF7L2/ITGA10/ACTG1/TCF7L1/ITGA9/ITGA7/DMD/CACNA1D/CACNB2/CTNNA1/ITGB1/LEF1/ACTN1/EMD/CACNB3/ACTN4/ITGB4/ITGA3
KEGG_CYTOSOLIC_DNA_SENSING_PATHWAY	KEGG_CYTOSOLIC_DNA_SENSING_PATHWAY	39	-0.409495	-1.58535	0.0114333	0.0430574	0.027399	4173	tags=51%, list=28%, signal=37%	IL33/IKBKG/ZBP1/NFKBIB/ADAR/NFKBIA/DDX58/RIPK3/NFKB1/POLR3D/TREX1/POLR3C/POLR1C/STING1/RIPK1/IRF7/POLR3F/IRF3/IKBKB/RELA
KEGG_HYPERTROPHIC_CARDIOMYOPATHY_HCM	KEGG_HYPERTROPHIC_CARDIOMYOPATHY_HCM	68	-0.351211	-1.51273	0.0118329	0.0436338	0.0277658	4646	tags=47%, list=31%, signal=33%	ITGB7/CACNA2D3/PRKAA1/ITGA5/ITGB3/RYR2/CACNB1/ACTB/CACNA1C/DES/TPM2/ITGA10/ACTG1/TGFB1/ITGA9/ITGA7/PRKAG2/DMD/TPM4/CACNA1D/CACNB2/ITGB1/TPM1/TPM3/EMD/CACNB3/PRKAG1/MYL3/PRKAB1/ITGB4/ITGA3/ACE
KEGG_RNA_POLYMERASE	KEGG_RNA_POLYMERASE	26	-0.460542	-1.63023	0.0131285	0.0474232	0.0301771	4244	tags=58%, list=28%, signal=41%	POLR2D/POLR2K/POLR2J/POLR2F/POLR1A/POLR1B/POLR1E/POLR3D/POLR3C/POLR2I/POLR2C/POLR1C/POLR2B/POLR2H/POLR3F
KEGG_PATHOGENIC_ESCHERICHIA_COLI_INFECTION	KEGG_PATHOGENIC_ESCHERICHIA_COLI_INFECTION	52	-0.382797	-1.56847	0.0142032	0.0502794	0.0319946	5679	tags=56%, list=38%, signal=35%	TLR5/LY96/ARPC2/CTTN/ABL1/TUBA1A/PRKCA/TLR4/ACTB/YWHAQ/FYN/KRT18/ACTG1/ARPC5/TUBA8/NCL/ARPC4/ARPC3/EZR/ITGB1/TUBA4A/NCK2/ARPC1B/TUBB6/ARHGEF2/ARPC5L/RHOA/OCLN/ARPC1A
KEGG_ANTIGEN_PROCESSING_AND_PRESENTATION	KEGG_ANTIGEN_PROCESSING_AND_PRESENTATION	38	-0.397325	-1.52563	0.0145849	0.0506183	0.0322103	6206	tags=61%, list=41%, signal=36%	HSPA8/HSPA4/RFX5/CD4/PSME3/PDIA3/HSP90AA1/NFYA/HSPA1A/RFXAP/CALR/NFYB/B2M/TAP1/RFXANK/NFYC/CIITA/PSME2/TAPBP/HSP90AB1/TAP2/CD74/PSME1
KEGG_NICOTINATE_AND_NICOTINAMIDE_METABOLISM	KEGG_NICOTINATE_AND_NICOTINAMIDE_METABOLISM	20	0.39912	1.66029	0.0179199	0.0609966	0.0388144	2182	tags=45%, list=15%, signal=39%	NNT/NMNAT1/QPRT/NUDT12/NMNAT2/NMRK1/NADK/NT5E/CD38
KEGG_PHENYLALANINE_METABOLISM	KEGG_PHENYLALANINE_METABOLISM	14	0.467049	1.70128	0.0188246	0.0628672	0.0400047	1407	tags=36%, list=9%, signal=32%	MAOB/GOT1/HPD/MIF/GOT2
KEGG_NUCLEOTIDE_EXCISION_REPAIR	KEGG_NUCLEOTIDE_EXCISION_REPAIR	43	-0.395845	-1.56714	0.0205498	0.0673576	0.0428621	4414	tags=51%, list=29%, signal=36%	RFC2/POLE2/POLD4/DDB1/RPA1/CETN2/ERCC3/RFC5/POLD3/GTF2H1/POLD1/CUL4A/GTF2H4/POLE3/RPA2/ERCC2/RBX1/RAD23A/XPC/POLD2/ERCC1/ERCC5
KEGG_ONE_CARBON_POOL_BY_FOLATE	KEGG_ONE_CARBON_POOL_BY_FOLATE	16	0.441355	1.66519	0.0216248	0.0695924	0.0442842	3304	tags=62%, list=22%, signal=49%	MTHFD1/ALDH1L1/MTHFS/MTHFD2/DHFR/MTR/SHMT2/GART/TYMS/SHMT1
KEGG_STEROID_HORMONE_BIOSYNTHESIS	KEGG_STEROID_HORMONE_BIOSYNTHESIS	20	0.383951	1.59719	0.0222083	0.0701942	0.0446672	1160	tags=30%, list=8%, signal=28%	STS/HSD17B7/HSD17B12/SRD5A1/SRD5A3/CYP3A4
KEGG_CELL_CYCLE	KEGG_CELL_CYCLE	118	0.210282	1.3789	0.0238345	0.0740125	0.0470969	2574	tags=33%, list=17%, signal=28%	CCNE1/CDC25A/TGFB2/CDC25C/CDKN1C/CDKN2C/CCNB1/RBL1/BUB1B/TTK/CDKN2B/ANAPC13/CCNA2/CCNB2/E2F1/GSK3B/CDC20/CDKN2A/BUB1/GADD45A/CCNB3/CHEK1/CDK1/PTTG1/TFDP2/ESPL1/ORC5/CDC14B/CHEK2/SMC1A/CCNE2/CDC6/E2F2/PRKDC/MCM3/MDM2/E2F3/ORC1/ATM
KEGG_DORSO_VENTRAL_AXIS_FORMATION	KEGG_DORSO_VENTRAL_AXIS_FORMATION	19	-0.476501	-1.5628	0.0250578	0.0764695	0.0486603	2568	tags=37%, list=17%, signal=31%	NOTCH4/GRB2/ETV6/NOTCH3/NOTCH1/ETS2/MAPK3
KEGG_PANTOTHENATE_AND_COA_BIOSYNTHESIS	KEGG_PANTOTHENATE_AND_COA_BIOSYNTHESIS	15	0.421801	1.55235	0.0263504	0.0790511	0.0503031	664	tags=27%, list=4%, signal=26%	PANK3/BCAT2/PANK1/VNN1
KEGG_LEISHMANIA_INFECTION	KEGG_LEISHMANIA_INFECTION	50	-0.360725	-1.46849	0.03125	0.0921875	0.0586623	5802	tags=52%, list=39%, signal=32%	FCGR3A/PTGS2/C3/STAT1/JUN/IL12A/JAK1/CYBA/NFKBIB/TAB1/IFNGR2/TLR4/NFKBIA/MAPK14/NFKB1/ELK1/TGFB1/IRAK1/IFNGR1/TRAF6/ITGB1/MYD88/MAPK11/MAPK3/RELA/MAPK12
KEGG_RIG_I_LIKE_RECEPTOR_SIGNALING_PATHWAY	KEGG_RIG_I_LIKE_RECEPTOR_SIGNALING_PATHWAY	50	-0.358967	-1.46133	0.0335648	0.097393	0.0619747	3657	tags=48%, list=24%, signal=36%	AZI2/IFIH1/IKBKG/IL12A/NFKBIB/PIN1/NFKBIA/DDX58/MAPK14/NFKB1/DHX58/ISG15/OTUD5/TRAF6/TBKBP1/STING1/RIPK1/IRF7/TRAF2/MAPK11/IRF3/IKBKB/RELA/MAPK12
KEGG_APOPTOSIS	KEGG_APOPTOSIS	77	-0.328395	-1.43016	0.0364641	0.104099	0.0662421	4398	tags=45%, list=29%, signal=32%	PRKAR1A/NGF/TNFSF10/FAS/AKT1/CAPN1/NFKBIA/IRAK3/PPP3R1/BAD/PPP3CC/NFKB1/PIK3CD/IRAK1/PIK3R3/BAX/CASP9/ENDOD1/DFFB/IL1R1/BID/CASP7/MYD88/BCL2L1/CHP2/RIPK1/IL3RA/CASP6/TRAF2/MAP3K14/TP53/IKBKB/TNFRSF1A/PRKAR1B/RELA
KEGG_WNT_SIGNALING_PATHWAY	KEGG_WNT_SIGNALING_PATHWAY	134	-0.288911	-1.35698	0.0376176	0.105687	0.0672528	6201	tags=49%, list=41%, signal=29%	CTBP1/CTNNB1/PPP2R5D/PPARD/PPP2R1A/FZD10/PPP2CA/WNT7B/WNT9A/SMAD3/PPP2CB/MYC/CREBBP/WNT5B/PRKCA/NFATC1/JUN/SMAD4/LRP5/WNT4/FZD6/CCND1/DVL2/SFRP1/FBXW11/DKK1/DVL3/DAAM2/SENP2/WNT6/TCF7L2/PPP3R1/WNT2B/WNT10B/PPP3CC/PPP2R5C/TCF7L1/SIAH1/WNT9B/NFATC4/RUVBL1/CSNK2A2/CACYBP/AXIN1/CUL1/CAMK2B/WNT11/LEF1/RBX1/DVL1/PLCB4/TBL1X/RHOA/CAMK2A/PPP2R5B/CHP2/CTBP2/CSNK2B/PSEN1/CSNK1E/TP53/CHD8/CCND3/RAC1/SOX17
KEGG_AMYOTROPHIC_LATERAL_SCLEROSIS_ALS	KEGG_AMYOTROPHIC_LATERAL_SCLEROSIS_ALS	45	-0.37213	-1.48214	0.0405093	0.112033	0.071291	3321	tags=42%, list=22%, signal=33%	MAPK14/PPP3R1/BAD/PPP3CC/MAP2K3/BAX/CASP9/CCS/TNFRSF1B/BID/GPX1/BCL2L1/CHP2/DAXX/MAPK11/TP53/TNFRSF1A/RAC1/MAPK12
KEGG_BASE_EXCISION_REPAIR	KEGG_BASE_EXCISION_REPAIR	33	-0.388555	-1.45064	0.0425273	0.115805	0.0736911	4329	tags=48%, list=29%, signal=35%	POLE2/POLD4/XRCC1/UNG/PARP3/HMGB1/POLD3/LIG3/POLL/NEIL2/NTHL1/POLD1/POLE3/OGG1/MUTYH/POLD2
KEGG_ADHERENS_JUNCTION	KEGG_ADHERENS_JUNCTION	72	-0.328569	-1.41727	0.0455556	0.122172	0.0777423	3839	tags=53%, list=26%, signal=39%	IGF1R/CTNNB1/IQGAP1/WASF1/SRC/SMAD3/TGFBR2/CREBBP/ACTN3/SMAD4/VCL/PARD3/PTPRF/ACTB/CTNND1/FYN/TCF7L2/ACTG1/TCF7L1/FGFR1/CSNK2A2/TJP1/WASF2/CTNNA1/LMO7/LEF1/PTPN1/RHOA/ACTN1/WASF3/SNAI1/AFDN/CSNK2B/PTPRB/ACTN4/NECTIN2/MAPK3/RAC1
KEGG_PROGESTERONE_MEDIATED_OOCYTE_MATURATION	KEGG_PROGESTERONE_MEDIATED_OOCYTE_MATURATION	78	0.214747	1.25844	0.0476859	0.124704	0.0793537	1459	tags=22%, list=10%, signal=20%	PIK3R1/MAPK9/CDC25A/CDC25C/PDE3B/CCNB1/GNAI1/IGF1/ANAPC13/CCNA2/CCNB2/AKT2/BUB1/PIK3R2/CCNB3/ADCY5/CDK1
KEGG_JAK_STAT_SIGNALING_PATHWAY	KEGG_JAK_STAT_SIGNALING_PATHWAY	104	-0.299676	-1.36825	0.0482833	0.124704	0.0793537	5669	tags=45%, list=38%, signal=28%	PIAS1/LIFR/IL15RA/IL2RA/STAT5A/STAT1/MYC/SOCS5/CREBBP/SPRED2/IL12A/STAT2/LEPR/JAK1/IFNAR1/CCND1/IL13/STAT4/IL10RB/AKT1/IL23A/IFNGR2/IL2RG/STAT5B/SPRY2/IL6R/PIK3CD/IL4R/PIK3R3/CLCF1/GRB2/PIAS3/STAT3/CBLC/SPRY1/IFNGR1/CSF3/PIM1/TYK2/BCL2L1/IL3RA/PIAS4/IRF9/STAT6/CCND3/IFNAR2/JAK3
KEGG_ACUTE_MYELOID_LEUKEMIA	KEGG_ACUTE_MYELOID_LEUKEMIA	56	-0.336562	-1.39912	0.0489192	0.124704	0.0793537	6688	tags=59%, list=45%, signal=33%	ARAF/MTOR/CHUK/BRAF/PIK3CG/PPARD/RAF1/STAT5A/MYC/HRAS/IKBKG/CCND1/AKT1/STAT5B/TCF7L2/BAD/NFKB1/TCF7L1/PIK3CD/PIK3R3/MAP2K2/GRB2/STAT3/PIM1/RUNX1T1/PML/RPS6KB2/LEF1/RARA/PIM2/MAPK3/IKBKB/RELA
KEGG_UBIQUITIN_MEDIATED_PROTEOLYSIS	KEGG_UBIQUITIN_MEDIATED_PROTEOLYSIS	129	-0.28587	-1.33389	0.0493179	0.124704	0.0793537	5851	tags=46%, list=39%, signal=28%	UBE2S/COP1/BIRC2/UBA1/PIAS1/HERC3/SYVN1/TRIM32/UBA3/UBE2L6/UBE3C/MID1/FBXW7/NEDD4/DDB1/FBXW8/CDC26/FBXW11/UBE2G1/DET1/WWP2/MGRN1/UBE2D2/ANAPC1/SIAH1/PPIL2/UBE3B/PIAS3/STUB1/RNF7/UBE2E1/UBE2Z/UBE2O/CBLC/UBA7/UBE2J2/TRIP12/CUL4A/RHOBTB2/TRAF6/CUL1/ANAPC4/UBE2I/ANAPC5/PML/BIRC6/RBX1/CDC16/UBE2G2/SMURF1/TRIM37/HUWE1/PIAS4/PRPF19/FZR1/UBOX5/NEDD4L/ANAPC7/UBE2Q1
KEGG_ALDOSTERONE_REGULATED_SODIUM_REABSORPTION	KEGG_ALDOSTERONE_REGULATED_SODIUM_REABSORPTION	34	-0.378077	-1.42006	0.0569007	0.141851	0.0902651	6125	tags=62%, list=41%, signal=37%	PIK3CG/ATP1A3/HSD11B2/SGK1/SFN/PRKCA/HSD11B1/NR3C2/ATP1A1/PIK3CD/ATP1B1/PIK3R3/ATP1B3/KCNJ1/ATP1B2/FXYD2/ATP1A2/NEDD4L/SCNN1A/SLC9A3R2/MAPK3
KEGG_BASAL_CELL_CARCINOMA	KEGG_BASAL_CELL_CARCINOMA	47	-0.342153	-1.37594	0.062069	0.152586	0.0970962	6356	tags=62%, list=42%, signal=36%	GLI1/BMP2/CTNNB1/SMO/FZD10/GLI2/WNT7B/WNT9A/WNT5B/WNT4/HHIP/FZD6/DVL2/STK36/DVL3/WNT6/TCF7L2/WNT2B/PTCH1/WNT10B/BMP4/TCF7L1/WNT9B/AXIN1/SUFU/WNT11/LEF1/DVL1/TP53
KEGG_EPITHELIAL_CELL_SIGNALING_IN_HELICOBACTER_PYLORI_INFECTION	KEGG_EPITHELIAL_CELL_SIGNALING_IN_HELICOBACTER_PYLORI_INFECTION	63	-0.322044	-1.36621	0.0668151	0.160575	0.102179	5614	tags=49%, list=37%, signal=31%	SRC/ADAM10/CASP3/ATP6V1B1/JUN/IKBKG/HBEGF/PTPRZ1/ATP6AP1/NFKBIA/MAP2K4/ATP6V0A1/MAPK14/ATP6V0E1/NFKB1/TJP1/ATP6V0B/CSK/ATP6V0E2/JAM2/GIT1/TCIRG1/JAM3/MAPK11/MAP3K14/IKBKB/NOD1/RELA/PLCG1/RAC1/MAPK12
KEGG_CIRCADIAN_RHYTHM_MAMMAL	KEGG_CIRCADIAN_RHYTHM_MAMMAL	12	-0.500175	-1.42587	0.0671329	0.160575	0.102179	4802	tags=58%, list=32%, signal=40%	PER1/BHLHE40/NR1D1/PER2/NPAS2/CSNK1D/CSNK1E
KEGG_TIGHT_JUNCTION	KEGG_TIGHT_JUNCTION	107	-0.287315	-1.32058	0.0710498	0.167678	0.106699	6868	tags=57%, list=46%, signal=31%	TJP3/RRAS2/GNAI3/PRKCD/PRKCE/TJAP1/F11R/CLDN20/CTNNB1/LLGL2/PPP2R1A/ASH1L/SRC/PPP2CA/EPB41L1/CTTN/PPP2CB/PRKCA/HRAS/ACTN3/CLDN11/PARD6G/LLGL1/AKT1/RAB13/PARD3/RRAS/MAGI3/ACTB/MYH4/CLDN19/MYH3/MYL9/VAPA/CDK4/GNAI2/ACTG1/CSNK2A2/PPP2R2A/TJP1/YBX3/CTNNA1/MPDZ/JAM2/SPTAN1/PRKCZ/RHOA/ACTN1/EXOC3/CLDN5/SYMPK/AFDN/CSNK2B/PRKCH/MYH7B/JAM3/ACTN4/OCLN/MYL12A/MYH9/TJP2
KEGG_CHRONIC_MYELOID_LEUKEMIA	KEGG_CHRONIC_MYELOID_LEUKEMIA	72	-0.311133	-1.34206	0.0744444	0.173377	0.110326	6352	tags=58%, list=42%, signal=34%	CHUK/BRAF/CTBP1/PIK3CG/HDAC2/CRKL/RAF1/SMAD3/STAT5A/ABL1/TGFBR2/MYC/HRAS/IKBKG/SMAD4/CCND1/AKT1/SHC2/STAT5B/NFKBIA/CDKN1B/CDK4/BAD/NFKB1/HDAC1/TGFB1/PIK3CD/PIK3R3/MAP2K2/GRB2/GAB2/CBLC/MECOM/RB1/SHC1/BCL2L1/CTBP2/BCR/TP53/MAPK3/IKBKB/RELA
KEGG_REGULATION_OF_ACTIN_CYTOSKELETON	KEGG_REGULATION_OF_ACTIN_CYTOSKELETON	184	-0.259692	-1.25887	0.0789744	0.179616	0.114296	5479	tags=43%, list=37%, signal=28%	ARPC2/ITGA2B/PPP1CC/DIAPH1/ITGB5/CFL1/PIP4K2B/INSRR/DOCK1/HRAS/ACTN3/SLC9A1/LIMK1/ITGB7/BRK1/FGD3/VCL/ITGA5/ARHGEF12/BDKRB2/F2/LIMK2/ITGB3/F2R/RRAS/FGF11/ACTB/FGFR3/MYL9/PXN/PDGFA/ITGA10/GNA12/ACTG1/VAV2/PIK3CD/FGFR1/FGF9/ARPC5/ITGA9/PDGFRB/ITGA7/PIK3R3/MAP2K2/PAK4/ARPC4/ARPC3/PIP4K2C/EZR/WASF2/TMSB4X/BCAR1/ARHGEF4/ITGB1/CSK/ARHGEF1/ARPC1B/PDGFB/ARPC5L/RHOA/ACTN1/GIT1/SSH3/MSN/PIP5K1B/CYFIP1/PDGF…
KEGG_VEGF_SIGNALING_PATHWAY	KEGG_VEGF_SIGNALING_PATHWAY	65	-0.316365	-1.34764	0.0791527	0.179616	0.114296	6409	tags=54%, list=43%, signal=31%	NFAT5/PLA2G2C/KDR/PIK3CG/HSPB1/MAPKAPK3/PTGS2/RAF1/SRC/PRKCA/NFATC1/HRAS/AKT1/SHC2/MAPK14/PPP3R1/BAD/PPP3CC/PXN/PIK3CD/MAPKAPK2/NFATC4/PIK3R3/MAP2K2/CASP9/CHP2/NOS3/PLA2G4B/MAPK11/SPHK1/MAPK3/PTK2/PLCG1/RAC1/MAPK12
KEGG_P53_SIGNALING_PATHWAY	KEGG_P53_SIGNALING_PATHWAY	65	0.228233	1.29532	0.0876276	0.19633	0.124932	1988	tags=29%, list=13%, signal=25%	CCNE1/CCNG2/CYCS/CCNB1/PTEN/IGF1/RRM2/ZMAT3/SESN3/CCNB2/SESN1/CDKN2A/GADD45A/CCNB3/CHEK1/CDK1/GTSE1/CCNG1/CHEK2
KEGG_SYSTEMIC_LUPUS_ERYTHEMATOSUS	KEGG_SYSTEMIC_LUPUS_ERYTHEMATOSUS	63	-0.312958	-1.32767	0.0902004	0.198653	0.12641	6063	tags=51%, list=40%, signal=30%	C1S/SNRPD1/FCGR3A/C6/C3/H3-5/H4C2/H4C8/H4C11/H4C13/H4-16/H4C4/H4C1/H4C3/H4C6/H4C7/H4C12/C5/ACTN3/CD80/H3-3A/C1R/C4A/H2AJ/TRIM21/SNRPD3/SNRPB/ACTN1/MACROH2A1/C7/ACTN4/H3-3B
KEGG_FC_GAMMA_R_MEDIATED_PHAGOCYTOSIS	KEGG_FC_GAMMA_R_MEDIATED_PHAGOCYTOSIS	93	-0.288419	-1.29117	0.0909091	0.198653	0.12641	5930	tags=47%, list=40%, signal=29%	CRKL/FCGR3A/WASF1/ASAP1/RAF1/ARPC2/AMPH/LAT/ARF6/CFL1/PIP4K2B/PRKCA/LIMK1/ASAP2/LIMK2/AKT1/INPP5D/PLPP1/VAV2/DNM2/PIK3CD/ARPC5/PLPP2/PIK3R3/DNM3/GAB2/ARPC4/ARPC3/WASF2/ARPC1B/RPS6KB2/ARPC5L/WASF3/VASP/PLD2/PIP5K1B/PLA2G4B/SPHK1/MAPK3/ARPC1A/PIP5K1C/PIP5K1A/PLCG1/RAC1
KEGG_AXON_GUIDANCE	KEGG_AXON_GUIDANCE	122	-0.271921	-1.26678	0.0976891	0.210865	0.134181	5313	tags=40%, list=35%, signal=26%	ROBO3/EPHB6/ABL1/CFL1/NFATC1/HRAS/LIMK1/EFNB1/DPYSL5/SEMA3B/SEMA6B/ARHGEF12/LIMK2/PLXNB3/EFNB2/SEMA4G/FYN/SEMA6A/PPP3R1/PPP3CC/GNAI2/NFATC4/FES/PAK4/DPYSL2/EFNA4/ABLIM2/SEMA4B/CXCL12/ITGB1/NCK2/PLXNB1/RHOA/CHP2/SEMA5A/UNC5B/SEMA5B/SRGAP2/L1CAM/PLXNA2/MAPK3/EPHA2/PTK2/EPHB4/RAC1/SEMA6D/PLXNB2/SEMA3G/EFNA1
KEGG_STARCH_AND_SUCROSE_METABOLISM	KEGG_STARCH_AND_SUCROSE_METABOLISM	26	0.291485	1.30163	0.109538	0.233593	0.148644	3392	tags=54%, list=23%, signal=42%	PGM1/AGL/GAA/GBE1/HK2/GYS2/GPI/AMY2B/GUSB/GYS1/HK3/PGM2/MGAM/GANC
KEGG_GNRH_SIGNALING_PATHWAY	KEGG_GNRH_SIGNALING_PATHWAY	81	-0.292289	-1.27697	0.111111	0.234127	0.148984	5067	tags=40%, list=34%, signal=26%	MAP2K7/PRKCA/JUN/HRAS/HBEGF/MAP3K4/CACNA1C/MAP2K4/MAPK14/GNRH1/ELK1/ADCY3/MAP2K2/GRB2/MAP2K3/MAPK7/CACNA1D/CAMK2B/ATF4/PLCB4/ITPR1/CAMK2A/PLD2/PTK2B/ITPR3/PLA2G4B/MAPK11/MAP3K3/GNA11/MAPK3/ADCY4/MAPK12
KEGG_BASAL_TRANSCRIPTION_FACTORS	KEGG_BASAL_TRANSCRIPTION_FACTORS	32	-0.353471	-1.31216	0.115337	0.240173	0.152831	3479	tags=41%, list=23%, signal=31%	TBPL1/TAF4B/TAF9/TAF10/TAF11/TBP/GTF2H1/TAF4/GTF2F1/GTF2B/GTF2H4/TAF5L/TAF5
KEGG_VASCULAR_SMOOTH_MUSCLE_CONTRACTION	KEGG_VASCULAR_SMOOTH_MUSCLE_CONTRACTION	93	-0.282619	-1.2652	0.119048	0.245017	0.155913	3770	tags=31%, list=25%, signal=23%	CACNA1C/PPP1R14A/KCNMB1/MYL9/GUCY1A1/GNA12/ADCY3/NPR1/MYL6/MAP2K2/RAMP3/CACNA1D/NPR2/PTGIR/EDNRA/ARHGEF1/PLCB4/RHOA/ITPR1/RAMP2/GUCY1B1/ADORA2A/PRKCH/ITPR3/KCNMB4/PLA2G4B/GNA11/MAPK3/ADCY4
KEGG_HISTIDINE_METABOLISM	KEGG_HISTIDINE_METABOLISM	22	0.296882	1.27392	0.121212	0.246604	0.156923	2090	tags=27%, list=14%, signal=24%	MAOB/ALDH7A1/ASPA/ALDH2/UROC1/ALDH9A1
KEGG_FRUCTOSE_AND_MANNOSE_METABOLISM	KEGG_FRUCTOSE_AND_MANNOSE_METABOLISM	32	0.268372	1.27001	0.129442	0.260356	0.165674	2500	tags=34%, list=17%, signal=29%	SORD/PFKFB1/PMM2/ALDOA/PFKFB4/KHK/HK2/FBP1/TPI1/ALDOC/FBP2
KEGG_GAP_JUNCTION	KEGG_GAP_JUNCTION	77	-0.28835	-1.25577	0.134807	0.268099	0.170601	3069	tags=29%, list=20%, signal=23%	GUCY1A1/GNAI2/PDGFA/ADCY3/TUBA8/PDGFRB/TJP1/MAP2K2/GRB2/MAPK7/TUBA4A/CSNK1D/TUBB6/PDGFB/PLCB4/ITPR1/GUCY1B1/ITPR3/PDGFC/GNA11/MAPK3/ADCY4
KEGG_TYROSINE_METABOLISM	KEGG_TYROSINE_METABOLISM	28	0.269547	1.23474	0.154589	0.300611	0.19129	1755	tags=25%, list=12%, signal=22%	MAOB/GOT1/HPD/FAH/MIF/GOT2/GSTZ1
KEGG_DNA_REPLICATION	KEGG_DNA_REPLICATION	35	-0.331735	-1.25335	0.155797	0.300611	0.19129	4414	tags=43%, list=29%, signal=30%	RFC2/POLE2/POLD4/RPA1/RNASEH2C/RFC5/POLA1/MCM7/POLD3/POLA2/POLD1/POLE3/RPA2/POLD2/RNASEH1
KEGG_T_CELL_RECEPTOR_SIGNALING_PATHWAY	KEGG_T_CELL_RECEPTOR_SIGNALING_PATHWAY	99	-0.269519	-1.22108	0.15625	0.300611	0.19129	3612	tags=31%, list=24%, signal=24%	NFKBIA/FYN/MALT1/CDK4/MAPK14/PPP3R1/PPP3CC/NFKB1/VAV2/PIK3CD/TEC/BCL10/NFATC4/PIK3R3/MAP2K2/PAK4/GRB2/CBLC/MAP3K8/NFKBIE/NCK2/RHOA/CHP2/CD247/MAPK11/MAP3K14/MAPK3/IKBKB/RELA/PLCG1/MAPK12
KEGG_HOMOLOGOUS_RECOMBINATION	KEGG_HOMOLOGOUS_RECOMBINATION	27	-0.351967	-1.25875	0.16182	0.307981	0.19598	4263	tags=44%, list=28%, signal=32%	POLD4/EME1/RPA1/POLD3/RAD52/POLD1/RPA2/RAD51D/TOP3B/TOP3A/POLD2/MUS81
KEGG_HEDGEHOG_SIGNALING_PATHWAY	KEGG_HEDGEHOG_SIGNALING_PATHWAY	43	-0.312352	-1.23659	0.169393	0.318963	0.202968	6356	tags=58%, list=42%, signal=34%	GLI1/BMP2/SMO/GLI2/WNT7B/WNT9A/BMP7/BMP6/WNT5B/WNT4/HHIP/FBXW11/STK36/CSNK1G2/DHH/WNT6/WNT2B/PTCH1/WNT10B/BMP4/WNT9B/CSNK1D/SUFU/WNT11/CSNK1E
KEGG_GLYCOSAMINOGLYCAN_BIOSYNTHESIS_KERATAN_SULFATE	KEGG_GLYCOSAMINOGLYCAN_BIOSYNTHESIS_KERATAN_SULFATE	13	-0.439478	-1.28434	0.171429	0.319398	0.203245	5287	tags=54%, list=35%, signal=35%	ST3GAL1/B4GALT4/B4GALT3/B3GNT7/CHST1/B3GNT2/ST3GAL3
KEGG_GLYCEROPHOSPHOLIPID_METABOLISM	KEGG_GLYCEROPHOSPHOLIPID_METABOLISM	64	0.196764	1.13506	0.175175	0.322978	0.205523	2485	tags=30%, list=17%, signal=25%	CHPT1/GPAM/GPD1/PEMT/AGPAT2/PCYT2/AGPAT4/PLA2G5/PTDSS1/PLA2G15/DGKI/AGPAT3/LPCAT3/GPAT3/LYPLA1/MBOAT7/GPD2/PCYT1B/PLA2G6
KEGG_VASOPRESSIN_REGULATED_WATER_REABSORPTION	KEGG_VASOPRESSIN_REGULATED_WATER_REABSORPTION	40	-0.31513	-1.2219	0.184834	0.337275	0.21462	4506	tags=40%, list=30%, signal=28%	DYNLL1/DCTN6/ARHGDIB/VAMP2/DYNC1LI1/ADCY3/AVPR2/DCTN1/CREB3/DCTN2/STX4/ARHGDIA/DYNLL2/CREB3L4/DYNC1H1/RAB5C
KEGG_GLYCOSPHINGOLIPID_BIOSYNTHESIS_LACTO_AND_NEOLACTO_SERIES	KEGG_GLYCOSPHINGOLIPID_BIOSYNTHESIS_LACTO_AND_NEOLACTO_SERIES	18	-0.384698	-1.23573	0.192053	0.346871	0.220727	7493	tags=78%, list=50%, signal=39%	ABO/B4GALT2/B3GNT5/FUT4/ST3GAL4/GCNT2/B4GALT4/B3GALT2/FUT1/B4GALT3/FUT7/B3GNT2/ST3GAL3/B3GNT3
KEGG_CHEMOKINE_SIGNALING_PATHWAY	KEGG_CHEMOKINE_SIGNALING_PATHWAY	163	-0.23923	-1.14744	0.210962	0.377174	0.24001	3839	tags=28%, list=26%, signal=21%	PARD3/GRK4/SHC2/STAT5B/NFKBIA/GNB1/CCL21/PXN/NFKB1/GNAI2/GRK6/VAV2/ADCY3/PIK3CD/CXCL3/PIK3R3/GRB2/STAT3/CXCL12/BCAR1/GNB2/GNG5/CSK/ARRB1/GNG11/PLCB4/CCL26/PRKCZ/RHOA/SHC1/GSK3A/CCL14/RASGRP2/CXCL16/PTK2B/GRK5/FGR/GRK2/MAPK3/IKBKB/ADCY4/RELA/PTK2/ELMO1/RAC1/JAK3
KEGG_NATURAL_KILLER_CELL_MEDIATED_CYTOTOXICITY	KEGG_NATURAL_KILLER_CELL_MEDIATED_CYTOTOXICITY	87	-0.26339	-1.16912	0.214984	0.380521	0.24214	6713	tags=46%, list=45%, signal=26%	ZAP70/ARAF/NFAT5/GZMB/BRAF/PIK3CG/FCGR3A/RAF1/CASP3/LAT/PRKCA/NFATC1/HRAS/NCR3/IFNAR1/TNFSF10/FAS/IFNGR2/SHC2/FYN/SH3BP2/PPP3R1/PPP3CC/VAV2/PIK3CD/NFATC4/PIK3R3/MAP2K2/GRB2/IFNGR1/BID/SHC1/ICAM1/CHP2/CD247/PTK2B/MAPK3/PLCG1/RAC1/IFNAR2
KEGG_TOLL_LIKE_RECEPTOR_SIGNALING_PATHWAY	KEGG_TOLL_LIKE_RECEPTOR_SIGNALING_PATHWAY	84	-0.26774	-1.17992	0.217249	0.380723	0.242268	5247	tags=43%, list=35%, signal=28%	TICAM2/STAT1/TOLLIP/MAP2K7/JUN/IKBKG/IL12A/CD80/IFNAR1/TIRAP/TAB1/AKT1/TLR4/TICAM1/NFKBIA/MAP2K4/MAPK14/NFKB1/PIK3CD/IRAK1/PIK3R3/MAP2K2/MAP2K3/MAP3K8/TRAF6/MYD88/RIPK1/IRF7/MAPK11/IRF3/MAPK3/IKBKB/RELA/RAC1/IFNAR2/MAPK12
KEGG_PYRIMIDINE_METABOLISM	KEGG_PYRIMIDINE_METABOLISM	88	-0.262141	-1.16543	0.224756	0.390017	0.248182	5794	tags=48%, list=39%, signal=29%	PRIM2/ENTPD4/NT5C2/POLR3A/NME7/UCK2/DHODH/CTPS1/NME3/CAD/NT5C/POLE2/POLD4/POLR2D/TK2/POLR2K/POLR2J/POLR2F/POLR1A/POLR1B/POLR1E/POLA1/POLR3D/PNP/POLD3/CMPK2/UCK1/POLA2/POLD1/POLE3/POLR3C/POLR2I/UPP1/POLR2C/ITPA/POLR1C/POLR2B/POLR2H/UCKL1/POLR3F/POLD2/ENTPD1
KEGG_DILATED_CARDIOMYOPATHY	KEGG_DILATED_CARDIOMYOPATHY	73	-0.27018	-1.16712	0.231368	0.397594	0.253004	4646	tags=45%, list=31%, signal=31%	LMNA/ITGA2B/ITGB5/PLN/ITGB7/CACNA2D3/ITGA5/ITGB3/RYR2/CACNB1/ACTB/CACNA1C/DES/TPM2/ITGA10/ACTG1/ADCY3/TGFB1/ITGA9/ITGA7/DMD/TPM4/CACNA1D/CACNB2/ITGB1/TPM1/TPM3/EMD/CACNB3/MYL3/ITGB4/ITGA3/ADCY4
KEGG_CYTOKINE_CYTOKINE_RECEPTOR_INTERACTION	KEGG_CYTOKINE_CYTOKINE_RECEPTOR_INTERACTION	179	-0.232693	-1.127	0.244353	0.41587	0.264634	5748	tags=37%, list=38%, signal=23%	XCL2/CX3CL1/LIFR/IL15RA/IL2RA/BMP7/NGFR/CCL27/INHBA/CXCR5/TGFBR2/HGF/CCL19/TNFRSF4/CCL16/IL12A/LEPR/ACVR1/IFNAR1/TNFSF10/IL13/FAS/IL10RB/IL23A/IFNGR2/IL2RG/IL6R/CCL21/ACVR1B/PDGFA/INHBB/TGFB1/TNFRSF19/CXCL3/PDGFRB/IL4R/CLCF1/TNFSF13/TNFSF14/CXCL12/IFNGR1/TNFRSF25/ACVR2B/CSF3/TNFSF12/IL1R1/TNFRSF1B/TNFRSF18/PDGFB/CCL26/PLEKHO2/AMH/IL17RA/FLT4/CCL14/VEGFC/TNFRSF11A/IL3RA/CXCL16/ACVRL1/PDGFC/LTBR/FL…
KEGG_GALACTOSE_METABOLISM	KEGG_GALACTOSE_METABOLISM	24	0.262812	1.14475	0.25	0.421429	0.26817	3508	tags=54%, list=23%, signal=42%	PGM1/GAA/GLB1/GLA/HK2/GALK2/B4GALT1/HK3/PGM2/MGAM/GANC/GALE/PFKM
KEGG_TGF_BETA_SIGNALING_PATHWAY	KEGG_TGF_BETA_SIGNALING_PATHWAY	74	-0.265389	-1.14948	0.256667	0.428585	0.272724	7459	tags=59%, list=50%, signal=30%	BMPR2/SKP1/THBS4/SMAD7/THBS1/SMAD9/SMURF2/EP300/SMAD6/BMP2/AMHR2/PPP2R1A/PPP2CA/SMAD3/BMP7/INHBA/TGFBR2/PPP2CB/MYC/BMP6/CREBBP/SMAD4/LTBP1/ACVR1/TFDP1/ID4/BMP4/E2F4/INHBB/TGFB1/RBL2/ACVR2B/CUL1/ID3/RPS6KB2/RBX1/ID2/RHOA/SMURF1/AMH/ID1/SMAD1/ACVRL1/MAPK3
KEGG_INTESTINAL_IMMUNE_NETWORK_FOR_IGA_PRODUCTION	KEGG_INTESTINAL_IMMUNE_NETWORK_FOR_IGA_PRODUCTION	24	-0.333998	-1.15613	0.27261	0.448375	0.285318	7882	tags=67%, list=53%, signal=32%	CCR9/IL6/TNFSF13B/CCL25/IL15/MADCAM1/IL15RA/CCL27/ITGB7/CD80/TGFB1/ICOSLG/TNFSF13/CXCL12/MAP3K14/LTBR
KEGG_MELANOMA	KEGG_MELANOMA	60	0.195184	1.09094	0.273585	0.448375	0.285318	2469	tags=32%, list=16%, signal=27%	PIK3R1/FGF2/PTEN/IGF1/PDGFD/E2F1/AKT2/CDKN2A/MITF/PIK3R2/CDH1/FGF10/EGFR/E2F2/MET/FGF18/MAP2K1/MDM2/E2F3
KEGG_CALCIUM_SIGNALING_PATHWAY	KEGG_CALCIUM_SIGNALING_PATHWAY	142	-0.23035	-1.09046	0.309375	0.50238	0.319683	4243	tags=31%, list=28%, signal=22%	ATP2B2/ITPKA/ADRA1B/BDKRB2/RYR2/PLCD4/F2R/ATP2B3/ITPKB/CACNA1C/GNA14/CYSLTR2/PTGER1/ATP2A1/PPP3R1/PPP3CC/PPID/ADCY3/PHKG1/OXTR/PDGFRB/CACNA1D/PHKG2/PLCD1/PLCD3/ATP2A3/CAMK2B/EDNRA/PLCB4/ITPR1/CAMK2A/PHKA2/CHP2/ADORA2A/CACNA1H/NOS3/PTK2B/PDE1B/ITPR3/SPHK1/ERBB3/GNA11/ADCY4/PLCG1
KEGG_MISMATCH_REPAIR	KEGG_MISMATCH_REPAIR	22	-0.328363	-1.11801	0.313878	0.503349	0.3203	4414	tags=45%, list=29%, signal=32%	RFC2/POLD4/RPA1/MLH1/RFC5/POLD3/POLD1/RPA2/POLD2/MSH6
KEGG_PRION_DISEASES	KEGG_PRION_DISEASES	31	-0.305466	-1.12277	0.31566	0.503349	0.3203	3452	tags=26%, list=23%, signal=20%	FYN/ELK1/MAP2K2/BAX/STIP1/NOTCH1/C7/MAPK3
KEGG_LINOLEIC_ACID_METABOLISM	KEGG_LINOLEIC_ACID_METABOLISM	10	0.342603	1.09511	0.321311	0.507787	0.323123	3665	tags=60%, list=24%, signal=45%	PLA2G5/CYP3A4/PLA2G6/CYP3A5/ALOX15/PLA2G4A
KEGG_AMINOACYL_TRNA_BIOSYNTHESIS	KEGG_AMINOACYL_TRNA_BIOSYNTHESIS	41	-0.284477	-1.10928	0.328963	0.511967	0.325783	4783	tags=41%, list=32%, signal=28%	SARS2/MARS1/AARS2/FARSB/HARS2/SARS1/YARS1/FARSA/RARS1/VARS2/NARS1/QARS1/VARS1/WARS1/TARS3/KARS1/CARS1
KEGG_CELL_ADHESION_MOLECULES_CAMS	KEGG_CELL_ADHESION_MOLECULES_CAMS	94	-0.240924	-1.08201	0.329741	0.511967	0.325783	5213	tags=39%, list=35%, signal=26%	CADM1/SDC1/CD274/PVR/CLDN11/ITGB7/CDH2/CD80/SELE/MPZ/PTPRF/CLDN19/CD58/MAG/VCAM1/NLGN2/ITGA9/ICOSLG/NLGN3/ESAM/CD99/NLGN4X/ITGB1/CDH3/CDH5/JAM2/ICAM1/CLDN5/L1CAM/JAM3/CADM3/OCLN/NECTIN2/ICAM3/PECAM1/CD34/SELP
KEGG_PATHWAYS_IN_CANCER	KEGG_PATHWAYS_IN_CANCER	290	-0.210103	-1.05481	0.340704	0.524387	0.333687	6471	tags=48%, list=43%, signal=28%	CASP8/EP300/FGF22/GLI1/CHUK/BMP2/IGF1R/BRAF/CTBP1/RASSF5/PIK3CG/CTNNB1/HDAC2/COL4A6/CRKL/PPARD/FGF16/SMO/BIRC2/PTGS2/FZD10/PIAS1/RAF1/CASP3/GLI2/WNT7B/WNT9A/SMAD3/ITGA2B/HSP90AA1/LAMA3/STAT5A/ABL1/RALBP1/TGFBR2/STAT1/HGF/MYC/CREBBP/WNT5B/PRKCA/GSTP1/JUN/HRAS/IKBKG/SMAD4/WNT4/HHIP/FZD6/JAK1/CCND1/DVL2/FAS/AKT1/STK36/DVL3/FGF11/EGLN1/STAT5B/FGFR3/NFKBIA/CDKN1B/RALA/WNT6/MLH1/CDK4/TCF7L2/WNT2B/BAD/P…
KEGG_REGULATION_OF_AUTOPHAGY	KEGG_REGULATION_OF_AUTOPHAGY	18	-0.337506	-1.08414	0.372185	0.567904	0.361378	2403	tags=39%, list=16%, signal=33%	GABARAP/GABARAPL2/ULK1/ATG4B/ULK2/GABARAPL1/ATG4D
KEGG_PURINE_METABOLISM	KEGG_PURINE_METABOLISM	143	-0.223614	-1.06027	0.378631	0.5728	0.364494	5031	tags=40%, list=34%, signal=27%	ENPP1/GUCY2C/NME3/ADSS2/AK4/PKM/PPAT/NT5C/POLE2/POLD4/PDE4C/POLR2D/PRUNE1/PRPS1/GMPR2/POLR2K/POLR2J/POLR2F/AMPD2/POLR1A/POLR1B/ADA/POLR1E/GUCY1A1/POLA1/ADCY3/POLR3D/PNP/POLD3/NPR1/AMPD1/ADPRM/POLA2/PDE4A/POLD1/NPR2/POLE3/POLR3C/POLR2I/POLR2C/ADSL/ITPA/POLR1C/APRT/POLR2B/POLR2H/XDH/PDE9A/IMPDH2/GUCY1B1/POLR3F/POLD2/ENTPD1/PDE2A/PDE1B/PDE8B/ADCY4
KEGG_INSULIN_SIGNALING_PATHWAY	KEGG_INSULIN_SIGNALING_PATHWAY	125	-0.226934	-1.05838	0.384696	0.577044	0.367194	4562	tags=37%, list=30%, signal=26%	PRKAA1/MKNK1/PRKAR1A/EXOC7/INPP5K/AKT1/INPP5D/EIF4E2/PTPRF/TSC2/SHC2/TSC1/FLOT1/ACACB/BAD/ELK1/TRIP10/PHKG1/PIK3CD/PIK3R3/MKNK2/PRKAG2/MAP2K2/GRB2/PHKG2/PYGB/CBLC/PPP1R3B/HK1/RPS6KB2/PRKCZ/PTPN1/SHC1/PYGL/RPS6/PHKA2/RAPGEF1/PPP1R3C/GCK/PRKAG1/PRKAB1/SH2B2/FLOT2/MAPK3/IKBKB/PRKAR1B
KEGG_NOD_LIKE_RECEPTOR_SIGNALING_PATHWAY	KEGG_NOD_LIKE_RECEPTOR_SIGNALING_PATHWAY	53	-0.257041	-1.06118	0.389269	0.578997	0.368437	418	tags=55%, list=3%, signal=53%	IL6/NAIP/MAPK8/ERBIN/CARD9/PSTPIP1/CXCL2/BIRC3/CASP8/CHUK/BIRC2/HSP90AA1/SUGT1/IKBKG/NFKBIB/TAB1/RIPK2/TRIP6/NFKBIA/MAPK14/NFKB1/TRAF6/HSP90AB1/MAPK11/MAPK3/IKBKB/NOD1/RELA/MAPK12
KEGG_LONG_TERM_POTENTIATION	KEGG_LONG_TERM_POTENTIATION	57	-0.25148	-1.04883	0.400452	0.590667	0.375863	7582	tags=56%, list=51%, signal=28%	PRKCG/GRIN2D/NRAS/GRIN2C/RPS6KA1/CAMK2G/PPP1CB/ARAF/EP300/PPP1R12A/BRAF/CALM2/RAF1/PPP1CC/RAP1B/RAP1A/CREBBP/PRKCA/HRAS/CACNA1C/PPP3R1/PPP3CC/MAP2K2/CAMK2B/ATF4/PLCB4/ITPR1/CAMK2A/CHP2/ITPR3/MAPK3/RAPGEF3
KEGG_PRIMARY_IMMUNODEFICIENCY	KEGG_PRIMARY_IMMUNODEFICIENCY	27	-0.29457	-1.05348	0.414665	0.606576	0.385987	5805	tags=56%, list=39%, signal=34%	DCLRE1C/IL7R/ZAP70/RFX5/CD4/IKBKG/RFXAP/IL2RG/ADA/UNG/TAP1/RFXANK/CIITA/TAP2/JAK3
KEGG_B_CELL_RECEPTOR_SIGNALING_PATHWAY	KEGG_B_CELL_RECEPTOR_SIGNALING_PATHWAY	73	-0.23572	-1.01827	0.437152	0.634229	0.403583	4955	tags=36%, list=33%, signal=24%	NFATC1/JUN/HRAS/IKBKG/NFKBIB/AKT1/INPP5D/NFKBIA/MALT1/IFITM1/PPP3R1/PPP3CC/NFKB1/VAV2/PIK3CD/BCL10/NFATC4/PIK3R3/MAP2K2/GRB2/NFKBIE/CHP2/MAPK3/IKBKB/RELA/RAC1
KEGG_PROTEASOME	KEGG_PROTEASOME	41	-0.260003	-1.01385	0.454112	0.653478	0.415832	3356	tags=61%, list=22%, signal=47%	PSMA7/PSMB6/PSMD12/POMP/PSMB1/PSMB2/PSMD11/PSMD6/PSMA6/SEM1/PSMD3/PSMB4/PSME3/PSMD8/PSMC5/PSMC1/PSMD4/PSMB3/PSMF1/PSMC3/PSMB9/PSME2/PSME1/PSMB10/PSMB8
KEGG_ABC_TRANSPORTERS	KEGG_ABC_TRANSPORTERS	33	-0.270562	-1.01012	0.459295	0.655607	0.417187	5339	tags=48%, list=36%, signal=31%	ABCC3/ABCC8/ABCC5/ABCB4/ABCG1/ABCA2/ABCC10/ABCA3/ABCA5/TAP1/ABCG2/ABCB10/ABCD4/ABCB1/TAP2/ABCB9
KEGG_ENDOMETRIAL_CANCER	KEGG_ENDOMETRIAL_CANCER	50	-0.245788	-1.00059	0.471065	0.667028	0.424454	3416	tags=32%, list=23%, signal=25%	MLH1/TCF7L2/BAD/ELK1/TCF7L1/PIK3CD/PIK3R3/MAP2K2/GRB2/CASP9/ILK/AXIN1/CTNNA1/LEF1/TP53/MAPK3
KEGG_PROSTATE_CANCER	KEGG_PROSTATE_CANCER	83	-0.226507	-0.995625	0.479826	0.674041	0.428917	3612	tags=33%, list=24%, signal=25%	NFKBIA/CDKN1B/TCF7L2/BAD/NFKB1/PDGFA/TCF7L1/PIK3CD/FGFR1/PDGFRB/PIK3R3/CREB3/MAP2K2/GRB2/CASP9/CDK2/RB1/ATF4/LEF1/PDGFB/CREB3L4/HSP90AB1/PDGFC/TP53/MAPK3/IKBKB/RELA
KEGG_ERBB_SIGNALING_PATHWAY	KEGG_ERBB_SIGNALING_PATHWAY	78	-0.226196	-0.986111	0.506623	0.70608	0.449305	7702	tags=62%, list=51%, signal=30%	CDKN1A/ABL2/AKT3/PRKCG/MAPK8/CRK/NRAS/PAK5/ERBB2/CAMK2G/ARAF/MTOR/BRAF/PIK3CG/CRKL/RAF1/SRC/STAT5A/ABL1/MYC/MAP2K7/PRKCA/JUN/HRAS/HBEGF/AKT1/SHC2/STAT5B/CDKN1B/MAP2K4/BAD/ELK1/PIK3CD/GAB1/PIK3R3/MAP2K2/PAK4/GRB2/CBLC/CAMK2B/NCK2/RPS6KB2/CAMK2A/SHC1/ERBB3/MAPK3/PTK2/PLCG1
KEGG_PANCREATIC_CANCER	KEGG_PANCREATIC_CANCER	68	-0.226606	-0.976038	0.521018	0.717122	0.456331	5621	tags=43%, list=38%, signal=27%	RAF1/SMAD3/RALBP1/TGFBR2/STAT1/IKBKG/SMAD4/JAK1/CCND1/AKT1/RALA/CDK4/BAD/NFKB1/TGFB1/PIK3CD/PIK3R3/STAT3/RALGDS/CASP9/RB1/RALB/BCL2L1/VEGFC/TP53/MAPK3/IKBKB/RELA/RAC1
KEGG_AUTOIMMUNE_THYROID_DISEASE	KEGG_AUTOIMMUNE_THYROID_DISEASE	12	0.275155	0.944796	0.522648	0.717122	0.456331	10868	tags=100%, list=73%, signal=28%	TG/CD86/IL10/CD40/PRF1/TPO/FASLG/TSHR/GZMB/TSHB/CD80/FAS
KEGG_DRUG_METABOLISM_OTHER_ENZYMES	KEGG_DRUG_METABOLISM_OTHER_ENZYMES	22	-0.279286	-0.950913	0.544747	0.741694	0.471967	1524	tags=27%, list=10%, signal=25%	UCK1/UPP1/ITPA/XDH/IMPDH2/UCKL1
KEGG_TASTE_TRANSDUCTION	KEGG_TASTE_TRANSDUCTION	21	-0.281408	-0.944319	0.551905	0.745704	0.474519	513	tags=14%, list=3%, signal=14%	ITPR3/SCNN1A/ADCY4
KEGG_ARACHIDONIC_ACID_METABOLISM	KEGG_ARACHIDONIC_ACID_METABOLISM	34	0.196498	0.943414	0.568182	0.76188	0.484812	921	tags=18%, list=6%, signal=17%	CYP2B6/GPX4/GPX7/PLA2G5/CYP4F2/PTGES2
KEGG_RIBOFLAVIN_METABOLISM	KEGG_RIBOFLAVIN_METABOLISM	14	-0.305786	-0.915277	0.590848	0.778958	0.49568	1887	tags=50%, list=13%, signal=44%	ENPP3/MTMR6/RFK/ENPP1/MTMR2/MTMR7/ACP6
KEGG_O_GLYCAN_BIOSYNTHESIS	KEGG_O_GLYCAN_BIOSYNTHESIS	25	0.20903	0.914359	0.608295	0.778958	0.49568	496	tags=16%, list=3%, signal=15%	GALNT9/GALNT5/B3GNT6/C1GALT1
KEGG_FC_EPSILON_RI_SIGNALING_PATHWAY	KEGG_FC_EPSILON_RI_SIGNALING_PATHWAY	65	-0.217384	-0.926006	0.610925	0.778958	0.49568	5292	tags=35%, list=35%, signal=23%	LAT/MAP2K7/PRKCA/HRAS/IL13/AKT1/INPP5D/MAP2K4/FYN/MAPK14/VAV2/PIK3CD/PIK3R3/MAP2K2/GRB2/MAP2K3/GAB2/PLA2G4B/MAPK11/MAPK3/PLCG1/RAC1/MAPK12
KEGG_ALLOGRAFT_REJECTION	KEGG_ALLOGRAFT_REJECTION	10	0.275118	0.879404	0.613115	0.778958	0.49568	10868	tags=100%, list=73%, signal=28%	CD86/IL10/CD40/PRF1/TNF/FASLG/GZMB/IL12A/CD80/FAS
KEGG_GRAFT_VERSUS_HOST_DISEASE	KEGG_GRAFT_VERSUS_HOST_DISEASE	10	0.275118	0.879404	0.613115	0.778958	0.49568	10868	tags=100%, list=73%, signal=28%	CD86/IL1B/KLRD1/PRF1/TNF/FASLG/IL6/GZMB/CD80/FAS
KEGG_SELENOAMINO_ACID_METABOLISM	KEGG_SELENOAMINO_ACID_METABOLISM	24	-0.261165	-0.904016	0.614987	0.778958	0.49568	7591	tags=71%, list=51%, signal=35%	GGT6/LCMT2/MARS2/AHCYL2/TRMT11/AHCYL1/CTH/HEMK1/GGT1/MARS1/GGT5/SCLY/MAT2B/GGT7/LCMT1/METTL6/MAT2A
KEGG_COMPLEMENT_AND_COAGULATION_CASCADES	KEGG_COMPLEMENT_AND_COAGULATION_CASCADES	54	-0.22235	-0.916448	0.616801	0.778958	0.49568	7400	tags=52%, list=49%, signal=26%	FGA/C4BPA/F10/CFH/PLG/CD55/C1S/SERPIND1/C6/C3/MASP2/C5/FGB/F12/SERPING1/BDKRB2/F2/F2R/PLAT/CFB/C1R/C4A/CD59/CD46/CFI/C7/VWF/SERPINA5
KEGG_GLYCOSAMINOGLYCAN_BIOSYNTHESIS_CHONDROITIN_SULFATE	KEGG_GLYCOSAMINOGLYCAN_BIOSYNTHESIS_CHONDROITIN_SULFATE	21	-0.263783	-0.885176	0.625493	0.778958	0.49568	6192	tags=62%, list=41%, signal=36%	UST/CHSY1/CHST7/XYLT2/CHST12/B3GALT6/B3GAT3/B3GAT2/CHST3/B3GAT1/CHST14/CHST15/CSGALNACT1
KEGG_VIBRIO_CHOLERAE_INFECTION	KEGG_VIBRIO_CHOLERAE_INFECTION	50	-0.222651	-0.9064	0.627315	0.778958	0.49568	4022	tags=28%, list=27%, signal=21%	ATP6AP1/SEC61A2/ACTB/ATP6V0A1/ATP6V0E1/ACTG1/ADCY3/TJP1/ATP6V0B/ARF1/ATP6V0E2/TCIRG1/TJP2/PLCG1
KEGG_SNARE_INTERACTIONS_IN_VESICULAR_TRANSPORT	KEGG_SNARE_INTERACTIONS_IN_VESICULAR_TRANSPORT	36	-0.235978	-0.89857	0.632335	0.778958	0.49568	5529	tags=61%, list=37%, signal=39%	STX11/TSNARE1/STX10/BNIP1/STX7/STX2/SNAP23/VTI1B/STX18/BET1L/STX5/STX1A/GOSR2/SNAP29/VAMP2/VAMP4/STX3/STX6/SNAP47/STX4/VAMP1/VAMP5
KEGG_SMALL_CELL_LUNG_CANCER	KEGG_SMALL_CELL_LUNG_CANCER	79	-0.209585	-0.91248	0.632337	0.778958	0.49568	3612	tags=32%, list=24%, signal=24%	NFKBIA/CDKN1B/CDK4/NFKB1/PIK3CD/PIK3R3/PIAS3/MAX/LAMB2/CASP9/CDK2/TRAF6/ITGB1/TRAF4/RB1/RARB/BCL2L1/PIAS4/TRAF2/RXRB/TP53/IKBKB/ITGA3/RELA/PTK2
KEGG_PROXIMAL_TUBULE_BICARBONATE_RECLAMATION	KEGG_PROXIMAL_TUBULE_BICARBONATE_RECLAMATION	20	-0.26535	-0.882164	0.633729	0.778958	0.49568	4372	tags=55%, list=29%, signal=39%	AQP1/GLUD1/ATP1A1/CA4/SLC25A10/ATP1B1/ATP1B3/GLS2/ATP1B2/FXYD2/ATP1A2
KEGG_NON_SMALL_CELL_LUNG_CANCER	KEGG_NON_SMALL_CELL_LUNG_CANCER	52	-0.216628	-0.887614	0.652474	0.788466	0.50173	3355	tags=27%, list=22%, signal=21%	CDK4/BAD/PIK3CD/PIK3R3/MAP2K2/GRB2/CASP9/RB1/RARB/RASSF1/RXRB/TP53/MAPK3/PLCG1
KEGG_MELANOGENESIS	KEGG_MELANOGENESIS	84	-0.204452	-0.901012	0.652838	0.788466	0.50173	6841	tags=46%, list=46%, signal=25%	CAMK2G/GNAI3/ADCY2/EDNRB/EP300/CTNNB1/CALM2/FZD10/RAF1/WNT7B/WNT9A/CREBBP/WNT5B/PRKCA/HRAS/WNT4/FZD6/DVL2/DVL3/WNT6/TCF7L2/WNT2B/WNT10B/GNAI2/ADCY3/TCF7L1/WNT9B/CREB3/MAP2K2/CAMK2B/EDN1/WNT11/LEF1/DVL1/CREB3L4/PLCB4/CAMK2A/MAPK3/ADCY4
KEGG_RENAL_CELL_CARCINOMA	KEGG_RENAL_CELL_CARCINOMA	69	-0.206882	-0.889608	0.654828	0.788466	0.50173	2910	tags=23%, list=19%, signal=19%	ARNT/TGFB1/PIK3CD/GAB1/PIK3R3/MAP2K2/PAK4/GRB2/EGLN2/RBX1/PDGFB/FLCN/VEGFC/RAPGEF1/MAPK3/RAC1
KEGG_GLYCOSPHINGOLIPID_BIOSYNTHESIS_GLOBO_SERIES	KEGG_GLYCOSPHINGOLIPID_BIOSYNTHESIS_GLOBO_SERIES	10	-0.316435	-0.857502	0.662841	0.792722	0.504438	6383	tags=60%, list=43%, signal=34%	HEXA/ST3GAL1/HEXB/FUT1/A4GALT/NAGA
KEGG_SPHINGOLIPID_METABOLISM	KEGG_SPHINGOLIPID_METABOLISM	32	-0.231755	-0.860321	0.668712	0.794376	0.50549	4821	tags=38%, list=32%, signal=25%	SMPD3/UGT8/SPTLC2/DEGS2/PLPP1/PLPP2/ASAH1/SMPD4/NEU1/CERK/SPHK1/SMPD2
KEGG_TYPE_I_DIABETES_MELLITUS	KEGG_TYPE_I_DIABETES_MELLITUS	14	0.231052	0.841634	0.683398	0.80171	0.510157	11529	tags=100%, list=77%, signal=23%	HSPD1/CPE/CD86/IL1B/ICA1/PRF1/LTA/TNF/FASLG/GZMB/IL12A/CD80/FAS/PTPRN2
KEGG_THYROID_CANCER	KEGG_THYROID_CANCER	27	-0.238894	-0.85436	0.683944	0.80171	0.510157	5076	tags=41%, list=34%, signal=27%	MYC/HRAS/CCND1/TCF7L2/TCF7L1/MAP2K2/LEF1/TPM3/RXRB/TP53/MAPK3
KEGG_ADIPOCYTOKINE_SIGNALING_PATHWAY	KEGG_ADIPOCYTOKINE_SIGNALING_PATHWAY	61	-0.202095	-0.855862	0.704772	0.812666	0.517129	4824	tags=38%, list=32%, signal=26%	IKBKG/CPT1A/PRKAA1/LEPR/NFKBIB/ADIPOR1/AKT1/NFKBIA/ACACB/NFKB1/STK11/PRKAG2/STAT3/NFKBIE/CPT1C/TNFRSF1B/TRAF2/PRKAG1/PRKAB1/RXRB/IKBKB/TNFRSF1A/RELA
KEGG_FOCAL_ADHESION	KEGG_FOCAL_ADHESION	182	-0.184789	-0.894568	0.705641	0.812666	0.517129	5621	tags=39%, list=38%, signal=25%	RAF1/SRC/ITGA2B/PPP1CC/DIAPH1/RAP1B/RAP1A/LAMA3/ITGB5/HGF/PRKCA/JUN/DOCK1/HRAS/ACTN3/ITGB7/CCND1/VCL/ITGA5/ITGB3/AKT1/FLNC/ACTB/SHC2/FYN/MYL9/BAD/PXN/TNXB/RELN/PDGFA/ITGA10/ELK1/ACTG1/VAV2/PIK3CD/ITGA9/PDGFRB/ITGA7/PIK3R3/PAK4/GRB2/FLNB/LAMB2/ILK/BCAR1/ITGB1/ZYX/PDGFB/RHOA/ACTN1/SHC1/FLNA/FLT4/PARVB/VEGFC/VASP/CAV3/RAPGEF1/VWF/PDGFC/ACTN4/MYL12A/MAPK3/PIP5K1C/CCND3/ITGB4/FLT1/ITGA3/PTK2/RAC1
KEGG_MTOR_SIGNALING_PATHWAY	KEGG_MTOR_SIGNALING_PATHWAY	49	-0.211089	-0.855087	0.707852	0.812666	0.517129	4066	tags=29%, list=27%, signal=21%	AKT1/EIF4E2/TSC2/TSC1/STRADA/STK11/PIK3CD/PIK3R3/ULK1/RPS6KB2/RPS6/VEGFC/ULK2/MAPK3
KEGG_AMINO_SUGAR_AND_NUCLEOTIDE_SUGAR_METABOLISM	KEGG_AMINO_SUGAR_AND_NUCLEOTIDE_SUGAR_METABOLISM	41	0.172498	0.889997	0.711656	0.812666	0.517129	1651	tags=17%, list=11%, signal=15%	PMM2/PGM1/PGM3/GFPT1/HK2/GALK2/GPI
KEGG_GLIOMA	KEGG_GLIOMA	59	-0.196873	-0.828818	0.741899	0.841771	0.535649	3355	tags=47%, list=22%, signal=37%	CAMK2G/ARAF/MTOR/IGF1R/BRAF/PIK3CG/CALM2/RAF1/PRKCA/HRAS/CCND1/AKT1/SHC2/CDK4/PDGFA/PIK3CD/PDGFRB/PIK3R3/MAP2K2/GRB2/CAMK2B/RB1/PDGFB/CAMK2A/SHC1/TP53/MAPK3/PLCG1
KEGG_OOCYTE_MEIOSIS	KEGG_OOCYTE_MEIOSIS	97	-0.188222	-0.84793	0.75948	0.856229	0.54485	3276	tags=25%, list=22%, signal=19%	PPP3R1/PPP3CC/YWHAB/ANAPC1/PPP2R5C/ADCY3/PGR/CDK2/CUL1/ANAPC4/ANAPC5/CAMK2B/RBX1/CDC16/ITPR1/CAMK2A/PPP2R5B/CHP2/ITPR3/MAD2L2/ANAPC7/MAPK3/ADCY4/MAPK12
KEGG_NITROGEN_METABOLISM	KEGG_NITROGEN_METABOLISM	17	0.201596	0.790978	0.770428	0.861537	0.548228	606	tags=12%, list=4%, signal=11%	CA2/GLUL
KEGG_BLADDER_CANCER	KEGG_BLADDER_CANCER	38	-0.206557	-0.793129	0.773923	0.861537	0.548228	1786	tags=53%, list=12%, signal=46%	NRAS/THBS1/ERBB2/PGF/ARAF/BRAF/RAF1/MYC/HRAS/CCND1/FGFR3/CDK4/MAP2K2/RPS6KA5/RB1/DAPK3/VEGFC/RASSF1/TP53/MAPK3
KEGG_COLORECTAL_CANCER	KEGG_COLORECTAL_CANCER	62	-0.188022	-0.798113	0.785794	0.869284	0.553157	6212	tags=47%, list=41%, signal=28%	BRAF/PIK3CG/CTNNB1/RAF1/CASP3/SMAD3/TGFBR2/MYC/JUN/SMAD4/CCND1/AKT1/MLH1/TCF7L2/BAD/TCF7L1/TGFB1/PIK3CD/PIK3R3/BAX/RALGDS/CASP9/AXIN1/LEF1/RHOA/MSH6/TP53/MAPK3/RAC1
KEGG_GLYCOSYLPHOSPHATIDYLINOSITOL_GPI_ANCHOR_BIOSYNTHESIS	KEGG_GLYCOSYLPHOSPHATIDYLINOSITOL_GPI_ANCHOR_BIOSYNTHESIS	24	0.187043	0.814719	0.79386	0.872753	0.555364	2237	tags=25%, list=15%, signal=21%	PIGK/PIGF/PIGP/PGAP1/PIGG/PIGB
KEGG_OLFACTORY_TRANSDUCTION	KEGG_OLFACTORY_TRANSDUCTION	23	-0.221734	-0.760489	0.816167	0.891738	0.567445	7338	tags=48%, list=49%, signal=24%	OR51E1/GUCY2D/CAMK2G/OR51D1/CNGA3/ARRB2/CALM2/GNAL/ADCY3/CAMK2B/CAMK2A
KEGG_GLYCOSPHINGOLIPID_BIOSYNTHESIS_GANGLIO_SERIES	KEGG_GLYCOSPHINGOLIPID_BIOSYNTHESIS_GANGLIO_SERIES	14	-0.237501	-0.710888	0.838493	0.907211	0.577292	6422	tags=50%, list=43%, signal=29%	ST6GALNAC5/HEXA/ST3GAL1/ST6GALNAC4/HEXB/ST6GALNAC6/ST3GAL5
KEGG_N_GLYCAN_BIOSYNTHESIS	KEGG_N_GLYCAN_BIOSYNTHESIS	45	0.153569	0.79992	0.84058	0.907211	0.577292	2614	tags=29%, list=17%, signal=24%	ALG14/ALG10/RFT1/STT3B/TUSC3/ALG9/RPN2/DAD1/MAN2A1/DOLPP1/FUT8/B4GALT1/MAN1A2
KEGG_HEMATOPOIETIC_CELL_LINEAGE	KEGG_HEMATOPOIETIC_CELL_LINEAGE	64	0.140273	0.809184	0.862385	0.923809	0.587853	2681	tags=25%, list=18%, signal=21%	MME/TFRC/CD1E/CD36/CD1D/CD8B/CD1A/FCGR1A/CD8A/MS4A1/CD38/CD3D/IL1R2/CD1B/ITGAM/CR2
KEGG_GLYCOSAMINOGLYCAN_DEGRADATION	KEGG_GLYCOSAMINOGLYCAN_DEGRADATION	18	0.183299	0.732102	0.866397	0.923809	0.587853	2080	tags=28%, list=14%, signal=24%	IDS/GLB1/IDUA/GUSB/HS3ST3B1
KEGG_LONG_TERM_DEPRESSION	KEGG_LONG_TERM_DEPRESSION	52	-0.170176	-0.697279	0.904488	0.953707	0.606879	1276	tags=48%, list=9%, signal=44%	GRID2/CACNA1A/GNAI3/ARAF/GNAZ/PLA2G2C/IGF1R/BRAF/PPP2R1A/RAF1/PPP2CA/PPP2CB/PRKCA/HRAS/GUCY1A1/GNAI2/GNA12/MAP2K2/PLCB4/ITPR1/GUCY1B1/ITPR3/PLA2G4B/GNA11/MAPK3
KEGG_TYPE_II_DIABETES_MELLITUS	KEGG_TYPE_II_DIABETES_MELLITUS	40	-0.17709	-0.686657	0.905213	0.953707	0.606879	2803	tags=20%, list=19%, signal=16%	PIK3CD/PIK3R3/CACNA1D/HK1/PRKCZ/GCK/MAPK3/IKBKB
KEGG_VIRAL_MYOCARDITIS	KEGG_VIRAL_MYOCARDITIS	44	-0.173364	-0.687364	0.920561	0.964138	0.613516	4446	tags=32%, list=30%, signal=22%	CD80/CCND1/ACTB/MYH4/MYH3/FYN/ACTG1/DMD/CASP9/BID/ICAM1/MYH7B/MYH9/RAC1
KEGG_ETHER_LIPID_METABOLISM	KEGG_ETHER_LIPID_METABOLISM	23	-0.190311	-0.652718	0.928292	0.965063	0.614105	3295	tags=48%, list=22%, signal=37%	PAFAH1B2/PLA2G2C/PAFAH1B1/LPCAT1/LPCAT2/PLPP1/PLPP2/LPCAT4/PAFAH1B3/PLD2/PLA2G4B
KEGG_CYSTEINE_AND_METHIONINE_METABOLISM	KEGG_CYSTEINE_AND_METHIONINE_METABOLISM	30	-0.176043	-0.644681	0.932349	0.965063	0.614105	6828	tags=57%, list=46%, signal=31%	LDHA/SDS/AHCYL2/SRM/DNMT1/CDO1/AHCYL1/CTH/MTAP/SMS/DNMT3B/ENOPH1/DNMT3A/MAT2B/APIP/AMD1/MAT2A
KEGG_LYSOSOME	KEGG_LYSOSOME	115	-0.144509	-0.668946	0.97234	0.990572	0.630337	4296	tags=27%, list=29%, signal=19%	CTSW/CTNS/HGSNAT/ABCA2/SLC11A2/HEXB/ATP6AP1/AP1M1/ATP6V0A1/GGA3/DNASE2/CLTA/AP3D1/CTSF/GGA1/LAPTM4B/ASAH1/CLTB/LAMP1/NEU1/ATP6V0B/SGSH/M6PR/PPT2/AP4S1/GNPTG/AP4M1/HYAL1/NAGA/TCIRG1/ABCB9
KEGG_GLYCOSAMINOGLYCAN_BIOSYNTHESIS_HEPARAN_SULFATE	KEGG_GLYCOSAMINOGLYCAN_BIOSYNTHESIS_HEPARAN_SULFATE	21	-0.168136	-0.564213	0.973719	0.990572	0.630337	6192	tags=43%, list=41%, signal=25%	XYLT2/HS3ST2/B3GALT6/HS6ST1/B3GAT3/B3GAT2/NDST2/B3GAT1/HS3ST1
KEGG_OTHER_GLYCAN_DEGRADATION	KEGG_OTHER_GLYCAN_DEGRADATION	13	0.16039	0.56916	0.973783	0.990572	0.630337	12587	tags=100%, list=84%, signal=16%	GLB1/FUCA2/AGA/FUCA1/NEU3/MANBA/MAN2B1/GBA/ENGASE/HEXA/HEXB/MAN2C1/NEU1
KEGG_NON_HOMOLOGOUS_END_JOINING	KEGG_NON_HOMOLOGOUS_END_JOINING	12	-0.16286	-0.46427	0.987413	0.99315	0.631978	2705	tags=42%, list=18%, signal=34%	DCLRE1C/XRCC5/NHEJ1/POLL/XRCC6
KEGG_NEUROACTIVE_LIGAND_RECEPTOR_INTERACTION	KEGG_NEUROACTIVE_LIGAND_RECEPTOR_INTERACTION	148	-0.130009	-0.616616	0.987539	0.99315	0.631978	7409	tags=46%, list=49%, signal=23%	P2RX3/GPR35/CHRNA3/LPAR6/CHRNB4/GRIN2C/CCKBR/GABRE/GLRB/GRID2/VIPR1/PLG/HRH2/HTR6/TSHR/THRA/EDNRB/P2RY1/PTGER4/CNR2/HTR1F/HTR1E/F2RL1/GRM8/TACR1/HTR7/GLP2R/TSPO/CNR1/OPRD1/ADORA2B/ADRA2A/GHSR/NPY1R/VIPR2/GPR83/TSHB/CHRNA10/LEPR/ADRA2B/ADRA1B/BDKRB2/F2/F2R/P2RY14/PARD3/CHRNB1/CYSLTR2/PTGER1/GRIK3/F2RL3/HCRTR1/GRIK4/OXTR/AVPR2/P2RY6/RXFP1/CHRNE/ADRA2C/PTGIR/EDNRA/CHRNA1/S1PR1/GABBR1/GRIK5/ADORA2A/P…
KEGG_PROTEIN_EXPORT	KEGG_PROTEIN_EXPORT	22	0.117388	0.503709	1	1	0.636337	3009	tags=27%, list=20%, signal=22%	OXA1L/SPCS3/IMMP2L/SEC61G/SRP14/SEC61A1

## Sheet: gsea_kegg_ASPM
Single gene GSEA results for ASPM
ID	Description	setSize	enrichmentScore	NES	pvalue	p.adjust	qvalues	rank	leading_edge	core_enrichment
KEGG_ALZHEIMERS_DISEASE	KEGG_ALZHEIMERS_DISEASE	143	0.455797	2.9474	1e-10	1.36154e-09	9.39271e-10	1793	tags=48%, list=12%, signal=42%	MME/LPL/ATP5F1A/CHP1/ATP5MC3/NDUFS1/UQCRFS1/SDHA/NDUFA4/SDHD/NDUFB5/ATP5F1B/UQCRC2/COX6A1/COX5A/CYCS/NDUFA10/NDUFS2/NDUFV1/ATP5F1C/UQCRC1/COX5B/UQCRB/NDUFS4/UQCR10/ATP5MC1/NDUFB3/GSK3B/NDUFA9/NDUFS7/NDUFA5/ATP5PB/COX7C/UQCR11/COX8A/NDUFA8/NDUFV2/ATP5F1D/ATP5PO/NDUFS3/COX7B/COX7B2/NDUFB6/NDUFS8/IDE/COX6B1/HSD17B10/NDUFA4L2/CYC1/NDUFB8/NDUFAB1/SDHC/ATP5PD/SDHB/NDUFS6/NDUFA7/COX7A1/NDUFB2/ATP5F1E/NC…
KEGG_BUTANOATE_METABOLISM	KEGG_BUTANOATE_METABOLISM	26	0.770522	3.45237	1e-10	1.36154e-09	9.39271e-10	1329	tags=73%, list=9%, signal=67%	BDH1/HMGCS1/ALDH7A1/ECHS1/OXCT1/ABAT/ACAT2/PDHA1/ACAT1/ACADS/PDHB/ALDH5A1/EHHADH/L2HGDH/HADH/BDH2/AACS/HADHA/ACSM1
KEGG_CITRATE_CYCLE_TCA_CYCLE	KEGG_CITRATE_CYCLE_TCA_CYCLE	28	0.88094	4.13156	1e-10	1.36154e-09	9.39271e-10	1145	tags=86%, list=8%, signal=79%	MDH1/PCK2/PDHA1/FH/IDH1/ACO2/SDHA/DLD/SDHD/DLAT/PDHB/SUCLG1/CS/PC/IDH3B/PCK1/OGDH/MDH2/ACLY/SUCLG2/ACO1/SUCLA2/SDHC/SDHB
KEGG_FATTY_ACID_METABOLISM	KEGG_FATTY_ACID_METABOLISM	33	0.729284	3.57296	1e-10	1.36154e-09	9.39271e-10	1868	tags=67%, list=12%, signal=58%	ALDH7A1/ACADSB/ECHS1/ACAT2/ACAT1/CPT2/ACADS/ACADL/ACAA2/EHHADH/ECI2/HADH/ACSL3/HADHB/HADHA/ACSL1/ACOX1/ACSL4/ACADM/ACADVL/ALDH2/ECI1
KEGG_HUNTINGTONS_DISEASE	KEGG_HUNTINGTONS_DISEASE	154	0.383163	2.5178	1e-10	1.36154e-09	9.39271e-10	2371	tags=49%, list=16%, signal=42%	ATP5F1A/ATP5MC3/NDUFS1/UQCRFS1/DNAH2/VDAC1/SDHA/NDUFA4/SDHD/NDUFB5/UCP1/SLC25A4/ATP5F1B/UQCRC2/COX6A1/COX5A/CYCS/NDUFA10/NDUFS2/NDUFV1/ATP5F1C/UQCRC1/COX5B/UQCRB/NDUFS4/UQCR10/ATP5MC1/NDUFB3/VDAC3/NDUFA9/NDUFS7/NDUFA5/ATP5PB/COX7C/UQCR11/COX8A/NDUFA8/NDUFV2/ATP5F1D/ATP5PO/NDUFS3/COX7B/COX7B2/NDUFB6/NDUFS8/COX6B1/NDUFA4L2/CYC1/NDUFB8/NDUFAB1/SDHC/ATP5PD/SDHB/NDUFS6/NDUFA7/COX7A1/DNAL1/NDUFB2/ATP5F…
KEGG_OXIDATIVE_PHOSPHORYLATION	KEGG_OXIDATIVE_PHOSPHORYLATION	108	0.645542	4.05576	1e-10	1.36154e-09	9.39271e-10	1923	tags=66%, list=13%, signal=58%	ATP5F1A/ATP5MC3/NDUFS1/ATP6V1D/UQCRFS1/SDHA/NDUFA4/SDHD/NDUFB5/ATP5F1B/ATP6V1H/UQCRC2/COX6A1/COX5A/ATP6V1A/NDUFA10/NDUFS2/NDUFV1/ATP5F1C/UQCRC1/COX5B/COX15/UQCRB/NDUFS4/UQCR10/ATP5MC1/NDUFB3/NDUFA9/NDUFS7/NDUFA5/ATP5PB/COX7C/UQCR11/COX8A/NDUFA8/NDUFV2/ATP5F1D/ATP5PO/NDUFS3/COX7B/COX7B2/NDUFB6/ATP12A/NDUFS8/NDUFA11/COX6B1/NDUFA4L2/ATP6V1E2/CYC1/NDUFB8/NDUFAB1/SDHC/ATP5PD/SDHB/COX10/ATP6V1C1/ATP5MF…
KEGG_PARKINSONS_DISEASE	KEGG_PARKINSONS_DISEASE	107	0.573689	3.68793	1e-10	1.36154e-09	9.39271e-10	2371	tags=67%, list=16%, signal=57%	ATP5F1A/ATP5MC3/NDUFS1/UQCRFS1/VDAC1/SDHA/NDUFA4/SDHD/NDUFB5/SLC25A4/ATP5F1B/UQCRC2/COX6A1/COX5A/CYCS/NDUFA10/NDUFS2/NDUFV1/ATP5F1C/UQCRC1/COX5B/UQCRB/NDUFS4/UQCR10/ATP5MC1/NDUFB3/VDAC3/NDUFA9/NDUFS7/NDUFA5/ATP5PB/COX7C/UQCR11/COX8A/NDUFA8/NDUFV2/ATP5F1D/ATP5PO/NDUFS3/COX7B/COX7B2/NDUFB6/NDUFS8/COX6B1/NDUFA4L2/CYC1/NDUFB8/NDUFAB1/SDHC/ATP5PD/SDHB/NDUFS6/NDUFA7/COX7A1/NDUFB2/ATP5F1E/NDUFC1/COX7A2/…
KEGG_PEROXISOME	KEGG_PEROXISOME	70	0.513291	2.98482	1e-10	1.36154e-09	9.39271e-10	2353	tags=49%, list=16%, signal=41%	ACOX2/PEX3/CRAT/PXMP4/SLC25A17/PECR/IDH1/PMVK/AMACR/EHHADH/PEX19/ECI2/ACSL3/CAT/MLYCD/PIPOX/HACL1/ACSL1/ACOX1/PHYH/ABCD1/SCP2/ECH1/ACSL4/CROT/DHRS4/NOS2/ABCD3/PRDX1/PEX11A/EPHX2/NUDT12/PEX11G/HSD17B4
KEGG_PROPANOATE_METABOLISM	KEGG_PROPANOATE_METABOLISM	29	0.81331	3.89662	1e-10	1.36154e-09	9.39271e-10	1480	tags=79%, list=10%, signal=72%	ACSS2/ACACA/PCCB/ALDH7A1/ECHS1/ABAT/ACSS3/ACAT2/MMUT/ACAT1/PCCA/HIBCH/SUCLG1/LDHB/EHHADH/MLYCD/SUCLG2/HADHA/MCEE/ALDH6A1/LDHC/SUCLA2/ACADM
KEGG_PYRUVATE_METABOLISM	KEGG_PYRUVATE_METABOLISM	36	0.675314	3.41083	1e-10	1.36154e-09	9.39271e-10	1852	tags=69%, list=12%, signal=61%	ME1/ACSS2/ACACA/ALDH7A1/MDH1/ACAT2/PCK2/PDHA1/ACAT1/DLD/DLAT/PDHB/HAGH/PC/LDHB/PCK1/PKLR/LDHD/MDH2/ME2/LDHC/ACYP2/GRHPR/GLO1/ALDH2
KEGG_RIBOSOME	KEGG_RIBOSOME	84	-0.786014	-3.41999	1e-10	1.36154e-09	9.39271e-10	2095	tags=87%, list=14%, signal=75%	RPL6/RPL26/RPL39/RPS15A/RPL27/RPL36/RPL21/UBA52/RPL26L1/RPS2/RPL36A/RPS29/RPL7A/RPS25/RPL5/RPL7/RPL8/RPL13/RPS26/RPL38/RPS7/RPS4X/RPL35A/RPS24/RPL37A/RPS9/RPS8/RPS6/RPL9/RPS27A/RPL13A/RPS12/RPL22/RPL3/RPS17/RPL36AL/RPL29/RPL4/RPL10/RPS5/RPL28/RPS3A/RPL17/RPL23/RPS21/RPS18/RPL23A/RPS3/RPS15/RPL27A/RPS10/RPL32/RPL37/RPL30/RPS27/RPL18/RPL35/RPL15/RPS11/RPL10A/RPL34/RPL14/RPS16/RPL11/RPS13/RPS27L/RPL…
KEGG_SPLICEOSOME	KEGG_SPLICEOSOME	118	-0.572948	-2.60064	1e-10	1.36154e-09	9.39271e-10	4398	tags=76%, list=29%, signal=54%	NCBP1/SRSF6/HNRNPA3/RBMX/PRPF8/SRSF10/SYF2/DDX5/SF3B6/EFTUD2/SNRNP40/SF3B5/HNRNPK/TXNL4A/PPIE/HNRNPC/ALYREF/SNRPE/SF3B3/PHF5A/PRPF19/PRPF4/THOC3/SRSF3/SRSF9/SNW1/LSM7/SNRPB/EIF4A3/SF3B1/BUD31/SRSF1/HSPA1A/CRNKL1/SNRNP27/DDX23/SNRPD3/SNRNP200/TRA2B/LSM5/HNRNPU/SF3B4/CCDC12/MAGOH/SF3A2/ACIN1/PRPF18/RBM22/WBP11/DHX8/LSM3/SNRPC/PUF60/THOC1/DDX42/USP39/SRSF5/DHX38/TRA2A/SNRPG/SNRPA/CWC15/HNRNPA1/XAB2/…
KEGG_VALINE_LEUCINE_AND_ISOLEUCINE_DEGRADATION	KEGG_VALINE_LEUCINE_AND_ISOLEUCINE_DEGRADATION	41	0.748716	3.83825	1e-10	1.36154e-09	9.39271e-10	1480	tags=73%, list=10%, signal=66%	HMGCS1/PCCB/ALDH7A1/ACADSB/ECHS1/BCKDHB/OXCT1/ABAT/ACAT2/HIBADH/MMUT/MCCC2/ACAT1/PCCA/DLD/HIBCH/ACADS/ACAA2/EHHADH/HADH/IVD/HADHB/HADHA/MCEE/ALDH6A1/BCAT2/HSD17B10/DBT/MCCC1/ACADM
KEGG_PPAR_SIGNALING_PATHWAY	KEGG_PPAR_SIGNALING_PATHWAY	56	0.504158	2.75146	7.60586e-10	9.61598e-09	6.63368e-09	2579	tags=57%, list=17%, signal=47%	SCD/ME1/DBI/ACOX2/LPL/PCK2/CPT2/UCP1/ACADL/PCK1/EHHADH/ACSL3/FABP4/PLIN1/ACSL1/ACOX1/SCP2/ANGPTL4/SORBS1/ACSL4/AQP7/ADIPOQ/FABP3/ACADM/GK/FABP7/RXRG/CYP27A1/CD36/OLR1/FABP5/SLC27A6
KEGG_GLYCOLYSIS_GLUCONEOGENESIS	KEGG_GLYCOLYSIS_GLUCONEOGENESIS	48	0.510688	2.72274	5.0543e-08	5.96408e-07	4.11438e-07	2891	tags=58%, list=19%, signal=47%	ACSS2/ALDH7A1/PCK2/PDHA1/AKR1A1/DLD/DLAT/PDHB/LDHB/PCK1/PKLR/BPGM/PGAM1/ALDOA/LDHC/TPI1/ALDOC/PGM1/HK2/ALDH2/GALM/ALDH1A3/HK3/FBP1/PFKM/GPI/FBP2/ALDH9A1
KEGG_BIOSYNTHESIS_OF_UNSATURATED_FATTY_ACIDS	KEGG_BIOSYNTHESIS_OF_UNSATURATED_FATTY_ACIDS	20	0.701246	2.92589	2.0916e-07	2.31384e-06	1.59622e-06	1916	tags=65%, list=13%, signal=57%	SCD/ELOVL6/ACOT2/PECR/HSD17B12/ELOVL5/HACD2/HACD1/HADHA/ACOT4/ACOX1/TECR/FADS1
KEGG_DRUG_METABOLISM_CYTOCHROME_P450	KEGG_DRUG_METABOLISM_CYTOCHROME_P450	30	0.579558	2.77674	4.19209e-07	4.36471e-06	3.01104e-06	2344	tags=60%, list=16%, signal=51%	FMO3/GSTT2/MAOB/MGST1/GSTA4/CYP2B6/GSTT1/GSTZ1/GSTA1/MGST3/FMO4/GSTM1/GSTM2/CYP3A4/FMO1/GSTA2/ALDH1A3/FMO5
KEGG_STEROID_BIOSYNTHESIS	KEGG_STEROID_BIOSYNTHESIS	16	0.736858	2.84232	1.20489e-06	1.18481e-05	8.17355e-06	2062	tags=75%, list=14%, signal=65%	LIPA/LSS/DHCR24/HSD17B7/MSMO1/DHCR7/EBP/NSDHL/FDFT1/SOAT1/CYP51A1/SC5D
KEGG_TRYPTOPHAN_METABOLISM	KEGG_TRYPTOPHAN_METABOLISM	30	0.542708	2.60018	3.51429e-06	3.27384e-05	2.25849e-05	906	tags=40%, list=6%, signal=38%	MAOB/AADAT/ALDH7A1/ECHS1/ACAT2/ACAT1/ACMSD/EHHADH/HADH/OGDH/CAT/HADHA
KEGG_GLUTATHIONE_METABOLISM	KEGG_GLUTATHIONE_METABOLISM	42	0.45257	2.31645	6.10319e-06	5.40132e-05	3.72616e-05	1972	tags=43%, list=13%, signal=37%	RRM2/GSTT2/PGD/GPX7/MGST1/G6PD/GSTA4/IDH1/GSS/GCLM/GSTT1/GSTZ1/GSTA1/GPX4/MGST3/GSTM1/GSTM2/GSTA2
KEGG_CELL_CYCLE	KEGG_CELL_CYCLE	118	0.284295	1.79804	1.33169e-05	0.000112243	7.74318e-05	1308	tags=25%, list=9%, signal=23%	BUB1B/CCNA2/CCNB1/CDC20/CCNB2/CDC25A/TTK/E2F1/BUB1/PTTG1/ESPL1/RBL1/CDK1/CDC25C/CDC6/CDKN2C/CCNE1/MCM3/CDKN2A/E2F2/CHEK1/CCNB3/CDKN2B/TGFB2/GSK3B/ORC1/E2F3/ANAPC13/CDKN1C/TFDP2
KEGG_NEUROTROPHIN_SIGNALING_PATHWAY	KEGG_NEUROTROPHIN_SIGNALING_PATHWAY	115	-0.404822	-1.82879	1.79075e-05	0.000144074	9.93909e-05	4490	tags=49%, list=30%, signal=34%	SHC2/RAF1/RAP1A/BAX/MAPKAPK2/MAP2K7/AKT1/SH2B3/YWHAB/BRAF/NTRK3/NFKB1/RIPK2/NFKBIA/IRAK1/MAPK7/KIDINS220/NFKBIB/JUN/YWHAQ/CRKL/NGF/GRB2/IRAK3/RHOA/CSK/ATF4/CAMK2A/YWHAH/GAB1/RPS6KA4/TRAF6/RPS6KA5/PSEN1/MAP2K2/NFKBIE/RAPGEF1/MAPK14/TP53/SH2B1/SHC1/PRDM4/SH2B2/ARHGDIA/HRAS/CAMK2B/MAPK12/IKBKB/MAP3K3/RAC1/NTF3/MAPK3/RELA/PLCG1/MAPK11/ZNF274
KEGG_METABOLISM_OF_XENOBIOTICS_BY_CYTOCHROME_P450	KEGG_METABOLISM_OF_XENOBIOTICS_BY_CYTOCHROME_P450	28	0.497733	2.33434	6.99632e-05	0.000538413	0.000371429	2047	tags=46%, list=14%, signal=40%	GSTT2/MGST1/GSTA4/CYP2B6/GSTT1/GSTZ1/GSTA1/MGST3/GSTM1/GSTM2/CYP3A4/GSTA2/ALDH1A3
KEGG_GLYOXYLATE_AND_DICARBOXYLATE_METABOLISM	KEGG_GLYOXYLATE_AND_DICARBOXYLATE_METABOLISM	14	0.660274	2.39353	0.000140456	0.00103586	0.000714601	1643	tags=64%, list=11%, signal=57%	MDH1/ACO2/CS/GLYCTK/MDH2/MTHFD1/ACO1/GRHPR/MTHFD2
KEGG_TERPENOID_BACKBONE_BIOSYNTHESIS	KEGG_TERPENOID_BACKBONE_BIOSYNTHESIS	13	0.663675	2.3727	0.000155565	0.0011014	0.00075981	2421	tags=69%, list=16%, signal=58%	HMGCS1/ACAT2/ACAT1/IDI1/PMVK/PDSS2/MVD/FDPS/HMGCR
KEGG_NOTCH_SIGNALING_PATHWAY	KEGG_NOTCH_SIGNALING_PATHWAY	46	-0.480218	-1.91025	0.000187218	0.00127452	0.000879242	5742	tags=72%, list=38%, signal=44%	DTX3L/NOTCH3/JAG1/HDAC1/EP300/HES1/HDAC2/APH1A/NOTCH4/MAML3/RBPJL/LFNG/PSENEN/CREBBP/DTX4/DLL4/DTX2/NOTCH1/NCOR2/CTBP1/SNW1/MAML1/DTX1/DVL2/KAT2A/JAG2/PSEN1/RFNG/NUMB/DLL1/DVL1/PSEN2/CTBP2
KEGG_GLYCINE_SERINE_AND_THREONINE_METABOLISM	KEGG_GLYCINE_SERINE_AND_THREONINE_METABOLISM	24	0.489464	2.2002	0.000297173	0.00194814	0.00134394	1354	tags=42%, list=9%, signal=38%	MAOB/PSAT1/DLD/GLYCTK/PSPH/PIPOX/GCAT/CHDH/SARDH/PHGDH
KEGG_BETA_ALANINE_METABOLISM	KEGG_BETA_ALANINE_METABOLISM	17	0.588323	2.32508	0.000319343	0.0020187	0.00139262	2891	tags=71%, list=19%, signal=57%	ALDH7A1/ECHS1/ABAT/HIBCH/EHHADH/MLYCD/HADHA/ACADM/ALDH2/DPYD/UPB1/ALDH9A1
KEGG_ECM_RECEPTOR_INTERACTION	KEGG_ECM_RECEPTOR_INTERACTION	68	0.301056	1.72301	0.000469249	0.00286404	0.00197579	1004	tags=22%, list=7%, signal=21%	COL5A2/HMMR/COL3A1/COL1A2/COL1A1/DAG1/SDC2/FN1/ITGAV/COL4A1/COL4A2/COL5A3/SPP1/COL6A3/COL5A1
KEGG_PENTOSE_PHOSPHATE_PATHWAY	KEGG_PENTOSE_PHOSPHATE_PATHWAY	23	0.470632	2.08752	0.000500898	0.0029553	0.00203874	2821	tags=52%, list=19%, signal=42%	PGD/G6PD/TKT/TALDO1/ALDOA/ALDOC/PGM1/PRPS2/FBP1/PFKM/GPI/FBP2
KEGG_GLYCEROLIPID_METABOLISM	KEGG_GLYCEROLIPID_METABOLISM	39	0.372564	1.90012	0.00100028	0.00571129	0.00393999	3028	tags=51%, list=20%, signal=41%	DGAT2/GPAM/ALDH7A1/LPL/AKR1A1/GLYCTK/AGPAT2/GLA/DGKI/TKFC/GK/MGLL/LIPG/ALDH2/AGPAT4/MBOAT2/DGKA/ALDH9A1/GPAT3/AGPAT3
KEGG_MAPK_SIGNALING_PATHWAY	KEGG_MAPK_SIGNALING_PATHWAY	226	-0.310198	-1.48715	0.00110412	0.00610715	0.00421308	6091	tags=53%, list=41%, signal=32%	CRK/CASP3/RAPGEF2/FGF16/CHUK/ARRB2/GADD45B/MAPK8IP1/NLK/CACNA1S/AKT3/PPM1B/MKNK1/PPP3CB/JUND/DUSP1/CACNA1A/PDGFRB/PDGFA/CACNG4/CACNA1D/DUSP5/PPP5C/MAP3K12/ELK4/MAPK1/DUSP16/MAPKAPK3/RRAS2/DUSP4/MAP2K4/CACNA1C/DUSP14/PRKCA/RAF1/RAP1A/NR4A1/MAPKAPK2/RASGRP2/MAP2K7/MYC/LAMTOR3/AKT1/BRAF/TAB1/NFKB1/MECOM/MAP3K6/CACNB1/PTPRR/MAPK7/PPP3CC/MAP4K3/TAOK3/RELB/MAP2K3/JUN/MAP3K11/CRKL/HSPB1/NGF/GRB2/TAOK2/F…
KEGG_RNA_DEGRADATION	KEGG_RNA_DEGRADATION	55	-0.428761	-1.75958	0.00151857	0.00814503	0.00561893	4865	tags=56%, list=32%, signal=38%	DCP1A/CNOT6L/LSM2/ZCCHC7/EXOSC7/XRN2/DIS3/CNOT1/DCPS/EXOSC9/EXOSC5/EDC3/EXOSC1/CNOT2/DDX6/LSM7/CNOT3/EXOSC2/LSM5/EXOSC10/LSM3/EXOSC8/EDC4/CNOT10/EXOSC6/DCP1B/EXOSC3/TENT4A/EXOSC4/LSM6/PATL1
KEGG_CARDIAC_MUSCLE_CONTRACTION	KEGG_CARDIAC_MUSCLE_CONTRACTION	55	0.311134	1.65503	0.00244368	0.0127215	0.00877605	1708	tags=36%, list=11%, signal=32%	UQCRFS1/CACNG7/UQCRC2/COX6A1/COX5A/UQCRC1/COX5B/UQCRB/UQCR10/COX7C/UQCR11/COX8A/COX7B/COX7B2/COX6B1/MYH7/CYC1/COX7A1/COX7A2/UQCRQ
KEGG_ANTIGEN_PROCESSING_AND_PRESENTATION	KEGG_ANTIGEN_PROCESSING_AND_PRESENTATION	38	-0.458314	-1.75608	0.00259634	0.0131301	0.0090579	4862	tags=53%, list=32%, signal=36%	PDIA3/CD74/PSME3/TAPBP/HSPA4/TAP1/HSP90AA1/CIITA/B2M/NFYA/RFXANK/TAP2/RFXAP/HSPA1A/PSME1/PSME2/NFYC/CALR/HSP90AB1/NFYB
KEGG_RETINOL_METABOLISM	KEGG_RETINOL_METABOLISM	21	0.453423	1.91632	0.00273639	0.0134539	0.00928133	1901	tags=38%, list=13%, signal=33%	DGAT2/CYP2B6/RETSAT/RDH8/ALDH1A1/PNPLA4/DHRS4/CYP3A4
KEGG_P53_SIGNALING_PATHWAY	KEGG_P53_SIGNALING_PATHWAY	65	0.283497	1.59478	0.00389849	0.0186495	0.0128656	937	tags=23%, list=6%, signal=22%	RRM2/CCNB1/CCNB2/CDK1/SESN3/CCNE1/CDKN2A/CCNG2/CHEK1/CCNB3/PTEN/ZMAT3/CYCS/GTSE1/IGF1
KEGG_ARGININE_AND_PROLINE_METABOLISM	KEGG_ARGININE_AND_PROLINE_METABOLISM	46	0.319812	1.65902	0.00433627	0.0201979	0.0139337	1903	tags=35%, list=13%, signal=30%	MAOB/CKB/ALDH7A1/GOT1/ALDH18A1/P4HA2/GLUL/ALDH4A1/OAT/GOT2/AGMAT/NOS2/P4HA3/PYCR1/ALDH2/ACY1
KEGG_PRIMARY_BILE_ACID_BIOSYNTHESIS	KEGG_PRIMARY_BILE_ACID_BIOSYNTHESIS	11	0.551121	1.86496	0.00560667	0.0254456	0.0175539	2353	tags=64%, list=16%, signal=54%	ACOX2/CYP39A1/AMACR/CYP46A1/SCP2/CYP27A1/HSD17B4
KEGG_RENIN_ANGIOTENSIN_SYSTEM	KEGG_RENIN_ANGIOTENSIN_SYSTEM	14	0.520526	1.88694	0.00582494	0.0257754	0.0177814	2820	tags=57%, list=19%, signal=46%	MME/AGTR2/ACE2/ENPEP/CTSA/LNPEP/REN/CPA3
KEGG_PORPHYRIN_AND_CHLOROPHYLL_METABOLISM	KEGG_PORPHYRIN_AND_CHLOROPHYLL_METABOLISM	21	0.414275	1.75087	0.00973127	0.0414594	0.0286012	3053	tags=57%, list=20%, signal=46%	HMBS/COX15/CPOX/COX10/GUSB/ALAD/ALAS1/MMAB/HCCS/FECH/UROD/BLVRB
KEGG_RNA_POLYMERASE	KEGG_RNA_POLYMERASE	26	-0.480297	-1.70648	0.0100153	0.0414594	0.0286012	4960	tags=65%, list=33%, signal=44%	POLR1B/POLR1A/POLR3A/POLR2D/POLR1E/POLR2B/POLR3D/POLR2K/POLR2L/POLR1C/POLR2C/POLR3C/POLR2J/POLR2F/POLR2I/POLR2H/POLR3F
KEGG_VALINE_LEUCINE_AND_ISOLEUCINE_BIOSYNTHESIS	KEGG_VALINE_LEUCINE_AND_ISOLEUCINE_BIOSYNTHESIS	10	0.53827	1.76475	0.0100721	0.0414594	0.0286012	1030	tags=50%, list=7%, signal=47%	PDHA1/LARS2/PDHB/IARS2/BCAT2
KEGG_ENDOCYTOSIS	KEGG_ENDOCYTOSIS	164	-0.303518	-1.41856	0.0114433	0.0460332	0.0317565	6342	tags=50%, list=42%, signal=29%	PARD6A/CHMP3/VTA1/ARRB2/EHD1/PIP4K2B/IL2RG/EHD3/ARFGAP1/RAB5B/EPN3/STAMBP/VPS36/KDR/PARD6G/AP2B1/IL2RA/GIT2/LDLRAP1/RAB22A/DNAJC6/GRK6/ASAP2/ARAP1/IGF1R/CHMP4C/AP2A1/VPS25/SH3GLB2/EPN1/ACAP1/GRK4/EHD4/MVB12A/RNF41/CBLC/F2R/EPN2/DNM2/SH3GL1/SMAP1/DNM3/CHMP2A/RUFY1/IQSEC2/PARD3/RABEP1/GRK5/NEDD4/CHMP5/FLT1/PRKCZ/SMURF1/TSG101/HSPA1A/PLD2/TRAF6/AP2A2/NEDD4L/GRK2/ARRB1/ARAP3/ERBB3/AP2M1/RAB11FIP5/CHM…
KEGG_WNT_SIGNALING_PATHWAY	KEGG_WNT_SIGNALING_PATHWAY	134	-0.313326	-1.44016	0.0133688	0.0525841	0.0362757	3406	tags=34%, list=23%, signal=26%	PPP3CC/CREBBP/WNT9A/PPP2CB/LRP5/FBXW11/JUN/WNT2B/DAAM2/CTBP1/RHOA/CAMK2A/CHP2/RUVBL1/DVL2/TCF7L2/WNT11/SFRP1/PPP3R1/CSNK2A2/SMAD3/CHD8/SIAH1/PSEN1/TP53/CCND3/RBX1/PPP2R5C/CACYBP/NFATC4/CUL1/SENP2/CAMK2B/WNT6/AXIN1/PLCB4/PPP2R5B/WNT9B/DVL1/RAC1/TBL1X/CSNK1E/SOX17/CTBP2/CSNK2B
KEGG_LYSINE_DEGRADATION	KEGG_LYSINE_DEGRADATION	41	0.305999	1.56868	0.014122	0.054339	0.0374863	906	tags=27%, list=6%, signal=25%	AADAT/ALDH7A1/ECHS1/ACAT2/ACAT1/SUV39H2/EHHADH/HADH/OGDH/PIPOX/HADHA
KEGG_PHOSPHATIDYLINOSITOL_SIGNALING_SYSTEM	KEGG_PHOSPHATIDYLINOSITOL_SIGNALING_SYSTEM	68	-0.357641	-1.50919	0.0189168	0.0712397	0.0491454	3080	tags=44%, list=21%, signal=35%	PIK3CD/DGKG/PRKCA/ITPKA/INPP4B/ITPKB/PIP4K2C/PLCD3/DGKD/INPP4A/ITPR1/CDS2/DGKZ/PLCD1/IMPA2/INPP5E/ITPR3/PLCD4/PIP5K1B/INPPL1/PIK3C2B/INPP1/PIP5K1A/INPP5A/PLCB4/PI4KB/ITPK1/DGKQ/PIP5K1C/PLCG1
KEGG_LEUKOCYTE_TRANSENDOTHELIAL_MIGRATION	KEGG_LEUKOCYTE_TRANSENDOTHELIAL_MIGRATION	98	-0.329635	-1.46117	0.019466	0.0717807	0.0495187	4443	tags=39%, list=30%, signal=27%	CLDN11/PRKCA/RAP1A/PXN/CDH5/CD99/GNAI2/CTNNA1/VAV2/CLDN19/F11R/MSN/ESAM/EZR/SIPA1/ACTN1/ITGB1/RHOA/ICAM1/PTK2B/JAM2/CXCL12/PECAM1/MAPK14/ACTN4/OCLN/JAM3/VASP/MYL12A/MAPK12/RAPGEF3/BCAR1/RAC1/AFDN/PTK2/PLCG1/MAPK11/CLDN5
KEGG_UBIQUITIN_MEDIATED_PROTEOLYSIS	KEGG_UBIQUITIN_MEDIATED_PROTEOLYSIS	129	-0.309049	-1.41765	0.0212564	0.0767834	0.0529698	3305	tags=35%, list=22%, signal=27%	PML/CBLC/UBE2Z/FBXW11/ANAPC4/SYVN1/UBE2M/BIRC2/PRPF19/FBXO2/ANAPC7/PIAS3/PPIL2/NEDD4/TRIP12/ELOB/UBE2G1/UBE2D2/SMURF1/WWP2/TRAF6/RHOBTB2/NEDD4L/STUB1/CDC26/MGRN1/CUL4A/SIAH1/RNF7/BIRC6/UBE2O/RBX1/CUL1/UBOX5/UBE2I/UBE2Q1/HUWE1/FZR1/UBE2J2/UBE2E1/TRIM37/UBE2G2/PIAS4/CDC16/ANAPC5
KEGG_PROGESTERONE_MEDIATED_OOCYTE_MATURATION	KEGG_PROGESTERONE_MEDIATED_OOCYTE_MATURATION	78	0.231976	1.36464	0.0225068	0.0796739	0.0549639	1492	tags=22%, list=10%, signal=20%	CCNA2/CCNB1/CCNB2/CDC25A/BUB1/CDK1/CDC25C/PIK3R1/CCNB3/MAPK9/PDE3B/IGF1/PIK3R2/ANAPC13/GNAI1/ADCY8/AKT2
KEGG_ALANINE_ASPARTATE_AND_GLUTAMATE_METABOLISM	KEGG_ALANINE_ASPARTATE_AND_GLUTAMATE_METABOLISM	25	0.368299	1.65542	0.0234729	0.0814649	0.0561994	1419	tags=36%, list=9%, signal=33%	GPT2/GOT1/ABAT/GFPT1/ALDH5A1/GLUL/ALDH4A1/ADSS1/GOT2
KEGG_INOSITOL_PHOSPHATE_METABOLISM	KEGG_INOSITOL_PHOSPHATE_METABOLISM	50	-0.383373	-1.54017	0.0241026	0.0818813	0.0564866	4062	tags=44%, list=27%, signal=32%	ITPKA/INPP4B/ITPKB/PIP4K2C/PLCD3/INPP4A/ISYNA1/PLCD1/IMPA2/INPP5E/PLCD4/PIP5K1B/INPPL1/PIK3C2B/INPP1/PIP5K1A/INPP5A/PLCB4/PI4KB/ITPK1/PIP5K1C/PLCG1
KEGG_NICOTINATE_AND_NICOTINAMIDE_METABOLISM	KEGG_NICOTINATE_AND_NICOTINAMIDE_METABOLISM	20	0.370745	1.54691	0.0245181	0.0818813	0.0564866	2259	tags=45%, list=15%, signal=38%	NNT/NMRK1/QPRT/NMNAT1/NT5E/NMNAT2/NT5M/NUDT12/CD38
KEGG_ONE_CARBON_POOL_BY_FOLATE	KEGG_ONE_CARBON_POOL_BY_FOLATE	16	0.418618	1.61476	0.0277086	0.0901957	0.0622224	2690	tags=56%, list=18%, signal=46%	MTHFD1/ALDH1L1/MTHFD2/MTHFS/TYMS/DHFR/GART/SHMT2/MTR
KEGG_LEISHMANIA_INFECTION	KEGG_LEISHMANIA_INFECTION	50	-0.366102	-1.47079	0.0280269	0.0901957	0.0622224	3682	tags=40%, list=25%, signal=30%	TAB1/NFKB1/IFNGR1/NFKBIA/IRAK1/NFKBIB/JUN/IL12A/IFNGR2/JAK1/MYD88/ITGB1/ELK1/TRAF6/TGFB1/MAPK14/MAPK12/MAPK3/RELA/MAPK11
KEGG_PHENYLALANINE_METABOLISM	KEGG_PHENYLALANINE_METABOLISM	14	0.430879	1.56196	0.0293745	0.0928445	0.0640497	2047	tags=43%, list=14%, signal=37%	MAOB/GOT1/HPD/GOT2/MIF/ALDH1A3
KEGG_RIG_I_LIKE_RECEPTOR_SIGNALING_PATHWAY	KEGG_RIG_I_LIKE_RECEPTOR_SIGNALING_PATHWAY	50	-0.377035	-1.51471	0.0311816	0.0968271	0.0667972	3675	tags=42%, list=25%, signal=32%	NFKB1/PIN1/NFKBIA/RIPK1/FADD/ISG15/NFKBIB/AZI2/IL12A/IRF7/TRAF6/STING1/MAPK14/OTUD5/MAPK12/IRF3/IKBKB/RELA/MAPK11/TRAF2/TBKBP1
KEGG_OOCYTE_MEIOSIS	KEGG_OOCYTE_MEIOSIS	97	0.203282	1.27866	0.0392323	0.119726	0.0825944	305	tags=12%, list=2%, signal=12%	CCNB1/CDC20/CCNB2/SGO1/BUB1/PTTG1/ESPL1/AURKA/CDK1/CDC25C/CCNE1/CHP1
KEGG_SYSTEMIC_LUPUS_ERYTHEMATOSUS	KEGG_SYSTEMIC_LUPUS_ERYTHEMATOSUS	63	-0.339105	-1.41898	0.0427163	0.128149	0.0884049	3631	tags=37%, list=24%, signal=28%	C6/H3-3A/TRIM21/H2AJ/C1R/ACTN1/SNRPB/SNRPD3/C7/ACTN4/H4C2/H4C8/H4C11/H4C13/H4-16/H4C4/H4C1/H4C3/H4C6/H4C7/H4C12/H3-3B/MACROH2A1
KEGG_ACUTE_MYELOID_LEUKEMIA	KEGG_ACUTE_MYELOID_LEUKEMIA	56	-0.348062	-1.42763	0.0444444	0.131111	0.0904483	6313	tags=55%, list=42%, signal=32%	CHUK/RPS6KB1/CCND1/AKT3/STAT5A/BAD/MAPK1/MTOR/PIK3CD/TCF7L1/LEF1/RAF1/STAT3/MYC/AKT1/BRAF/NFKB1/PML/RARA/GRB2/PIM1/STAT5B/TCF7L2/RPS6KB2/MAP2K2/PIM2/HRAS/IKBKB/MAPK3/RELA/RUNX1T1
KEGG_APOPTOSIS	KEGG_APOPTOSIS	77	-0.321747	-1.38753	0.0473628	0.13743	0.0948072	4232	tags=55%, list=28%, signal=39%	AKT3/PPP3CB/CAPN2/TNFRSF10D/TNFSF10/BIRC3/BAD/APAF1/PIK3CD/BAX/PRKAR1A/CASP9/CAPN1/AKT1/NFKB1/NFKBIA/IRAK1/RIPK1/PPP3CC/BID/FADD/NGF/BIRC2/IL3RA/IRAK3/MYD88/ENDOD1/CASP7/CASP6/CHP2/FAS/MAP3K14/IL1R1/BCL2L1/PPP3R1/DFFB/TP53/PRKAR1B/TNFRSF1A/IKBKB/RELA/TRAF2
KEGG_FRUCTOSE_AND_MANNOSE_METABOLISM	KEGG_FRUCTOSE_AND_MANNOSE_METABOLISM	32	0.280394	1.36583	0.0509604	0.145484	0.100363	2821	tags=47%, list=19%, signal=38%	SORD/PFKFB1/PMM2/ALDOA/TPI1/ALDOC/HK2/KHK/PFKFB4/MTMR1/HK3/GMPPA/FBP1/PFKM/FBP2
KEGG_EPITHELIAL_CELL_SIGNALING_IN_HELICOBACTER_PYLORI_INFECTION	KEGG_EPITHELIAL_CELL_SIGNALING_IN_HELICOBACTER_PYLORI_INFECTION	63	-0.328745	-1.37562	0.0580504	0.163094	0.112512	3858	tags=40%, list=26%, signal=30%	HBEGF/ATP6V0E2/NFKB1/F11R/NFKBIA/ATP6V0A1/JUN/TJP1/ATP6AP1/ATP6V0E1/NOD1/CSK/MAP3K14/JAM2/GIT1/MAPK14/ATP6V0B/TCIRG1/JAM3/MAPK12/IKBKB/RAC1/RELA/PLCG1/MAPK11
KEGG_ADHERENS_JUNCTION	KEGG_ADHERENS_JUNCTION	72	-0.317933	-1.35385	0.0610022	0.168709	0.116386	5384	tags=49%, list=36%, signal=31%	ACTB/VCL/ERBB2/MAPK1/CTNND1/EP300/ACTG1/IGF1R/FARP2/TCF7L1/LEF1/SMAD4/CTNNA1/CREBBP/PTPRF/TJP1/FGFR1/ACTN1/PARD3/PTPN1/WASF2/RHOA/LMO7/NECTIN2/TCF7L2/CSNK2A2/SMAD3/WASF3/ACTN4/PTPRB/SNAI1/RAC1/MAPK3/AFDN/CSNK2B
KEGG_PATHOGENIC_ESCHERICHIA_COLI_INFECTION	KEGG_PATHOGENIC_ESCHERICHIA_COLI_INFECTION	52	-0.340338	-1.37506	0.0636872	0.173425	0.119639	6471	tags=58%, list=43%, signal=33%	TLR5/CTNNB1/TUBA8/ARPC2/LY96/ABL1/ACTB/ARPC3/ACTG1/ARPC5/TUBA1A/TUBA4A/PRKCA/TUBB2A/CTTN/TUBB1/NCL/YWHAQ/EZR/ITGB1/RHOA/ARPC4/ARPC5L/ARHGEF2/TUBB6/ARPC1A/KRT18/ARPC1B/OCLN/NCK2
KEGG_CHRONIC_MYELOID_LEUKEMIA	KEGG_CHRONIC_MYELOID_LEUKEMIA	72	-0.31707	-1.35017	0.0653595	0.175282	0.12092	6448	tags=60%, list=43%, signal=34%	CRK/CHUK/CCND1/AKT3/STAT5A/CDKN1A/ABL1/BAD/MAPK1/HDAC1/CDK6/HDAC2/PIK3CD/SHC2/RAF1/SMAD4/MYC/AKT1/BRAF/NFKB1/MECOM/NFKBIA/CBLC/CRKL/GRB2/CTBP1/BCR/GAB2/CDK4/STAT5B/BCL2L1/SMAD3/MAP2K2/TGFB1/TP53/CDKN1B/SHC1/HRAS/IKBKB/RB1/MAPK3/RELA/CTBP2
KEGG_T_CELL_RECEPTOR_SIGNALING_PATHWAY	KEGG_T_CELL_RECEPTOR_SIGNALING_PATHWAY	99	-0.300218	-1.33349	0.0674394	0.178161	0.122906	3964	tags=34%, list=26%, signal=25%	MAP2K7/AKT1/NFKB1/VAV2/NFKBIA/MALT1/PPP3CC/CBLC/PAK4/NFKBIB/JUN/LAT/GRB2/RHOA/BCL10/CDK4/TEC/CHP2/MAP3K14/MAP3K8/PPP3R1/MAP2K2/CD247/NFKBIE/MAPK14/NFATC4/HRAS/MAPK12/IKBKB/NCK2/MAPK3/RELA/PLCG1/MAPK11
KEGG_BASAL_TRANSCRIPTION_FACTORS	KEGG_BASAL_TRANSCRIPTION_FACTORS	32	-0.384348	-1.42041	0.0688836	0.1793	0.123692	3164	tags=38%, list=21%, signal=30%	TAF2/GTF2F1/TBPL1/GTF2H1/TAF9/TAF11/TBP/GTF2B/TAF5L/TAF4/TAF5/TAF10
KEGG_DORSO_VENTRAL_AXIS_FORMATION	KEGG_DORSO_VENTRAL_AXIS_FORMATION	19	-0.432703	-1.42413	0.070529	0.180922	0.124811	6304	tags=58%, list=42%, signal=34%	PIWIL2/ETV6/NOTCH3/MAPK1/SPIRE2/NOTCH4/SPIRE1/GRB2/NOTCH1/ETS2/MAPK3
KEGG_VEGF_SIGNALING_PATHWAY	KEGG_VEGF_SIGNALING_PATHWAY	65	-0.322961	-1.35664	0.0731441	0.18495	0.12759	6017	tags=51%, list=40%, signal=31%	PTGS2/AKT3/PPP3CB/KDR/BAD/MAPK1/MAPKAPK3/PIK3CD/SHC2/PRKCA/RAF1/NFATC1/MAPKAPK2/CASP9/PXN/AKT1/PPP3CC/NOS3/HSPB1/CHP2/PPP3R1/MAP2K2/MAPK14/NFATC4/HRAS/PLA2G4B/MAPK12/RAC1/MAPK3/SPHK1/PTK2/PLCG1/MAPK11
KEGG_CYTOSOLIC_DNA_SENSING_PATHWAY	KEGG_CYTOSOLIC_DNA_SENSING_PATHWAY	39	-0.359384	-1.37967	0.077278	0.19214	0.132549	4802	tags=46%, list=32%, signal=31%	DDX58/POLR3A/POLR3D/NFKB1/NFKBIA/RIPK1/NFKBIB/RIPK3/POLR1C/TREX1/IL33/IRF7/STING1/POLR3C/IRF3/IKBKB/RELA/POLR3F
KEGG_GNRH_SIGNALING_PATHWAY	KEGG_GNRH_SIGNALING_PATHWAY	81	-0.305279	-1.32258	0.0781585	0.19214	0.132549	4667	tags=38%, list=31%, signal=26%	MAP2K4/CACNA1C/PRKCA/RAF1/MAP2K7/HBEGF/MAPK7/MAP2K3/JUN/ADCY3/GRB2/ATF4/CAMK2A/ELK1/PLD2/ITPR1/PTK2B/MAP3K4/ITPR3/MAP2K2/MAPK14/HRAS/CAMK2B/PLA2G4B/PLCB4/MAPK12/ADCY4/MAP3K3/MAPK3/GNA11/MAPK11
KEGG_PROTEASOME	KEGG_PROTEASOME	41	-0.354411	-1.37691	0.0818182	0.198381	0.136855	7610	tags=66%, list=51%, signal=33%	PSMD2/PSME4/PSMD12/PSMB1/PSMD11/PSMB6/PSMD6/POMP/PSMA6/PSMB2/PSMB4/PSMD3/SEM1/PSMA7/PSME3/PSMB9/PSMF1/PSMD8/PSMD4/PSMC5/PSMB8/PSMC3/PSMB3/PSME1/PSMC1/PSME2/PSMB10
KEGG_TGF_BETA_SIGNALING_PATHWAY	KEGG_TGF_BETA_SIGNALING_PATHWAY	74	-0.303516	-1.30243	0.0938511	0.224482	0.154861	7928	tags=73%, list=53%, signal=35%	ROCK1/SMAD7/CHRD/SMAD2/SMAD5/FST/TGFBR2/BMPR2/SP1/INHBA/NOG/BMP2/TNF/THBS4/BMP7/PPP2R1A/ZFYVE9/SMAD6/THBS1/RPS6KB1/AMHR2/ID4/LTBP1/SKP1/MAPK1/EP300/PPP2CA/ACVR1/ID3/SMAD9/AMH/ID2/BMP6/ACVRL1/SMAD4/MYC/E2F4/CREBBP/PPP2CB/TFDP1/BMP4/RHOA/ID1/SMURF1/RBL2/SMAD3/RPS6KB2/TGFB1/ACVR2B/RBX1/CUL1/SMAD1/INHBB/MAPK3
KEGG_STARCH_AND_SUCROSE_METABOLISM	KEGG_STARCH_AND_SUCROSE_METABOLISM	26	0.291027	1.30396	0.103721	0.244781	0.168864	2672	tags=38%, list=18%, signal=32%	GAA/GBE1/GYS2/AGL/GUSB/PGM1/HK2/HK3/GYS1/GPI
KEGG_NUCLEOTIDE_EXCISION_REPAIR	KEGG_NUCLEOTIDE_EXCISION_REPAIR	43	-0.336003	-1.31847	0.108844	0.253491	0.174873	5916	tags=53%, list=39%, signal=32%	GTF2H4/RFC5/RPA1/XPA/RAD23B/ERCC3/POLE2/POLD4/DDB1/RPA2/POLD3/GTF2H1/POLD1/CETN2/POLD2/CUL4A/ERCC2/ERCC1/RBX1/ERCC5/POLE3/RAD23A/XPC
KEGG_ALDOSTERONE_REGULATED_SODIUM_REABSORPTION	KEGG_ALDOSTERONE_REGULATED_SODIUM_REABSORPTION	34	-0.351948	-1.31896	0.113208	0.26023	0.179523	7122	tags=65%, list=48%, signal=34%	INSR/PIK3R3/SGK1/HSD11B2/ATP1B1/KCNJ1/MAPK1/ATP1B2/ATP1A1/SFN/PIK3CD/PRKCA/NR3C2/ATP1A3/HSD11B1/ATP1B3/ATP1A2/FXYD2/SCNN1A/NEDD4L/SLC9A3R2/MAPK3
KEGG_STEROID_HORMONE_BIOSYNTHESIS	KEGG_STEROID_HORMONE_BIOSYNTHESIS	20	0.311339	1.29904	0.127962	0.287646	0.198436	991	tags=25%, list=7%, signal=23%	HSD17B12/HSD17B7/STS/SRD5A3/SRD5A1
KEGG_VASOPRESSIN_REGULATED_WATER_REABSORPTION	KEGG_VASOPRESSIN_REGULATED_WATER_REABSORPTION	40	-0.3382	-1.30461	0.130435	0.287646	0.198436	3253	tags=32%, list=22%, signal=26%	DCTN2/DYNC1LI1/ADCY3/DYNLL2/AVPR2/DCTN6/DYNC1H1/RAB5C/CREB3L4/STX4/ARHGDIA/CREB3/VAMP2
KEGG_BASAL_CELL_CARCINOMA	KEGG_BASAL_CELL_CARCINOMA	47	-0.325434	-1.29105	0.131519	0.287646	0.198436	7076	tags=66%, list=47%, signal=35%	BMP2/FZD2/SMO/FZD8/DVL3/WNT7B/CTNNB1/APC2/WNT4/FZD1/AXIN2/STK36/WNT10B/PTCH1/FZD6/TCF7L1/LEF1/WNT9A/GLI2/HHIP/WNT2B/SUFU/BMP4/DVL2/TCF7L2/WNT11/TP53/WNT6/AXIN1/WNT9B/DVL1
KEGG_TIGHT_JUNCTION	KEGG_TIGHT_JUNCTION	107	-0.276156	-1.23308	0.131718	0.287646	0.198436	6342	tags=54%, list=42%, signal=31%	PPP2R1A/PRKCE/ACTN3/TJP3/PARD6A/RAB13/CTNNB1/GNAI3/EPB41L1/AKT3/MYL9/ACTB/PARD6G/LLGL1/MAGI3/PPP2CA/ACTG1/TJAP1/RRAS2/CLDN11/PRKCA/CTTN/AKT1/GNAI2/CTNNA1/CLDN19/ASH1L/F11R/PPP2CB/TJP1/MYH4/ACTN1/PRKCH/PARD3/RHOA/CDK4/PRKCZ/SPTAN1/MYH9/MYH7B/JAM2/SYMPK/CSNK2A2/PPP2R2A/TJP2/MPDZ/ACTN4/VAPA/YBX3/OCLN/JAM3/RRAS/MYL12A/HRAS/EXOC3/AFDN/CSNK2B/CLDN5
KEGG_LONG_TERM_POTENTIATION	KEGG_LONG_TERM_POTENTIATION	57	-0.30951	-1.27546	0.13326	0.287646	0.198436	6796	tags=51%, list=45%, signal=28%	PPP1CA/RAP1B/CALM2/PPP1CB/PPP1R12A/GRIN2C/PPP3CB/MAPK1/PPP1CC/EP300/CACNA1C/PRKCA/RAF1/RAP1A/BRAF/PPP3CC/CREBBP/ATF4/CAMK2A/CHP2/ITPR1/PPP3R1/ITPR3/MAP2K2/HRAS/CAMK2B/PLCB4/RAPGEF3/MAPK3
KEGG_PANTOTHENATE_AND_COA_BIOSYNTHESIS	KEGG_PANTOTHENATE_AND_COA_BIOSYNTHESIS	15	0.355292	1.32183	0.138528	0.295415	0.203795	2884	tags=47%, list=19%, signal=38%	PANK3/PANK1/BCAT2/VNN1/DPYD/PPCDC/UPB1
KEGG_ERBB_SIGNALING_PATHWAY	KEGG_ERBB_SIGNALING_PATHWAY	78	-0.28491	-1.2286	0.155579	0.325544	0.22458	5996	tags=49%, list=40%, signal=29%	AKT3/STAT5A/CDKN1A/ABL1/ERBB2/BAD/MAPK1/MTOR/PIK3CD/MAP2K4/SHC2/PRKCA/RAF1/MAP2K7/MYC/HBEGF/AKT1/BRAF/CBLC/PAK4/JUN/CRKL/GRB2/CAMK2A/ELK1/GAB1/STAT5B/ERBB3/RPS6KB2/MAP2K2/CDKN1B/SHC1/HRAS/CAMK2B/NCK2/MAPK3/PTK2/PLCG1
KEGG_GLYCOSPHINGOLIPID_BIOSYNTHESIS_LACTO_AND_NEOLACTO_SERIES	KEGG_GLYCOSPHINGOLIPID_BIOSYNTHESIS_LACTO_AND_NEOLACTO_SERIES	18	-0.396948	-1.28466	0.157289	0.325544	0.22458	7457	tags=72%, list=50%, signal=36%	B4GALT2/ST3GAL4/B3GNT5/GCNT2/B4GALT4/FUT4/FUT1/B4GALT3/B3GALT2/B3GNT3/ST3GAL3/FUT7/B3GNT2
KEGG_VASCULAR_SMOOTH_MUSCLE_CONTRACTION	KEGG_VASCULAR_SMOOTH_MUSCLE_CONTRACTION	93	-0.278976	-1.22904	0.158174	0.325544	0.22458	6809	tags=51%, list=45%, signal=28%	KCNMB1/PPP1CA/PRKCE/CALM2/ACTA2/PPP1CB/PPP1R12A/CACNA1S/ADRA1B/MYL9/ADCY9/CACNA1D/MAPK1/ADCY2/PPP1CC/ADORA2B/AVPR1A/CACNA1C/PTGIR/PRKCA/RAF1/EDNRA/BRAF/ARHGEF12/ADCY3/MYL6/GUCY1A1/ARHGEF1/PRKCH/GNA12/RHOA/GUCY1B1/ITPR1/RAMP3/ITPR3/MAP2K2/NPR2/KCNMB4/PPP1R14A/NPR1/RAMP2/PLA2G4B/PLCB4/ADCY4/ADORA2A/MAPK3/GNA11
KEGG_NATURAL_KILLER_CELL_MEDIATED_CYTOTOXICITY	KEGG_NATURAL_KILLER_CELL_MEDIATED_CYTOTOXICITY	87	-0.281952	-1.2326	0.161153	0.327862	0.226179	5568	tags=48%, list=37%, signal=31%	PTPN6/ZAP70/FYN/TNF/PIK3R3/NFAT5/CASP3/IFNAR1/PPP3CB/TNFRSF10D/TNFSF10/MAPK1/NCR3/GZMB/PIK3CD/SHC2/PRKCA/RAF1/NFATC1/BRAF/VAV2/IFNGR1/PPP3CC/BID/LAT/GRB2/IFNGR2/CHP2/ICAM1/FAS/SH3BP2/PTK2B/PPP3R1/MAP2K2/CD247/NFATC4/SHC1/HRAS/IFNAR2/RAC1/MAPK3/PLCG1
KEGG_JAK_STAT_SIGNALING_PATHWAY	KEGG_JAK_STAT_SIGNALING_PATHWAY	104	-0.270283	-1.20475	0.164384	0.330635	0.228092	7912	tags=60%, list=53%, signal=28%	IL15/IL9R/EPOR/CCND2/CTF1/SOCS3/IL5RA/SPRED1/STAT1/TPO/IL20RB/IL6/STAT2/PTPN6/PIK3R3/PIAS1/IL23A/CCND1/IFNAR1/IL11RA/IL2RG/AKT3/STAT5A/IL15RA/IL2RA/IL10RB/EP300/SOCS5/LIFR/IL4R/PIK3CD/STAT3/IL13/MYC/AKT1/SPRED2/LEPR/IFNGR1/STAT4/CREBBP/CBLC/IL12A/GRB2/IL3RA/IFNGR2/JAK1/PIAS3/IL6R/JAK3/SPRY2/IRF9/PIM1/STAT5B/BCL2L1/TYK2/CCND3/STAT6/IFNAR2/CSF3/CLCF1/SPRY1/PIAS4
KEGG_REGULATION_OF_AUTOPHAGY	KEGG_REGULATION_OF_AUTOPHAGY	18	-0.391057	-1.26559	0.176471	0.350958	0.242112	1829	tags=39%, list=12%, signal=34%	ULK1/ULK2/GABARAP/ATG4D/ATG4B/GABARAPL1/GABARAPL2
KEGG_ENDOMETRIAL_CANCER	KEGG_ENDOMETRIAL_CANCER	50	-0.302084	-1.2136	0.204036	0.401271	0.276821	6316	tags=54%, list=42%, signal=31%	CTNNB1/APC2/CCND1/AKT3/AXIN2/ERBB2/BAD/MAPK1/PIK3CD/TCF7L1/LEF1/RAF1/CASP9/MYC/AKT1/BRAF/CTNNA1/GRB2/ILK/ELK1/TCF7L2/MAP2K2/TP53/MLH1/HRAS/AXIN1/MAPK3
KEGG_BASE_EXCISION_REPAIR	KEGG_BASE_EXCISION_REPAIR	33	-0.324966	-1.20595	0.213523	0.415314	0.286509	6165	tags=61%, list=41%, signal=36%	NEIL1/SMUG1/NEIL2/LIG3/MPG/APEX1/POLE2/PARP3/POLD4/POLL/UNG/XRCC1/HMGB1/POLD3/POLD1/POLD2/OGG1/NTHL1/MUTYH/POLE3
KEGG_LINOLEIC_ACID_METABOLISM	KEGG_LINOLEIC_ACID_METABOLISM	10	0.361543	1.18534	0.219595	0.422481	0.291453	2799	tags=40%, list=19%, signal=33%	PLA2G5/PLA2G6/CYP3A4/PLA2G4A
KEGG_AMINOACYL_TRNA_BIOSYNTHESIS	KEGG_AMINOACYL_TRNA_BIOSYNTHESIS	41	-0.309959	-1.20422	0.231818	0.43712	0.301552	4873	tags=44%, list=33%, signal=30%	HARS1/MARS1/WARS1/FARSB/SARS2/HARS2/SARS1/TARS2/QARS1/RARS1/YARS1/FARSA/VARS1/NARS1/VARS2/KARS1/CARS1/TARS3
KEGG_PRION_DISEASES	KEGG_PRION_DISEASES	31	-0.322641	-1.18314	0.232143	0.43712	0.301552	4232	tags=52%, list=28%, signal=37%	C5/EGR1/HSPA5/IL6/FYN/C8G/MAPK1/BAX/C6/NOTCH1/ELK1/HSPA1A/C7/STIP1/MAP2K2/MAPK3
KEGG_CIRCADIAN_RHYTHM_MAMMAL	KEGG_CIRCADIAN_RHYTHM_MAMMAL	12	-0.426569	-1.20964	0.242424	0.451675	0.311592	5930	tags=67%, list=40%, signal=40%	NR1D1/BHLHE40/PER1/CRY1/PER2/CSNK1D/CSNK1E/NPAS2
KEGG_ARRHYTHMOGENIC_RIGHT_VENTRICULAR_CARDIOMYOPATHY_ARVC	KEGG_ARRHYTHMOGENIC_RIGHT_VENTRICULAR_CARDIOMYOPATHY_ARVC	62	-0.276944	-1.15399	0.251648	0.463977	0.320079	7065	tags=61%, list=47%, signal=33%	DSP/ITGB8/ACTN3/ITGA8/RYR2/ITGA7/CTNNB1/CACNA1S/LMNA/ACTB/ITGB5/CACNG4/CACNA1D/ITGA2B/ACTG1/DES/ITGB3/CACNA1C/TCF7L1/ITGA5/LEF1/PKP2/DMD/ITGA9/CTNNA1/CACNB1/ITGA3/ACTN1/ITGB1/CACNA2D3/CACNB2/TCF7L2/ITGA10/CACNB3/ITGB4/CDH2/ACTN4/EMD
KEGG_GALACTOSE_METABOLISM	KEGG_GALACTOSE_METABOLISM	24	0.247705	1.11346	0.257895	0.470591	0.324642	2094	tags=29%, list=14%, signal=25%	GAA/GLB1/GLA/GALK2/PGM1/HK2/HK3
KEGG_MELANOGENESIS	KEGG_MELANOGENESIS	84	-0.259715	-1.13003	0.264957	0.476565	0.328763	6326	tags=45%, list=42%, signal=26%	DVL3/WNT7B/CTNNB1/GNAI3/EDNRB/WNT4/FZD1/ADCY9/MAPK1/ADCY2/EP300/WNT10B/FZD6/TCF7L1/LEF1/PRKCA/RAF1/GNAI2/CREBBP/WNT9A/ADCY3/WNT2B/CAMK2A/DVL2/EDN1/TCF7L2/WNT11/MAP2K2/CREB3L4/HRAS/CAMK2B/WNT6/PLCB4/ADCY4/WNT9B/DVL1/MAPK3/CREB3
KEGG_THYROID_CANCER	KEGG_THYROID_CANCER	27	-0.32496	-1.16073	0.271207	0.476565	0.328763	4496	tags=41%, list=30%, signal=29%	TCF7L1/LEF1/MYC/BRAF/TCF7L2/TPM3/MAP2K2/TP53/HRAS/RXRB/MAPK3
KEGG_RENAL_CELL_CARCINOMA	KEGG_RENAL_CELL_CARCINOMA	69	-0.268056	-1.13801	0.272035	0.476565	0.328763	7312	tags=57%, list=49%, signal=29%	ARAF/ELOC/PIK3R3/CUL2/HGF/PAK5/RAP1B/VEGFA/CRK/AKT3/ARNT2/PGF/MAPK1/EP300/PIK3CD/RAF1/RAP1A/ARNT/AKT1/BRAF/CREBBP/PAK4/JUN/CRKL/GRB2/ELOB/GAB1/EGLN1/PDGFB/MAP2K2/TGFB1/RAPGEF1/RBX1/HRAS/EGLN2/VEGFC/RAC1/MAPK3/FLCN
KEGG_TYROSINE_METABOLISM	KEGG_TYROSINE_METABOLISM	28	0.237492	1.11382	0.27439	0.476565	0.328763	2047	tags=29%, list=14%, signal=25%	MAOB/GOT1/HPD/GSTZ1/FAH/GOT2/MIF/ALDH1A3
KEGG_INTESTINAL_IMMUNE_NETWORK_FOR_IGA_PRODUCTION	KEGG_INTESTINAL_IMMUNE_NETWORK_FOR_IGA_PRODUCTION	24	-0.334221	-1.16042	0.274631	0.476565	0.328763	1812	tags=58%, list=12%, signal=51%	IL6/ITGB7/CCL25/CCR10/MADCAM1/IL15RA/CD80/CCL27/TNFSF13/MAP3K14/ICOSLG/CXCL12/LTBR/TGFB1
KEGG_HYPERTROPHIC_CARDIOMYOPATHY_HCM	KEGG_HYPERTROPHIC_CARDIOMYOPATHY_HCM	68	-0.268933	-1.13486	0.278993	0.479435	0.330743	5713	tags=50%, list=38%, signal=31%	LMNA/ACTB/ITGB5/CACNG4/CACNA1D/PRKAA1/ITGA2B/TPM2/ACTG1/DES/ITGB3/CACNA1C/ITGA5/DMD/TPM4/ITGA9/CACNB1/ITGA3/TNNI3/ITGB1/CACNA2D3/TPM1/ACE/CACNB2/PRKAB1/ITGA10/TPM3/PRKAG1/CACNB3/TGFB1/ITGB4/PRKAG2/EMD/MYL3
KEGG_SNARE_INTERACTIONS_IN_VESICULAR_TRANSPORT	KEGG_SNARE_INTERACTIONS_IN_VESICULAR_TRANSPORT	36	-0.303348	-1.14299	0.290094	0.493718	0.340597	6240	tags=58%, list=42%, signal=34%	STX16/STX6/SNAP47/BET1L/STX18/STX1A/STX5/SNAP23/STX10/STX7/SNAP29/STX2/TSNARE1/GOSR2/STX3/VTI1B/VAMP5/VAMP4/STX4/VAMP1/VAMP2
KEGG_PATHWAYS_IN_CANCER	KEGG_PATHWAYS_IN_CANCER	290	-0.221507	-1.08009	0.306921	0.513137	0.353993	6462	tags=47%, list=43%, signal=27%	VEGFA/CRK/CASP3/FGF16/DVL3/WNT7B/CTNNB1/CHUK/APC2/CCND1/WNT4/RALA/CDK2/PTGS2/FZD1/AKT3/STAT5A/ARNT2/AXIN2/CDKN1A/ABL1/PDGFRB/PDGFA/STK36/PGF/ERBB2/BIRC3/BAD/MAPK1/HDAC1/CDK6/TRAF3/EP300/ITGA2B/LAMB2/WNT10B/MTOR/HDAC2/PIK3CD/IGF1R/RARB/PTCH1/FZD6/TCF7L1/LEF1/PRKCA/RAF1/SMAD4/BAX/ARNT/CASP9/STAT3/MYC/RALBP1/AKT1/BRAF/NFKB1/MECOM/CTNNA1/NFKBIA/CREBBP/HSP90AA1/BID/FADD/WNT9A/PML/CBLC/JUN/GLI2/CRKL/HH…
KEGG_REGULATION_OF_ACTIN_CYTOSKELETON	KEGG_REGULATION_OF_ACTIN_CYTOSKELETON	184	-0.232101	-1.09729	0.307302	0.513137	0.353993	7312	tags=55%, list=49%, signal=28%	ARAF/PFN1/ITGB7/IQGAP1/SLC9A1/FGF12/PIK3R3/FGD3/ITGB8/ARHGAP35/PPP1CA/CYFIP2/PAK5/FGFR3/ACTN3/ITGA8/PPP1CB/CRK/ITGA7/PPP1R12A/FGF16/TIAM2/APC2/ARPC2/SSH1/PIP4K2B/MYL9/ACTB/PDGFRB/PDGFA/ITGB5/VCL/MAPK1/ARPC3/PPP1CC/RDX/ITGA2B/CFL1/ACTG1/GSN/LIMK2/RRAS2/ARPC5/ITGB3/PIK3CD/ITGA5/ARHGEF4/RAF1/BDKRB2/ITGA9/PXN/BRAF/F2/VAV2/ARHGEF12/PAK4/F2R/MSN/DIAPH1/CRKL/PIP4K2C/EZR/ARHGEF1/ITGA3/FGFR1/ACTN1/ITGB1/P…
KEGG_NOD_LIKE_RECEPTOR_SIGNALING_PATHWAY	KEGG_NOD_LIKE_RECEPTOR_SIGNALING_PATHWAY	53	-0.274543	-1.11007	0.314254	0.51984	0.358617	3682	tags=32%, list=25%, signal=24%	TAB1/NFKB1/RIPK2/NFKBIA/HSP90AA1/NFKBIB/BIRC2/SUGT1/NOD1/TRAF6/MAPK14/MAPK12/IKBKB/MAPK3/RELA/HSP90AB1/MAPK11
KEGG_AMYOTROPHIC_LATERAL_SCLEROSIS_ALS	KEGG_AMYOTROPHIC_LATERAL_SCLEROSIS_ALS	45	-0.283176	-1.12191	0.323596	0.530337	0.365858	4265	tags=40%, list=28%, signal=29%	TNFRSF1B/BAX/CASP9/PPP3CC/BID/MAP2K3/CCS/CHP2/DAXX/BCL2L1/PPP3R1/MAPK14/TP53/TNFRSF1A/GPX1/MAPK12/RAC1/MAPK11
KEGG_FC_GAMMA_R_MEDIATED_PHAGOCYTOSIS	KEGG_FC_GAMMA_R_MEDIATED_PHAGOCYTOSIS	93	-0.247591	-1.09077	0.334395	0.54023	0.372683	6819	tags=49%, list=45%, signal=27%	ASAP1/PRKCE/PLPP1/CRK/ARF6/RPS6KB1/ARPC2/PIP4K2B/AKT3/INPP5D/MARCKSL1/MAPK1/ARPC3/CFL1/GSN/LIMK2/ARPC5/ASAP2/PIK3CD/PRKCA/RAF1/AKT1/VAV2/DNM2/CRKL/LAT/DNM3/WASF2/ARPC4/GAB2/ARPC5L/PLD2/PLPP2/ARPC1A/ARPC1B/RPS6KB2/PIP5K1B/WASF3/VASP/PIP5K1A/PLA2G4B/RAC1/MAPK3/SPHK1/PIP5K1C/PLCG1
KEGG_CALCIUM_SIGNALING_PATHWAY	KEGG_CALCIUM_SIGNALING_PATHWAY	142	-0.232733	-1.07645	0.335736	0.54023	0.372683	6205	tags=44%, list=41%, signal=26%	EDNRB/GRIN2C/RYR1/CACNA1S/ATP2B2/ADRA1B/TACR1/PPP3CB/HRH2/P2RX3/CACNA1A/ADCY9/PDGFRB/CACNA1D/ERBB2/ADCY2/ADORA2B/CCKBR/AVPR1A/CACNA1C/TRPC1/SLC25A6/PRKCA/BDKRB2/PLN/ITPKA/ATP2A3/EDNRA/ITPKB/PHKG1/PTGER1/PPP3CC/NOS3/ATP2A1/CYSLTR2/F2R/ADCY3/OXTR/PLCD3/GNAL/PHKG2/PHKA2/CAMK2A/CHP2/CACNA1H/ITPR1/PPID/PLCD1/PTK2B/PPP3R1/ATP2B3/ERBB3/ITPR3/PLCD4/CAMK2B/PLCB4/ADCY4/PDE1B/ADORA2A/SPHK1/GNA11/PLCG1
KEGG_GLYCOSAMINOGLYCAN_DEGRADATION	KEGG_GLYCOSAMINOGLYCAN_DEGRADATION	18	0.262646	1.05423	0.354545	0.565016	0.389782	1644	tags=28%, list=11%, signal=25%	IDS/GLB1/GUSB/IDUA/HS3ST3B1
KEGG_PYRIMIDINE_METABOLISM	KEGG_PYRIMIDINE_METABOLISM	88	-0.246372	-1.0785	0.357524	0.565016	0.389782	5051	tags=42%, list=34%, signal=28%	POLA1/CTPS2/POLR1B/CAD/POLE2/POLR1A/POLR3A/POLD4/POLR2D/POLR1E/POLR2B/POLR3D/CMPK2/POLR2K/NT5C/NME3/POLD3/POLR2L/UCK1/UPP1/PNP/POLR1C/DHODH/POLD1/ENTPD1/ITPA/POLD2/POLR2C/POLR3C/POLR2J/POLR2F/POLA2/UCKL1/POLR2I/POLE3/POLR2H/POLR3F
KEGG_CHEMOKINE_SIGNALING_PATHWAY	KEGG_CHEMOKINE_SIGNALING_PATHWAY	163	-0.22414	-1.04643	0.388718	0.608877	0.42004	4490	tags=31%, list=30%, signal=22%	SHC2/RAF1/CCL27/RAP1A/STAT3/RASGRP2/FGR/PXN/GRK4/AKT1/BRAF/NFKB1/GNAI2/GNB1/VAV2/NFKBIA/CCL21/NFKBIB/CRKL/ADCY3/GRB2/PARD3/GNB2/GRK5/ELMO1/JAK3/RHOA/CSK/PRKCZ/CCL14/STAT5B/GRK2/CXCL16/ARRB1/PTK2B/CXCL12/GNG11/GNG5/SHC1/HRAS/PLCB4/IKBKB/ADCY4/CXCL3/BCAR1/RAC1/GSK3A/MAPK3/RELA/PTK2/CCL26
KEGG_FC_EPSILON_RI_SIGNALING_PATHWAY	KEGG_FC_EPSILON_RI_SIGNALING_PATHWAY	65	-0.253589	-1.06523	0.393013	0.610205	0.420956	4686	tags=32%, list=31%, signal=22%	PIK3CD/MAP2K4/PRKCA/RAF1/IL13/MAP2K7/AKT1/VAV2/MAP2K3/LAT/GRB2/GAB2/MAP2K2/MAPK14/HRAS/PLA2G4B/MAPK12/RAC1/MAPK3/PLCG1/MAPK11
KEGG_GAP_JUNCTION	KEGG_GAP_JUNCTION	77	-0.242952	-1.04773	0.400431	0.614308	0.423787	5677	tags=39%, list=38%, signal=24%	ADCY9/PDGFRB/PDGFA/MAPK1/ADCY2/TUBA1A/TUBA4A/PRKCA/RAF1/TUBB2A/TUBB1/GNAI2/MAPK7/ADCY3/TJP1/GRB2/GUCY1A1/PDGFC/TUBB6/GUCY1B1/ITPR1/CSNK1D/PDGFB/ITPR3/MAP2K2/HRAS/PLCB4/ADCY4/MAPK3/GNA11
KEGG_ARACHIDONIC_ACID_METABOLISM	KEGG_ARACHIDONIC_ACID_METABOLISM	34	0.204507	1.00279	0.402597	0.614308	0.423787	1938	tags=26%, list=13%, signal=23%	PLA2G5/GPX7/CYP2B6/GPX4/PTGES2/PLA2G6/CYP4F2/CBR1/EPHX2
KEGG_B_CELL_RECEPTOR_SIGNALING_PATHWAY	KEGG_B_CELL_RECEPTOR_SIGNALING_PATHWAY	73	-0.244854	-1.04674	0.40608	0.614327	0.4238	3797	tags=32%, list=25%, signal=24%	RAF1/NFATC1/AKT1/NFKB1/VAV2/NFKBIA/MALT1/PPP3CC/NFKBIB/JUN/GRB2/BCL10/CHP2/PPP3R1/MAP2K2/NFKBIE/NFATC4/HRAS/IFITM1/IKBKB/RAC1/MAPK3/RELA
KEGG_PROSTATE_CANCER	KEGG_PROSTATE_CANCER	83	-0.239305	-1.03948	0.417559	0.626338	0.432086	6316	tags=52%, list=42%, signal=30%	CTNNB1/CHUK/CCND1/CDK2/AKT3/CDKN1A/PDGFRB/PDGFA/ERBB2/BAD/MAPK1/EP300/MTOR/PIK3CD/IGF1R/TCF7L1/LEF1/RAF1/CASP9/AKT1/BRAF/NFKB1/NFKBIA/CREBBP/HSP90AA1/GRB2/FGFR1/GSTP1/PDGFC/ATF4/TCF7L2/PDGFB/MAP2K2/TP53/CDKN1B/CREB3L4/HRAS/IKBKB/RB1/MAPK3/RELA/CREB3/HSP90AB1
KEGG_OTHER_GLYCAN_DEGRADATION	KEGG_OTHER_GLYCAN_DEGRADATION	13	0.281039	1.00474	0.426295	0.634069	0.437419	3021	tags=38%, list=20%, signal=31%	GLB1/FUCA2/AGA/MANBA/NEU3
KEGG_MELANOMA	KEGG_MELANOMA	60	0.184118	1.01473	0.43617	0.638609	0.440551	2093	tags=25%, list=14%, signal=22%	E2F1/CDKN2A/E2F2/PDGFD/PIK3R1/PTEN/IGF1/PIK3R2/E2F3/CDH1/AKT2/FGF2/MITF/FGF18/FGF10
KEGG_BLADDER_CANCER	KEGG_BLADDER_CANCER	38	-0.267655	-1.02554	0.439166	0.638609	0.440551	1641	tags=24%, list=11%, signal=21%	RPS6KA5/MAP2K2/TP53/DAPK3/RASSF1/HRAS/VEGFC/RB1/MAPK3
KEGG_TOLL_LIKE_RECEPTOR_SIGNALING_PATHWAY	KEGG_TOLL_LIKE_RECEPTOR_SIGNALING_PATHWAY	84	-0.234775	-1.02152	0.440171	0.638609	0.440551	3964	tags=32%, list=26%, signal=24%	MAP2K7/AKT1/TICAM1/TAB1/NFKB1/NFKBIA/IRAK1/RIPK1/FADD/MAP2K3/JUN/IL12A/MYD88/TOLLIP/IRF7/TRAF6/MAP3K8/MAP2K2/MAPK14/IFNAR2/MAPK12/IRF3/IKBKB/RAC1/MAPK3/RELA/MAPK11
KEGG_INSULIN_SIGNALING_PATHWAY	KEGG_INSULIN_SIGNALING_PATHWAY	125	-0.223329	-1.02093	0.447777	0.644361	0.444519	5284	tags=40%, list=35%, signal=26%	BAD/MAPK1/PPP1CC/PRKAA1/EIF4E2/MTOR/PIK3CD/SHC2/PYGB/RAF1/PRKAR1A/AKT1/RHEB/ACACB/BRAF/TRIP10/PHKG1/EXOC7/PYGL/TSC2/CBLC/CRKL/PTPRF/GRB2/PPP1R3B/PHKG2/PHKA2/PTPN1/ELK1/PRKCZ/PRKAB1/FLOT1/PRKAG1/RPS6KB2/MAP2K2/RAPGEF1/TSC1/PRKAR1B/PPP1R3C/GCK/MKNK2/SHC1/PRKAG2/FLOT2/SH2B2/HRAS/HK1/RPS6/IKBKB/MAPK3
KEGG_DILATED_CARDIOMYOPATHY	KEGG_DILATED_CARDIOMYOPATHY	73	-0.239742	-1.02489	0.452769	0.646291	0.44585	5713	tags=47%, list=38%, signal=29%	LMNA/ADCY9/ACTB/ITGB5/CACNG4/CACNA1D/ADCY2/ITGA2B/TPM2/ACTG1/DES/ITGB3/CACNA1C/ITGA5/DMD/PLN/TPM4/ITGA9/CACNB1/ADCY3/ITGA3/TNNI3/ITGB1/CACNA2D3/TPM1/CACNB2/ITGA10/TPM3/CACNB3/TGFB1/ITGB4/ADCY4/EMD/MYL3
KEGG_HEDGEHOG_SIGNALING_PATHWAY	KEGG_HEDGEHOG_SIGNALING_PATHWAY	43	-0.257093	-1.00883	0.472789	0.659095	0.454684	7076	tags=56%, list=47%, signal=30%	BMP2/CSNK1G3/DHH/BMP7/SMO/WNT7B/WNT4/STK36/WNT10B/PTCH1/BMP6/CSNK1G2/WNT9A/FBXW11/GLI2/HHIP/WNT2B/SUFU/BMP4/CSNK1D/WNT11/WNT6/WNT9B/CSNK1E
KEGG_MTOR_SIGNALING_PATHWAY	KEGG_MTOR_SIGNALING_PATHWAY	49	-0.248639	-0.995785	0.474157	0.659095	0.454684	5458	tags=41%, list=36%, signal=26%	PGF/MAPK1/PRKAA1/EIF4E2/MTOR/PIK3CD/RICTOR/AKT1/RHEB/BRAF/STRADA/TSC2/ULK1/RPS6KB2/ULK2/TSC1/STK11/RPS6/VEGFC/MAPK3
KEGG_TASTE_TRANSDUCTION	KEGG_TASTE_TRANSDUCTION	21	-0.292073	-0.986858	0.477667	0.659095	0.454684	3604	tags=29%, list=24%, signal=22%	TAS1R3/GNB1/SCNN1A/ASIC2/ITPR3/ADCY4
KEGG_SELENOAMINO_ACID_METABOLISM	KEGG_SELENOAMINO_ACID_METABOLISM	24	-0.284812	-0.988871	0.481527	0.659095	0.454684	5411	tags=46%, list=36%, signal=29%	AHCYL1/GGT5/MARS1/GGT7/GGT1/SCLY/LCMT1/MAT2B/METTL6/MAT2A/HEMK1
KEGG_LONG_TERM_DEPRESSION	KEGG_LONG_TERM_DEPRESSION	52	-0.247765	-1.00104	0.482682	0.659095	0.454684	5270	tags=46%, list=35%, signal=30%	PRKG2/GNAI3/RYR1/CACNA1A/MAPK1/PPP2CA/IGF1R/PRKCA/RAF1/BRAF/GNAI2/GNAZ/PPP2CB/GUCY1A1/GNA12/GUCY1B1/ITPR1/ITPR3/MAP2K2/HRAS/PLA2G4B/PLCB4/MAPK3/GNA11
KEGG_NON_SMALL_CELL_LUNG_CANCER	KEGG_NON_SMALL_CELL_LUNG_CANCER	52	-0.247529	-1.00009	0.484916	0.659095	0.454684	5335	tags=40%, list=36%, signal=26%	ERBB2/BAD/MAPK1/CDK6/PIK3CD/RARB/PRKCA/RAF1/CASP9/AKT1/BRAF/GRB2/CDK4/MAP2K2/TP53/RASSF1/HRAS/RXRB/RB1/MAPK3/PLCG1
KEGG_VIRAL_MYOCARDITIS	KEGG_VIRAL_MYOCARDITIS	44	0.186767	0.971384	0.487805	0.659095	0.454684	2479	tags=30%, list=17%, signal=25%	DAG1/CYCS/SGCB/MYH1/CXADR/MYH7/SGCD/MYH14/SGCG/EIF4G3/MYH15/RAC3/CD40
KEGG_PURINE_METABOLISM	KEGG_PURINE_METABOLISM	143	-0.214436	-0.993848	0.497947	0.667701	0.46062	6599	tags=50%, list=44%, signal=28%	AMPD1/HPRT1/GUCY2C/PDE4C/POLR2G/PKM/GMPR/ENPP1/NME7/PNPT1/AK7/PDE8A/ADCY9/ADA/PDE11A/ADCY2/AK4/POLA1/POLR1B/ADSS2/POLE2/POLR1A/POLR3A/POLD4/PRUNE1/POLR2D/POLR1E/PPAT/POLR2B/NUDT5/POLR3D/POLR2K/AK5/AMPD2/NT5C/PRPS1/NME3/ADPRM/GMPR2/POLD3/POLR2L/ADCY3/PNP/POLR1C/GUCY1A1/POLD1/ENTPD1/ITPA/PDE8B/POLD2/PDE2A/GUCY1B1/POLR2C/PDE9A/POLR3C/POLR2J/NPR2/POLR2F/PDE4A/POLA2/ADSL/XDH/NPR1/IMPDH2/APRT/ADCY4/PDE…
KEGG_GLYCEROPHOSPHOLIPID_METABOLISM	KEGG_GLYCEROPHOSPHOLIPID_METABOLISM	64	0.173934	0.963772	0.506024	0.670121	0.46229	1621	tags=20%, list=11%, signal=18%	PLA2G5/GPAM/CHPT1/PEMT/GPD1/PLA2G15/PCYT2/AGPAT2/LPCAT3/DGKI/PLA2G6/GPD2/PCYT1B
KEGG_GLYCOSAMINOGLYCAN_BIOSYNTHESIS_KERATAN_SULFATE	KEGG_GLYCOSAMINOGLYCAN_BIOSYNTHESIS_KERATAN_SULFATE	13	-0.33125	-0.973479	0.507324	0.670121	0.46229	5572	tags=69%, list=37%, signal=44%	B4GALT2/ST3GAL2/B3GNT7/B4GALT4/ST3GAL1/B4GALT3/ST3GAL3/B3GNT2/CHST1
KEGG_AXON_GUIDANCE	KEGG_AXON_GUIDANCE	122	-0.216755	-0.986086	0.520291	0.68216	0.470595	5062	tags=35%, list=34%, signal=24%	EFNB2/CFL1/SEMA4G/PLXNB3/LIMK2/SEMA4B/EPHB1/SEMA6B/UNC5B/PLXNA2/NFATC1/SEMA3B/SEMA5A/GNAI2/FES/PPP3CC/ARHGEF12/EPHB6/PAK4/SRGAP2/DPYSL2/SEMA6D/ITGB1/RHOA/EFNA4/CHP2/EPHB4/SEMA3G/PPP3R1/CXCL12/SEMA5B/PLXNB1/ABLIM2/EPHA2/NFATC4/HRAS/L1CAM/PLXNB2/NCK2/EFNA1/RAC1/MAPK3/PTK2
KEGG_HOMOLOGOUS_RECOMBINATION	KEGG_HOMOLOGOUS_RECOMBINATION	27	-0.267275	-0.954686	0.525687	0.684166	0.471979	5604	tags=48%, list=37%, signal=30%	RPA1/SEM1/POLD4/EME1/TOP3A/RPA2/POLD3/POLD1/RAD51D/POLD2/MUS81/RAD52/TOP3B
KEGG_GLYCOSAMINOGLYCAN_BIOSYNTHESIS_CHONDROITIN_SULFATE	KEGG_GLYCOSAMINOGLYCAN_BIOSYNTHESIS_CHONDROITIN_SULFATE	21	-0.283087	-0.956496	0.534739	0.690868	0.476602	6486	tags=52%, list=43%, signal=30%	B3GALT6/XYLT2/CHST12/UST/CHST7/B3GAT3/CHST15/CSGALNACT1/CHST3/CHST14/B3GAT1
KEGG_CYTOKINE_CYTOKINE_RECEPTOR_INTERACTION	KEGG_CYTOKINE_CYTOKINE_RECEPTOR_INTERACTION	179	-0.206457	-0.972939	0.54277	0.696161	0.480254	7912	tags=53%, list=53%, signal=25%	IL15/IL9R/CCR3/EPOR/CTF1/IL18/IL5RA/CXCL5/CSF1/LTA/TPO/IL20RB/TGFBR2/BMPR2/IL6/TNFSF15/INHBA/BMP2/CCR8/TNF/BMP7/HGF/CCL16/IL23A/CCL25/VEGFA/IL18R1/CXCR5/CCR10/TNFRSF12A/AMHR2/CCL1/IFNAR1/IL11RA/CCL19/IL2RG/IL15RA/CX3CL1/KDR/TNFRSF10D/PDGFRB/PDGFA/IL25/TNFSF10/IL2RA/IL10RB/CXCL2/LIFR/IL4R/ACVR1/AMH/ACVRL1/CCL27/TNFRSF1B/IL13/TNFRSF19/PLEKHO2/TNFRSF18/TNFRSF25/TNFSF12/LEPR/IFNGR1/FLT4/CCL21/IL12A/I…
KEGG_GLIOMA	KEGG_GLIOMA	59	-0.229395	-0.950259	0.573789	0.730652	0.504047	5705	tags=42%, list=38%, signal=26%	CDKN1A/PDGFRB/PDGFA/MAPK1/CDK6/MTOR/PIK3CD/IGF1R/SHC2/PRKCA/RAF1/AKT1/BRAF/GRB2/CDK4/CAMK2A/PDGFB/MAP2K2/TP53/SHC1/HRAS/CAMK2B/RB1/MAPK3/PLCG1
KEGG_DRUG_METABOLISM_OTHER_ENZYMES	KEGG_DRUG_METABOLISM_OTHER_ENZYMES	22	-0.267971	-0.91471	0.596535	0.75419	0.520286	3049	tags=27%, list=20%, signal=22%	UCK1/UPP1/ITPA/XDH/UCKL1/IMPDH2
KEGG_PANCREATIC_CANCER	KEGG_PANCREATIC_CANCER	68	-0.216042	-0.911665	0.637856	0.800712	0.55238	5458	tags=49%, list=36%, signal=31%	VEGFA/CHUK/CCND1/RALA/AKT3/PGF/ERBB2/BAD/MAPK1/CDK6/PIK3CD/RAF1/SMAD4/CASP9/STAT3/RALBP1/AKT1/BRAF/NFKB1/JAK1/RALGDS/CDK4/BCL2L1/RALB/SMAD3/TGFB1/TP53/IKBKB/VEGFC/RAC1/RB1/MAPK3/RELA
KEGG_COLORECTAL_CANCER	KEGG_COLORECTAL_CANCER	62	-0.213647	-0.890243	0.663736	0.827333	0.570744	6427	tags=48%, list=43%, signal=28%	CASP3/CTNNB1/APC2/CCND1/AKT3/AXIN2/BAD/MAPK1/PIK3CD/TCF7L1/LEF1/RAF1/SMAD4/BAX/CASP9/MYC/AKT1/BRAF/JUN/RALGDS/RHOA/MSH6/TCF7L2/SMAD3/TGFB1/TP53/MLH1/AXIN1/RAC1/MAPK3
KEGG_HISTIDINE_METABOLISM	KEGG_HISTIDINE_METABOLISM	22	0.207666	0.888131	0.680412	0.837784	0.577954	3146	tags=36%, list=21%, signal=29%	MAOB/ALDH7A1/ALDH2/ALDH1A3/ASPA/UROC1/ALDH9A1/AOC1
KEGG_FOCAL_ADHESION	KEGG_FOCAL_ADHESION	182	-0.193123	-0.910436	0.681587	0.837784	0.577954	6934	tags=51%, list=46%, signal=27%	ITGB8/ARHGAP35/THBS4/PPP1CA/HGF/PAK5/ACTN3/RAP1B/ITGA8/FLNC/PPP1CB/VEGFA/CRK/COL11A2/ITGA7/PPP1R12A/THBS1/COL2A1/CTNNB1/CCND1/AKT3/MYL9/CAPN2/KDR/ACTB/PDGFRB/CAV1/PDGFA/ITGB5/PGF/VCL/ERBB2/BIRC3/BAD/MAPK1/PPP1CC/ITGA2B/LAMB2/ACTG1/ITGB3/PIK3CD/IGF1R/ITGA5/SHC2/PRKCA/RAF1/RAP1A/ITGA9/PXN/TNXB/RELN/AKT1/BRAF/ZYX/VAV2/FLT4/PAK4/DIAPH1/JUN/CRKL/VWF/BIRC2/GRB2/ILK/ITGA3/ACTN1/CAV3/ITGB1/PDGFC/FLNA/RHO…
KEGG_HEMATOPOIETIC_CELL_LINEAGE	KEGG_HEMATOPOIETIC_CELL_LINEAGE	64	0.162527	0.900563	0.686747	0.838305	0.578313	2349	tags=25%, list=16%, signal=21%	MME/CD1E/CD1D/TFRC/CD1A/CD8B/FLT3/CD3D/CD2/CD1B/MS4A1/CD38/CD8A/CD36/FCGR1A/ITGAM
KEGG_CELL_ADHESION_MOLECULES_CAMS	KEGG_CELL_ADHESION_MOLECULES_CAMS	94	-0.196726	-0.867784	0.702646	0.851837	0.587649	3997	tags=30%, list=27%, signal=22%	ITGA9/CDH5/CD58/CD99/CLDN19/F11R/PVR/MAG/ESAM/PTPRF/MPZ/ITGB1/ICAM1/CADM3/NECTIN2/NLGN2/JAM2/ICOSLG/PECAM1/NLGN4X/ICAM3/CDH2/SELP/CD34/OCLN/JAM3/L1CAM/CLDN5
KEGG_ABC_TRANSPORTERS	KEGG_ABC_TRANSPORTERS	33	-0.222469	-0.825588	0.721234	0.868424	0.599091	6020	tags=48%, list=40%, signal=29%	ABCA4/ABCC1/ABCB4/ABCA3/ABCC10/ABCC8/ABCD4/ABCB10/TAP1/ABCB1/ABCC5/ABCG2/ABCA5/TAP2/ABCA2/ABCB9
KEGG_LYSOSOME	KEGG_LYSOSOME	115	0.140629	0.907169	0.738095	0.882722	0.608955	1885	tags=19%, list=13%, signal=17%	GAA/LIPA/IDS/NPC1/GM2A/TPP1/GLB1/ATP6V1H/NAPSA/PLA2G15/GLA/IGF2R/GUSB/LAMP3/CD164/PSAP/CTSA/IDUA/AP3B1/ATP6V0A4/CLTC/AGA
KEGG_PROTEIN_EXPORT	KEGG_PROTEIN_EXPORT	22	-0.23492	-0.80189	0.746287	0.886529	0.611581	8130	tags=55%, list=54%, signal=25%	SEC11C/SEC63/SRP72/HSPA5/SPCS1/SRP9/SRP19/SEC62/SPCS2/SEC61A2/SEC11A/SRP68
KEGG_PROXIMAL_TUBULE_BICARBONATE_RECLAMATION	KEGG_PROXIMAL_TUBULE_BICARBONATE_RECLAMATION	20	-0.24157	-0.801601	0.754741	0.890594	0.614386	5048	tags=50%, list=34%, signal=33%	ATP1B2/ATP1A1/AQP1/GLUD1/ATP1A3/ATP1B3/ATP1A2/FXYD2/GLS2/SLC25A10
KEGG_VIBRIO_CHOLERAE_INFECTION	KEGG_VIBRIO_CHOLERAE_INFECTION	50	-0.200973	-0.807395	0.761211	0.891742	0.615177	5677	tags=36%, list=38%, signal=22%	ADCY9/SLC12A2/ACTB/ACTG1/PRKCA/ATP6V1B1/ATP6V0E2/ATP6V0A1/ADCY3/TJP1/ATP6AP1/ATP6V0E1/ARF1/SEC61A2/TJP2/ATP6V0B/TCIRG1/PLCG1
KEGG_RIBOFLAVIN_METABOLISM	KEGG_RIBOFLAVIN_METABOLISM	14	-0.257257	-0.779604	0.765789	0.891742	0.615177	8160	tags=64%, list=54%, signal=29%	ACP5/ENPP3/ACP1/RFK/ENPP1/MTMR6/MTMR7/MTMR2/ACP6
KEGG_SPHINGOLIPID_METABOLISM	KEGG_SPHINGOLIPID_METABOLISM	32	-0.21432	-0.79205	0.774347	0.895813	0.617986	5046	tags=38%, list=34%, signal=25%	NEU1/SPTLC2/SGMS1/GALC/UGT8/SMPD3/ASAH1/PLPP2/CERK/SMPD2/SMPD4/SPHK1
KEGG_O_GLYCAN_BIOSYNTHESIS	KEGG_O_GLYCAN_BIOSYNTHESIS	25	0.177626	0.798387	0.789773	0.896515	0.61847	2157	tags=28%, list=14%, signal=24%	GALNT5/GALNT9/C1GALT1/B3GNT6/GALNT14/GALNT13/GALNT16
KEGG_ADIPOCYTOKINE_SIGNALING_PATHWAY	KEGG_ADIPOCYTOKINE_SIGNALING_PATHWAY	61	-0.190416	-0.791757	0.79011	0.896515	0.61847	5229	tags=38%, list=35%, signal=25%	ADIPOR1/PRKAA1/CPT1C/MTOR/TNFRSF1B/STAT3/AKT1/ACACB/CPT1A/NFKB1/LEPR/NFKBIA/NFKBIB/PRKAB1/PRKAG1/NFKBIE/STK11/TNFRSF1A/PRKAG2/RXRB/IKBKB/RELA/TRAF2
KEGG_MISMATCH_REPAIR	KEGG_MISMATCH_REPAIR	22	-0.228115	-0.778661	0.790842	0.896515	0.61847	6314	tags=45%, list=42%, signal=26%	RFC2/RFC5/RPA1/POLD4/RPA2/POLD3/POLD1/POLD2/MSH6/MLH1
KEGG_SMALL_CELL_LUNG_CANCER	KEGG_SMALL_CELL_LUNG_CANCER	79	-0.187718	-0.809665	0.797849	0.896515	0.61847	5300	tags=39%, list=35%, signal=25%	BIRC3/CDK6/TRAF3/APAF1/ITGA2B/LAMB2/PIK3CD/RARB/CASP9/MYC/AKT1/NFKB1/NFKBIA/BIRC2/ITGA3/PIAS3/ITGB1/CDK4/TRAF4/TRAF6/BCL2L1/MAX/TP53/CDKN1B/RXRB/IKBKB/PIAS4/RB1/RELA/PTK2/TRAF2
KEGG_ALLOGRAFT_REJECTION	KEGG_ALLOGRAFT_REJECTION	10	-0.272147	-0.734515	0.803116	0.896515	0.61847	5575	tags=50%, list=37%, signal=31%	TNF/CD80/GZMB/IL12A/FAS
KEGG_GLYCOSPHINGOLIPID_BIOSYNTHESIS_GLOBO_SERIES	KEGG_GLYCOSPHINGOLIPID_BIOSYNTHESIS_GLOBO_SERIES	10	-0.267088	-0.720861	0.810198	0.896515	0.61847	7925	tags=80%, list=53%, signal=38%	GBGT1/ST3GAL2/HEXA/HEXB/FUT1/ST3GAL1/NAGA/A4GALT
KEGG_OLFACTORY_TRANSDUCTION	KEGG_OLFACTORY_TRANSDUCTION	23	-0.22082	-0.759262	0.810409	0.896515	0.61847	7696	tags=52%, list=51%, signal=25%	GUCA1B/OR51E1/CAMK2G/OR51D1/GUCY2D/CALM2/PRKG2/ARRB2/ADCY3/GNAL/CAMK2A/CAMK2B
KEGG_PRIMARY_IMMUNODEFICIENCY	KEGG_PRIMARY_IMMUNODEFICIENCY	27	-0.202897	-0.724732	0.837515	0.920746	0.635186	3753	tags=26%, list=25%, signal=19%	UNG/TAP1/CIITA/JAK3/RFXANK/TAP2/RFXAP
KEGG_GRAFT_VERSUS_HOST_DISEASE	KEGG_GRAFT_VERSUS_HOST_DISEASE	10	-0.240214	-0.648328	0.875354	0.956405	0.659786	7392	tags=50%, list=49%, signal=25%	IL6/TNF/CD80/GZMB/FAS
KEGG_GLYCOSPHINGOLIPID_BIOSYNTHESIS_GANGLIO_SERIES	KEGG_GLYCOSPHINGOLIPID_BIOSYNTHESIS_GANGLIO_SERIES	14	-0.221782	-0.672099	0.882895	0.958046	0.660918	7679	tags=64%, list=51%, signal=31%	ST6GALNAC5/ST3GAL2/HEXA/ST6GALNAC4/HEXB/SLC33A1/ST3GAL1/ST6GALNAC6/ST3GAL5
KEGG_NON_HOMOLOGOUS_END_JOINING	KEGG_NON_HOMOLOGOUS_END_JOINING	12	0.194341	0.68682	0.887681	0.958046	0.660918	7209	tags=83%, list=48%, signal=43%	PRKDC/FEN1/POLM/XRCC4/LIG4/MRE11/DCLRE1C/XRCC5/RAD50/NHEJ1
KEGG_AMINO_SUGAR_AND_NUCLEOTIDE_SUGAR_METABOLISM	KEGG_AMINO_SUGAR_AND_NUCLEOTIDE_SUGAR_METABOLISM	41	0.142071	0.728319	0.893443	0.95842	0.661176	2237	tags=22%, list=15%, signal=19%	GFPT1/PMM2/GALK2/PGM3/PGM1/HK2/HK3/GMPPA/CYB5R3
KEGG_DNA_REPLICATION	KEGG_DNA_REPLICATION	35	-0.171024	-0.643566	0.928571	0.989353	0.682515	3361	tags=40%, list=22%, signal=31%	RFC5/RPA1/POLA1/POLE2/POLD4/RPA2/POLD3/RNASEH2C/MCM7/POLD1/POLD2/POLA2/POLE3/RNASEH1
KEGG_AUTOIMMUNE_THYROID_DISEASE	KEGG_AUTOIMMUNE_THYROID_DISEASE	12	-0.205234	-0.581989	0.946281	0.989353	0.682515	5575	tags=50%, list=37%, signal=31%	TSHR/TPO/CD80/GZMB/TSHB/FAS
KEGG_COMPLEMENT_AND_COAGULATION_CASCADES	KEGG_COMPLEMENT_AND_COAGULATION_CASCADES	54	-0.156955	-0.638019	0.948603	0.989353	0.682515	5678	tags=33%, list=38%, signal=21%	CFB/C3/CD55/F10/CFI/BDKRB2/C4A/CD46/SERPING1/C6/F2/F2R/CD59/VWF/MASP2/SERPINA5/C1R/C7
KEGG_GLYCOSAMINOGLYCAN_BIOSYNTHESIS_HEPARAN_SULFATE	KEGG_GLYCOSAMINOGLYCAN_BIOSYNTHESIS_HEPARAN_SULFATE	21	0.154174	0.651594	0.94898	0.989353	0.682515	2249	tags=24%, list=15%, signal=20%	EXTL1/GLCE/HS3ST3B1/XYLT1/HS2ST1
KEGG_NITROGEN_METABOLISM	KEGG_NITROGEN_METABOLISM	17	0.164225	0.649025	0.950226	0.989353	0.682515	685	tags=12%, list=5%, signal=11%	CA2/GLUL
KEGG_ETHER_LIPID_METABOLISM	KEGG_ETHER_LIPID_METABOLISM	23	-0.170888	-0.587578	0.961586	0.994924	0.686359	2122	tags=17%, list=14%, signal=15%	PLD2/PLPP2/LPCAT4/PLA2G4B
KEGG_TYPE_II_DIABETES_MELLITUS	KEGG_TYPE_II_DIABETES_MELLITUS	40	-0.149595	-0.577062	0.966819	0.994924	0.686359	7820	tags=55%, list=52%, signal=26%	PRKCD/SOCS3/MAPK8/INSR/TNF/PIK3R3/CACNA1E/PRKCE/PKM/CACNA1A/KCNJ11/CACNA1D/MAPK1/MTOR/PIK3CD/CACNA1C/ABCC8/PRKCZ/GCK/HK1/IKBKB/MAPK3
KEGG_NEUROACTIVE_LIGAND_RECEPTOR_INTERACTION	KEGG_NEUROACTIVE_LIGAND_RECEPTOR_INTERACTION	148	-0.141529	-0.656729	0.973333	0.995838	0.686989	6873	tags=40%, list=46%, signal=22%	GABBR2/CRHR2/CHRNA10/NTSR2/F2RL3/HTR1F/GRM8/GPR35/ADRA2B/HTR1E/TSPO/EDNRB/CNR1/F2RL1/GRIN2C/GRIK4/ADRA1B/TACR1/P2RY1/HRH2/P2RX3/RXFP1/P2RY6/THRA/CHRNB4/VIPR2/LPAR6/ADORA2B/CHRNA3/ADRA2C/CCKBR/AVPR1A/HCRTR1/S1PR3/PTGIR/BDKRB2/P2RY14/EDNRA/GRIK3/TSHB/GRIK5/F2/PTGER1/LEPR/GPR83/GLP2R/CYSLTR2/F2R/OXTR/PARD3/CHRNA1/CHRNB1/AVPR2/CHRNE/S1PR1/P2RY2/PTH1R/GABBR1/ADORA2A
KEGG_N_GLYCAN_BIOSYNTHESIS	KEGG_N_GLYCAN_BIOSYNTHESIS	45	-0.136001	-0.538824	0.982022	0.998954	0.689139	6765	tags=44%, list=45%, signal=24%	MGAT2/DPAGT1/MOGS/ALG13/MAN1A1/ST6GAL1/MGAT5B/ALG3/DPM1/MGAT5/ALG1/RPN1/B4GALT3/MGAT1/MGAT3/MAN2A2/MAN1B1/DPM3/MAN1C1/MGAT4B
KEGG_CYSTEINE_AND_METHIONINE_METABOLISM	KEGG_CYSTEINE_AND_METHIONINE_METABOLISM	30	-0.138054	-0.503459	0.991745	1	0.68986	6855	tags=50%, list=46%, signal=27%	CTH/SRM/DNMT3B/SDS/MTAP/ENOPH1/ADI1/CDO1/AHCYL1/SMS/APIP/AMD1/DNMT3A/MAT2B/MAT2A
KEGG_GLYCOSYLPHOSPHATIDYLINOSITOL_GPI_ANCHOR_BIOSYNTHESIS	KEGG_GLYCOSYLPHOSPHATIDYLINOSITOL_GPI_ANCHOR_BIOSYNTHESIS	24	-0.123834	-0.429952	0.997537	1	0.68986	7749	tags=50%, list=52%, signal=24%	PIGA/GPAA1/PIGN/PIGU/PIGO/PIGQ/PIGL/PIGY/PIGW/GPLD1/PIGH/PIGZ
KEGG_TYPE_I_DIABETES_MELLITUS	KEGG_TYPE_I_DIABETES_MELLITUS	14	0.132154	0.479064	1	1	0.68986	13010	tags=100%, list=87%, signal=13%	CPE/HSPD1/CD86/PRF1/ICA1/IL1B/FASLG/PTPRN2/LTA/TNF/CD80/GZMB/IL12A/FAS
KEGG_PATHWAYS_IN_CANCER	KEGG_PATHWAYS_IN_CANCER	289	0.160338	0.70004	0.981982	0.993078	0.747509	3617	tags=21%, list=24%, signal=17%	CKS1B/RXRB/CTBP1/FADD/BID/BAD/RBX1/FLT3LG/CDK4/EGLN2/HRAS/RAC1/MAP2K2/TPM3/MLH1/AXIN1/BAX/HSP90AB1/RELA/CUL2/TFG/TP53/ITGA2B/TRAF2/MYC/NFKB2/MAPK3/NFKBIA/RXRG/PAX8/ERBB2/FGF11/DAPK3/CASP9/AKT1/CBLC/RHOA/TRAF1/LAMB1/PDGFB/RALA/RALB/IKBKB/HDAC1/ELOB/RAC3/CDKN2A/PIAS4/PRKCG/ELOC/DVL2/ARAF/TGFB3/JUP/BCL2L1/PDGFA/MSH6/HDAC2/IKBKG/RARA/TCF7L2/PPARG
KEGG_ARRHYTHMOGENIC_RIGHT_VENTRICULAR_CARDIOMYOPATHY_ARVC	KEGG_ARRHYTHMOGENIC_RIGHT_VENTRICULAR_CARDIOMYOPATHY_ARVC	64	-0.118567	-0.620235	1	1	0.75272	2881	tags=22%, list=19%, signal=18%	DMD/ITGA6/ITGB8/DSC2/CACNA1C/SGCD/ITGA4/ATP2A2/ITGA1/ITGA2/ITGAV/DAG1/DSP/ITGA7
KEGG_AXON_GUIDANCE	KEGG_AXON_GUIDANCE	123	0.119733	0.495376	1	1	0.75272	6417	tags=36%, list=42%, signal=21%	NFATC4/HRAS/RAC1/FES/PAK4/RGS3/EFNA4/GNAI3/MAPK3/RHOA/EFNA1/RAC3/NTN3/SEMA3B/SEMA4F/GNAI2/SEMA4A/RHOD/EPHB4/CFL1/ROBO2/EPHB6/PAK1/PPP3CB/LIMK2/CDC42/PLXNB3/FYN/EFNB1/EFNB3/NCK1/EPHB1/SRGAP2/PPP3CC/CXCL12/UNC5B/CDK5/SEMA4D/EPHA1/ROBO3/SEMA6B/CHP2/SEMA4G/CFL2

## Sheet: gsea_kegg_BUB1B
Single gene GSEA results for BUB1B
ID	Description	setSize	enrichmentScore	NES	pvalue	p.adjust	qvalues	rank	leading_edge	core_enrichment
KEGG_ALZHEIMERS_DISEASE	KEGG_ALZHEIMERS_DISEASE	143	0.449935	3.06897	1e-10	1.45918e-09	9.97953e-10	1961	tags=48%, list=13%, signal=42%	MME/ATP5F1A/LPL/NDUFS1/ATP5MC3/UQCRFS1/CHP1/SDHA/ATP5F1B/NDUFB5/NDUFV1/COX5A/CYCS/COX6A1/NDUFA10/NDUFA4/UQCRC1/SDHD/ATP5MC1/UQCR10/NDUFS2/UQCRC2/ATP5F1C/COX5B/UQCRB/NDUFB3/COX8A/NDUFA9/NDUFS7/UQCR11/NDUFS8/NDUFS3/NDUFS4/NDUFA8/ATP5PB/ATP5F1D/COX7C/ATP5PO/NDUFA5/COX7B2/NDUFV2/CYC1/COX7B/GSK3B/NDUFA4L2/NDUFB6/NCSTN/NDUFB8/NDUFS6/SDHB/NDUFAB1/IDE/NDUFA7/COX6B1/ATP5PD/HSD17B10/SDHC/COX7A1/ATP5F1E/NDU…
KEGG_BUTANOATE_METABOLISM	KEGG_BUTANOATE_METABOLISM	26	0.747867	3.52675	1e-10	1.45918e-09	9.97953e-10	1099	tags=69%, list=7%, signal=64%	BDH1/HMGCS1/ALDH7A1/ABAT/ECHS1/OXCT1/ACAT2/PDHA1/PDHB/ACADS/ALDH5A1/ACAT1/AACS/BDH2/HADH/EHHADH/L2HGDH/HADHA
KEGG_CITRATE_CYCLE_TCA_CYCLE	KEGG_CITRATE_CYCLE_TCA_CYCLE	28	0.853048	4.09026	1e-10	1.45918e-09	9.97953e-10	1413	tags=86%, list=9%, signal=78%	MDH1/ACO2/FH/SDHA/PDHA1/IDH1/PCK2/PDHB/DLAT/CS/DLD/SUCLG1/IDH3B/ACLY/PC/SDHD/MDH2/OGDH/PCK1/SDHB/SUCLG2/ACO1/SDHC/SUCLA2
KEGG_FATTY_ACID_METABOLISM	KEGG_FATTY_ACID_METABOLISM	33	0.714239	3.60846	1e-10	1.45918e-09	9.97953e-10	2015	tags=67%, list=13%, signal=58%	ALDH7A1/ECHS1/ACAT2/ACADSB/CPT2/ACADS/ACAT1/ACSL3/ACAA2/ECI2/ACADL/HADH/EHHADH/HADHB/HADHA/ACSL1/ECI1/ACOX1/ACADVL/ACADM/ACSL4/ALDH2
KEGG_HUNTINGTONS_DISEASE	KEGG_HUNTINGTONS_DISEASE	154	0.387252	2.59762	1e-10	1.45918e-09	9.97953e-10	2008	tags=46%, list=13%, signal=40%	ATP5F1A/DNAH2/NDUFS1/ATP5MC3/UQCRFS1/VDAC1/SDHA/SLC25A4/ATP5F1B/NDUFB5/UCP1/NDUFV1/COX5A/CYCS/COX6A1/NDUFA10/NDUFA4/UQCRC1/SDHD/ATP5MC1/UQCR10/NDUFS2/UQCRC2/ATP5F1C/COX5B/UQCRB/NDUFB3/COX8A/NDUFA9/NDUFS7/UQCR11/VDAC3/NDUFS8/NDUFS3/NDUFS4/NDUFA8/ATP5PB/ATP5F1D/COX7C/ATP5PO/NDUFA5/COX7B2/NDUFV2/CYC1/COX7B/NDUFA4L2/NDUFB6/NDUFB8/NDUFS6/SDHB/NDUFAB1/NDUFA7/COX6B1/ATP5PD/SDHC/COX7A1/AP2S1/ATP5F1E/NDUF…
KEGG_OXIDATIVE_PHOSPHORYLATION	KEGG_OXIDATIVE_PHOSPHORYLATION	108	0.647142	4.16355	1e-10	1.45918e-09	9.97953e-10	2099	tags=68%, list=14%, signal=59%	ATP5F1A/NDUFS1/ATP5MC3/UQCRFS1/ATP6V1D/ATP6V1H/SDHA/ATP5F1B/NDUFB5/NDUFV1/COX5A/COX6A1/NDUFA10/NDUFA4/UQCRC1/SDHD/ATP5MC1/UQCR10/NDUFS2/UQCRC2/ATP5F1C/COX5B/UQCRB/NDUFB3/COX8A/NDUFA9/ATP6V1A/NDUFS7/ATP12A/UQCR11/NDUFA11/NDUFS8/NDUFS3/NDUFS4/NDUFA8/COX15/ATP5PB/ATP5F1D/COX7C/ATP5PO/NDUFA5/COX7B2/NDUFV2/CYC1/COX7B/NDUFA4L2/NDUFB6/COX10/NDUFB8/NDUFS6/SDHB/NDUFAB1/ATP5MF/NDUFA7/COX6B1/ATP5PD/SDHC/COX…
KEGG_PARKINSONS_DISEASE	KEGG_PARKINSONS_DISEASE	107	0.579995	3.7011	1e-10	1.45918e-09	9.97953e-10	1961	tags=64%, list=13%, signal=56%	ATP5F1A/NDUFS1/ATP5MC3/UQCRFS1/VDAC1/SDHA/SLC25A4/ATP5F1B/NDUFB5/NDUFV1/COX5A/CYCS/COX6A1/NDUFA10/NDUFA4/UQCRC1/SDHD/ATP5MC1/UQCR10/NDUFS2/UQCRC2/ATP5F1C/COX5B/UQCRB/NDUFB3/COX8A/NDUFA9/NDUFS7/UQCR11/VDAC3/NDUFS8/NDUFS3/NDUFS4/NDUFA8/ATP5PB/ATP5F1D/COX7C/ATP5PO/NDUFA5/COX7B2/NDUFV2/CYC1/COX7B/NDUFA4L2/NDUFB6/NDUFB8/NDUFS6/SDHB/NDUFAB1/NDUFA7/COX6B1/ATP5PD/SDHC/COX7A1/ATP5F1E/NDUFC1/COX7A2/NDUFA3/…
KEGG_PROPANOATE_METABOLISM	KEGG_PROPANOATE_METABOLISM	29	0.796912	3.9242	1e-10	1.45918e-09	9.97953e-10	2015	tags=83%, list=13%, signal=72%	ACSS2/ACACA/ALDH7A1/PCCB/ABAT/ECHS1/ACAT2/MMUT/PCCA/ACAT1/ACSS3/SUCLG1/HIBCH/LDHB/MLYCD/EHHADH/LDHC/HADHA/SUCLG2/MCEE/SUCLA2/ALDH6A1/ACADM/ALDH2
KEGG_PYRUVATE_METABOLISM	KEGG_PYRUVATE_METABOLISM	36	0.674545	3.52383	1e-10	1.45918e-09	9.97953e-10	1633	tags=67%, list=11%, signal=60%	ME1/ACSS2/ACACA/ALDH7A1/MDH1/ACAT2/PDHA1/HAGH/PCK2/PDHB/ACAT1/DLAT/PKLR/DLD/ME2/PC/MDH2/LDHB/LDHD/PCK1/LDHC/ACYP2/GRHPR/GLO1
KEGG_RIBOSOME	KEGG_RIBOSOME	84	-0.813805	-3.57848	1e-10	1.45918e-09	9.97953e-10	1506	tags=86%, list=10%, signal=78%	RPL6/RPS2/RPL36/RPL26/RPL8/UBA52/RPS15A/RPL7A/RPL13/RPL27/RPS9/RPS7/RPL21/RPL39/RPS4X/RPL5/RPS25/RPL7/RPS8/RPS24/RPL38/RPS26/RPL28/RPS5/RPL4/RPL36A/RPL3/RPL13A/RPS6/RPS29/RPL27A/RPS27A/RPL29/RPL22/RPS17/RPS12/RPL35/RPL37/RPS27L/RPL35A/RPS3A/RPL23/RPL23A/RPS15/RPL18/RPL32/RPL10/RPL17/RPS18/RPS10/RPS16/RPL14/RPL9/RPS3/RPL36AL/RPL15/RPL11/RPL37A/RPS21/RPL10A/RPL30/RPS11/RPL18A/RPL34/RPL19/RPS27/RPS1…
KEGG_SPLICEOSOME	KEGG_SPLICEOSOME	118	-0.603635	-2.73813	1e-10	1.45918e-09	9.97953e-10	4430	tags=81%, list=30%, signal=58%	SNRNP40/NCBP2/DHX15/NCBP1/LSM2/DDX5/CDC40/TXNL4A/ALYREF/EFTUD2/SF3B5/SRSF6/SRSF9/PHF5A/THOC3/PRPF19/PRPF8/HNRNPC/SYF2/HNRNPK/SF3B6/PRPF38A/HNRNPA3/PPIE/SF3B3/SNRPE/HSPA1A/THOC2/LSM7/EIF4A3/SNW1/DDX23/SRSF10/SNRPB/PRPF4/SNRPD3/SF3A2/SRSF3/RBMX/SF3B4/CCDC12/CRNKL1/SNRNP200/HNRNPU/BUD31/SNRPA/USP39/SF3A1/PUF60/ACIN1/TRA2B/SF3B1/MAGOH/SRSF1/RBM22/DHX8/SNRNP27/PRPF18/WBP11/SNRPC/CHERP/THOC1/DHX38/LSM5…
KEGG_VALINE_LEUCINE_AND_ISOLEUCINE_DEGRADATION	KEGG_VALINE_LEUCINE_AND_ISOLEUCINE_DEGRADATION	41	0.727474	3.79699	1e-10	1.45918e-09	9.97953e-10	2015	tags=76%, list=13%, signal=66%	HMGCS1/ALDH7A1/PCCB/ABAT/ECHS1/OXCT1/BCKDHB/ACAT2/ACADSB/HIBADH/MMUT/ACADS/PCCA/ACAT1/MCCC2/DLD/HIBCH/ACAA2/HADH/EHHADH/IVD/HADHB/HADHA/BCAT2/HSD17B10/MCEE/ALDH6A1/DBT/MCCC1/ACADM/ALDH2
KEGG_PEROXISOME	KEGG_PEROXISOME	70	0.476023	2.88577	1.07172e-10	1.45918e-09	9.97953e-10	2861	tags=53%, list=19%, signal=43%	ACOX2/SLC25A17/CRAT/PMVK/PEX3/PECR/IDH1/ACSL3/AMACR/PXMP4/PEX19/ECI2/MLYCD/EHHADH/CAT/HACL1/PIPOX/ABCD1/ACSL1/PHYH/PRDX1/DHRS4/NOS2/SCP2/ACOX1/ECH1/ACSL4/ABCD3/CROT/PEX11G/EPHX2/PEX11A/NUDT12/PEX2/HSD17B4/IDH2/PEX26
KEGG_PPAR_SIGNALING_PATHWAY	KEGG_PPAR_SIGNALING_PATHWAY	56	0.494945	2.86994	4.85361e-09	6.13636e-08	4.19673e-08	1853	tags=48%, list=12%, signal=42%	SCD/ME1/ACOX2/DBI/CPT2/LPL/PCK2/UCP1/ACSL3/ACADL/EHHADH/PCK1/FABP3/FABP7/FABP4/PLIN1/ACSL1/GK/SCP2/ACOX1/ANGPTL4/AQP7/SORBS1/ACADM/ACSL4/ADIPOQ/CYP27A1
KEGG_GLYCOLYSIS_GLUCONEOGENESIS	KEGG_GLYCOLYSIS_GLUCONEOGENESIS	48	0.522365	2.92859	6.47175e-09	7.63667e-08	5.22282e-08	2039	tags=50%, list=14%, signal=43%	ACSS2/ALDH7A1/PDHA1/PCK2/PDHB/DLAT/PKLR/DLD/AKR1A1/ALDOA/LDHB/PGAM1/ALDOC/PCK1/LDHC/BPGM/TPI1/PGM1/ALDH1A3/HK2/HK3/GALM/ALDH2/GPI
KEGG_BIOSYNTHESIS_OF_UNSATURATED_FATTY_ACIDS	KEGG_BIOSYNTHESIS_OF_UNSATURATED_FATTY_ACIDS	20	0.716996	3.16826	7.57346e-08	8.37814e-07	5.72992e-07	1585	tags=65%, list=11%, signal=58%	SCD/ELOVL6/PECR/HSD17B12/ACOT2/ELOVL5/HACD2/HACD1/HADHA/ACOT4/TECR/ACOX1/FADS1
KEGG_DRUG_METABOLISM_CYTOCHROME_P450	KEGG_DRUG_METABOLISM_CYTOCHROME_P450	30	0.569768	2.84218	9.63839e-07	1.00353e-05	6.86325e-06	2397	tags=60%, list=16%, signal=51%	FMO3/MAOB/GSTT2/GSTA4/MGST1/CYP2B6/GSTT1/GSTZ1/GSTA1/MGST3/FMO4/ALDH1A3/GSTA2/CYP3A4/FMO1/GSTM1/GSTM2/FMO5
KEGG_STEROID_BIOSYNTHESIS	KEGG_STEROID_BIOSYNTHESIS	16	0.73786	2.98551	1.57913e-06	1.52613e-05	1.04374e-05	2649	tags=81%, list=18%, signal=67%	LIPA/LSS/DHCR24/HSD17B7/NSDHL/MSMO1/DHCR7/EBP/FDFT1/CYP51A1/SOAT1/SC5D/SQLE
KEGG_CELL_CYCLE	KEGG_CELL_CYCLE	118	0.300202	1.94682	1.63822e-06	1.52613e-05	1.04374e-05	1076	tags=25%, list=7%, signal=23%	BUB1B/CDC20/CCNA2/CCNB1/CCNB2/TTK/ESPL1/E2F1/PTTG1/CDC25A/BUB1/CDC25C/CDK1/CDC6/E2F2/RBL1/CDKN2A/CCNE1/CDKN2C/MCM3/CCNB3/CHEK1/CDKN2B/ORC1/TGFB2/PRKDC/ANAPC13/GSK3B/CDKN1C
KEGG_GLUTATHIONE_METABOLISM	KEGG_GLUTATHIONE_METABOLISM	42	0.436697	2.32709	1.43796e-05	0.000127259	8.70342e-05	2361	tags=45%, list=16%, signal=38%	RRM2/PGD/GSTT2/G6PD/GPX7/GSTA4/MGST1/IDH1/GSS/GSTT1/GSTZ1/GPX4/GSTA1/GCLM/MGST3/GSTA2/GSTM1/GSTM2/OPLAH
KEGG_TRYPTOPHAN_METABOLISM	KEGG_TRYPTOPHAN_METABOLISM	30	0.514957	2.56877	1.57283e-05	0.000132567	9.06644e-05	1099	tags=40%, list=7%, signal=37%	MAOB/AADAT/ALDH7A1/ECHS1/ACAT2/ACAT1/OGDH/HADH/EHHADH/ACMSD/CAT/HADHA
KEGG_METABOLISM_OF_XENOBIOTICS_BY_CYTOCHROME_P450	KEGG_METABOLISM_OF_XENOBIOTICS_BY_CYTOCHROME_P450	28	0.495571	2.3762	5.72967e-05	0.000460978	0.000315269	2517	tags=50%, list=17%, signal=42%	GSTT2/GSTA4/MGST1/CYP2B6/GSTT1/GSTZ1/GSTA1/MGST3/ALDH1A3/GSTA2/CYP3A4/GSTM1/GSTM2/CYP2S1
KEGG_NOTCH_SIGNALING_PATHWAY	KEGG_NOTCH_SIGNALING_PATHWAY	46	-0.487548	-1.91922	6.55787e-05	0.00050467	0.000345151	5455	tags=70%, list=36%, signal=44%	HES1/HDAC1/MAML3/APH1A/NOTCH4/EP300/JAG1/DTX3L/LFNG/NCOR2/CTBP1/HDAC2/RBPJL/DLL4/DTX2/DTX1/PSENEN/CREBBP/SNW1/DVL2/DTX4/KAT2A/MAML1/NOTCH1/JAG2/PSEN1/RFNG/DVL1/NUMB/DLL1/PSEN2/CTBP2
KEGG_RNA_DEGRADATION	KEGG_RNA_DEGRADATION	55	-0.46271	-1.87756	7.40959e-05	0.000546458	0.00037373	5098	tags=62%, list=34%, signal=41%	CNOT4/LSM8/EXOSC7/PNPT1/LSM2/DCPS/EXOSC5/EXOSC1/DCP1A/CNOT6L/CNOT3/LSM7/XRN2/CNOT1/EDC3/DIS3/ZCCHC7/EXOSC6/EXOSC9/CNOT2/DDX6/DCP1B/EXOSC10/EXOSC2/EDC4/TENT4A/LSM5/EXOSC3/EXOSC8/CNOT10/LSM3/EXOSC4/PATL1/LSM6
KEGG_GLYOXYLATE_AND_DICARBOXYLATE_METABOLISM	KEGG_GLYOXYLATE_AND_DICARBOXYLATE_METABOLISM	14	0.679329	2.61102	8.265e-05	0.000585162	0.0004002	1371	tags=64%, list=9%, signal=58%	MDH1/ACO2/CS/MDH2/GLYCTK/MTHFD1/ACO1/MTHFD2/GRHPR
KEGG_ECM_RECEPTOR_INTERACTION	KEGG_ECM_RECEPTOR_INTERACTION	68	0.321989	1.95822	0.000142556	0.000970478	0.000663723	975	tags=24%, list=7%, signal=22%	COL5A2/HMMR/COL3A1/DAG1/COL1A2/COL1A1/FN1/SDC2/SPP1/COL6A3/COL5A1/COL5A3/COL4A1/COL4A2/ITGAV/SDC3
KEGG_TERPENOID_BACKBONE_BIOSYNTHESIS	KEGG_TERPENOID_BACKBONE_BIOSYNTHESIS	13	0.664539	2.48555	0.000213707	0.00140097	0.000958142	2296	tags=69%, list=15%, signal=59%	HMGCS1/ACAT2/PMVK/ACAT1/IDI1/PDSS2/MVD/FDPS/HMGCR
KEGG_NEUROTROPHIN_SIGNALING_PATHWAY	KEGG_NEUROTROPHIN_SIGNALING_PATHWAY	115	-0.372688	-1.68703	0.000260725	0.00164816	0.0011272	5261	tags=51%, list=35%, signal=34%	BAX/PIK3CD/MAPK1/SHC2/AKT3/MAPK7/IRAK1/AKT1/MAPKAPK2/RAP1A/NFKBIA/NTRK3/CRKL/RAF1/YWHAH/RHOA/MAP2K7/CSK/SH2B3/YWHAB/NGF/RPS6KA4/GRB2/NFKBIB/ATF4/NFKB1/YWHAQ/JUN/KIDINS220/BRAF/SH2B1/CAMK2A/RIPK2/MAP2K2/TRAF6/ARHGDIA/HRAS/RAPGEF1/IRAK3/MAPK14/CAMK2B/RPS6KA5/SHC1/TP53/PSEN1/NFKBIE/PRDM4/GAB1/SH2B2/MAPK12/MAP3K3/IKBKB/RAC1/RELA/NTF3/MAPK3/PLCG1/MAPK11/ZNF274
KEGG_MAPK_SIGNALING_PATHWAY	KEGG_MAPK_SIGNALING_PATHWAY	226	-0.315688	-1.51225	0.00039118	0.00238249	0.00162942	5611	tags=48%, list=37%, signal=31%	DUSP5/CRK/CACNA1C/CHUK/DUSP16/MAP3K1/MAPK8IP2/DUSP1/PRKCA/MAP3K6/PPP5C/CACNA1S/CACNA1A/MAP2K4/MAPK1/CASP3/PPP3CB/NLK/RRAS2/DUSP14/PPM1B/AKT3/MAPK7/AKT1/RASGRP2/CACNB1/MAPKAPK2/ELK4/RAP1A/HSPB1/MYC/DUSP4/CRKL/PPP3CC/RAF1/TAB1/DUSP8/MAP2K7/NR4A1/FGFR1/LAMTOR3/NGF/RPS6KA4/MAP2K3/MAP3K11/GRB2/CACNA1H/ATF4/NFKB1/FLNA/RELB/JUN/HSPA1A/GNA12/BRAF/TAOK2/ELK1/CACNA2D3/ARRB1/PTPRR/MAP2K2/FGF9/CACNB3/MAP4K3/…
KEGG_CARDIAC_MUSCLE_CONTRACTION	KEGG_CARDIAC_MUSCLE_CONTRACTION	55	0.331214	1.91707	0.000403812	0.00238249	0.00162942	1626	tags=36%, list=11%, signal=33%	CACNG7/UQCRFS1/MYH7/COX5A/COX6A1/UQCRC1/UQCR10/UQCRC2/COX5B/UQCRB/COX8A/UQCR11/COX7C/COX7B2/CYC1/COX7B/COX6B1/COX7A1/COX7A2/UQCRQ
KEGG_GLYCINE_SERINE_AND_THREONINE_METABOLISM	KEGG_GLYCINE_SERINE_AND_THREONINE_METABOLISM	24	0.475175	2.19517	0.000420608	0.00240154	0.00164244	1336	tags=42%, list=9%, signal=38%	MAOB/PSAT1/DLD/GLYCTK/PSPH/PHGDH/GCAT/PIPOX/CHDH/SARDH
KEGG_BETA_ALANINE_METABOLISM	KEGG_BETA_ALANINE_METABOLISM	17	0.565322	2.36892	0.000499564	0.00276321	0.0018898	3055	tags=71%, list=20%, signal=56%	ALDH7A1/ABAT/ECHS1/HIBCH/MLYCD/EHHADH/HADHA/ACADM/ALDH2/DPYD/UPB1/ALDH9A1
KEGG_PENTOSE_PHOSPHATE_PATHWAY	KEGG_PENTOSE_PHOSPHATE_PATHWAY	23	0.478358	2.21517	0.000710297	0.00380977	0.00260555	3048	tags=52%, list=20%, signal=42%	PGD/G6PD/TALDO1/TKT/ALDOA/ALDOC/PGM1/PRPS2/GPI/PFKM/FBP1/FBP2
KEGG_GLYCEROLIPID_METABOLISM	KEGG_GLYCEROLIPID_METABOLISM	39	0.375564	1.98235	0.000983	0.00511738	0.00349985	2688	tags=46%, list=18%, signal=38%	DGAT2/ALDH7A1/GPAM/LPL/AKR1A1/AGPAT2/GLYCTK/GLA/TKFC/DGKI/LIPG/GK/MGLL/ALDH2/DGKA/AGPAT4/MBOAT2/DGKB
KEGG_P53_SIGNALING_PATHWAY	KEGG_P53_SIGNALING_PATHWAY	65	0.282677	1.7189	0.00262521	0.0130598	0.00893176	771	tags=22%, list=5%, signal=21%	RRM2/CCNB1/CCNB2/CDK1/CDKN2A/CCNE1/SESN3/CCNB3/CHEK1/CCNG2/CYCS/GTSE1/PTEN/ZMAT3
KEGG_RETINOL_METABOLISM	KEGG_RETINOL_METABOLISM	21	0.448793	1.99801	0.00265623	0.0130598	0.00893176	2012	tags=38%, list=13%, signal=33%	DGAT2/CYP2B6/RETSAT/RDH8/DHRS4/ALDH1A1/PNPLA4/CYP3A4
KEGG_ARGININE_AND_PROLINE_METABOLISM	KEGG_ARGININE_AND_PROLINE_METABOLISM	46	0.31892	1.73513	0.00328148	0.0156979	0.010736	1732	tags=33%, list=12%, signal=29%	MAOB/ALDH18A1/CKB/ALDH7A1/GOT1/P4HA2/GLUL/ALDH4A1/OAT/GOT2/P4HA3/PYCR1/NOS2/AGMAT/ACY1
KEGG_SYSTEMIC_LUPUS_ERYTHEMATOSUS	KEGG_SYSTEMIC_LUPUS_ERYTHEMATOSUS	63	-0.391466	-1.62951	0.0055687	0.0259384	0.0177396	2968	tags=37%, list=20%, signal=29%	ACTN1/H3-3A/H2AJ/C6/SNRPB/SNRPD3/C7/C1R/TRIM21/ACTN4/MACROH2A1/H3-3B/H4C2/H4C8/H4C11/H4C13/H4-16/H4C4/H4C1/H4C3/H4C6/H4C7/H4C12
KEGG_APOPTOSIS	KEGG_APOPTOSIS	77	-0.359669	-1.55222	0.00627446	0.0284764	0.0194754	5261	tags=53%, list=35%, signal=35%	BAX/PIK3CD/CASP3/CAPN1/PPP3CB/AKT3/TNFRSF10D/IRAK1/AKT1/PRKAR1A/APAF1/NFKBIA/PPP3CC/BIRC3/BID/CASP9/RIPK1/NGF/FADD/TNFSF10/ENDOD1/MYD88/NFKB1/IL3RA/BIRC2/BCL2L1/PRKAR1B/CHP2/CASP6/IL1R1/IRAK3/MAP3K14/CASP7/DFFB/TP53/PPP3R1/TNFRSF1A/FAS/IKBKB/RELA/TRAF2
KEGG_RNA_POLYMERASE	KEGG_RNA_POLYMERASE	26	-0.488508	-1.7018	0.00697568	0.0304045	0.0207941	4743	tags=65%, list=32%, signal=45%	POLR1B/POLR2D/POLR1A/POLR3D/POLR2B/POLR3A/POLR1E/POLR2L/POLR1C/POLR2K/POLR2C/POLR2F/POLR2J/POLR3C/POLR2I/POLR2H/POLR3F
KEGG_RENIN_ANGIOTENSIN_SYSTEM	KEGG_RENIN_ANGIOTENSIN_SYSTEM	14	0.508185	1.95322	0.00704286	0.0304045	0.0207941	2998	tags=57%, list=20%, signal=46%	MME/AGTR2/CTSA/ACE2/ENPEP/CPA3/REN/LNPEP
KEGG_ANTIGEN_PROCESSING_AND_PRESENTATION	KEGG_ANTIGEN_PROCESSING_AND_PRESENTATION	38	-0.427343	-1.61665	0.00898323	0.0377857	0.0258422	4462	tags=47%, list=30%, signal=33%	CD74/HSPA4/TAPBP/HSP90AA1/HSPA1A/TAP1/RFXANK/CIITA/NFYA/B2M/RFXAP/CALR/TAP2/NFYC/PSME1/PSME2/HSP90AB1/NFYB
KEGG_INOSITOL_PHOSPHATE_METABOLISM	KEGG_INOSITOL_PHOSPHATE_METABOLISM	50	-0.404147	-1.61274	0.00942221	0.0377857	0.0258422	4236	tags=46%, list=28%, signal=33%	ITPKA/PIK3C3/INPP4B/PLCD3/INPP4A/ITPKB/PIP4K2C/ISYNA1/PLCD4/INPP5E/PLCD1/INPP5A/IMPA2/INPPL1/PIP5K1B/ITPK1/PIK3C2B/PIP5K1A/INPP1/PLCB4/PI4KB/PIP5K1C/PLCG1
KEGG_RIG_I_LIKE_RECEPTOR_SIGNALING_PATHWAY	KEGG_RIG_I_LIKE_RECEPTOR_SIGNALING_PATHWAY	50	-0.403826	-1.61145	0.00942221	0.0377857	0.0258422	3547	tags=44%, list=24%, signal=34%	PIN1/RIPK1/FADD/DDX58/DHX58/NFKBIB/NFKB1/ISG15/STING1/TRAF6/OTUD5/MAPK14/IRF7/AZI2/IL12A/MAPK12/IRF3/IKBKB/RELA/TRAF2/MAPK11/TBKBP1
KEGG_PORPHYRIN_AND_CHLOROPHYLL_METABOLISM	KEGG_PORPHYRIN_AND_CHLOROPHYLL_METABOLISM	21	0.411838	1.83349	0.00960654	0.0377857	0.0258422	2236	tags=48%, list=15%, signal=41%	HMBS/GUSB/COX15/COX10/CPOX/ALAD/MMAB/ALAS1/HCCS/FECH
KEGG_UBIQUITIN_MEDIATED_PROTEOLYSIS	KEGG_UBIQUITIN_MEDIATED_PROTEOLYSIS	129	-0.321264	-1.47275	0.0100609	0.0381152	0.0260675	4131	tags=41%, list=28%, signal=30%	UBE2M/UBE3B/BIRC3/UBE2D3/SKP1/DDB1/UBR5/ANAPC7/RCHY1/PRPF19/UBE2Z/PIAS3/CBLC/UBE2L6/STUB1/PPIL2/SMURF1/WWP2/UBA7/FBXW11/BIRC2/MGRN1/FBXO2/ANAPC4/CDC26/ELOB/PML/TRAF6/NEDD4L/RHOBTB2/CUL4A/UBE2G1/UBE2O/UBE2D2/UBE2I/UBE2Q1/TRIP12/CUL1/FZR1/UBOX5/NEDD4/RBX1/RNF7/BIRC6/TRIM37/UBE2J2/SIAH1/UBE2G2/PIAS4/UBE2E1/HUWE1/CDC16/ANAPC5
KEGG_WNT_SIGNALING_PATHWAY	KEGG_WNT_SIGNALING_PATHWAY	134	-0.31206	-1.43979	0.010121	0.0381152	0.0260675	5014	tags=43%, list=33%, signal=29%	DKK1/PPP3CB/EP300/NLK/LEF1/PPP2CA/NFATC1/WNT9A/FZD1/DAAM2/MYC/PPP3CC/SMAD4/FZD6/CTBP1/SKP1/RHOA/WNT2B/LRP5/PPP2CB/JUN/CREBBP/FBXW11/CAMK2A/RUVBL1/DVL2/WNT11/CHP2/SMAD3/TCF7L2/CACYBP/AXIN1/CAMK2B/NFATC4/CHD8/CCND3/TP53/PPP3R1/PSEN1/CUL1/DVL1/RBX1/PPP2R5B/WNT6/PPP2R5C/SIAH1/CSNK2A2/SFRP1/TBL1X/PLCB4/RAC1/SENP2/CSNK1E/WNT9B/CTBP2/CSNK2B/SOX17
KEGG_CYTOSOLIC_DNA_SENSING_PATHWAY	KEGG_CYTOSOLIC_DNA_SENSING_PATHWAY	39	-0.410981	-1.56097	0.0130276	0.0480393	0.0328547	4707	tags=51%, list=31%, signal=35%	ZBP1/ADAR/POLR3D/NFKBIA/POLR3A/RIPK3/RIPK1/DDX58/TREX1/NFKBIB/POLR1C/NFKB1/STING1/IL33/IRF7/POLR3C/IRF3/IKBKB/RELA/POLR3F
KEGG_LYSINE_DEGRADATION	KEGG_LYSINE_DEGRADATION	41	0.28291	1.47663	0.0143415	0.051443	0.0351825	2070	tags=37%, list=14%, signal=32%	AADAT/ALDH7A1/ECHS1/ACAT2/SUV39H2/ACAT1/OGDH/HADH/EHHADH/PIPOX/HADHA/NSD2/TMLHE/ALDH2/PLOD1
KEGG_PHOSPHATIDYLINOSITOL_SIGNALING_SYSTEM	KEGG_PHOSPHATIDYLINOSITOL_SIGNALING_SYSTEM	68	-0.357109	-1.50839	0.0145319	0.051443	0.0351825	4236	tags=41%, list=28%, signal=30%	ITPKA/PIK3C3/INPP4B/PLCD3/INPP4A/ITPKB/PIP4K2C/ITPR1/DGKD/DGKZ/PLCD4/INPP5E/PLCD1/ITPR3/INPP5A/CDS2/IMPA2/INPPL1/PIP5K1B/ITPK1/PIK3C2B/PIP5K1A/INPP1/PLCB4/DGKQ/PI4KB/PIP5K1C/PLCG1
KEGG_PHENYLALANINE_METABOLISM	KEGG_PHENYLALANINE_METABOLISM	14	0.469565	1.80479	0.0152236	0.0528348	0.0361344	1687	tags=43%, list=11%, signal=38%	MAOB/GOT1/HPD/GOT2/MIF/ALDH1A3
KEGG_STARCH_AND_SUCROSE_METABOLISM	KEGG_STARCH_AND_SUCROSE_METABOLISM	26	0.35218	1.6608	0.0164458	0.0549397	0.037574	2039	tags=38%, list=14%, signal=33%	GAA/GUSB/GBE1/GYS2/PGM1/AGL/HK2/GYS1/HK3/GPI
KEGG_PRIMARY_BILE_ACID_BIOSYNTHESIS	KEGG_PRIMARY_BILE_ACID_BIOSYNTHESIS	11	0.534726	1.86283	0.0164509	0.0549397	0.037574	1853	tags=55%, list=12%, signal=48%	ACOX2/CYP39A1/AMACR/CYP46A1/SCP2/CYP27A1
KEGG_ALANINE_ASPARTATE_AND_GLUTAMATE_METABOLISM	KEGG_ALANINE_ASPARTATE_AND_GLUTAMATE_METABOLISM	25	0.362752	1.70485	0.018888	0.0619105	0.0423414	1287	tags=36%, list=9%, signal=33%	GPT2/GOT1/ABAT/ALDH5A1/GFPT1/GLUL/ALDH4A1/GOT2/ADSS1
KEGG_VEGF_SIGNALING_PATHWAY	KEGG_VEGF_SIGNALING_PATHWAY	65	-0.346302	-1.45082	0.0363636	0.117025	0.0800348	6010	tags=54%, list=40%, signal=32%	VEGFA/BAD/MAPKAPK3/NFAT5/PRKCA/PIK3CD/MAPK1/PXN/SHC2/PPP3CB/PTGS2/AKT3/NFATC1/KDR/AKT1/MAPKAPK2/HSPB1/PPP3CC/RAF1/CASP9/NOS3/MAP2K2/CHP2/HRAS/MAPK14/NFATC4/PPP3R1/PLA2G4B/MAPK12/RAC1/MAPK3/PTK2/SPHK1/PLCG1/MAPK11
KEGG_NICOTINATE_AND_NICOTINAMIDE_METABOLISM	KEGG_NICOTINATE_AND_NICOTINAMIDE_METABOLISM	20	0.361343	1.59671	0.0388102	0.120536	0.082436	2622	tags=50%, list=17%, signal=41%	NNT/QPRT/NMRK1/NMNAT1/NT5E/NMNAT2/NT5M/CD38/NUDT12/NADK
KEGG_VALINE_LEUCINE_AND_ISOLEUCINE_BIOSYNTHESIS	KEGG_VALINE_LEUCINE_AND_ISOLEUCINE_BIOSYNTHESIS	10	0.510449	1.73125	0.0400848	0.120536	0.082436	1194	tags=50%, list=8%, signal=46%	LARS2/PDHA1/PDHB/BCAT2/IARS2
KEGG_ACUTE_MYELOID_LEUKEMIA	KEGG_ACUTE_MYELOID_LEUKEMIA	56	-0.352187	-1.43198	0.0401302	0.120536	0.082436	5936	tags=54%, list=40%, signal=32%	BAD/STAT5A/CHUK/TCF7L1/RPS6KB1/PIK3CD/MAPK1/LEF1/AKT3/AKT1/MTOR/MYC/STAT3/RAF1/GRB2/RARA/NFKB1/BRAF/MAP2K2/PML/RPS6KB2/HRAS/PIM1/TCF7L2/PIM2/STAT5B/IKBKB/RELA/MAPK3/RUNX1T1
KEGG_PROTEASOME	KEGG_PROTEASOME	41	-0.388704	-1.48912	0.0401786	0.120536	0.082436	7508	tags=68%, list=50%, signal=34%	PSMD2/PSMA2/PSMB6/PSMD11/PSMB1/PSMD6/PSMD12/PSME4/POMP/PSMA7/PSMB2/PSMD3/PSME3/PSMA6/PSMB4/PSMD8/SEM1/PSMC5/PSMB9/PSMD4/PSMF1/PSMB8/PSMB3/PSMC3/PSMC1/PSMB10/PSME1/PSME2
KEGG_ENDOCYTOSIS	KEGG_ENDOCYTOSIS	164	-0.280671	-1.315	0.0448065	0.132179	0.0903991	7046	tags=53%, list=47%, signal=28%	ARF6/ASAP1/VPS37D/FGFR3/ARFGAP1/VPS4B/RAB11A/USP8/EHD3/RAB5B/IL2RA/CHMP3/LDLRAP1/IL2RG/PARD6A/EPN3/PARD6G/PIP4K2B/VPS25/ARAP1/GRK6/GIT2/EPN1/STAMBP/CHMP4C/VPS36/VTA1/AP2B1/ACAP1/KDR/RAB22A/DNAJC6/SH3GLB2/ASAP2/AP2A1/SH3GL1/MVB12A/EHD4/IGF1R/IQSEC2/CHMP2A/EPN2/GRK4/DNM2/GRK5/AP2A2/CBLC/F2R/RNF41/RUFY1/SMURF1/SMAP1/HSPA1A/PLD2/PRKCZ/PARD3/ARRB1/AP2M1/CLTB/GRK2/DNM3/TRAF6/MVB12B/RAB11FIP3/NEDD4L/RAB…
KEGG_PROGESTERONE_MEDIATED_OOCYTE_MATURATION	KEGG_PROGESTERONE_MEDIATED_OOCYTE_MATURATION	78	0.216276	1.32313	0.0457273	0.132684	0.0907445	1389	tags=19%, list=9%, signal=18%	CCNA2/CCNB1/CCNB2/CDC25A/BUB1/CDC25C/CDK1/CCNB3/PIK3R1/PIK3R2/ANAPC13/MAPK9/IGF1/PDE3B/ADCY8
KEGG_ADHERENS_JUNCTION	KEGG_ADHERENS_JUNCTION	72	-0.33014	-1.40789	0.0467091	0.133347	0.0911978	5555	tags=49%, list=37%, signal=31%	ACTG1/VCL/CTNND1/TCF7L1/MAPK1/EP300/NLK/LEF1/FARP2/ERBB2/PTPRF/IGF1R/SMAD4/RHOA/WASF2/FGFR1/CTNNA1/ACTN1/CREBBP/TJP1/PARD3/PTPN1/NECTIN2/SMAD3/LMO7/TCF7L2/ACTN4/WASF3/CSNK2A2/SNAI1/RAC1/MAPK3/PTPRB/AFDN/CSNK2B
KEGG_NATURAL_KILLER_CELL_MEDIATED_CYTOTOXICITY	KEGG_NATURAL_KILLER_CELL_MEDIATED_CYTOTOXICITY	87	-0.311389	-1.37166	0.0541667	0.152183	0.10408	5705	tags=43%, list=38%, signal=26%	GZMB/NFAT5/IFNAR1/PRKCA/PIK3CD/MAPK1/CASP3/SHC2/PPP3CB/TNFRSF10D/NFATC1/NCR3/LAT/IFNGR1/VAV2/PPP3CC/RAF1/BID/TNFSF10/IFNGR2/GRB2/BRAF/SH3BP2/PTK2B/ICAM1/MAP2K2/CHP2/HRAS/NFATC4/CD247/SHC1/PPP3R1/FAS/RAC1/IFNAR2/MAPK3/PLCG1
KEGG_FRUCTOSE_AND_MANNOSE_METABOLISM	KEGG_FRUCTOSE_AND_MANNOSE_METABOLISM	32	0.286408	1.43662	0.0567664	0.156995	0.107371	3141	tags=53%, list=21%, signal=42%	SORD/PFKFB1/PMM2/ALDOA/ALDOC/TPI1/KHK/HK2/GMPPA/MTMR1/HK3/PFKFB4/PFKM/PMM1/FBP1/FBP2/GMDS
KEGG_OOCYTE_MEIOSIS	KEGG_OOCYTE_MEIOSIS	97	0.207275	1.30008	0.0669483	0.18067	0.123562	399	tags=12%, list=3%, signal=12%	CDC20/CCNB1/CCNB2/SGO1/ESPL1/PTTG1/BUB1/AURKA/CDC25C/CDK1/CCNE1/CHP1
KEGG_TGF_BETA_SIGNALING_PATHWAY	KEGG_TGF_BETA_SIGNALING_PATHWAY	74	-0.314279	-1.34801	0.0673684	0.18067	0.123562	7773	tags=70%, list=52%, signal=34%	BMP7/ACVR2A/THBS4/FST/BMP2/NOG/PPP2R1A/SMAD7/ROCK1/THBS1/BMPR2/SP1/ID4/TNF/SMAD5/ZFYVE9/INHBA/LTBP1/SMAD6/RPS6KB1/ACVRL1/MAPK1/AMH/EP300/PPP2CA/AMHR2/ID3/ACVR1/E2F4/MYC/ID2/SMAD4/BMP6/SKP1/RHOA/TFDP1/BMP4/PPP2CB/SMAD9/SMURF1/CREBBP/ID1/TGFB1/RPS6KB2/SMAD3/RBL2/ACVR2B/CUL1/RBX1/SMAD1/MAPK3/INHBB
KEGG_CHRONIC_MYELOID_LEUKEMIA	KEGG_CHRONIC_MYELOID_LEUKEMIA	72	-0.314763	-1.34231	0.0711253	0.187898	0.128506	5711	tags=54%, list=38%, signal=34%	STAT5A/CRK/CHUK/HDAC1/CDK6/PIK3CD/MAPK1/SHC2/AKT3/AKT1/NFKBIA/MYC/CRKL/SMAD4/RAF1/CTBP1/HDAC2/CDK4/GRB2/GAB2/CBLC/NFKB1/BRAF/BCL2L1/MAP2K2/BCR/TGFB1/MECOM/SMAD3/HRAS/SHC1/TP53/STAT5B/CDKN1B/IKBKB/RELA/MAPK3/RB1/CTBP2
KEGG_REGULATION_OF_AUTOPHAGY	KEGG_REGULATION_OF_AUTOPHAGY	18	-0.445864	-1.40646	0.0778739	0.202701	0.13863	4220	tags=61%, list=28%, signal=44%	BECN1/PIK3C3/PRKAA1/PIK3R4/ULK2/ULK1/ATG4B/ATG4D/GABARAP/GABARAPL1/GABARAPL2
KEGG_LEISHMANIA_INFECTION	KEGG_LEISHMANIA_INFECTION	50	-0.338847	-1.35216	0.0799562	0.205105	0.140274	5259	tags=48%, list=35%, signal=31%	MARCKSL1/MAPK1/PTGS2/C3/IRAK1/NFKBIA/IFNGR1/TAB1/IFNGR2/NFKBIB/MYD88/NFKB1/JUN/ELK1/TRAF6/TGFB1/JAK1/ITGB1/MAPK14/IL12A/MAPK12/RELA/MAPK3/MAPK11
KEGG_GNRH_SIGNALING_PATHWAY	KEGG_GNRH_SIGNALING_PATHWAY	81	-0.302397	-1.31848	0.081761	0.206739	0.141391	5729	tags=44%, list=38%, signal=28%	ADCY9/CACNA1C/MAP3K1/PRKCA/CACNA1S/MAP2K4/MAPK1/ADCY2/MAPK7/ADCY3/RAF1/HBEGF/MAP2K7/MAP2K3/GRB2/ATF4/JUN/PLD2/CAMK2A/PTK2B/ELK1/ITPR1/MAP2K2/HRAS/MAPK14/CAMK2B/ITPR3/MAP3K4/ADCY4/PLA2G4B/MAPK12/MAP3K3/PLCB4/MAPK3/GNA11/MAPK11
KEGG_STEROID_HORMONE_BIOSYNTHESIS	KEGG_STEROID_HORMONE_BIOSYNTHESIS	20	0.327749	1.44826	0.0892436	0.22248	0.152157	898	tags=25%, list=6%, signal=24%	HSD17B12/STS/HSD17B7/SRD5A1/SRD5A3
KEGG_T_CELL_RECEPTOR_SIGNALING_PATHWAY	KEGG_T_CELL_RECEPTOR_SIGNALING_PATHWAY	99	-0.286756	-1.28119	0.0962733	0.236672	0.161863	5195	tags=40%, list=35%, signal=27%	PIK3CD/MAPK1/PPP3CB/AKT3/NFATC1/AKT1/LAT/NFKBIA/PAK4/VAV2/PPP3CC/RAF1/MALT1/RHOA/MAP2K7/CDK4/GRB2/NFKBIB/CBLC/NFKB1/JUN/BCL10/MAP2K2/CHP2/TEC/HRAS/MAP3K14/MAPK14/NFATC4/CD247/MAP3K8/PPP3R1/NFKBIE/MAPK12/IKBKB/NCK2/RELA/MAPK3/PLCG1/MAPK11
KEGG_PATHOGENIC_ESCHERICHIA_COLI_INFECTION	KEGG_PATHOGENIC_ESCHERICHIA_COLI_INFECTION	52	-0.328965	-1.31646	0.0979098	0.237398	0.162359	7060	tags=63%, list=47%, signal=34%	ARPC2/ROCK1/TLR4/TUBA8/ACTB/LY96/WASL/CTNNB1/TLR5/ABL1/ACTG1/TUBB2A/TUBA1A/CTTN/ARPC5/PRKCA/ARPC3/TUBB1/TUBA4A/RHOA/EZR/YWHAQ/NCL/TUBB6/ARPC5L/ARPC4/ARHGEF2/ARPC1A/ARPC1B/ITGB1/KRT18/OCLN/NCK2
KEGG_LEUKOCYTE_TRANSENDOTHELIAL_MIGRATION	KEGG_LEUKOCYTE_TRANSENDOTHELIAL_MIGRATION	98	-0.28618	-1.27782	0.100414	0.24018	0.164262	5555	tags=43%, list=37%, signal=27%	ACTG1/VCL/CTNND1/PRKCA/PIK3CD/PXN/GNAI2/CD99/CLDN11/RAP1A/VAV2/SIPA1/RHOA/MSN/CDH5/EZR/CTNNA1/ACTN1/F11R/ESAM/PTK2B/ICAM1/CLDN19/ITGB1/PECAM1/JAM3/MAPK14/ACTN4/CXCL12/MYL12A/JAM2/VASP/BCAR1/RAPGEF3/OCLN/MAPK12/RAC1/PTK2/AFDN/PLCG1/MAPK11/CLDN5
KEGG_EPITHELIAL_CELL_SIGNALING_IN_HELICOBACTER_PYLORI_INFECTION	KEGG_EPITHELIAL_CELL_SIGNALING_IN_HELICOBACTER_PYLORI_INFECTION	63	-0.309871	-1.28986	0.108719	0.256577	0.175476	4405	tags=41%, list=29%, signal=29%	ATP6V0E2/NFKBIA/ATP6AP1/HBEGF/CSK/ATP6V0A1/ATP6V0E1/ATP6V1B1/NFKB1/JUN/F11R/TJP1/NOD1/JAM3/MAP3K14/MAPK14/TCIRG1/GIT1/JAM2/ATP6V0B/MAPK12/IKBKB/RAC1/RELA/PLCG1/MAPK11
KEGG_JAK_STAT_SIGNALING_PATHWAY	KEGG_JAK_STAT_SIGNALING_PATHWAY	104	-0.279819	-1.2531	0.113636	0.264653	0.181	7581	tags=59%, list=51%, signal=29%	PTPN6/SOCS3/IL6/EPOR/CTF1/SOS2/IL15/CCND1/IL20RA/SPRED1/PIK3R3/IL20RB/IL11RA/IL2RA/STAT1/IL2RG/PIAS1/STAT2/TPO/STAT5A/IFNAR1/IL4R/IL23A/IL15RA/PIK3CD/SOCS5/EP300/AKT3/AKT1/IL10RB/IL13/MYC/IFNGR1/STAT3/LIFR/IFNGR2/GRB2/SPRED2/PIAS3/JAK3/CBLC/IL3RA/CREBBP/LEPR/BCL2L1/STAT4/IL6R/JAK1/SPRY2/PIM1/IRF9/CCND3/TYK2/IL12A/STAT5B/CSF3/STAT6/CLCF1/PIAS4/IFNAR2/SPRY1
KEGG_PANTOTHENATE_AND_COA_BIOSYNTHESIS	KEGG_PANTOTHENATE_AND_COA_BIOSYNTHESIS	15	0.346769	1.38217	0.12259	0.281276	0.192368	2831	tags=47%, list=19%, signal=38%	PANK3/PANK1/BCAT2/VNN1/PPCDC/DPYD/UPB1
KEGG_BASAL_TRANSCRIPTION_FACTORS	KEGG_BASAL_TRANSCRIPTION_FACTORS	32	-0.364419	-1.32578	0.124274	0.281276	0.192368	2785	tags=59%, list=19%, signal=48%	GTF2E2/STON1/GTF2H4/GTF2H2/GTF2I/TAF4B/GTF2A2/GTF2F1/TAF2/TAF9/TBPL1/TAF11/TBP/GTF2H1/TAF5L/GTF2B/TAF4/TAF10/TAF5
KEGG_LONG_TERM_POTENTIATION	KEGG_LONG_TERM_POTENTIATION	57	-0.316799	-1.29279	0.125541	0.281276	0.192368	5799	tags=44%, list=39%, signal=27%	PPP1CB/CACNA1C/PRKCA/PPP1R12A/MAPK1/PPP3CB/EP300/RAP1A/PPP1CC/PPP3CC/RAF1/ATF4/BRAF/CREBBP/CAMK2A/ITPR1/MAP2K2/CHP2/HRAS/CAMK2B/ITPR3/PPP3R1/RAPGEF3/PLCB4/MAPK3
KEGG_ONE_CARBON_POOL_BY_FOLATE	KEGG_ONE_CARBON_POOL_BY_FOLATE	16	0.339017	1.37172	0.127638	0.282398	0.193136	2895	tags=50%, list=19%, signal=40%	MTHFD1/ALDH1L1/MTHFD2/TYMS/MTHFS/SHMT2/GART/DHFR
KEGG_TYROSINE_METABOLISM	KEGG_TYROSINE_METABOLISM	28	0.260097	1.24713	0.132348	0.289204	0.19779	1687	tags=29%, list=11%, signal=25%	MAOB/GOT1/HPD/GSTZ1/GOT2/MIF/FAH/ALDH1A3
KEGG_NUCLEOTIDE_EXCISION_REPAIR	KEGG_NUCLEOTIDE_EXCISION_REPAIR	43	-0.336298	-1.29857	0.134831	0.291039	0.199045	5234	tags=58%, list=35%, signal=38%	GTF2H4/GTF2H2/RPA1/RFC2/ERCC3/RAD23B/RFC5/POLD4/POLE2/XPA/DDB1/POLD1/POLD2/RPA2/CETN2/POLD3/CUL4A/ERCC1/ERCC2/GTF2H1/ERCC5/RBX1/POLE3/RAD23A/XPC
KEGG_ERBB_SIGNALING_PATHWAY	KEGG_ERBB_SIGNALING_PATHWAY	78	-0.284931	-1.23163	0.146905	0.312892	0.213991	5711	tags=47%, list=38%, signal=30%	STAT5A/CRK/RPS6KB1/PRKCA/PIK3CD/MAP2K4/MAPK1/SHC2/AKT3/AKT1/ERBB2/MTOR/MYC/PAK4/CRKL/RAF1/HBEGF/MAP2K7/GRB2/CBLC/JUN/BRAF/CAMK2A/ELK1/MAP2K2/RPS6KB2/ERBB3/HRAS/CAMK2B/SHC1/GAB1/STAT5B/CDKN1B/NCK2/MAPK3/PTK2/PLCG1
KEGG_VASCULAR_SMOOTH_MUSCLE_CONTRACTION	KEGG_VASCULAR_SMOOTH_MUSCLE_CONTRACTION	93	-0.277964	-1.22894	0.150156	0.312892	0.213991	7112	tags=53%, list=47%, signal=28%	PPP1CA/ADRA1B/ROCK1/ACTA2/CACNA1D/CALM2/PRKCE/MYL9/KCNMB1/ADORA2B/KCNMB3/PPP1CB/ADCY9/CACNA1C/PRKCA/PPP1R12A/CACNA1S/MAPK1/PTGIR/ADCY2/PPP1CC/AVPR1A/ADCY3/RAF1/EDNRA/RHOA/ARHGEF1/MYL6/GNA12/BRAF/PRKCH/GUCY1B1/ITPR1/MAP2K2/ARHGEF12/GUCY1A1/NPR2/ITPR3/PPP1R14A/RAMP2/KCNMB4/RAMP3/ADORA2A/ADCY4/PLA2G4B/PLCB4/NPR1/MAPK3/GNA11
KEGG_GLYCOSAMINOGLYCAN_DEGRADATION	KEGG_GLYCOSAMINOGLYCAN_DEGRADATION	18	0.276926	1.19435	0.150259	0.312892	0.213991	1781	tags=28%, list=12%, signal=25%	IDS/GLB1/GUSB/IDUA/HS3ST3B1
KEGG_PRION_DISEASES	KEGG_PRION_DISEASES	31	-0.34452	-1.24901	0.179724	0.369896	0.252977	2939	tags=26%, list=20%, signal=21%	HSPA1A/ELK1/C6/STIP1/C7/MAP2K2/NOTCH1/MAPK3
KEGG_LINOLEIC_ACID_METABOLISM	KEGG_LINOLEIC_ACID_METABOLISM	10	0.360368	1.22223	0.194093	0.394879	0.270063	2850	tags=40%, list=19%, signal=32%	PLA2G5/PLA2G6/CYP3A4/PLA2G4A
KEGG_TIGHT_JUNCTION	KEGG_TIGHT_JUNCTION	107	-0.260027	-1.16781	0.200206	0.398244	0.272365	6590	tags=50%, list=44%, signal=28%	ACTB/RAB13/CTNNB1/PRKCE/MYL9/GNAI3/LLGL1/PARD6A/PARD6G/TJAP1/ACTG1/CTTN/PRKCA/GNAI2/RRAS2/AKT3/PPP2CA/CLDN11/AKT1/MAGI3/MYH4/RHOA/CDK4/PPP2CB/CTNNA1/ACTN1/F11R/TJP1/PRKCH/PRKCZ/PARD3/SPTAN1/MYH9/CLDN19/MYH7B/ASH1L/HRAS/SYMPK/JAM3/ACTN4/YBX3/RRAS/VAPA/MYL12A/JAM2/PPP2R2A/OCLN/EXOC3/TJP2/CSNK2A2/MPDZ/AFDN/CSNK2B/CLDN5
KEGG_GLYCOSPHINGOLIPID_BIOSYNTHESIS_LACTO_AND_NEOLACTO_SERIES	KEGG_GLYCOSPHINGOLIPID_BIOSYNTHESIS_LACTO_AND_NEOLACTO_SERIES	18	-0.395033	-1.24612	0.200247	0.398244	0.272365	6252	tags=56%, list=42%, signal=32%	FUT4/B4GALT4/FUT1/GCNT2/B4GALT3/B3GNT3/ST3GAL3/B3GALT2/B3GNT2/FUT7
KEGG_BASAL_CELL_CARCINOMA	KEGG_BASAL_CELL_CARCINOMA	47	-0.303871	-1.19891	0.203108	0.398413	0.27248	7915	tags=70%, list=53%, signal=33%	SMO/FZD2/GLI1/BMP2/FZD4/WNT4/AXIN2/DVL3/FZD8/WNT7B/CTNNB1/STK36/TCF7L1/APC2/WNT10B/LEF1/WNT9A/FZD1/GLI2/SUFU/FZD6/PTCH1/BMP4/WNT2B/DVL2/WNT11/HHIP/TCF7L2/AXIN1/TP53/DVL1/WNT6/WNT9B
KEGG_GALACTOSE_METABOLISM	KEGG_GALACTOSE_METABOLISM	24	0.268095	1.23852	0.204834	0.398413	0.27248	2380	tags=33%, list=16%, signal=28%	GAA/GLB1/GALK2/GLA/PGM1/HK2/HK3/PFKM
KEGG_CIRCADIAN_RHYTHM_MAMMAL	KEGG_CIRCADIAN_RHYTHM_MAMMAL	12	-0.428868	-1.23157	0.211854	0.407588	0.278755	2351	tags=67%, list=16%, signal=56%	NR1D1/PER1/BHLHE40/CRY1/CSNK1D/PER2/CSNK1E/NPAS2
KEGG_LYSOSOME	KEGG_LYSOSOME	115	0.160022	1.02192	0.238892	0.452253	0.309302	2173	tags=23%, list=14%, signal=20%	GAA/GM2A/LIPA/IDS/GLB1/TPP1/NAPSA/ATP6V1H/NPC1/GUSB/PLA2G15/IGF2R/CTSA/GLA/LAMP3/PSAP/IDUA/CD164/AP3B1/CTSZ/AGA/CLTC/ATP6V0A4/NPC2/SMPD1/SORT1/CTSK
KEGG_VASOPRESSIN_REGULATED_WATER_REABSORPTION	KEGG_VASOPRESSIN_REGULATED_WATER_REABSORPTION	40	-0.306236	-1.16718	0.24018	0.452253	0.309302	6622	tags=52%, list=44%, signal=29%	RAB11A/RAB5B/DCTN4/ADCY9/AQP4/DYNLL1/DCTN1/ADCY3/DYNC1I2/DCTN2/DYNC1LI1/DYNLL2/STX4/AVPR2/ARHGDIA/RAB5C/DYNC1H1/CREB3L4/DCTN6/CREB3/VAMP2
KEGG_LONG_TERM_DEPRESSION	KEGG_LONG_TERM_DEPRESSION	52	-0.282539	-1.13067	0.257426	0.47484	0.32475	6231	tags=46%, list=42%, signal=27%	GNAI3/RYR1/PRKG2/PRKCA/CACNA1A/MAPK1/GNAI2/PPP2CA/GNAZ/IGF1R/RAF1/PPP2CB/GNA12/BRAF/GUCY1B1/ITPR1/MAP2K2/GUCY1A1/HRAS/ITPR3/PLA2G4B/PLCB4/MAPK3/GNA11
KEGG_ALDOSTERONE_REGULATED_SODIUM_REABSORPTION	KEGG_ALDOSTERONE_REGULATED_SODIUM_REABSORPTION	34	-0.315139	-1.15574	0.257541	0.47484	0.32475	7397	tags=65%, list=49%, signal=33%	KCNJ1/ATP1B1/HSD11B2/PIK3R3/SGK1/INSR/ATP1B2/SFN/PRKCA/PIK3CD/MAPK1/ATP1A1/ATP1A3/ATP1A2/HSD11B1/ATP1B3/SCNN1A/NR3C2/FXYD2/NEDD4L/SLC9A3R2/MAPK3
KEGG_RENAL_CELL_CARCINOMA	KEGG_RENAL_CELL_CARCINOMA	69	-0.268326	-1.13225	0.28145	0.513574	0.35124	6160	tags=48%, list=41%, signal=28%	CUL2/HGF/VEGFA/ARNT2/CRK/PIK3CD/MAPK1/EP300/AKT3/AKT1/RAP1A/PAK4/CRKL/RAF1/GRB2/JUN/BRAF/CREBBP/ARNT/ELOB/MAP2K2/TGFB1/HRAS/RAPGEF1/EGLN1/PDGFB/EGLN2/RBX1/GAB1/RAC1/MAPK3/FLCN/VEGFC
KEGG_MELANOGENESIS	KEGG_MELANOGENESIS	84	-0.255953	-1.12548	0.292581	0.528437	0.361405	6696	tags=46%, list=45%, signal=26%	DVL3/CALM2/FZD8/WNT7B/CTNNB1/GNAI3/ADCY9/EDNRB/TCF7L1/PRKCA/WNT10B/MAPK1/GNAI2/EP300/ADCY2/LEF1/WNT9A/FZD1/ADCY3/RAF1/FZD6/WNT2B/CREBBP/CAMK2A/DVL2/WNT11/MAP2K2/EDN1/HRAS/TCF7L2/CAMK2B/CREB3L4/DVL1/ADCY4/WNT6/PLCB4/CREB3/MAPK3/WNT9B
KEGG_DORSO_VENTRAL_AXIS_FORMATION	KEGG_DORSO_VENTRAL_AXIS_FORMATION	19	-0.35218	-1.13581	0.302184	0.537815	0.367819	7478	tags=68%, list=50%, signal=34%	ETS1/SOS2/PIWIL2/NOTCH3/ETV6/SPIRE2/NOTCH4/MAPK1/GRB2/SPIRE1/ETS2/NOTCH1/MAPK3
KEGG_PYRIMIDINE_METABOLISM	KEGG_PYRIMIDINE_METABOLISM	88	-0.253311	-1.11727	0.30385	0.537815	0.367819	5004	tags=43%, list=33%, signal=29%	CAD/POLA1/PNPT1/POLR1B/POLD4/POLR2D/POLE2/POLR1A/POLR3D/POLR2B/CTPS2/NT5C/POLR3A/NME3/UPP1/POLD1/POLR1E/UCK1/POLR2L/POLR1C/DHODH/POLD2/POLR2K/POLD3/CMPK2/PNP/ENTPD1/POLR2C/ITPA/POLR2F/POLR2J/POLR3C/UCKL1/POLA2/POLR2I/POLE3/POLR2H/POLR3F
KEGG_AMYOTROPHIC_LATERAL_SCLEROSIS_ALS	KEGG_AMYOTROPHIC_LATERAL_SCLEROSIS_ALS	45	-0.282173	-1.104	0.313682	0.54972	0.375961	5261	tags=58%, list=35%, signal=38%	ALS2/PRPH2/NEFH/TNF/BAD/BAX/CASP3/PPP3CB/APAF1/TNFRSF1B/PPP3CC/BID/CASP9/MAP2K3/CCS/BCL2L1/DAXX/CHP2/MAPK14/GPX1/TP53/PPP3R1/TNFRSF1A/MAPK12/RAC1/MAPK11
KEGG_VIRAL_MYOCARDITIS	KEGG_VIRAL_MYOCARDITIS	44	0.20613	1.10362	0.317308	0.550622	0.376578	2514	tags=32%, list=17%, signal=27%	DAG1/MYH7/CYCS/MYH1/SGCD/SGCB/CXADR/MYH14/MYH15/SGCG/EIF4G3/CD40/RAC3/CD86
KEGG_PATHWAYS_IN_CANCER	KEGG_PATHWAYS_IN_CANCER	290	-0.21957	-1.06669	0.325978	0.560176	0.383112	6907	tags=49%, list=46%, signal=27%	RALA/FGFR3/AXIN2/CDK2/MAPK8/JUP/ELOC/DVL3/PIK3R3/FZD8/PDGFRB/PDGFA/WNT7B/CTNNB1/CDKN1A/ABL1/STAT1/STK36/CUL2/PIAS1/CKS1B/HGF/VEGFA/BAD/ARNT2/LAMB2/STAT5A/TRAF3/CRK/CHUK/TCF7L1/APC2/HDAC1/CDK6/RARB/PRKCA/BAX/WNT10B/PIK3CD/MAPK1/CASP3/ITGA2B/PTGS2/EP300/LEF1/RALBP1/AKT3/WNT9A/FZD1/AKT1/ERBB2/MTOR/GLI2/SUFU/NFKBIA/MYC/STAT3/CRKL/IGF1R/BIRC3/SMAD4/RAF1/FZD6/BID/CASP9/CTBP1/HDAC2/HSP90AA1/RHOA/PTCH1/F…
KEGG_BASE_EXCISION_REPAIR	KEGG_BASE_EXCISION_REPAIR	33	-0.29811	-1.0883	0.339141	0.577191	0.394749	7116	tags=67%, list=47%, signal=35%	PARP4/SMUG1/NEIL1/POLB/LIG3/MPG/NEIL2/PARP3/APEX1/POLD4/POLL/POLE2/XRCC1/POLD1/UNG/HMGB1/POLD2/POLD3/NTHL1/OGG1/MUTYH/POLE3
KEGG_PURINE_METABOLISM	KEGG_PURINE_METABOLISM	143	-0.233708	-1.08161	0.345214	0.581932	0.397991	5046	tags=41%, list=34%, signal=27%	PDE11A/ADCY2/POLA1/ADSS2/PNPT1/POLR1B/POLD4/POLR2D/POLE2/PRUNE1/AK4/POLR1A/POLR3D/ADCY3/POLR2B/NT5C/POLR3A/AMPD2/NME3/POLD1/POLR1E/PRPS1/POLR2L/POLR1C/POLD2/NUDT5/POLR2K/PPAT/POLD3/GMPR2/PNP/AK5/PDE9A/ENTPD1/POLR2C/GUCY1B1/ITPA/ADPRM/PDE8B/GUCY1A1/PDE2A/PDE4A/NPR2/POLR2F/ADSL/POLR2J/POLR3C/APRT/ADCY4/POLA2/IMPDH2/POLR2I/PDE1B/NPR1/POLE3/XDH/POLR2H/POLR3F
KEGG_AMINOACYL_TRNA_BIOSYNTHESIS	KEGG_AMINOACYL_TRNA_BIOSYNTHESIS	41	-0.282341	-1.08165	0.350446	0.585179	0.400212	4508	tags=39%, list=30%, signal=27%	SARS2/SARS1/TARS2/FARSB/HARS2/WARS1/QARS1/FARSA/VARS1/YARS1/VARS2/RARS1/NARS1/KARS1/CARS1/TARS3
KEGG_FC_GAMMA_R_MEDIATED_PHAGOCYTOSIS	KEGG_FC_GAMMA_R_MEDIATED_PHAGOCYTOSIS	93	-0.242801	-1.07348	0.362878	0.59596	0.407585	7060	tags=52%, list=47%, signal=27%	ARPC2/ARF6/ASAP1/PIK3R3/INPP5D/WASL/CFL1/PRKCE/PLPP1/PIP4K2B/CRK/GSN/LIMK2/RPS6KB1/ARPC5/PRKCA/MARCKSL1/PIK3CD/ARPC3/MAPK1/AKT3/AKT1/ASAP2/LAT/VAV2/CRKL/RAF1/WASF2/DNM2/GAB2/PLD2/ARPC5L/PLPP2/ARPC4/ARPC1A/ARPC1B/DNM3/RPS6KB2/WASF3/PIP5K1B/VASP/PLA2G4B/PIP5K1A/RAC1/MAPK3/PIP5K1C/SPHK1/PLCG1
KEGG_OTHER_GLYCAN_DEGRADATION	KEGG_OTHER_GLYCAN_DEGRADATION	13	0.277453	1.03774	0.363636	0.59596	0.407585	2573	tags=31%, list=17%, signal=26%	GLB1/FUCA2/AGA/MANBA
KEGG_GLYCOSPHINGOLIPID_BIOSYNTHESIS_GLOBO_SERIES	KEGG_GLYCOSPHINGOLIPID_BIOSYNTHESIS_GLOBO_SERIES	10	0.305761	1.03703	0.371308	0.60295	0.412365	10409	tags=100%, list=69%, signal=31%	GLA/ST8SIA1/GBGT1/ST3GAL2/HEXB/HEXA/FUT1/NAGA/A4GALT/ST3GAL1
KEGG_SELENOAMINO_ACID_METABOLISM	KEGG_SELENOAMINO_ACID_METABOLISM	24	-0.311954	-1.06886	0.378664	0.608039	0.415846	5700	tags=50%, list=38%, signal=31%	GGT5/MARS1/AHCYL1/TRMT11/GGT1/GGT7/SCLY/LCMT1/MAT2A/METTL6/MAT2B/HEMK1
KEGG_HEMATOPOIETIC_CELL_LINEAGE	KEGG_HEMATOPOIETIC_CELL_LINEAGE	64	0.178903	1.07181	0.381312	0.608039	0.415846	2875	tags=31%, list=19%, signal=25%	MME/CD1E/CD1D/CD1A/TFRC/FLT3/CD1B/CD8B/CD3D/CD2/MS4A1/FCGR1A/ITGAM/CD38/CD8A/IL1R2/CR2/CD36/FCER2/IL1B
KEGG_ENDOMETRIAL_CANCER	KEGG_ENDOMETRIAL_CANCER	50	-0.264082	-1.05381	0.392114	0.61968	0.423807	5537	tags=46%, list=37%, signal=29%	TCF7L1/APC2/PIK3CD/MAPK1/LEF1/AKT3/AKT1/ERBB2/MYC/RAF1/CASP9/ILK/GRB2/CTNNA1/BRAF/ELK1/MAP2K2/HRAS/TCF7L2/AXIN1/TP53/MLH1/MAPK3
KEGG_THYROID_CANCER	KEGG_THYROID_CANCER	27	-0.300663	-1.05405	0.395785	0.619755	0.423858	2813	tags=44%, list=19%, signal=36%	TCF7L1/MAPK1/LEF1/MYC/BRAF/MAP2K2/TPM3/HRAS/TCF7L2/TP53/RXRB/MAPK3
KEGG_TOLL_LIKE_RECEPTOR_SIGNALING_PATHWAY	KEGG_TOLL_LIKE_RECEPTOR_SIGNALING_PATHWAY	84	-0.238913	-1.05055	0.399164	0.619755	0.423858	6855	tags=52%, list=46%, signal=29%	MAPK8/TLR4/PIK3R3/LY96/TNF/TLR5/STAT1/CD80/TIRAP/TRAF3/TBK1/IFNAR1/CHUK/PIK3CD/MAP2K4/MAPK1/AKT3/IRAK1/AKT1/TICAM1/NFKBIA/TAB1/MAP2K7/RIPK1/FADD/MAP2K3/MYD88/NFKB1/JUN/TOLLIP/MAP2K2/TRAF6/MAPK14/IRF7/MAP3K8/IL12A/MAPK12/IRF3/IKBKB/RAC1/RELA/IFNAR2/MAPK3/MAPK11
KEGG_GLYCEROPHOSPHOLIPID_METABOLISM	KEGG_GLYCEROPHOSPHOLIPID_METABOLISM	64	0.170866	1.02365	0.405797	0.624575	0.427155	2403	tags=27%, list=16%, signal=22%	PLA2G5/GPAM/CHPT1/PEMT/PCYT2/GPD1/PLA2G15/AGPAT2/DGKI/LPCAT3/PLA2G6/PCYT1B/GPD2/DGKA/AGPAT4/ACHE/LYPLA1
KEGG_NOD_LIKE_RECEPTOR_SIGNALING_PATHWAY	KEGG_NOD_LIKE_RECEPTOR_SIGNALING_PATHWAY	53	-0.255768	-1.02449	0.437086	0.666548	0.455861	4287	tags=34%, list=29%, signal=24%	NFKBIA/BIRC3/HSP90AA1/TAB1/NFKBIB/NFKB1/RIPK2/NOD1/BIRC2/SUGT1/TRAF6/MAPK14/MAPK12/IKBKB/RELA/MAPK3/HSP90AB1/MAPK11
KEGG_SNARE_INTERACTIONS_IN_VESICULAR_TRANSPORT	KEGG_SNARE_INTERACTIONS_IN_VESICULAR_TRANSPORT	36	-0.272189	-1.00819	0.4406	0.666548	0.455861	6607	tags=58%, list=44%, signal=33%	BET1L/STX6/STX5/STX1A/SNAP47/STX18/STX10/SNAP29/STX16/SNAP23/STX7/STX3/STX2/TSNARE1/GOSR2/VTI1B/STX4/VAMP5/VAMP4/VAMP1/VAMP2
KEGG_ARRHYTHMOGENIC_RIGHT_VENTRICULAR_CARDIOMYOPATHY_ARVC	KEGG_ARRHYTHMOGENIC_RIGHT_VENTRICULAR_CARDIOMYOPATHY_ARVC	62	-0.246285	-1.02193	0.447198	0.667846	0.456748	7683	tags=66%, list=51%, signal=32%	ACTN3/ITGA7/ITGB7/DSP/ACTN2/ITGB5/JUP/CACNA1D/ACTB/LMNA/CTNNB1/CACNG4/RYR2/ITGB8/CACNA1C/ACTG1/TCF7L1/ITGB3/ITGA8/CACNA1S/ITGA5/DES/ITGA2B/PKP2/LEF1/CACNB1/DMD/ITGA9/ITGA3/CTNNA1/ACTN1/CACNA2D3/ITGA10/CACNB3/ITGB4/CACNB2/ITGB1/TCF7L2/ACTN4/CDH2/EMD
KEGG_INTESTINAL_IMMUNE_NETWORK_FOR_IGA_PRODUCTION	KEGG_INTESTINAL_IMMUNE_NETWORK_FOR_IGA_PRODUCTION	24	-0.294127	-1.00778	0.449004	0.667846	0.456748	7988	tags=67%, list=53%, signal=31%	CCR9/ITGB7/IL6/IL15/MADCAM1/CCL25/CCR10/CD80/IL15RA/CCL27/TNFSF13/TGFB1/LTBR/MAP3K14/ICOSLG/CXCL12
KEGG_HYPERTROPHIC_CARDIOMYOPATHY_HCM	KEGG_HYPERTROPHIC_CARDIOMYOPATHY_HCM	68	-0.237535	-1.00332	0.475584	0.697147	0.476788	6744	tags=56%, list=45%, signal=31%	CACNA1D/ACTB/TNF/LMNA/CACNG4/RYR2/ITGB8/CACNA1C/ACTG1/TPM2/ITGB3/ITGA8/CACNA1S/ITGA5/DES/ITGA2B/CACNB1/TPM4/DMD/ITGA9/PRKAA1/ITGA3/TNNI3/ACE/TPM1/CACNA2D3/ITGA10/CACNB3/TGFB1/ITGB4/CACNB2/TPM3/ITGB1/PRKAG1/PRKAB1/PRKAG2/EMD/MYL3
KEGG_HOMOLOGOUS_RECOMBINATION	KEGG_HOMOLOGOUS_RECOMBINATION	27	-0.282804	-0.991443	0.476581	0.697147	0.476788	4724	tags=44%, list=32%, signal=30%	POLD4/EME1/TOP3A/SEM1/POLD1/RAD51D/POLD2/RPA2/POLD3/RAD52/MUS81/TOP3B
KEGG_INSULIN_SIGNALING_PATHWAY	KEGG_INSULIN_SIGNALING_PATHWAY	125	-0.21805	-0.996602	0.510769	0.737852	0.504627	5195	tags=39%, list=35%, signal=26%	PIK3CD/INPP5K/MAPK1/SHC2/AKT3/TRIP10/AKT1/PRKAR1A/MTOR/PPP1CC/PHKG1/PYGL/EXOC7/CRKL/PTPRF/PRKAA1/RAF1/RHEB/TSC2/GRB2/ACACB/CBLC/BRAF/PHKG2/PRKCZ/ELK1/PRKAR1B/MAP2K2/PHKA2/MKNK2/RPS6KB2/PTPN1/PPP1R3B/PRKAG1/FLOT1/HRAS/RAPGEF1/GCK/PRKAB1/SHC1/PPP1R3C/HK1/TSC1/PRKAG2/SH2B2/FLOT2/IKBKB/RPS6/MAPK3
KEGG_ARACHIDONIC_ACID_METABOLISM	KEGG_ARACHIDONIC_ACID_METABOLISM	34	0.190132	0.973329	0.514286	0.737852	0.504627	1476	tags=21%, list=10%, signal=19%	PLA2G5/GPX7/CYP2B6/GPX4/PTGES2/CYP4F2/PLA2G6
KEGG_B_CELL_RECEPTOR_SIGNALING_PATHWAY	KEGG_B_CELL_RECEPTOR_SIGNALING_PATHWAY	73	-0.229183	-0.980493	0.516913	0.737852	0.504627	5195	tags=37%, list=35%, signal=24%	PIK3CD/MAPK1/PPP3CB/AKT3/NFATC1/AKT1/NFKBIA/VAV2/PPP3CC/RAF1/MALT1/GRB2/NFKBIB/NFKB1/JUN/BCL10/MAP2K2/CHP2/HRAS/NFATC4/PPP3R1/NFKBIE/IKBKB/RAC1/RELA/MAPK3/IFITM1
KEGG_HEDGEHOG_SIGNALING_PATHWAY	KEGG_HEDGEHOG_SIGNALING_PATHWAY	43	-0.248048	-0.957805	0.522472	0.73982	0.505973	7915	tags=60%, list=53%, signal=29%	SMO/BMP7/GLI1/BTRC/BMP2/WNT4/DHH/WNT7B/STK36/CSNK1G3/WNT10B/CSNK1G2/WNT9A/GLI2/SUFU/BMP6/PTCH1/BMP4/WNT2B/FBXW11/WNT11/CSNK1D/HHIP/WNT6/CSNK1E/WNT9B
KEGG_CYTOKINE_CYTOKINE_RECEPTOR_INTERACTION	KEGG_CYTOKINE_CYTOKINE_RECEPTOR_INTERACTION	179	-0.210598	-0.992807	0.530964	0.743307	0.508358	6581	tags=41%, list=44%, signal=23%	BMPR2/IL20RB/TNFRSF12A/PDGFRB/PDGFA/CCR10/IL11RA/LTA/CXCR5/TNF/IL2RA/IL2RG/HGF/VEGFA/INHBA/IL25/TPO/IFNAR1/IL4R/IL23A/IL15RA/ACVRL1/TNFRSF25/CCL1/CXCL2/AMH/TNFRSF10D/TNFRSF18/AMHR2/KDR/TNFSF12/IL10RB/CCL27/IL13/ACVR1/PLEKHO2/TNFRSF1B/IFNGR1/FLT4/TNFRSF19/LIFR/CCL21/TNFSF10/IFNGR2/PDGFC/TNFSF14/IL3RA/LEPR/TNFRSF4/ACVR1B/IL6R/TNFSF13/TGFB1/CCL14/LTBR/IL1R1/CXCL16/FLT1/CXCL12/IL12A/ACVR2B/PDGFB/TNFR…
KEGG_MELANOMA	KEGG_MELANOMA	60	0.169076	0.999981	0.533333	0.743307	0.508358	1740	tags=20%, list=12%, signal=18%	E2F1/E2F2/CDKN2A/PIK3R1/PDGFD/PTEN/PIK3R2/CDH1/E2F3/IGF1/FGF18/AKT2
KEGG_MTOR_SIGNALING_PATHWAY	KEGG_MTOR_SIGNALING_PATHWAY	49	-0.241231	-0.957671	0.539823	0.746474	0.510523	6370	tags=55%, list=42%, signal=32%	RPS6KA6/PGF/EIF4B/PIK3R3/EIF4E2/CAB39/VEGFA/RPS6KB1/PIK3CD/MAPK1/AKT3/AKT1/MTOR/STRADA/PRKAA1/RHEB/RICTOR/TSC2/BRAF/RPS6KB2/STK11/ULK2/ULK1/TSC1/RPS6/MAPK3/VEGFC
KEGG_PROSTATE_CANCER	KEGG_PROSTATE_CANCER	83	-0.2186	-0.959207	0.546597	0.749982	0.512922	5195	tags=41%, list=35%, signal=27%	PIK3CD/MAPK1/EP300/LEF1/AKT3/AKT1/ERBB2/MTOR/NFKBIA/IGF1R/RAF1/CASP9/HSP90AA1/FGFR1/PDGFC/GRB2/GSTP1/ATF4/NFKB1/BRAF/CREBBP/MAP2K2/HRAS/TCF7L2/TP53/CREB3L4/PDGFB/CDKN1B/IKBKB/RELA/CREB3/MAPK3/RB1/HSP90AB1
KEGG_REGULATION_OF_ACTIN_CYTOSKELETON	KEGG_REGULATION_OF_ACTIN_CYTOSKELETON	184	-0.207125	-0.97798	0.569402	0.772214	0.528127	5610	tags=40%, list=37%, signal=25%	CRK/GSN/LIMK2/ACTG1/VCL/APC2/ARPC5/ITGB3/ITGA8/PPP1R12A/ITGA5/PIK3CD/ARPC3/MAPK1/PXN/ITGA2B/RRAS2/BDKRB2/PPP1CC/ARHGEF4/PAK4/VAV2/CRKL/F2/ITGA9/RDX/RAF1/RHOA/MSN/ARHGEF1/WASF2/FGFR1/CSK/ITGA3/PDGFC/EZR/DIAPH1/F2R/PIP4K2C/ACTN1/GNA12/BRAF/ARPC5L/ARPC4/MYH9/ARPC1A/DOCK1/MAP2K2/FGF9/ARPC1B/ITGA10/ARHGEF12/ITGB4/ITGB1/HRAS/ACTN4/FGF11/RRAS/SSH3/GIT1/PDGFB/MYL12A/PIP5K1B/ARHGEF7/BCAR1/PIP5K1A/RAC1/BRK…
KEGG_FC_EPSILON_RI_SIGNALING_PATHWAY	KEGG_FC_EPSILON_RI_SIGNALING_PATHWAY	65	-0.225157	-0.943288	0.573262	0.772214	0.528127	5334	tags=35%, list=36%, signal=23%	PRKCA/PIK3CD/MAP2K4/MAPK1/AKT3/AKT1/IL13/LAT/VAV2/RAF1/MAP2K7/MAP2K3/GRB2/GAB2/MAP2K2/HRAS/MAPK14/PLA2G4B/MAPK12/RAC1/MAPK3/PLCG1/MAPK11
KEGG_ADIPOCYTOKINE_SIGNALING_PATHWAY	KEGG_ADIPOCYTOKINE_SIGNALING_PATHWAY	61	-0.228438	-0.946067	0.575888	0.772214	0.528127	4854	tags=38%, list=32%, signal=26%	AKT3/AKT1/MTOR/CAMKK2/NFKBIA/TNFRSF1B/STAT3/PRKAA1/ACACB/NFKBIB/NFKB1/CPT1A/LEPR/STK11/PRKAG1/PRKAB1/NFKBIE/TNFRSF1A/RXRB/PRKAG2/IKBKB/RELA/TRAF2
KEGG_GLYCOSAMINOGLYCAN_BIOSYNTHESIS_KERATAN_SULFATE	KEGG_GLYCOSAMINOGLYCAN_BIOSYNTHESIS_KERATAN_SULFATE	13	-0.310789	-0.906249	0.586381	0.779611	0.533186	6038	tags=54%, list=40%, signal=32%	B4GALT4/B3GNT7/ST3GAL1/B4GALT3/ST3GAL3/CHST1/B3GNT2
KEGG_CHEMOKINE_SIGNALING_PATHWAY	KEGG_CHEMOKINE_SIGNALING_PATHWAY	163	-0.205782	-0.962967	0.590214	0.779611	0.533186	6477	tags=43%, list=43%, signal=25%	CCR10/WASL/CXCR5/GNAI3/STAT1/TIAM2/STAT2/GNG7/GNGT1/ADCY9/CRK/CHUK/GRK6/PIK3CD/CCL1/CXCL2/MAPK1/PXN/SHC2/GNAI2/ADCY2/AKT3/AKT1/CCL27/RASGRP2/RAP1A/GNB1/NFKBIA/FGR/STAT3/VAV2/CRKL/ADCY3/RAF1/RHOA/GRK4/CSK/GNB2/GRK5/CCL21/ELMO1/GRB2/NFKBIB/JAK3/NFKB1/BRAF/PTK2B/PRKCZ/PARD3/ARRB1/GRK2/CCL14/CXCL16/HRAS/GNG5/CXCL12/SHC1/GNG11/BCAR1/ADCY4/STAT5B/GSK3A/IKBKB/PLCB4/RAC1/RELA/MAPK3/CXCL3/PTK2/CCL26
KEGG_CALCIUM_SIGNALING_PATHWAY	KEGG_CALCIUM_SIGNALING_PATHWAY	142	-0.205745	-0.95305	0.598778	0.780058	0.533492	5980	tags=39%, list=40%, signal=24%	RYR1/ADORA2B/ATP2B2/ADCY9/EDNRB/SLC25A6/CACNA1C/CCKBR/PRKCA/CACNA1S/CACNA1A/PTGER1/TACR1/PPP3CB/ADCY2/ATP2A3/ERBB2/BDKRB2/PHKG1/AVPR1A/ITPKA/ADCY3/PPP3CC/EDNRA/PLCD3/ITPKB/NOS3/PLN/CACNA1H/OXTR/F2R/TRPC1/PHKG2/CAMK2A/PTK2B/ATP2B3/ATP2A1/GNAL/ITPR1/PPID/CYSLTR2/PHKA2/PLCD4/PLCD1/CHP2/ERBB3/CAMK2B/ITPR3/PPP3R1/ADORA2A/ADCY4/PLCB4/PDE1B/GNA11/SPHK1/PLCG1
KEGG_NON_SMALL_CELL_LUNG_CANCER	KEGG_NON_SMALL_CELL_LUNG_CANCER	52	-0.231195	-0.9252	0.59956	0.780058	0.533492	5381	tags=40%, list=36%, signal=26%	CDK6/RARB/PRKCA/PIK3CD/MAPK1/AKT3/AKT1/ERBB2/RAF1/CASP9/CDK4/GRB2/BRAF/MAP2K2/HRAS/TP53/RXRB/RASSF1/MAPK3/RB1/PLCG1
KEGG_AMINO_SUGAR_AND_NUCLEOTIDE_SUGAR_METABOLISM	KEGG_AMINO_SUGAR_AND_NUCLEOTIDE_SUGAR_METABOLISM	41	0.178147	0.929827	0.603774	0.780058	0.533492	2039	tags=24%, list=14%, signal=21%	PMM2/GFPT1/GALK2/PGM3/PGM1/HK2/GMPPA/CYB5R3/HK3/GPI
KEGG_ALLOGRAFT_REJECTION	KEGG_ALLOGRAFT_REJECTION	10	-0.33202	-0.898545	0.614379	0.788008	0.538929	1144	tags=50%, list=8%, signal=46%	TNF/CD80/GZMB/IL12A/FAS
KEGG_O_GLYCAN_BIOSYNTHESIS	KEGG_O_GLYCAN_BIOSYNTHESIS	25	0.192567	0.905021	0.626667	0.797986	0.545753	1911	tags=28%, list=13%, signal=24%	GALNT5/GALNT9/C1GALT1/B3GNT6/GALNT16/GALNT14/GALNT13
KEGG_COLORECTAL_CANCER	KEGG_COLORECTAL_CANCER	62	-0.21817	-0.905267	0.632543	0.799715	0.546936	5537	tags=42%, list=37%, signal=27%	TCF7L1/APC2/BAX/PIK3CD/MAPK1/CASP3/LEF1/AKT3/AKT1/MYC/SMAD4/RAF1/CASP9/RHOA/JUN/BRAF/RALGDS/TGFB1/SMAD3/TCF7L2/AXIN1/MSH6/TP53/RAC1/MLH1/MAPK3
KEGG_HISTIDINE_METABOLISM	KEGG_HISTIDINE_METABOLISM	22	0.199471	0.897798	0.641509	0.803198	0.549318	3055	tags=36%, list=20%, signal=29%	MAOB/ALDH7A1/ALDH1A3/ALDH2/ASPA/AOC1/UROC1/ALDH9A1
KEGG_PANCREATIC_CANCER	KEGG_PANCREATIC_CANCER	68	-0.212902	-0.899277	0.644374	0.803198	0.549318	5571	tags=46%, list=37%, signal=29%	STAT1/VEGFA/BAD/CHUK/CDK6/PIK3CD/MAPK1/RALBP1/AKT3/AKT1/ERBB2/STAT3/SMAD4/RAF1/CASP9/CDK4/NFKB1/BRAF/BCL2L1/RALGDS/TGFB1/JAK1/SMAD3/RALB/TP53/IKBKB/RAC1/RELA/MAPK3/RB1/VEGFC
KEGG_TASTE_TRANSDUCTION	KEGG_TASTE_TRANSDUCTION	21	-0.26036	-0.868213	0.651551	0.805722	0.551044	2905	tags=33%, list=19%, signal=27%	CACNA1A/GNB1/SCNN1A/TAS1R3/ASIC2/ITPR3/ADCY4
KEGG_NON_HOMOLOGOUS_END_JOINING	KEGG_NON_HOMOLOGOUS_END_JOINING	12	0.24344	0.868245	0.655502	0.805722	0.551044	11343	tags=100%, list=76%, signal=24%	PRKDC/FEN1/POLM/XRCC4/LIG4/MRE11/XRCC5/DCLRE1C/NHEJ1/RAD50/POLL/XRCC6
KEGG_GLYCOSAMINOGLYCAN_BIOSYNTHESIS_CHONDROITIN_SULFATE	KEGG_GLYCOSAMINOGLYCAN_BIOSYNTHESIS_CHONDROITIN_SULFATE	21	-0.252987	-0.843628	0.670644	0.818649	0.559885	6865	tags=52%, list=46%, signal=28%	B3GALT6/CHST12/XYLT2/B3GAT3/UST/CSGALNACT1/CHST15/CHST7/CHST3/CHST14/B3GAT1
KEGG_DILATED_CARDIOMYOPATHY	KEGG_DILATED_CARDIOMYOPATHY	73	-0.203462	-0.870452	0.692389	0.836923	0.572383	6744	tags=52%, list=45%, signal=29%	CACNA1D/ACTB/TNF/LMNA/CACNG4/RYR2/ITGB8/ADCY9/CACNA1C/ACTG1/TPM2/ITGB3/ITGA8/CACNA1S/ITGA5/DES/ITGA2B/ADCY2/CACNB1/TPM4/ADCY3/DMD/ITGA9/ITGA3/PLN/TNNI3/TPM1/CACNA2D3/ITGA10/CACNB3/TGFB1/ITGB4/CACNB2/TPM3/ITGB1/ADCY4/EMD/MYL3
KEGG_AXON_GUIDANCE	KEGG_AXON_GUIDANCE	122	-0.195754	-0.891979	0.695072	0.836923	0.572383	5212	tags=34%, list=35%, signal=23%	SEMA6A/SEMA4G/MAPK1/GNAI2/PPP3CB/SEMA3B/UNC5B/PLXNA2/NFATC1/SEMA5A/EPHB1/PAK4/PPP3CC/FES/EFNB2/SRGAP2/SEMA6B/RHOA/EFNA4/DPYSL2/SEMA6D/ARHGEF12/EPHB4/SEMA5B/CHP2/EPHB6/ITGB1/HRAS/NFATC4/PLXNB1/CXCL12/ABLIM2/PPP3R1/SEMA3G/EPHA2/PLXNB2/L1CAM/RAC1/NCK2/EFNA1/MAPK3/PTK2
KEGG_PRIMARY_IMMUNODEFICIENCY	KEGG_PRIMARY_IMMUNODEFICIENCY	27	-0.240468	-0.843021	0.701405	0.838843	0.573696	3301	tags=26%, list=22%, signal=20%	UNG/JAK3/TAP1/RFXANK/CIITA/RFXAP/TAP2
KEGG_GLIOMA	KEGG_GLIOMA	59	-0.207467	-0.853501	0.715517	0.841221	0.575322	5381	tags=39%, list=36%, signal=25%	CDK6/PRKCA/PIK3CD/MAPK1/SHC2/AKT3/AKT1/MTOR/IGF1R/RAF1/CDK4/GRB2/BRAF/CAMK2A/MAP2K2/HRAS/CAMK2B/SHC1/TP53/PDGFB/MAPK3/RB1/PLCG1
KEGG_BLADDER_CANCER	KEGG_BLADDER_CANCER	38	-0.222074	-0.840109	0.716049	0.841221	0.575322	4628	tags=37%, list=31%, signal=26%	ERBB2/MYC/RAF1/CDK4/BRAF/MAP2K2/HRAS/RPS6KA5/TP53/RASSF1/DAPK3/MAPK3/RB1/VEGFC
KEGG_PROTEIN_EXPORT	KEGG_PROTEIN_EXPORT	22	-0.240276	-0.810521	0.721234	0.841221	0.575322	1157	tags=14%, list=8%, signal=13%	SEC11A/SEC61A2/SRP68
KEGG_SMALL_CELL_LUNG_CANCER	KEGG_SMALL_CELL_LUNG_CANCER	79	-0.196907	-0.852118	0.729758	0.841221	0.575322	6097	tags=46%, list=41%, signal=27%	PIAS1/CKS1B/LAMB2/TRAF3/CHUK/CDK6/RARB/PIK3CD/ITGA2B/PTGS2/AKT3/AKT1/APAF1/NFKBIA/MYC/BIRC3/CASP9/ITGA3/CDK4/PIAS3/NFKB1/BIRC2/BCL2L1/TRAF6/TRAF4/ITGB1/MAX/TP53/RXRB/CDKN1B/IKBKB/PIAS4/RELA/PTK2/RB1/TRAF2
KEGG_GAP_JUNCTION	KEGG_GAP_JUNCTION	77	-0.196847	-0.84953	0.73089	0.841221	0.575322	6727	tags=43%, list=45%, signal=24%	TUBA8/PDGFRB/PDGFA/GNAI3/PRKG2/ADCY9/TUBB2A/TUBA1A/PRKCA/MAPK1/GNAI2/ADCY2/TUBB1/TUBA4A/MAPK7/ADCY3/RAF1/PDGFC/GRB2/TUBB6/TJP1/GUCY1B1/ITPR1/CSNK1D/MAP2K2/GUCY1A1/HRAS/ITPR3/PDGFB/ADCY4/PLCB4/MAPK3/GNA11
KEGG_MISMATCH_REPAIR	KEGG_MISMATCH_REPAIR	22	-0.236746	-0.798614	0.73191	0.841221	0.575322	6328	tags=45%, list=42%, signal=26%	RPA1/RFC2/RFC5/POLD4/POLD1/POLD2/RPA2/POLD3/MSH6/MLH1
KEGG_RIBOFLAVIN_METABOLISM	KEGG_RIBOFLAVIN_METABOLISM	14	-0.263942	-0.786367	0.756927	0.864362	0.591148	7064	tags=79%, list=47%, signal=42%	ACP4/PHPT1/ACP5/ENPP3/ACP1/ENPP1/RFK/MTMR7/MTMR6/MTMR2/ACP6
KEGG_SPHINGOLIPID_METABOLISM	KEGG_SPHINGOLIPID_METABOLISM	32	-0.217505	-0.791295	0.768873	0.872376	0.596629	4592	tags=34%, list=31%, signal=24%	SPTLC2/SGMS1/ASAH1/UGT8/SMPD3/GALC/PLPP2/CERK/SMPD2/SMPD4/SPHK1
KEGG_ABC_TRANSPORTERS	KEGG_ABC_TRANSPORTERS	33	-0.212432	-0.775519	0.793264	0.888975	0.607982	5963	tags=45%, list=40%, signal=27%	ABCG1/ABCB4/ABCC1/ABCC10/ABCC8/ABCB10/ABCD4/ABCB1/ABCC5/ABCG2/TAP1/ABCA2/ABCB9/ABCA5/TAP2
KEGG_ETHER_LIPID_METABOLISM	KEGG_ETHER_LIPID_METABOLISM	23	0.169752	0.786086	0.793548	0.888975	0.607982	1964	tags=22%, list=13%, signal=19%	PLA2G5/CHPT1/PLA2G6/PLA2G7/PAFAH2
KEGG_AUTOIMMUNE_THYROID_DISEASE	KEGG_AUTOIMMUNE_THYROID_DISEASE	12	-0.262593	-0.754079	0.808323	0.899831	0.615406	5904	tags=42%, list=39%, signal=25%	TPO/CD80/GZMB/TSHB/FAS
KEGG_DRUG_METABOLISM_OTHER_ENZYMES	KEGG_DRUG_METABOLISM_OTHER_ENZYMES	22	-0.208374	-0.702908	0.85172	0.942215	0.644393	3742	tags=50%, list=25%, signal=38%	NAT1/UMPS/UCK2/HPRT1/TK2/UPP1/UCK1/ITPA/UCKL1/IMPDH2/XDH
KEGG_CELL_ADHESION_MOLECULES_CAMS	KEGG_CELL_ADHESION_MOLECULES_CAMS	94	-0.174086	-0.770088	0.868201	0.951973	0.651067	3040	tags=40%, list=20%, signal=32%	SDC4/NFASC/CD80/CDH3/NLGN3/CD274/ITGA8/SELE/CD99/CLDN11/CD58/NRXN2/PTPRF/ITGA9/CDH5/MAG/PVR/CADM3/NLGN2/F11R/ESAM/ICAM1/CLDN19/MPZ/ICAM3/ITGB1/NECTIN2/PECAM1/NLGN4X/JAM3/CD34/ICOSLG/L1CAM/JAM2/SELP/CDH2/OCLN/CLDN5
KEGG_PROXIMAL_TUBULE_BICARBONATE_RECLAMATION	KEGG_PROXIMAL_TUBULE_BICARBONATE_RECLAMATION	20	-0.213131	-0.694832	0.87362	0.951973	0.651067	4909	tags=45%, list=33%, signal=30%	ATP1A1/ATP1A3/AQP1/ATP1A2/GLUD1/ATP1B3/GLS2/FXYD2/SLC25A10
KEGG_FOCAL_ADHESION	KEGG_FOCAL_ADHESION	182	-0.166834	-0.787598	0.877282	0.951973	0.651067	7778	tags=56%, list=52%, signal=27%	LAMA3/TLN1/ACTN3/THBS4/VEGFD/ITGA7/ITGB7/PAK5/ARHGAP35/SOS2/ACTN2/FLNC/PGF/RAP1B/CCND1/COL11A2/PPP1CA/ROCK1/SHC4/ITGB5/COL2A1/THBS1/MAPK8/PIK3R3/CAPN2/ACTB/PDGFRB/PDGFA/CTNNB1/MYL9/ITGB8/HGF/VEGFA/BAD/PPP1CB/LAMB2/CRK/ACTG1/VCL/PRKCA/ITGB3/ITGA8/PPP1R12A/ITGA5/PIK3CD/CAV1/MAPK1/PXN/SHC2/ITGA2B/AKT3/KDR/AKT1/TNXB/ERBB2/ZYX/RAP1A/PPP1CC/PAK4/VAV2/CRKL/IGF1R/ITGA9/BIRC3/RAF1/ILK/FLT4/CAV3/RELN/RHOA/…
KEGG_VIBRIO_CHOLERAE_INFECTION	KEGG_VIBRIO_CHOLERAE_INFECTION	50	-0.177267	-0.707378	0.890471	0.951973	0.651067	4405	tags=38%, list=29%, signal=27%	ATP6V0A2/ATP6V1F/ADCY9/ACTG1/PRKCA/ATP6V0E2/ATP6AP1/SLC12A2/ADCY3/ATP6V0A1/ATP6V0E1/ARF1/ATP6V1B1/TJP1/TCIRG1/ATP6V0B/SEC61A2/TJP2/PLCG1
KEGG_CYSTEINE_AND_METHIONINE_METABOLISM	KEGG_CYSTEINE_AND_METHIONINE_METABOLISM	30	0.146508	0.730827	0.892086	0.951973	0.651067	1262	tags=17%, list=8%, signal=15%	GOT1/LDHB/LDHC/AHCY/GOT2
KEGG_GRAFT_VERSUS_HOST_DISEASE	KEGG_GRAFT_VERSUS_HOST_DISEASE	10	-0.244697	-0.662223	0.89281	0.951973	0.651067	7581	tags=50%, list=51%, signal=25%	IL6/TNF/CD80/GZMB/FAS
KEGG_OLFACTORY_TRANSDUCTION	KEGG_OLFACTORY_TRANSDUCTION	23	-0.195794	-0.665691	0.902007	0.955529	0.653499	7165	tags=61%, list=48%, signal=32%	PRKG1/CNGA3/CAMK2D/OR51E1/CAMK2G/ARRB2/OR51D1/CALM2/GUCY2D/PRKG2/ADCY3/CAMK2A/GNAL/CAMK2B
KEGG_GLYCOSAMINOGLYCAN_BIOSYNTHESIS_HEPARAN_SULFATE	KEGG_GLYCOSAMINOGLYCAN_BIOSYNTHESIS_HEPARAN_SULFATE	21	0.162229	0.722239	0.908537	0.955529	0.653499	1781	tags=19%, list=12%, signal=17%	EXTL1/GLCE/XYLT1/HS3ST3B1
KEGG_DNA_REPLICATION	KEGG_DNA_REPLICATION	35	-0.178267	-0.660085	0.912341	0.955529	0.653499	5026	tags=37%, list=34%, signal=25%	RFC5/POLA1/POLD4/POLE2/RNASEH2C/POLD1/POLD2/RPA2/POLD3/MCM7/POLA2/RNASEH1/POLE3
KEGG_COMPLEMENT_AND_COAGULATION_CASCADES	KEGG_COMPLEMENT_AND_COAGULATION_CASCADES	54	-0.168285	-0.6791	0.927711	0.956491	0.654156	4919	tags=30%, list=33%, signal=20%	C3/CFI/BDKRB2/C4A/F2/F10/SERPING1/F2R/CD46/VWF/SERPINA5/CD59/C6/C7/C1R/MASP2
KEGG_GLYCOSPHINGOLIPID_BIOSYNTHESIS_GANGLIO_SERIES	KEGG_GLYCOSPHINGOLIPID_BIOSYNTHESIS_GANGLIO_SERIES	14	-0.203316	-0.605742	0.928212	0.956491	0.654156	7252	tags=57%, list=48%, signal=30%	ST3GAL2/ST6GALNAC4/HEXB/HEXA/SLC33A1/ST3GAL1/ST6GALNAC6/ST3GAL5
KEGG_TYPE_I_DIABETES_MELLITUS	KEGG_TYPE_I_DIABETES_MELLITUS	14	-0.202191	-0.602391	0.929471	0.956491	0.654156	1144	tags=43%, list=8%, signal=40%	LTA/TNF/CD80/GZMB/IL12A/FAS
KEGG_N_GLYCAN_BIOSYNTHESIS	KEGG_N_GLYCAN_BIOSYNTHESIS	45	0.127783	0.700409	0.941748	0.963522	0.658965	1943	tags=20%, list=13%, signal=17%	FUT8/ALG14/STT3B/RFT1/ALG10/DOLPP1/RPN2/ALG9/MAN2A1
KEGG_NITROGEN_METABOLISM	KEGG_NITROGEN_METABOLISM	17	0.152523	0.639133	0.968586	0.985286	0.67385	683	tags=12%, list=5%, signal=11%	CA2/GLUL
KEGG_TYPE_II_DIABETES_MELLITUS	KEGG_TYPE_II_DIABETES_MELLITUS	40	-0.137017	-0.522222	0.991021	0.996948	0.681826	7394	tags=50%, list=49%, signal=25%	CACNA1E/PKM/MAPK8/CACNA1D/PIK3R3/TNF/PRKCE/INSR/KCNJ11/CACNA1C/PIK3CD/CACNA1A/MAPK1/MTOR/ABCC8/PRKCZ/GCK/HK1/IKBKB/MAPK3
KEGG_GLYCOSYLPHOSPHATIDYLINOSITOL_GPI_ANCHOR_BIOSYNTHESIS	KEGG_GLYCOSYLPHOSPHATIDYLINOSITOL_GPI_ANCHOR_BIOSYNTHESIS	24	-0.125923	-0.431456	0.996483	0.996948	0.681826	2952	tags=42%, list=20%, signal=34%	PIGA/PIGQ/PIGO/PIGN/PIGL/PIGW/GPLD1/PIGY/PIGH/PIGZ
KEGG_NEUROACTIVE_LIGAND_RECEPTOR_INTERACTION	KEGG_NEUROACTIVE_LIGAND_RECEPTOR_INTERACTION	148	-0.121479	-0.563936	0.996948	0.996948	0.681826	7299	tags=41%, list=49%, signal=21%	TSPO/GPR35/LTB4R2/VIPR2/GRIN2C/ADRA1B/GABBR2/F2RL3/ADRA2B/CRHR2/F2RL1/HRH2/P2RX3/GRM8/P2RY1/GHSR/PTGER4/GRIK4/ADORA2B/THRA/P2RY6/CHRNB4/NTSR2/HTR1F/EDNRB/RXFP1/CCKBR/CNR1/PTGER1/TACR1/CHRNA3/ADRA2C/PTGIR/HTR1E/BDKRB2/S1PR3/LPAR6/AVPR1A/P2RY14/TSHB/F2/HCRTR1/GRIK5/EDNRA/GPR83/GRIK3/OXTR/F2R/LEPR/PARD3/GLP2R/CHRNE/CYSLTR2/CHRNA1/AVPR2/CHRNB1/S1PR1/PTH1R/P2RY2/ADORA2A/GABBR1
KEGG_AUTOIMMUNE_THYROID_DISEASE	KEGG_AUTOIMMUNE_THYROID_DISEASE	12	-0.142565	-0.45759	1	1	0.739208	993	tags=42%, list=7%, signal=39%	IL10/CD80/CD28/FASLG/TG
KEGG_AXON_GUIDANCE	KEGG_AXON_GUIDANCE	123	-0.135984	-0.769729	1	1	0.739208	3453	tags=26%, list=23%, signal=20%	MET/CHP1/SEMA6A/EPHB2/EPHA6/SRGAP3/KRAS/SEMA5B/EFNB2/LRRC4C/ROCK1/SLIT3/SEMA5A/PAK6/PLXNC1/EPHA3/LIMK1/SEMA3C/ROCK2/UNC5A/SLIT2/ARHGEF12/GSK3B/NFATC3/ABLIM1/PPP3CA/PLXNA1/SLIT1/NTNG1/NTN1/EPHA7/ROBO1

## Sheet: gsea_kegg_GNA11
Single gene GSEA results for GNA11
ID	Description	setSize	enrichmentScore	NES	pvalue	p.adjust	qvalues	rank	leading_edge	core_enrichment
KEGG_ALZHEIMERS_DISEASE	KEGG_ALZHEIMERS_DISEASE	143	-0.512601	-3.3215	1e-10	1.36e-09	8.5e-10	1596	tags=50%, list=11%, signal=45%	APOE/NDUFV3/PLCB1/NDUFA6/ITPR2/NDUFA4L2/NDUFC2/COX7B2/NDUFA2/NDUFB9/NDUFA3/NDUFA7/NDUFB1/UQCRQ/ATP5F1E/SDHC/CYC1/HSD17B10/COX7A1/NDUFS8/GSK3B/ATP5F1D/COX8A/NDUFB2/COX7A2/NDUFA8/NDUFB6/SDHB/NDUFV2/ATP5PD/COX6B1/ATP5PO/NDUFS7/NDUFB8/NDUFA9/NDUFC1/NDUFS3/COX7B/UQCR11/NDUFAB1/UQCRC1/CYCS/NDUFA10/ATP5PB/IDE/NDUFV1/COX6A1/UQCR10/NDUFS6/COX7C/NDUFB3/NDUFS2/ATP5F1C/NDUFA5/NDUFS4/ATP5F1B/COX5B/CHP1/ATP5MC…
KEGG_BUTANOATE_METABOLISM	KEGG_BUTANOATE_METABOLISM	26	-0.816844	-3.69169	1e-10	1.36e-09	8.5e-10	1570	tags=81%, list=10%, signal=72%	ACSM3/ALDH2/ACSM1/BDH2/AACS/HADHA/ALDH5A1/HADH/HMGCS1/L2HGDH/ACADS/EHHADH/ACAT2/ACAT1/PDHB/PDHA1/ALDH7A1/ABAT/ECHS1/OXCT1/BDH1
KEGG_CITRATE_CYCLE_TCA_CYCLE	KEGG_CITRATE_CYCLE_TCA_CYCLE	28	-0.892912	-4.1317	1e-10	1.36e-09	8.5e-10	920	tags=86%, list=6%, signal=81%	SDHC/PCK1/ACLY/OGDH/SDHB/SUCLA2/ACO1/PC/CS/MDH2/SUCLG2/SUCLG1/ACO2/IDH3B/IDH1/SDHA/PCK2/PDHB/DLAT/DLD/PDHA1/SDHD/FH/MDH1
KEGG_FATTY_ACID_METABOLISM	KEGG_FATTY_ACID_METABOLISM	33	-0.734491	-3.46411	1e-10	1.36e-09	8.5e-10	1750	tags=67%, list=12%, signal=59%	ECI1/ALDH2/ACADVL/ACSL4/ACADM/ACSL3/ACOX1/HADHA/ACSL1/HADHB/HADH/ECI2/CPT2/ACADS/EHHADH/ACAA2/ACAT2/ACAT1/ACADL/ALDH7A1/ECHS1/ACADSB
KEGG_HUNTINGTONS_DISEASE	KEGG_HUNTINGTONS_DISEASE	154	-0.435171	-2.89859	1e-10	1.36e-09	8.5e-10	1498	tags=46%, list=10%, signal=42%	DNAL1/PLCB1/NDUFA6/NDUFA4L2/NDUFC2/COX7B2/NDUFA2/AP2S1/UCP1/NDUFB9/NDUFA3/NDUFA7/NDUFB1/UQCRQ/VDAC2/ATP5F1E/SDHC/CYC1/COX7A1/NDUFS8/ATP5F1D/COX8A/NDUFB2/COX7A2/NDUFA8/NDUFB6/SDHB/NDUFV2/ATP5PD/COX6B1/ATP5PO/NDUFS7/NDUFB8/NDUFA9/NDUFC1/NDUFS3/COX7B/UQCR11/NDUFAB1/UQCRC1/SLC25A4/CYCS/NDUFA10/VDAC3/ATP5PB/NDUFV1/COX6A1/UQCR10/NDUFS6/COX7C/NDUFB3/NDUFS2/ATP5F1C/DNAH2/NDUFA5/VDAC1/NDUFS4/ATP5F1B/COX5B…
KEGG_OXIDATIVE_PHOSPHORYLATION	KEGG_OXIDATIVE_PHOSPHORYLATION	108	-0.698934	-4.52102	1e-10	1.36e-09	8.5e-10	1884	tags=70%, list=13%, signal=62%	UQCRH/ATP5PF/ATP6V1E2/NDUFB4/NDUFV3/NDUFA6/NDUFA4L2/NDUFC2/COX7B2/NDUFA2/NDUFB9/NDUFA3/NDUFA11/NDUFA7/NDUFB1/ATP12A/UQCRQ/ATP6V1A/ATP6V1H/ATP5F1E/SDHC/CYC1/COX10/ATP5MG/COX7A1/NDUFS8/ATP5F1D/COX8A/NDUFB2/COX7A2/NDUFA8/NDUFB6/ATP6V1C1/SDHB/ATP5MF/NDUFV2/ATP5PD/COX6B1/ATP5PO/NDUFS7/NDUFB8/NDUFA9/NDUFC1/NDUFS3/COX7B/UQCR11/COX15/NDUFAB1/UQCRC1/NDUFA10/ATP5PB/NDUFV1/COX6A1/UQCR10/NDUFS6/COX7C/NDUFB3/…
KEGG_PARKINSONS_DISEASE	KEGG_PARKINSONS_DISEASE	107	-0.628782	-4.10662	1e-10	1.36e-09	8.5e-10	1428	tags=64%, list=10%, signal=58%	NDUFA6/NDUFA4L2/NDUFC2/GPR37/COX7B2/SLC6A3/NDUFA2/NDUFB9/NDUFA3/NDUFA7/NDUFB1/UQCRQ/VDAC2/ATP5F1E/SDHC/CYC1/COX7A1/NDUFS8/ATP5F1D/COX8A/NDUFB2/COX7A2/NDUFA8/NDUFB6/SDHB/NDUFV2/ATP5PD/COX6B1/ATP5PO/NDUFS7/NDUFB8/NDUFA9/NDUFC1/NDUFS3/COX7B/UQCR11/NDUFAB1/UQCRC1/SLC25A4/CYCS/NDUFA10/VDAC3/ATP5PB/NDUFV1/COX6A1/UQCR10/NDUFS6/COX7C/NDUFB3/NDUFS2/ATP5F1C/NDUFA5/VDAC1/NDUFS4/ATP5F1B/COX5B/ATP5MC1/COX5A/S…
KEGG_PEROXISOME	KEGG_PEROXISOME	70	-0.544734	-3.21229	1e-10	1.36e-09	8.5e-10	2092	tags=50%, list=14%, signal=43%	PEX13/HSD17B4/PRDX1/EPHX2/PEX11G/PMVK/PEX11A/DHRS4/NOS2/ABCD3/CROT/ACSL4/ABCD1/PIPOX/ACSL3/NUDT12/ACOX1/PXMP4/SCP2/ECH1/ACSL1/MLYCD/PHYH/SLC25A17/PEX19/ECI2/CAT/AMACR/EHHADH/IDH1/HACL1/PECR/CRAT/ACOX2/PEX3
KEGG_PROPANOATE_METABOLISM	KEGG_PROPANOATE_METABOLISM	29	-0.815274	-3.84483	1e-10	1.36e-09	8.5e-10	1722	tags=83%, list=11%, signal=73%	LDHC/ALDH2/ACADM/HADHA/ALDH6A1/MLYCD/SUCLA2/MCEE/SUCLG2/EHHADH/HIBCH/SUCLG1/LDHB/ACAT2/MMUT/ACAT1/PCCA/ACSS3/ALDH7A1/ABAT/ECHS1/ACACA/PCCB/ACSS2
KEGG_PYRUVATE_METABOLISM	KEGG_PYRUVATE_METABOLISM	36	-0.665813	-3.27118	1e-10	1.36e-09	8.5e-10	1973	tags=69%, list=13%, signal=60%	ME2/LDHC/ALDH2/GLO1/GRHPR/PKLR/PCK1/PC/LDHD/MDH2/HAGH/LDHB/ACYP2/ACAT2/PCK2/ACAT1/PDHB/DLAT/DLD/PDHA1/ALDH7A1/MDH1/ACACA/ACSS2/ME1
KEGG_RIBOSOME	KEGG_RIBOSOME	84	0.729193	3.16897	1e-10	1.36e-09	8.5e-10	2621	tags=85%, list=17%, signal=70%	RPL14/RPL3/RPL10A/FAU/RPL15/RPL18/RPL29/RPL8/RPS7/RPS16/RPL4/RPS27L/RPS19/RPL18A/RPS4X/RPL7A/RPL19/RPS18/RPS9/RPS6/RPL13A/RPL32/RPS3/RPL27A/RPS8/RPL10/RPS5/RPL28/RPS24/RPL11/RPS12/RPS13/RPS20/RPL35/RPL26L1/RPL30/RPL24/RPS11/RPS10/RPL23/RPL7/RPL37/RPS21/RPL5/RPL13/RPL34/RPS3A/RPL23A/RPLP0/RPS15/RPS15A/RPS26/RPL9/RPS27A/RPL17/RPS28/RPL36/RPS17/RPL35A/RPL22/RPS25/RPS2/RPL26/RPS27/RPLP1/RPL21/RPL36AL…
KEGG_SPLICEOSOME	KEGG_SPLICEOSOME	118	0.544792	2.48373	1e-10	1.36e-09	8.5e-10	4368	tags=71%, list=29%, signal=51%	SNU13/SART1/PQBP1/CHERP/SF3B2/PRPF6/DHX16/U2AF1/HNRNPM/DHX38/PUF60/DDX42/XAB2/PRPF3/SF3A1/ISY1/SRSF7/USP39/DHX8/CTNNBL1/SNRPD2/HNRNPA1/RBM22/SRSF4/SF3A3/SF3A2/DDX23/U2AF2/PPIH/SF3B4/SNRPD3/SNRNP200/THOC3/LSM6/ZMAT2/DDX39B/PRPF19/HNRNPC/RBM17/HSPA1A/PRPF40B/MAGOH/SNW1/ACIN1/SNRPC/CRNKL1/TRA2B/SNRPB/LSM7/SRSF2/SRSF3/HNRNPU/TXNL4A/PRPF18/CWC15/PRPF4/EIF4A3/SNRPA/WBP11/SNRPA1/TRA2A/SF3B3/THOC1/EFTUD2…
KEGG_VALINE_LEUCINE_AND_ISOLEUCINE_DEGRADATION	KEGG_VALINE_LEUCINE_AND_ISOLEUCINE_DEGRADATION	41	-0.780925	-3.93963	1e-10	1.36e-09	8.5e-10	1093	tags=78%, list=7%, signal=73%	AUH/ALDH2/ACADM/BCAT2/DBT/HSD17B10/HADHA/ALDH6A1/IVD/MCCC1/HADHB/HADH/MCEE/HMGCS1/ACADS/EHHADH/ACAA2/HIBCH/HIBADH/MCCC2/ACAT2/MMUT/ACAT1/PCCA/DLD/ALDH7A1/ABAT/ECHS1/OXCT1/PCCB/ACADSB/BCKDHB
KEGG_PPAR_SIGNALING_PATHWAY	KEGG_PPAR_SIGNALING_PATHWAY	56	-0.513535	-2.81249	3.44e-10	4.35e-09	2.72e-09	2054	tags=52%, list=14%, signal=45%	CYP27A1/FABP7/GK/FABP5/RXRG/CD36/ADIPOQ/ACSL4/UCP1/AQP7/ACADM/ACSL3/ACOX1/SCP2/SORBS1/PCK1/ACSL1/ANGPTL4/PLIN1/FABP4/CPT2/EHHADH/PCK2/ACADL/ACOX2/LPL/DBI/SCD/ME1
KEGG_GLYCOLYSIS_GLUCONEOGENESIS	KEGG_GLYCOLYSIS_GLUCONEOGENESIS	48	-0.480413	-2.55369	7e-08	8.26e-07	5.16e-07	1815	tags=46%, list=12%, signal=40%	GPI/LDHC/FBP1/GALM/HK2/ALDH2/TPI1/BPGM/PGM1/AKR1A1/PKLR/PCK1/ALDOA/PGAM1/LDHB/PCK2/PDHB/DLAT/DLD/PDHA1/ALDH7A1/ACSS2
KEGG_BIOSYNTHESIS_OF_UNSATURATED_FATTY_ACIDS	KEGG_BIOSYNTHESIS_OF_UNSATURATED_FATTY_ACIDS	20	-0.725177	-2.97461	1.05e-07	1.17e-06	7.29e-07	1160	tags=60%, list=8%, signal=55%	TECR/ACOX1/HADHA/ACOT4/ELOVL5/HACD1/HACD2/PECR/HSD17B12/ACOT2/ELOVL6/SCD
KEGG_DRUG_METABOLISM_CYTOCHROME_P450	KEGG_DRUG_METABOLISM_CYTOCHROME_P450	30	-0.578985	-2.76313	3.91e-07	4.07e-06	2.54e-06	1931	tags=60%, list=13%, signal=52%	GSTM3/ALDH1A3/CYP3A4/GSTZ1/GSTM1/GSTM2/GSTA2/FMO1/FMO4/MGST3/GSTA1/GSTT1/CYP2B6/MGST1/GSTA4/GSTT2/MAOB/FMO3
KEGG_GLUTATHIONE_METABOLISM	KEGG_GLUTATHIONE_METABOLISM	42	-0.494854	-2.52748	1.16e-06	1.14e-05	7.11e-06	1607	tags=45%, list=11%, signal=41%	GSTZ1/GSTM1/GSTM2/OPLAH/GSTA2/MGST3/GPX4/GSTA1/GCLM/GSTT1/GPX7/GSS/IDH1/MGST1/G6PD/RRM2/PGD/GSTA4/GSTT2
KEGG_TRYPTOPHAN_METABOLISM	KEGG_TRYPTOPHAN_METABOLISM	30	-0.549843	-2.62405	2.04e-06	1.9e-05	1.19e-05	869	tags=40%, list=6%, signal=38%	HADHA/OGDH/ACMSD/HADH/CAT/EHHADH/ACAT2/ACAT1/ALDH7A1/ECHS1/AADAT/MAOB
KEGG_STEROID_BIOSYNTHESIS	KEGG_STEROID_BIOSYNTHESIS	16	-0.722134	-2.71714	3.67e-06	3.25e-05	2.03e-05	1487	tags=75%, list=10%, signal=68%	CYP51A1/SC5D/DHCR7/SOAT1/FDFT1/NSDHL/MSMO1/LIPA/DHCR24/EBP/LSS/HSD17B7
KEGG_NOTCH_SIGNALING_PATHWAY	KEGG_NOTCH_SIGNALING_PATHWAY	46	0.523836	2.06373	1.21e-05	0.000101612	6.35e-05	5487	tags=74%, list=37%, signal=47%	CTBP2/DLL1/DVL1/PSEN1/DTX1/PSEN2/NUMB/MAML1/RFNG/KAT2A/LFNG/SNW1/JAG2/DVL2/NCOR2/NOTCH1/DTX2/NOTCH4/DLL4/APH1A/CREBBP/NOTCH3/MAML3/PSENEN/EP300/HES1/HDAC1/CTBP1/DTX4/RBPJL/HDAC2/JAG1/DTX3L/DVL3
KEGG_METABOLISM_OF_XENOBIOTICS_BY_CYTOCHROME_P450	KEGG_METABOLISM_OF_XENOBIOTICS_BY_CYTOCHROME_P450	28	-0.521142	-2.41144	1.46e-05	0.00011744	7.33e-05	3153	tags=61%, list=21%, signal=48%	CYP2S1/CYP1B1/GSTM3/ALDH1A3/EPHX1/CYP3A4/GSTZ1/GSTM1/GSTM2/GSTA2/MGST3/GSTA1/GSTT1/CYP2B6/MGST1/GSTA4/GSTT2
KEGG_NEUROTROPHIN_SIGNALING_PATHWAY	KEGG_NEUROTROPHIN_SIGNALING_PATHWAY	115	0.401264	1.81811	1.92e-05	0.00014763	9.22e-05	3504	tags=43%, list=23%, signal=33%	RELA/RAC1/PLCG1/MAP3K3/RAPGEF1/IKBKB/ZNF274/SH2B2/ARHGDIA/SHC1/MAPK12/RHOA/MAPK3/PRDM4/PSEN1/TP53/RPS6KA5/CSK/SH2B1/MAPK11/NFKBIE/MAP2K2/CAMK2A/GRB2/RPS6KA4/MAPK14/HRAS/CAMK2B/NTRK3/ATF4/MAPK7/SH2B3/YWHAH/NTF3/BAX/KIDINS220/MAPKAPK2/PIK3CD/YWHAQ/BAD/IRAK1/NFKB1/YWHAB/AKT1/CRKL/TRAF6/JUN/IRAK3/NFKBIA
KEGG_GLYOXYLATE_AND_DICARBOXYLATE_METABOLISM	KEGG_GLYOXYLATE_AND_DICARBOXYLATE_METABOLISM	14	-0.682591	-2.49933	5.26e-05	0.000387926	0.000242237	1157	tags=64%, list=8%, signal=59%	MTHFD2/GRHPR/MTHFD1/GLYCTK/ACO1/CS/MDH2/ACO2/MDH1
KEGG_BETA_ALANINE_METABOLISM	KEGG_BETA_ALANINE_METABOLISM	17	-0.621211	-2.43158	9e-05	0.000637101	0.000397833	1791	tags=65%, list=12%, signal=57%	ALDH9A1/DPYD/ALDH2/ACADM/HADHA/MLYCD/EHHADH/HIBCH/ALDH7A1/ABAT/ECHS1
KEGG_LEUKOCYTE_TRANSENDOTHELIAL_MIGRATION	KEGG_LEUKOCYTE_TRANSENDOTHELIAL_MIGRATION	98	0.401402	1.78707	0.000104533	0.000711627	0.00044437	4057	tags=43%, list=27%, signal=31%	RAC1/PLCG1/RAPGEF3/PTK2/VASP/ACTN4/MYL12A/JAM3/PTK2B/PECAM1/MAPK12/RHOA/ACTN1/CLDN5/MSN/BCAR1/OCLN/MAPK11/EZR/ICAM1/AFDN/MAPK14/GNAI2/CTNNA1/SIPA1/ITGB1/CLDN11/MYL9/PIK3CD/CXCL12/PXN/CD99/JAM2/CDH5/ESAM/ACTG1/VAV2/CLDN19/ACTB/PRKCA/CYBA/VCL
KEGG_TERPENOID_BACKBONE_BIOSYNTHESIS	KEGG_TERPENOID_BACKBONE_BIOSYNTHESIS	13	-0.623406	-2.25808	0.000625282	0.00409907	0.00255964	1928	tags=69%, list=13%, signal=60%	HMGCR/FDPS/MVD/PMVK/PDSS2/HMGCS1/IDI1/ACAT2/ACAT1
KEGG_PENTOSE_PHOSPHATE_PATHWAY	KEGG_PENTOSE_PHOSPHATE_PATHWAY	23	-0.480427	-2.10684	0.000726495	0.00459249	0.00286775	2438	tags=61%, list=16%, signal=51%	PFKM/PGM2/FBP2/RPE/ALDOC/GPI/FBP1/PRPS2/PGM1/ALDOA/TALDO1/TKT/G6PD/PGD
KEGG_ENDOCYTOSIS	KEGG_ENDOCYTOSIS	164	0.336518	1.5708	0.00079419	0.0048473	0.00302686	5120	tags=45%, list=34%, signal=30%	PIP5K1C/PIP5K1A/RAB11FIP3/ARRB1/ARFGAP2/RAB11FIP5/GRK2/MVB12B/ERBB3/RAB5C/PIP5K1B/GIT1/AP2M1/CLTA/PRKCZ/CHMP4B/ARAP3/NEDD4L/EPN2/SNF8/RNF41/CLTB/IQSEC2/GRK5/SMURF1/PLD2/CHMP4A/EHD4/FLT1/VPS37B/HSPA1A/HRAS/CHMP2A/HGS/AP2A2/RUFY1/MVB12A/CHMP4C/TSG101/GRK6/CHMP5/DNM3/DNM2/ACAP1/PARD3/ARAP1/LDLRAP1/GIT2/TRAF6/CHMP6/AP2A1/SH3GL1/SMAP1/PARD6G/CBLC/F2R/PIP4K2B/IGF1R/AP2B1/EHD3/FGFR3/ARF6/NEDD4/VPS36/GRK…
KEGG_GLYCINE_SERINE_AND_THREONINE_METABOLISM	KEGG_GLYCINE_SERINE_AND_THREONINE_METABOLISM	24	-0.443443	-1.94919	0.000980902	0.00578732	0.00361385	1740	tags=50%, list=12%, signal=44%	SHMT2/ALAS1/PHGDH/CHDH/SARDH/PIPOX/GCAT/GLYCTK/PSAT1/PSPH/DLD/MAOB
KEGG_MAPK_SIGNALING_PATHWAY	KEGG_MAPK_SIGNALING_PATHWAY	226	0.313252	1.48446	0.00103093	0.00588628	0.00367564	4748	tags=42%, list=32%, signal=29%	RELA/RAC1/MAP3K3/TRAF2/DUSP7/ARRB1/IKBKB/FLNA/TNFRSF1A/MAPK12/SRF/MAP3K14/MAPK3/DAXX/MKNK2/FLNB/CACNB3/DUSP8/PLA2G4B/ELK1/MAPK8IP3/TP53/CACNA1H/RPS6KA5/MAPK11/TGFB1/NFATC4/DUSP3/MAP2K2/MAP4K2/MAP3K11/IL1R1/MAP3K4/GRB2/GNA12/MAX/HSPA1A/DDIT3/RPS6KA4/MAPK14/HRAS/ATF4/MAP2K3/CACNB2/MAPK7/FGF9/PDGFB/MAP3K8/MAPT/PPP3CC/RASGRP2/NTF3/NFKB2/PPP3R1/RRAS/FGFR1/TAOK2/MAPKAPK5/MAPKAPK2/CHP2/CACNA1C/MAP3K6/NF…
KEGG_PHOSPHATIDYLINOSITOL_SIGNALING_SYSTEM	KEGG_PHOSPHATIDYLINOSITOL_SIGNALING_SYSTEM	68	0.397455	1.67632	0.0013233	0.00717794	0.00448221	5574	tags=56%, list=37%, signal=35%	PIP5K1C/PLCG1/PIP5K1A/PIP5K1B/ITPR1/DGKQ/DGKZ/ITPK1/INPPL1/INPP5E/INPP5A/INPP1/PLCB4/PI4KB/ITPR3/PIK3C2B/PLCD1/INPP4A/IMPA2/INPP4B/PIK3CD/PLCD4/PLCD3/DGKG/CDS2/PIP4K2C/ITPKB/PRKCA/INPP5D/PIP4K2B/DGKD/CDIPT/ITPKA/PIK3R3/PI4KA/INPP5B/INPP5K/OCRL
KEGG_GLYCEROLIPID_METABOLISM	KEGG_GLYCEROLIPID_METABOLISM	39	-0.367972	-1.86081	0.00136011	0.00717794	0.00448221	2665	tags=49%, list=18%, signal=40%	AGPAT3/GPAT3/ALDH9A1/DGAT1/TKFC/GK/AGPAT4/LIPG/GLA/DGKI/ALDH2/MGLL/AKR1A1/GLYCTK/AGPAT2/ALDH7A1/LPL/DGAT2/GPAM
KEGG_CARDIAC_MUSCLE_CONTRACTION	KEGG_CARDIAC_MUSCLE_CONTRACTION	55	-0.321985	-1.77618	0.00137881	0.00717794	0.00448221	1431	tags=35%, list=10%, signal=31%	CACNG7/COX7B2/UQCRQ/CYC1/COX7A1/COX8A/COX7A2/COX6B1/COX7B/UQCR11/UQCRC1/COX6A1/UQCR10/COX7C/COX5B/COX5A/UQCRC2/UQCRB/UQCRFS1
KEGG_ALANINE_ASPARTATE_AND_GLUTAMATE_METABOLISM	KEGG_ALANINE_ASPARTATE_AND_GLUTAMATE_METABOLISM	25	-0.438674	-1.9402	0.00192566	0.00973835	0.00608104	1747	tags=44%, list=12%, signal=39%	GPT/ASPA/GOT2/ADSS1/ALDH4A1/GLUL/ALDH5A1/GFPT1/GOT1/ABAT/GPT2
KEGG_WNT_SIGNALING_PATHWAY	KEGG_WNT_SIGNALING_PATHWAY	134	0.334123	1.53153	0.00221757	0.0109031	0.00680834	4676	tags=43%, list=31%, signal=30%	CCND3/RAC1/CTBP2/PPP2R5B/CSNK2B/CSNK1E/TBL1X/DVL1/CACYBP/RHOA/CHD8/SOX17/PSEN1/RBX1/AXIN1/TP53/PLCB4/WNT11/WNT6/NFATC4/CAMK2A/CUL1/CAMK2B/PPP2R5C/DVL2/WNT2B/WNT9B/PPP3CC/RUVBL1/PPP3R1/SMAD3/SFRP1/LEF1/SIAH1/CHP2/CSNK2A2/SENP2/JUN/TCF7L1/LRP5/FBXW11/CCND1/TCF7L2/CREBBP/PPP2CB/PRKCA/WNT10B/EP300/DAAM2/NFATC1/SMAD4/WNT9A/WNT7B/CTBP1/DKK1/MYC/PPP2R1A
KEGG_RETINOL_METABOLISM	KEGG_RETINOL_METABOLISM	21	-0.448141	-1.92117	0.00250655	0.0119908	0.00748755	2337	tags=48%, list=16%, signal=40%	DGAT1/RDH10/CYP3A4/PNPLA4/DHRS4/ALDH1A1/RETSAT/RDH8/CYP2B6/DGAT2
KEGG_RNA_DEGRADATION	KEGG_RNA_DEGRADATION	55	0.410361	1.67866	0.00348351	0.0162258	0.0101321	5358	tags=60%, list=36%, signal=39%	TENT4A/PATL1/EDC4/EXOSC10/EXOSC4/CNOT10/LSM6/EXOSC1/EXOSC2/EXOSC5/DDX6/EXOSC3/DCP1B/DCPS/LSM7/EXOSC6/CNOT1/CNOT2/CNOT3/EXOSC7/XRN2/LSM2/EDC3/EXOSC9/DIS3/EXOSC8/ENO2/CNOT4/CNOT6L/LSM5/ZCCHC7/CNOT7/LSM3
KEGG_PORPHYRIN_AND_CHLOROPHYLL_METABOLISM	KEGG_PORPHYRIN_AND_CHLOROPHYLL_METABOLISM	21	-0.428834	-1.8384	0.00467477	0.0212163	0.0132483	2915	tags=57%, list=19%, signal=46%	UROD/FECH/BLVRB/MMAB/ALAS1/GUSB/HCCS/ALAD/COX10/CPOX/HMBS/COX15
KEGG_ADHERENS_JUNCTION	KEGG_ADHERENS_JUNCTION	72	0.375513	1.59921	0.00502307	0.0222271	0.0138795	4996	tags=50%, list=33%, signal=33%	RAC1/ACTN4/CSNK2B/SNAI1/RHOA/MAPK3/WASF3/NECTIN2/WASF2/ACTN1/PTPRB/AFDN/PTPN1/CTNNA1/SMAD3/FGFR1/LEF1/PTPRF/CSNK2A2/PARD3/LMO7/ACTG1/TCF7L1/ACTB/TJP1/TCF7L2/CREBBP/VCL/EP300/IGF1R/SMAD4/ACTN3/IQGAP1/FYN/FARP2/CTNND1
KEGG_AMYOTROPHIC_LATERAL_SCLEROSIS_ALS	KEGG_AMYOTROPHIC_LATERAL_SCLEROSIS_ALS	45	0.414849	1.62201	0.00580862	0.0250762	0.0156587	2811	tags=42%, list=19%, signal=34%	RAC1/GPX1/TNFRSF1A/MAPK12/DAXX/BCL2L1/TP53/MAPK11/MAPK14/BID/CCS/CASP9/MAP2K3/PPP3CC/BAX/PPP3R1/TNFRSF1B/CHP2/BAD
KEGG_CELL_CYCLE	KEGG_CELL_CYCLE	118	-0.224453	-1.47135	0.00667245	0.0276516	0.0172668	1418	tags=25%, list=9%, signal=22%	E2F2/TFDP2/MCM3/CDC6/GADD45A/CDKN2A/ANAPC13/CHEK1/CCNB3/PTTG1/CDKN1C/ESPL1/CDK1/BUB1/GSK3B/CDKN2B/RBL1/CDC20/TGFB2/CCNB2/CDC25C/E2F1/TTK/CCNA2/BUB1B/CCNE1/CDKN2C/CCNB1/CDC25A
KEGG_PATHOGENIC_ESCHERICHIA_COLI_INFECTION	KEGG_PATHOGENIC_ESCHERICHIA_COLI_INFECTION	52	0.396661	1.6033	0.00671761	0.0276516	0.0172668	6156	tags=62%, list=41%, signal=36%	NCK2/ARPC1B/RHOA/ARPC1A/TUBB6/OCLN/ARHGEF2/EZR/ARPC4/KRT18/TUBA4A/ITGB1/YWHAQ/ARPC5L/TUBA1A/NCL/ACTG1/ARPC5/ACTB/PRKCA/ARPC3/TUBB1/CTTN/TUBB2A/FYN/TUBA1B/ABL1/TLR4/TUBA8/LY96/CTNNB1/ARPC2
KEGG_LYSINE_DEGRADATION	KEGG_LYSINE_DEGRADATION	41	-0.316248	-1.59542	0.00699663	0.0281456	0.0175753	1056	tags=27%, list=7%, signal=25%	PIPOX/SUV39H2/HADHA/OGDH/HADH/EHHADH/ACAT2/ACAT1/ALDH7A1/ECHS1/AADAT
KEGG_PRIMARY_BILE_ACID_BIOSYNTHESIS	KEGG_PRIMARY_BILE_ACID_BIOSYNTHESIS	11	-0.587663	-1.92472	0.00723386	0.0284532	0.0177674	2054	tags=64%, list=14%, signal=55%	CYP27A1/HSD17B4/SCP2/CYP46A1/AMACR/CYP39A1/ACOX2
KEGG_ARRHYTHMOGENIC_RIGHT_VENTRICULAR_CARDIOMYOPATHY_ARVC	KEGG_ARRHYTHMOGENIC_RIGHT_VENTRICULAR_CARDIOMYOPATHY_ARVC	62	0.38114	1.59115	0.0083116	0.0319816	0.0199707	5125	tags=53%, list=34%, signal=35%	ACTN4/ITGB4/EMD/CACNB3/ACTN1/ITGA3/DES/ITGA9/CACNB2/CTNNA1/ITGB1/LEF1/CDH2/CACNA1C/DMD/ITGA10/ACTG1/TCF7L1/CACNB1/ACTB/ITGB3/DSP/TCF7L2/CACNG4/CACNA2D3/ITGA5/CACNA1D/LMNA/ACTN3/RYR2/ITGA7/ITGB5/PKP2
KEGG_TIGHT_JUNCTION	KEGG_TIGHT_JUNCTION	107	0.332815	1.49609	0.00912626	0.0343691	0.0214615	6078	tags=54%, list=41%, signal=32%	ACTN4/MYL12A/CSNK2B/JAM3/EXOC3/RHOA/TJP2/SYMPK/PRKCZ/ACTN1/CLDN5/OCLN/MYH9/SPTAN1/YBX3/VAPA/AFDN/MYH7B/GNAI2/PRKCH/HRAS/MPDZ/CTNNA1/RRAS/CLDN11/MYL9/CDK4/CSNK2A2/PPP2R2A/JAM2/PARD3/AKT1/ACTG1/CLDN19/ACTB/TJP1/PARD6G/MYH4/PPP2CB/PRKCA/LLGL1/CTTN/ACTN3/MAGI3/EPB41L1/PPP2R1A/RAB13/CLDN20/ASH1L/PPP2CA/GNAI3/SRC/F11R/PRKCD/TJP3/TJAP1/MYH11/CTNNB1
KEGG_ANTIGEN_PROCESSING_AND_PRESENTATION	KEGG_ANTIGEN_PROCESSING_AND_PRESENTATION	38	0.416521	1.57479	0.0111766	0.0412137	0.0257356	4680	tags=50%, list=31%, signal=34%	HSP90AB1/NFYC/PSME1/PSME2/TAP2/RFXANK/CIITA/NFYB/HSPA1A/CALR/TAPBP/CD74/RFXAP/NFYA/B2M/TAP1/HSP90AA1/PDIA3/HSPA4
KEGG_RENIN_ANGIOTENSIN_SYSTEM	KEGG_RENIN_ANGIOTENSIN_SYSTEM	14	-0.460413	-1.68582	0.0117911	0.0425738	0.0265849	3097	tags=57%, list=21%, signal=45%	LNPEP/CPA3/CTSA/REN/AGTR2/ENPEP/ACE2/MME
KEGG_ARGININE_AND_PROLINE_METABOLISM	KEGG_ARGININE_AND_PROLINE_METABOLISM	46	-0.299855	-1.61302	0.0120265	0.0425738	0.0265849	1794	tags=35%, list=12%, signal=31%	PYCR1/P4HA3/ACY1/OAT/ALDH2/NOS2/GOT2/P4HA2/AGMAT/ALDH4A1/GLUL/ALDH18A1/GOT1/ALDH7A1/CKB/MAOB
KEGG_GNRH_SIGNALING_PATHWAY	KEGG_GNRH_SIGNALING_PATHWAY	81	0.342328	1.48556	0.0130672	0.0449781	0.0280862	2063	tags=28%, list=14%, signal=25%	GNA11/MAP3K3/PTK2B/MAPK12/ITPR1/MAPK3/ADCY4/PLA2G4B/ELK1/PLCB4/MAPK11/MAP2K2/PLD2/CAMK2A/ITPR3/MAP3K4/GRB2/MAPK14/HRAS/CAMK2B/ATF4/MAP2K3/MAPK7
KEGG_ECM_RECEPTOR_INTERACTION	KEGG_ECM_RECEPTOR_INTERACTION	68	-0.248965	-1.50442	0.0132139	0.0449781	0.0280862	2040	tags=26%, list=14%, signal=23%	LAMC2/HSPG2/CD36/COL5A1/SPP1/COL6A3/DAG1/FN1/HMMR/ITGAV/COL4A2/COL1A1/COL4A1/COL1A2/COL5A3/COL3A1/SDC2/COL5A2
KEGG_PHENYLALANINE_METABOLISM	KEGG_PHENYLALANINE_METABOLISM	14	-0.449794	-1.64694	0.0136903	0.0457206	0.0285499	1514	tags=43%, list=10%, signal=39%	ALDH1A3/MIF/GOT2/HPD/GOT1/MAOB
KEGG_VALINE_LEUCINE_AND_ISOLEUCINE_BIOSYNTHESIS	KEGG_VALINE_LEUCINE_AND_ISOLEUCINE_BIOSYNTHESIS	10	-0.556976	-1.8032	0.014641	0.0479901	0.0299671	1055	tags=50%, list=7%, signal=47%	BCAT2/IARS2/LARS2/PDHB/PDHA1
KEGG_NUCLEOTIDE_EXCISION_REPAIR	KEGG_NUCLEOTIDE_EXCISION_REPAIR	43	0.408846	1.58814	0.0154083	0.0495868	0.0309641	4253	tags=49%, list=28%, signal=35%	RAD23A/ERCC1/ERCC5/RBX1/XPC/POLE3/POLD2/ERCC2/POLD1/CUL4A/RPA2/CETN2/POLD3/GTF2H1/ERCC3/RPA1/POLE2/POLD4/GTF2H4/DDB1/RFC2
KEGG_HYPERTROPHIC_CARDIOMYOPATHY_HCM	KEGG_HYPERTROPHIC_CARDIOMYOPATHY_HCM	68	0.356861	1.50511	0.0157524	0.0497887	0.0310902	4997	tags=50%, list=33%, signal=33%	ITGB4/MYL3/EMD/ACE/TPM3/CACNB3/ITGA3/TPM1/TGFB1/PRKAG1/PRKAG2/PRKAB1/DES/TPM2/ITGA9/CACNB2/ITGB1/TPM4/CACNA1C/DMD/ITGA10/ACTG1/CACNB1/ACTB/ITGB3/CACNG4/CACNA2D3/ITGA5/CACNA1D/LMNA/RYR2/TNNI3/ITGA7/ITGB5
KEGG_INOSITOL_PHOSPHATE_METABOLISM	KEGG_INOSITOL_PHOSPHATE_METABOLISM	50	0.396136	1.59277	0.0171004	0.0531011	0.0331586	5574	tags=58%, list=37%, signal=37%	PIP5K1C/PLCG1/PIP5K1A/PIP5K1B/ITPK1/INPPL1/ISYNA1/INPP5E/INPP5A/INPP1/PLCB4/PI4KB/PIK3C2B/PLCD1/INPP4A/IMPA2/INPP4B/PIK3CD/PLCD4/PLCD3/PIP4K2C/ITPKB/PIP4K2B/CDIPT/ITPKA/PI4KA/INPP5B/INPP5K/OCRL
KEGG_NICOTINATE_AND_NICOTINAMIDE_METABOLISM	KEGG_NICOTINATE_AND_NICOTINAMIDE_METABOLISM	20	-0.388664	-1.59426	0.018418	0.0551728	0.0344523	2194	tags=45%, list=15%, signal=38%	CD38/NADK/NT5E/NMNAT2/NUDT12/NMRK1/NMNAT1/QPRT/NNT
KEGG_P53_SIGNALING_PATHWAY	KEGG_P53_SIGNALING_PATHWAY	65	-0.246227	-1.45751	0.0185478	0.0551728	0.0344523	1580	tags=28%, list=11%, signal=25%	CCNE2/GTSE1/SESN1/GADD45A/CDKN2A/CHEK1/CCNB3/CDK1/ZMAT3/PTEN/CYCS/CCNB2/IGF1/SESN3/CCNE1/CCNB1/CCNG2/RRM2
KEGG_RNA_POLYMERASE	KEGG_RNA_POLYMERASE	26	0.462548	1.62683	0.0187027	0.0551728	0.0344523	4173	tags=58%, list=28%, signal=42%	POLR2H/POLR3F/POLR2J/POLR2C/POLR3C/POLR2I/POLR1C/POLR1E/POLR2F/POLR2B/POLR3D/POLR2D/POLR2K/POLR1B/POLR1A
KEGG_UBIQUITIN_MEDIATED_PROTEOLYSIS	KEGG_UBIQUITIN_MEDIATED_PROTEOLYSIS	129	0.302086	1.37872	0.0288363	0.0836724	0.0522486	4873	tags=41%, list=33%, signal=28%	PIAS4/UBE2G2/UBE2Q1/FZR1/BIRC6/UBE2I/RBX1/TRIM37/NEDD4L/UBE2O/UBOX5/HUWE1/SMURF1/RHOBTB2/UBE2J2/CDC26/PRPF19/CDC16/UBE2E1/ANAPC7/CUL1/CUL4A/UBE2Z/MGRN1/TRIP12/PIAS3/ANAPC5/PPIL2/SIAH1/RNF7/UBE2G1/STUB1/UBE3B/PML/SYVN1/TRAF6/WWP2/FBXW11/UBE2D2/ANAPC1/UBE3C/UBA7/CBLC/FBXW8/DDB1/UBE2L6/DET1/TRIM32/ANAPC4/NEDD4/UBE2S/BIRC2/ELOB
KEGG_APOPTOSIS	KEGG_APOPTOSIS	77	0.336223	1.44528	0.0327004	0.0933544	0.0582945	3686	tags=40%, list=25%, signal=31%	RELA/TRAF2/IKBKB/TNFRSF1A/MAP3K14/BCL2L1/PRKAR1B/TP53/DFFB/IL1R1/MYD88/ENDOD1/RIPK1/BID/CASP9/CASP6/PPP3CC/BAX/PPP3R1/CHP2/CASP7/PIK3CD/BAD/IRAK1/NFKB1/IL3RA/AKT1/CAPN1/IRAK3/NFKBIA/PRKAR1A
KEGG_ONE_CARBON_POOL_BY_FOLATE	KEGG_ONE_CARBON_POOL_BY_FOLATE	16	-0.418163	-1.5734	0.0342051	0.0961001	0.060009	3128	tags=56%, list=21%, signal=45%	MTR/GART/SHMT2/TYMS/DHFR/MTHFD2/MTHFS/MTHFD1/ALDH1L1
KEGG_ACUTE_MYELOID_LEUKEMIA	KEGG_ACUTE_MYELOID_LEUKEMIA	56	0.356036	1.4613	0.0373216	0.103218	0.0644535	3726	tags=39%, list=25%, signal=30%	RELA/IKBKB/MAPK3/RARA/PIM2/RUNX1T1/MAP2K2/GRB2/RPS6KB2/HRAS/PIM1/LEF1/PIK3CD/BAD/PML/NFKB1/STAT3/AKT1/TCF7L1/STAT5B/CCND1/TCF7L2
KEGG_SYSTEMIC_LUPUS_ERYTHEMATOSUS	KEGG_SYSTEMIC_LUPUS_ERYTHEMATOSUS	63	0.344946	1.44461	0.0387097	0.105409	0.0658221	3198	tags=35%, list=21%, signal=28%	ACTN4/MACROH2A1/H3-3B/ACTN1/C7/SNRPD3/SNRPB/H4C2/H4C8/H4C11/H4C13/H4-16/H4C4/H4C1/H4C3/H4C6/H4C7/H4C12/H2AJ/C4A/H3-3A/C1R
KEGG_PRION_DISEASES	KEGG_PRION_DISEASES	31	0.401174	1.45598	0.039521	0.105988	0.0661834	2496	tags=26%, list=17%, signal=22%	STIP1/MAPK3/ELK1/C7/MAP2K2/HSPA1A/BAX/NOTCH1
KEGG_DILATED_CARDIOMYOPATHY	KEGG_DILATED_CARDIOMYOPATHY	73	0.332051	1.41609	0.0413136	0.107574	0.0671735	4997	tags=47%, list=33%, signal=31%	ITGB4/MYL3/EMD/ADCY4/TPM3/CACNB3/ITGA3/TPM1/TGFB1/DES/TPM2/ITGA9/CACNB2/ADCY3/ITGB1/TPM4/CACNA1C/DMD/ITGA10/ACTG1/CACNB1/ACTB/ITGB3/CACNG4/CACNA2D3/ITGA5/CACNA1D/LMNA/RYR2/TNNI3/PLN/ITGA7/ADCY9/ITGB5
KEGG_VASOPRESSIN_REGULATED_WATER_REABSORPTION	KEGG_VASOPRESSIN_REGULATED_WATER_REABSORPTION	40	0.384834	1.4737	0.0416667	0.107574	0.0671735	3482	tags=38%, list=23%, signal=29%	DYNC1H1/ARHGDIA/RAB5C/STX4/CREB3/VAMP2/DYNLL2/CREB3L4/DYNLL1/ADCY3/DYNC1LI1/DCTN1/DCTN2/AVPR2/DCTN6
KEGG_EPITHELIAL_CELL_SIGNALING_IN_HELICOBACTER_PYLORI_INFECTION	KEGG_EPITHELIAL_CELL_SIGNALING_IN_HELICOBACTER_PYLORI_INFECTION	63	0.342421	1.43404	0.0419355	0.107574	0.0671735	3563	tags=37%, list=24%, signal=28%	RELA/RAC1/PLCG1/IKBKB/JAM3/GIT1/MAPK12/MAP3K14/NOD1/TCIRG1/CSK/MAPK11/ATP6V0B/ATP6V0E2/MAPK14/ATP6AP1/ATP6V0E1/ATP6V0A1/JAM2/NFKB1/JUN/NFKBIA/TJP1
KEGG_DORSO_VENTRAL_AXIS_FORMATION	KEGG_DORSO_VENTRAL_AXIS_FORMATION	19	0.451332	1.47037	0.0431566	0.108171	0.0675464	4494	tags=47%, list=30%, signal=33%	MAPK3/ETS2/GRB2/NOTCH1/NOTCH4/NOTCH3/SPIRE2/ETV6/SPIRE1
KEGG_REGULATION_OF_ACTIN_CYTOSKELETON	KEGG_REGULATION_OF_ACTIN_CYTOSKELETON	184	0.274675	1.29069	0.0433905	0.108171	0.0675464	5217	tags=42%, list=35%, signal=28%	PIP5K1C/RAC1/PTK2/PIP5K1A/ACTN4/MYL12A/ITGB4/CYFIP1/ARPC1B/PIP5K1B/GIT1/ARHGEF7/RHOA/ARPC1A/MAPK3/PDGFC/SSH3/WASF2/ACTN1/MSN/CSK/BCAR1/ITGA3/TMSB4X/MYH9/MAP2K2/EZR/GNA12/PAK4/HRAS/ARPC4/ITGA9/FGF9/PDGFB/ARHGEF1/RRAS/FGFR1/ITGB1/DOCK1/MYL9/BRK1/ARHGEF4/PIK3CD/PXN/ITGA10/CRKL/ARPC5L/DIAPH1/ACTG1/FGF11/VAV2/ARPC5/PIP4K2C/ACTB/ITGB3/PDGFRB/F2R/ARPC3/PIP4K2B/CFL1/VCL/ITGA5/FGFR3/LIMK2/F2/ACTN3/CYFIP2/…
KEGG_VEGF_SIGNALING_PATHWAY	KEGG_VEGF_SIGNALING_PATHWAY	65	0.334665	1.40142	0.0475162	0.116811	0.0729415	3130	tags=34%, list=21%, signal=27%	RAC1/PLCG1/PTK2/SPHK1/MAPK12/MAPK3/PLA2G4B/MAPK11/NOS3/NFATC4/MAP2K2/MAPK14/HRAS/CASP9/PPP3CC/PPP3R1/MAPKAPK2/CHP2/PIK3CD/PXN/BAD/AKT1
KEGG_CHRONIC_MYELOID_LEUKEMIA	KEGG_CHRONIC_MYELOID_LEUKEMIA	72	0.322521	1.37353	0.0605739	0.146871	0.0917124	5335	tags=50%, list=36%, signal=32%	RELA/CTBP2/IKBKB/BCR/SHC1/MAPK3/BCL2L1/GAB2/TP53/TGFB1/RB1/MAP2K2/GRB2/HRAS/SMAD3/CDK4/PIK3CD/BAD/CDKN1B/NFKB1/AKT1/CRKL/NFKBIA/STAT5B/CCND1/CBLC/HDAC1/MECOM/SMAD4/SHC2/CTBP1/MYC/RAF1/HDAC2/PIK3R3/ABL1
KEGG_CYTOSOLIC_DNA_SENSING_PATHWAY	KEGG_CYTOSOLIC_DNA_SENSING_PATHWAY	39	0.362836	1.38173	0.0720093	0.172238	0.107553	6152	tags=54%, list=41%, signal=32%	RELA/IKBKB/IRF3/STING1/POLR3F/TREX1/IRF7/RIPK1/POLR3C/POLR1C/NFKB1/NFKBIA/POLR3D/RIPK3/NFKBIB/DDX58/IL33/ADAR/ZBP1/IKBKG/POLR3A
KEGG_BASE_EXCISION_REPAIR	KEGG_BASE_EXCISION_REPAIR	33	0.375695	1.3896	0.0740306	0.174712	0.109098	5756	tags=61%, list=38%, signal=37%	OGG1/MUTYH/POLE3/POLD2/POLD1/NTHL1/HMGB1/POLD3/POLL/LIG3/XRCC1/POLE2/POLD4/PARP3/NEIL2/UNG/MPG/NEIL1/APEX1/SMUG1
KEGG_AXON_GUIDANCE	KEGG_AXON_GUIDANCE	122	0.283614	1.2933	0.0770812	0.179518	0.112099	4936	tags=39%, list=33%, signal=27%	RAC1/L1CAM/PTK2/PLXNB2/EFNA1/EPHA2/EPHB4/NCK2/SEMA3G/RHOA/MAPK3/PLXNB1/NFATC4/DPYSL2/SRGAP2/SEMA5A/PLXNA2/UNC5B/SEMA6D/PAK4/EFNA4/ABLIM2/GNAI2/HRAS/PPP3CC/SEMA5B/PPP3R1/FES/SEMA4B/ITGB1/CHP2/CXCL12/EPHB6/SEMA6A/CFL1/SEMA4G/NFATC1/PLXNB3/LIMK2/EFNB2/SEMA3B/EPHB1/EFNB1/SEMA4C/DPYSL5/FYN/ARHGEF12/SEMA6B
KEGG_BASAL_CELL_CARCINOMA	KEGG_BASAL_CELL_CARCINOMA	47	0.34079	1.35178	0.0878995	0.202055	0.126172	6650	tags=66%, list=44%, signal=37%	DVL1/AXIN1/TP53/WNT11/WNT6/SUFU/DVL2/WNT2B/WNT9B/LEF1/BMP4/TCF7L1/HHIP/STK36/TCF7L2/PTCH1/WNT10B/GLI2/WNT9A/WNT7B/WNT4/FZD6/SMO/DVL3/FZD10/FZD2/CTNNB1/WNT5B/AXIN2/GLI1/FZD1
KEGG_JAK_STAT_SIGNALING_PATHWAY	KEGG_JAK_STAT_SIGNALING_PATHWAY	104	0.284653	1.27557	0.090625	0.205649	0.128416	6647	tags=49%, list=44%, signal=27%	CCND3/PIAS4/STAT6/IFNAR2/TYK2/BCL2L1/CSF3/JAK3/IRF9/SPRY1/GRB2/CLCF1/PIAS3/PIM1/IFNGR2/IL6R/SPRY2/PIK3CD/IFNGR1/SPRED2/IL3RA/STAT3/AKT1/STAT5B/CCND1/CREBBP/CBLC/STAT4/JAK1/IL4R/EP300/IL12A/MYC/LEPR/IL13/IFNAR1/IL2RA/LIFR/PIK3R3/IL10RB/IL2RG/SOCS5/STAT5A/PTPN6/IL15RA/PIAS1/IL23A/CCND2/IL11RA/STAT1/AKT3
KEGG_VASCULAR_SMOOTH_MUSCLE_CONTRACTION	KEGG_VASCULAR_SMOOTH_MUSCLE_CONTRACTION	93	0.288061	1.27387	0.10587	0.236111	0.147438	4945	tags=39%, list=33%, signal=26%	GNA11/RAMP2/ITPR1/RHOA/MAPK3/ADORA2A/ADCY4/KCNMB4/PLA2G4B/RAMP3/PLCB4/MAP2K2/ITPR3/PPP1R14A/GNA12/PRKCH/NPR2/NPR1/MYL6/GUCY1B1/EDNRA/ARHGEF1/ADCY3/MYL9/CACNA1C/PTGIR/ACTA2/ADRA1B/PRKCA/GUCY1A1/CACNA1D/KCNMB1/ADORA2B/RAF1/ARHGEF12/ADCY9
KEGG_CHEMOKINE_SIGNALING_PATHWAY	KEGG_CHEMOKINE_SIGNALING_PATHWAY	163	0.265282	1.23754	0.107505	0.236111	0.147438	3613	tags=28%, list=24%, signal=22%	RELA/RAC1/PTK2/ARRB1/IKBKB/GSK3A/PTK2B/GRK2/SHC1/CCL26/RHOA/MAPK3/GNB2/ADCY4/GNG5/PRKCZ/ELMO1/CXCL16/CSK/BCAR1/PLCB4/JAK3/GRK5/GRB2/GNG11/CCL21/GNAI2/HRAS/FGR/RASGRP2/CXCL3/ADCY3/CCL14/GNB1/PIK3CD/CXCL12/GRK6/PXN/NFKB1/PARD3/STAT3/AKT1/CRKL/VAV2/NFKBIA/STAT5B
KEGG_TGF_BETA_SIGNALING_PATHWAY	KEGG_TGF_BETA_SIGNALING_PATHWAY	74	0.297952	1.27342	0.108051	0.236111	0.147438	7267	tags=62%, list=48%, signal=32%	RHOA/MAPK3/RBX1/ACVR2B/TGFB1/SMAD1/SMURF1/ID1/INHBB/ACVRL1/CUL1/RPS6KB2/RBL2/ID2/SMAD3/AMH/BMP4/ID3/E2F4/TFDP1/CREBBP/PPP2CB/ID4/EP300/SMAD4/LTBP1/ACVR1/MYC/PPP2R1A/BMP6/PPP2CA/BMP7/SMAD9/INHBA/SMAD6/SP1/TGFBR2/SMAD7/THBS1/ZFYVE9/SKP1/THBS4/MAPK1/BMP2/NOG/SMAD2
KEGG_RIG_I_LIKE_RECEPTOR_SIGNALING_PATHWAY	KEGG_RIG_I_LIKE_RECEPTOR_SIGNALING_PATHWAY	50	0.326155	1.31139	0.111486	0.240648	0.150271	6113	tags=52%, list=41%, signal=31%	RELA/TRAF2/IKBKB/IRF3/TBKBP1/MAPK12/OTUD5/STING1/MAPK11/MAPK14/IRF7/RIPK1/NFKB1/ISG15/TRAF6/PIN1/NFKBIA/DHX58/IL12A/NFKBIB/DDX58/AZI2/TRAF3/IFIH1/FADD/IKBKG
KEGG_FC_GAMMA_R_MEDIATED_PHAGOCYTOSIS	KEGG_FC_GAMMA_R_MEDIATED_PHAGOCYTOSIS	93	0.284156	1.2566	0.116352	0.248125	0.15494	6302	tags=49%, list=42%, signal=29%	PIP5K1C/RAC1/PLCG1/PIP5K1A/VASP/SPHK1/ARPC1B/PIP5K1B/ARPC1A/MAPK3/WASF3/PLA2G4B/GAB2/WASF2/PLD2/RPS6KB2/ARPC4/PLPP2/PIK3CD/DNM3/DNM2/AKT1/CRKL/ARPC5L/VAV2/ARPC5/PRKCA/INPP5D/ARPC3/PIP4K2B/CFL1/LAT/LIMK2/ARF6/RAF1/PLPP1/ASAP2/PIK3R3/PRKCD/ASAP1/MARCKSL1/LIMK1/ARPC2/GSN/WASF1/AMPH
KEGG_LEISHMANIA_INFECTION	KEGG_LEISHMANIA_INFECTION	50	0.322794	1.29788	0.118243	0.249155	0.155583	4566	tags=42%, list=30%, signal=29%	RELA/MAPK12/MAPK3/ELK1/MAPK11/TGFB1/MYD88/MAPK14/IFNGR2/ITGB1/IRAK1/IFNGR1/NFKB1/TRAF6/JUN/TAB1/NFKBIA/JAK1/CYBA/IL12A/NFKBIB
KEGG_PROGESTERONE_MEDIATED_OOCYTE_MATURATION	KEGG_PROGESTERONE_MEDIATED_OOCYTE_MATURATION	78	-0.194054	-1.18535	0.128507	0.265829	0.165995	1039	tags=18%, list=7%, signal=17%	ANAPC13/CCNB3/GNAI1/CDK1/BUB1/PDE3B/CCNB2/CDC25C/MAPK9/IGF1/CCNA2/PIK3R1/CCNB1/CDC25A
KEGG_GAP_JUNCTION	KEGG_GAP_JUNCTION	77	0.292224	1.25615	0.129747	0.265829	0.165995	5371	tags=40%, list=36%, signal=26%	GNA11/ITPR1/MAPK3/PDGFC/ADCY4/TUBB6/PLCB4/MAP2K2/CSNK1D/ITPR3/GRB2/GNAI2/HRAS/MAPK7/PDGFB/GUCY1B1/TUBA4A/ADCY3/TUBA1A/TJP1/PDGFRB/PRKCA/TUBB1/GUCY1A1/TUBB2A/RAF1/PDGFA/ADCY9/TUBA1B/GNAI3/SRC
KEGG_T_CELL_RECEPTOR_SIGNALING_PATHWAY	KEGG_T_CELL_RECEPTOR_SIGNALING_PATHWAY	99	0.276223	1.23098	0.131937	0.265829	0.165995	4832	tags=37%, list=32%, signal=25%	RELA/PLCG1/IKBKB/NCK2/MAPK12/RHOA/MAP3K14/MAPK3/MAPK11/NFATC4/NFKBIE/MAP2K2/GRB2/PAK4/MAPK14/CD247/HRAS/MAP3K8/PPP3CC/PPP3R1/BCL10/CHP2/CDK4/PIK3CD/NFKB1/AKT1/JUN/VAV2/MALT1/NFKBIA/CBLC/NFATC1/LAT/TEC/NFKBIB/RAF1/FYN
KEGG_ALDOSTERONE_REGULATED_SODIUM_REABSORPTION	KEGG_ALDOSTERONE_REGULATED_SODIUM_REABSORPTION	34	0.348867	1.29945	0.132164	0.265829	0.165995	7158	tags=68%, list=48%, signal=35%	SLC9A3R2/MAPK3/NEDD4L/ATP1A2/FXYD2/SCNN1A/PIK3CD/ATP1B2/ATP1B3/ATP1A1/HSD11B1/PRKCA/ATP1B1/NR3C2/PIK3R3/SFN/KCNJ1/HSD11B2/ATP1A3/SGK1/FXYD4/INSR/MAPK1
KEGG_PANTOTHENATE_AND_COA_BIOSYNTHESIS	KEGG_PANTOTHENATE_AND_COA_BIOSYNTHESIS	15	-0.359646	-1.32948	0.136364	0.2703	0.168787	1791	tags=33%, list=12%, signal=29%	DPYD/BCAT2/PANK1/VNN1/PANK3
KEGG_BASAL_TRANSCRIPTION_FACTORS	KEGG_BASAL_TRANSCRIPTION_FACTORS	32	0.353995	1.29833	0.137441	0.2703	0.168787	5577	tags=47%, list=37%, signal=29%	TAF4/TAF5/TAF5L/GTF2F1/TBP/TAF10/GTF2H1/GTF2B/TAF9/GTF2H4/TBPL1/TAF11/TAF2/TAF4B/GTF2I
KEGG_TYROSINE_METABOLISM	KEGG_TYROSINE_METABOLISM	28	-0.267555	-1.23803	0.152047	0.29471	0.184029	1607	tags=25%, list=11%, signal=22%	GSTZ1/MIF/GOT2/FAH/HPD/GOT1/MAOB
KEGG_CIRCADIAN_RHYTHM_MAMMAL	KEGG_CIRCADIAN_RHYTHM_MAMMAL	12	0.451126	1.27129	0.153949	0.29471	0.184029	6231	tags=67%, list=42%, signal=39%	CSNK1E/NPAS2/CSNK1D/PER2/PER1/BHLHE40/NR1D1/CRY1
KEGG_STEROID_HORMONE_BIOSYNTHESIS	KEGG_STEROID_HORMONE_BIOSYNTHESIS	20	-0.303663	-1.2456	0.155914	0.29471	0.184029	1136	tags=30%, list=8%, signal=28%	CYP3A4/SRD5A1/SRD5A3/HSD17B7/STS/HSD17B12
KEGG_MELANOGENESIS	KEGG_MELANOGENESIS	84	0.279338	1.21397	0.156513	0.29471	0.184029	6134	tags=46%, list=41%, signal=28%	DVL1/MAPK3/CREB3/ADCY4/PLCB4/WNT11/WNT6/MAP2K2/CAMK2A/CREB3L4/GNAI2/HRAS/CAMK2B/DVL2/WNT2B/WNT9B/ADCY3/LEF1/EDN1/TCF7L1/TCF7L2/CREBBP/PRKCA/WNT10B/EP300/WNT9A/WNT7B/RAF1/WNT4/ADCY9/GNAI3/FZD6/DVL3/FZD10/FZD2/ADCY2/CALM2/CTNNB1/WNT5B
KEGG_HOMOLOGOUS_RECOMBINATION	KEGG_HOMOLOGOUS_RECOMBINATION	27	0.35631	1.26494	0.169675	0.316131	0.197406	3804	tags=41%, list=25%, signal=30%	MUS81/RAD52/TOP3B/POLD2/RAD51D/POLD1/RPA2/POLD3/TOP3A/RPA1/POLD4
KEGG_HEDGEHOG_SIGNALING_PATHWAY	KEGG_HEDGEHOG_SIGNALING_PATHWAY	43	0.31927	1.24019	0.180667	0.331945	0.20728	5596	tags=51%, list=37%, signal=32%	CSNK1E/WNT11/WNT6/SUFU/CSNK1D/WNT2B/WNT9B/BMP4/CSNK1G2/FBXW11/HHIP/STK36/PTCH1/WNT10B/GLI2/WNT9A/WNT7B/WNT4/DHH/BMP6/SMO/BMP7
KEGG_FRUCTOSE_AND_MANNOSE_METABOLISM	KEGG_FRUCTOSE_AND_MANNOSE_METABOLISM	32	-0.255412	-1.21279	0.183544	0.331945	0.20728	2319	tags=34%, list=15%, signal=29%	GMPPA/ALDOC/KHK/PFKFB4/FBP1/HK2/TPI1/ALDOA/PMM2/PFKFB1/SORD
KEGG_PATHWAYS_IN_CANCER	KEGG_PATHWAYS_IN_CANCER	290	0.234984	1.13432	0.183816	0.331945	0.20728	4873	tags=38%, list=33%, signal=26%	HSP90AB1/RELA/PIAS4/RAC1/PLCG1/FLT3LG/TRAF2/PTK2/CTBP2/IKBKB/RASSF1/RXRB/BCR/DVL1/RHOA/MAPK3/BCL2L1/RBX1/MSH6/TPM3/DAPK3/RARA/AXIN1/TP53/VEGFC/EGLN2/WNT11/ITGA3/WNT6/TGFB1/SUFU/RUNX1T1/RB1/MAP2K2/RALB/GRB2/MAX/TRAF4/HRAS/BID/CASP9/DVL2/FGF9/PDGFB/WNT2B/RALGDS/WNT9B/PIAS3/BAX/NFKB2/CTNNA1/SMAD3/FGFR1/ITGB1/MLH1/LEF1/RARB/BMP4/CDK4/RALBP1/PIK3CD/BAD/PML/CDKN1B/NFKB1/STAT3/AKT1/CDK2/ARNT/CRKL/TRAF6/…
KEGG_DNA_REPLICATION	KEGG_DNA_REPLICATION	35	0.333116	1.24449	0.185664	0.331945	0.20728	4383	tags=43%, list=29%, signal=30%	RNASEH1/POLA2/POLE3/POLD2/POLD1/RPA2/RNASEH2C/POLD3/MCM7/RPA1/POLE2/POLD4/POLA1/RFC2/PRIM2
KEGG_NATURAL_KILLER_CELL_MEDIATED_CYTOTOXICITY	KEGG_NATURAL_KILLER_CELL_MEDIATED_CYTOTOXICITY	87	0.268597	1.17523	0.195378	0.345299	0.21562	5167	tags=34%, list=34%, signal=23%	RAC1/PLCG1/IFNAR2/PTK2B/SHC1/MAPK3/NFATC4/MAP2K2/ICAM1/GRB2/CD247/HRAS/BID/SH3BP2/PPP3CC/PPP3R1/IFNGR2/CHP2/PIK3CD/IFNGR1/VAV2/PRKCA/FAS/NFATC1/LAT/SHC2/RAF1/FYN/IFNAR1/PIK3R3
KEGG_LONG_TERM_POTENTIATION	KEGG_LONG_TERM_POTENTIATION	57	0.292912	1.20155	0.198238	0.345299	0.21562	7538	tags=58%, list=50%, signal=29%	RAPGEF3/ITPR1/MAPK3/PLCB4/MAP2K2/CAMK2A/ITPR3/HRAS/CAMK2B/ATF4/PPP3CC/PPP3R1/CHP2/CACNA1C/CREBBP/PRKCA/EP300/RAF1/RAP1A/PPP1CC/RAP1B/CALM2/ARAF/RPS6KA1/GRIN2C/BRAF/PPP1CB/GRIA1/PPP1R12A/CAMK2G/MAPK1/PPP1CA/PPP3CB
KEGG_GLYCOSPHINGOLIPID_BIOSYNTHESIS_LACTO_AND_NEOLACTO_SERIES	KEGG_GLYCOSPHINGOLIPID_BIOSYNTHESIS_LACTO_AND_NEOLACTO_SERIES	18	0.392739	1.25365	0.198986	0.345299	0.21562	5805	tags=61%, list=39%, signal=37%	B3GNT3/ST3GAL3/B3GNT2/FUT7/B4GALT3/B3GALT2/FUT4/GCNT2/B4GALT4/ST3GAL4/FUT1
KEGG_GLYCOSAMINOGLYCAN_BIOSYNTHESIS_KERATAN_SULFATE	KEGG_GLYCOSAMINOGLYCAN_BIOSYNTHESIS_KERATAN_SULFATE	13	0.425985	1.23724	0.207398	0.356402	0.222552	4556	tags=54%, list=30%, signal=38%	ST3GAL3/B3GNT2/CHST1/B4GALT3/B3GNT7/ST3GAL1/B4GALT4
KEGG_STARCH_AND_SUCROSE_METABOLISM	KEGG_STARCH_AND_SUCROSE_METABOLISM	26	-0.261669	-1.1826	0.212644	0.361903	0.225988	2477	tags=54%, list=17%, signal=45%	GYS1/PGM2/HK3/GANC/MGAM/GUSB/AMY2B/GPI/HK2/GBE1/PGM1/GYS2/AGL/GAA
KEGG_ENDOMETRIAL_CANCER	KEGG_ENDOMETRIAL_CANCER	50	0.295023	1.18622	0.220721	0.372072	0.232338	3726	tags=36%, list=25%, signal=27%	MAPK3/AXIN1/ELK1/TP53/ILK/MAP2K2/GRB2/HRAS/CASP9/CTNNA1/MLH1/LEF1/PIK3CD/BAD/AKT1/TCF7L1/CCND1/TCF7L2
KEGG_SNARE_INTERACTIONS_IN_VESICULAR_TRANSPORT	KEGG_SNARE_INTERACTIONS_IN_VESICULAR_TRANSPORT	36	0.318759	1.19371	0.234043	0.390807	0.244036	5514	tags=56%, list=37%, signal=35%	VAMP1/STX4/VAMP5/VAMP2/STX3/SNAP29/STX6/GOSR2/VAMP4/VTI1B/BET1L/STX1A/SNAP23/STX2/SNAP47/STX5/STX18/STX10/TSNARE1/STX7
KEGG_B_CELL_RECEPTOR_SIGNALING_PATHWAY	KEGG_B_CELL_RECEPTOR_SIGNALING_PATHWAY	73	0.270724	1.15455	0.240466	0.39778	0.248391	3504	tags=29%, list=23%, signal=22%	RELA/RAC1/IKBKB/MAPK3/NFATC4/NFKBIE/MAP2K2/GRB2/HRAS/PPP3CC/PPP3R1/BCL10/CHP2/PIK3CD/NFKB1/AKT1/JUN/IFITM1/VAV2/MALT1/NFKBIA
KEGG_PYRIMIDINE_METABOLISM	KEGG_PYRIMIDINE_METABOLISM	88	0.258141	1.13233	0.252366	0.4136	0.258269	5243	tags=43%, list=35%, signal=28%	ENTPD1/POLR2H/POLA2/POLE3/UCKL1/POLR3F/POLD2/POLD1/POLR2J/POLR2C/POLR3C/POLR2I/POLD3/POLR1C/UPP1/POLR1E/ITPA/POLR2F/POLR2B/UCK1/PNP/CMPK2/DHODH/POLR3D/NME3/POLE2/POLD4/POLR2D/POLR2K/POLR1B/POLA1/POLR1A/PRIM2/CAD/TK2/UCK2/POLR2L/NT5C
KEGG_PROSTATE_CANCER	KEGG_PROSTATE_CANCER	83	0.259674	1.12855	0.277197	0.450127	0.281078	4764	tags=42%, list=32%, signal=29%	HSP90AB1/RELA/IKBKB/MAPK3/PDGFC/CREB3/TP53/RB1/MAP2K2/GRB2/CREB3L4/HRAS/CASP9/ATF4/PDGFB/FGFR1/LEF1/PIK3CD/BAD/CDKN1B/NFKB1/AKT1/CDK2/TCF7L1/NFKBIA/CCND1/TCF7L2/CREBBP/PDGFRB/EP300/HSP90AA1/IGF1R/RAF1/PDGFA/GSTP1
KEGG_ERBB_SIGNALING_PATHWAY	KEGG_ERBB_SIGNALING_PATHWAY	78	0.258964	1.11459	0.298209	0.474771	0.296467	5371	tags=42%, list=36%, signal=27%	PLCG1/PTK2/ERBB3/NCK2/SHC1/MAPK3/ELK1/MAP2K2/CAMK2A/GRB2/PAK4/RPS6KB2/HRAS/CAMK2B/PIK3CD/BAD/CDKN1B/AKT1/CRKL/JUN/STAT5B/GAB1/CBLC/PRKCA/MAP2K4/SHC2/HBEGF/MYC/RAF1/PIK3R3/MAP2K7/ABL1/SRC
KEGG_RENAL_CELL_CARCINOMA	KEGG_RENAL_CELL_CARCINOMA	69	0.263249	1.11458	0.298283	0.474771	0.296467	5221	tags=39%, list=35%, signal=26%	FLCN/RAC1/RAPGEF1/MAPK3/RBX1/VEGFC/EGLN2/TGFB1/MAP2K2/GRB2/PAK4/HRAS/PDGFB/PIK3CD/AKT1/ARNT/CRKL/JUN/CREBBP/GAB1/EGLN1/EP300/RAF1/ELOB/RAP1A/PIK3R3/PGF
KEGG_TOLL_LIKE_RECEPTOR_SIGNALING_PATHWAY	KEGG_TOLL_LIKE_RECEPTOR_SIGNALING_PATHWAY	84	0.254323	1.10525	0.30042	0.474771	0.296467	3504	tags=31%, list=23%, signal=24%	RELA/RAC1/IKBKB/IFNAR2/IRF3/MAPK12/MAPK3/MAPK11/MAP2K2/MYD88/MAPK14/IRF7/RIPK1/MAP2K3/MAP3K8/PIK3CD/TIRAP/IRAK1/NFKB1/AKT1/TICAM1/TOLLIP/TRAF6/JUN/TAB1/NFKBIA
KEGG_REGULATION_OF_AUTOPHAGY	KEGG_REGULATION_OF_AUTOPHAGY	18	0.355798	1.13573	0.304183	0.475189	0.296728	2388	tags=39%, list=16%, signal=33%	ATG4D/GABARAPL1/ULK2/ATG4B/GABARAPL2/GABARAP/ULK1
KEGG_NON_SMALL_CELL_LUNG_CANCER	KEGG_NON_SMALL_CELL_LUNG_CANCER	52	0.277014	1.11968	0.306054	0.475189	0.296728	3821	tags=33%, list=25%, signal=24%	PLCG1/RASSF1/RXRB/MAPK3/TP53/RB1/MAP2K2/GRB2/HRAS/CASP9/RARB/CDK4/PIK3CD/BAD/AKT1/CCND1/PRKCA
KEGG_THYROID_CANCER	KEGG_THYROID_CANCER	27	0.318286	1.12995	0.311673	0.479705	0.299548	3726	tags=37%, list=25%, signal=28%	RXRB/MAPK3/TPM3/TP53/MAP2K2/HRAS/LEF1/TCF7L1/CCND1/TCF7L2
KEGG_HISTIDINE_METABOLISM	KEGG_HISTIDINE_METABOLISM	22	-0.252962	-1.09696	0.322917	0.492726	0.307679	2619	tags=32%, list=17%, signal=26%	ALDH1A3/UROC1/ALDH9A1/ASPA/ALDH2/ALDH7A1/MAOB
KEGG_PURINE_METABOLISM	KEGG_PURINE_METABOLISM	143	0.233493	1.07906	0.334012	0.505301	0.315531	5670	tags=44%, list=38%, signal=28%	PDE4A/IMPDH2/APRT/ADCY4/ENTPD1/PDE1B/POLR2H/POLA2/POLE3/XDH/POLR3F/POLD2/PDE8B/PDE9A/POLD1/PDE2A/NPR2/NPR1/POLR2J/POLR2C/ADSL/POLR3C/GUCY1B1/POLR2I/POLD3/ADCY3/POLR1C/POLR1E/ITPA/POLR2F/ADPRM/POLR2B/PNP/AMPD2/PRUNE1/POLR3D/NME3/POLE2/POLD4/POLR2D/POLR2K/PRPS1/POLR1B/GUCY1A1/POLA1/POLR1A/PDE11A/AMPD1/PRIM2/AK4/ENPP1/PKM/GUCY2C/GMPR2/AK5/ADCY9/POLR2L/NT5C/PDE4C/AK7/ADA/ADSS2/PPAT
KEGG_INTESTINAL_IMMUNE_NETWORK_FOR_IGA_PRODUCTION	KEGG_INTESTINAL_IMMUNE_NETWORK_FOR_IGA_PRODUCTION	24	0.321704	1.11014	0.339394	0.509091	0.317898	6434	tags=50%, list=43%, signal=29%	LTBR/MAP3K14/TGFB1/TNFSF13/ICOSLG/CXCL12/CD80/ITGB7/CCL27/MADCAM1/IL15RA/CCL25
KEGG_VIBRIO_CHOLERAE_INFECTION	KEGG_VIBRIO_CHOLERAE_INFECTION	50	0.26981	1.08484	0.346847	0.514422	0.321227	3821	tags=28%, list=25%, signal=21%	PLCG1/TJP2/TCIRG1/ARF1/ATP6V0B/ATP6V0E2/ATP6AP1/ATP6V0E1/ADCY3/ATP6V0A1/ACTG1/ACTB/TJP1/PRKCA
KEGG_FC_EPSILON_RI_SIGNALING_PATHWAY	KEGG_FC_EPSILON_RI_SIGNALING_PATHWAY	65	0.257662	1.07897	0.348812	0.514422	0.321227	5289	tags=37%, list=35%, signal=24%	RAC1/PLCG1/MAPK12/MAPK3/PLA2G4B/GAB2/MAPK11/MAP2K2/GRB2/MAPK14/HRAS/MAP2K3/PIK3CD/AKT1/VAV2/PRKCA/INPP5D/MAP2K4/LAT/RAF1/IL13/FYN/PIK3R3/MAP2K7
KEGG_TASTE_TRANSDUCTION	KEGG_TASTE_TRANSDUCTION	21	0.331356	1.10204	0.352941	0.514422	0.321227	2573	tags=24%, list=17%, signal=20%	ADCY4/ITPR3/ASIC2/SCNN1A/GNB1
KEGG_INSULIN_SIGNALING_PATHWAY	KEGG_INSULIN_SIGNALING_PATHWAY	125	0.234422	1.06883	0.354573	0.514422	0.321227	3230	tags=29%, list=22%, signal=23%	RAPGEF1/IKBKB/GCK/SH2B2/RPS6/PPP1R3C/SHC1/MAPK3/PHKA2/MKNK2/HK1/PRKCZ/PRKAR1B/ELK1/PYGL/FLOT2/MAP2K2/PRKAG1/TSC1/PRKAG2/PRKAB1/GRB2/RPS6KB2/HRAS/PYGB/PTPN1/FLOT1/PPP1R3B/PTPRF/PIK3CD/BAD/AKT1/TRIP10/EXOC7/PHKG1/CRKL
KEGG_GLYCOSAMINOGLYCAN_BIOSYNTHESIS_CHONDROITIN_SULFATE	KEGG_GLYCOSAMINOGLYCAN_BIOSYNTHESIS_CHONDROITIN_SULFATE	21	0.326317	1.08529	0.369212	0.530272	0.331125	6563	tags=57%, list=44%, signal=32%	CHST14/CSGALNACT1/B3GAT1/CHST15/CHST3/B3GAT3/CHST12/B3GALT6/XYLT2/B3GAT2/UST/CHST7
KEGG_PANCREATIC_CANCER	KEGG_PANCREATIC_CANCER	68	0.25259	1.06533	0.37149	0.530272	0.331125	3680	tags=32%, list=25%, signal=25%	RELA/RAC1/IKBKB/MAPK3/BCL2L1/TP53/VEGFC/TGFB1/RB1/RALB/CASP9/RALGDS/SMAD3/CDK4/RALBP1/PIK3CD/BAD/NFKB1/STAT3/AKT1/RALA/CCND1
KEGG_TYPE_I_DIABETES_MELLITUS	KEGG_TYPE_I_DIABETES_MELLITUS	14	-0.271185	-0.992956	0.41453	0.584125	0.364752	10929	tags=100%, list=73%, signal=27%	FAS/IL12A/PTPRN2/GZMB/TNF/LTA/FASLG/ICA1/IL1B/PRF1/CD86/CPE/HSPD1
KEGG_CYTOKINE_CYTOKINE_RECEPTOR_INTERACTION	KEGG_CYTOKINE_CYTOKINE_RECEPTOR_INTERACTION	179	0.218549	1.02806	0.416918	0.584125	0.364752	3089	tags=21%, list=21%, signal=17%	FLT3LG/LTBR/IFNAR2/IL17RA/TNFRSF1A/CCL26/PDGFC/TNFRSF11A/ACVR2B/CXCL16/VEGFC/PLEKHO2/TGFB1/TNFSF12/CSF3/TNFSF13/TNFSF14/IL1R1/INHBB/FLT1/ACVR1B/ACVRL1/FLT4/CCL21/CLCF1/PDGFB/IFNGR2/CXCL3/CCL14/TNFRSF1B/IL6R/AMH/TNFRSF18/CXCL12/TNFRSF19/IFNGR1/TNFRSF25/IL3RA
KEGG_LINOLEIC_ACID_METABOLISM	KEGG_LINOLEIC_ACID_METABOLISM	10	-0.31083	-1.00631	0.419118	0.584125	0.364752	3876	tags=60%, list=26%, signal=45%	CYP3A5/PLA2G4A/ALOX15/PLA2G6/CYP3A4/PLA2G5
KEGG_CELL_ADHESION_MOLECULES_CAMS	KEGG_CELL_ADHESION_MOLECULES_CAMS	94	0.22908	1.01571	0.438743	0.6067	0.378849	4062	tags=32%, list=27%, signal=23%	L1CAM/JAM3/ICAM3/PECAM1/CD34/SELP/NECTIN2/CLDN5/OCLN/NLGN2/ICAM1/ICOSLG/CADM3/CD58/ITGA9/NLGN4X/ITGB1/CLDN11/PTPRF/CD99/CDH2/JAM2/CDH5/ESAM/MPZ/CLDN19/NFASC/MAG/PVR/CD80
KEGG_FOCAL_ADHESION	KEGG_FOCAL_ADHESION	182	0.215511	1.01298	0.447581	0.614122	0.383484	5221	tags=38%, list=35%, signal=25%	CCND3/PIP5K1C/RAC1/PTK2/VASP/ACTN4/MYL12A/ITGB4/RAPGEF1/FLNA/SHC1/RHOA/MAPK3/PDGFC/FLNB/ELK1/ACTN1/VEGFC/CAV3/ILK/BCAR1/ITGA3/PARVB/ZYX/GRB2/FLT1/PAK4/VWF/FLT4/HRAS/ITGA9/RELN/PDGFB/ITGB1/DOCK1/MYL9/PIK3CD/PXN/BAD/TNXB/AKT1/ITGA10/CRKL/DIAPH1/LAMB2/JUN/ACTG1/VAV2/ACTB/CCND1/ITGB3/PDGFRB/PRKCA/VCL/IGF1R/ITGA5/FLNC/SHC2/ACTN3/RAF1/PDGFA/BIRC2/FYN/ITGA7/RAP1A/ITGB5/PIK3R3/PPP1CC/PGF
KEGG_SPHINGOLIPID_METABOLISM	KEGG_SPHINGOLIPID_METABOLISM	32	0.279019	1.02334	0.452607	0.616241	0.384807	5399	tags=44%, list=36%, signal=28%	SPHK1/CERK/SMPD2/SMPD4/ASAH1/PLPP2/NEU1/UGT8/PLPP1/SPTLC2/DEGS2/GALC/SMPD3/ARSA
KEGG_CALCIUM_SIGNALING_PATHWAY	KEGG_CALCIUM_SIGNALING_PATHWAY	142	0.218956	1.01196	0.457782	0.61853	0.386237	4945	tags=34%, list=33%, signal=23%	GNA11/PLCG1/PTK2B/SPHK1/ERBB3/ITPR1/PHKA2/ADORA2A/ADCY4/PDE1B/CACNA1H/PLCB4/NOS3/PPID/CAMK2A/ITPR3/PLCD1/CAMK2B/ATP2A3/PPP3CC/EDNRA/PPP3R1/ADCY3/CHP2/OXTR/PLCD4/PLCD3/CACNA1C/PHKG1/ATP2B3/ITPKB/PDGFRB/ADRA1B/PRKCA/F2R/CYSLTR2/PTGER1/CACNA1D/SLC25A6/ATP2A1/ADORA2B/PHKG2/RYR2/ATP2B2/ITPKA/PLN/BDKRB2/ADCY9
KEGG_OLFACTORY_TRANSDUCTION	KEGG_OLFACTORY_TRANSDUCTION	23	0.301533	1.02114	0.464945	0.623449	0.389308	8450	tags=61%, list=56%, signal=27%	CAMK2A/CAMK2B/ADCY3/ARRB2/GNAL/CALM2/GUCY2D/CAMK2G/OR51D1/PRKG2/OR51E1/CNGA3/CALM3/GUCA1B
KEGG_MISMATCH_REPAIR	KEGG_MISMATCH_REPAIR	22	0.297026	0.996896	0.471605	0.627625	0.391915	4253	tags=41%, list=28%, signal=29%	MSH6/POLD2/POLD1/RPA2/POLD3/MLH1/RPA1/POLD4/RFC2
KEGG_SMALL_CELL_LUNG_CANCER	KEGG_SMALL_CELL_LUNG_CANCER	79	0.23194	1.00159	0.482613	0.637482	0.398071	3680	tags=33%, list=25%, signal=25%	RELA/PIAS4/TRAF2/PTK2/IKBKB/RXRB/BCL2L1/TP53/ITGA3/RB1/MAX/TRAF4/CASP9/PIAS3/ITGB1/RARB/CDK4/PIK3CD/CDKN1B/NFKB1/AKT1/CDK2/TRAF6/LAMB2/NFKBIA/CCND1
KEGG_BLADDER_CANCER	KEGG_BLADDER_CANCER	38	0.261044	0.986956	0.5	0.653621	0.408149	1899	tags=24%, list=13%, signal=21%	RASSF1/MAPK3/DAPK3/TP53/VEGFC/RPS6KA5/RB1/MAP2K2/HRAS
KEGG_NOD_LIKE_RECEPTOR_SIGNALING_PATHWAY	KEGG_NOD_LIKE_RECEPTOR_SIGNALING_PATHWAY	53	0.240601	0.978453	0.502217	0.653621	0.408149	4820	tags=34%, list=32%, signal=23%	HSP90AB1/RELA/IKBKB/MAPK12/MAPK3/NOD1/MAPK11/MAPK14/NFKB1/TRAF6/TAB1/NFKBIA/HSP90AA1/RIPK2/NFKBIB/TRIP6/SUGT1/BIRC2
KEGG_COLORECTAL_CANCER	KEGG_COLORECTAL_CANCER	62	0.234444	0.978737	0.511327	0.660619	0.412519	3726	tags=32%, list=25%, signal=24%	RAC1/RHOA/MAPK3/MSH6/AXIN1/TP53/TGFB1/CASP9/RALGDS/BAX/SMAD3/MLH1/LEF1/PIK3CD/BAD/AKT1/JUN/TCF7L1/CCND1/TCF7L2
KEGG_GLIOMA	KEGG_GLIOMA	59	0.231317	0.958103	0.542982	0.696433	0.434882	4723	tags=36%, list=32%, signal=24%	PLCG1/SHC1/MAPK3/TP53/RB1/MAP2K2/CAMK2A/GRB2/HRAS/CAMK2B/PDGFB/CDK4/PIK3CD/AKT1/CCND1/PDGFRB/PRKCA/IGF1R/SHC2/RAF1/PDGFA
KEGG_LONG_TERM_DEPRESSION	KEGG_LONG_TERM_DEPRESSION	52	0.232775	0.940874	0.552691	0.703786	0.439474	5282	tags=38%, list=35%, signal=25%	GNA11/ITPR1/MAPK3/PLA2G4B/PLCB4/MAP2K2/ITPR3/GNA12/GNAI2/HRAS/GUCY1B1/PPP2CB/PRKCA/GUCY1A1/IGF1R/PPP2R1A/RAF1/GNAZ/PPP2CA/GNAI3
KEGG_ABC_TRANSPORTERS	KEGG_ABC_TRANSPORTERS	33	0.253336	0.937027	0.569918	0.713737	0.445688	4194	tags=39%, list=28%, signal=28%	ABCB9/TAP2/ABCB10/ABCD4/ABCA5/ABCG2/ABCA2/ABCA3/TAP1/ABCC10/ABCC5/ABCB1/ABCG1
KEGG_GALACTOSE_METABOLISM	KEGG_GALACTOSE_METABOLISM	24	-0.217317	-0.955237	0.570621	0.713737	0.445688	3418	tags=50%, list=23%, signal=39%	PFKM/PGM2/HK3/GANC/MGAM/B4GALT1/HK2/GLA/GALK2/PGM1/GLB1/GAA
KEGG_GLYCOSPHINGOLIPID_BIOSYNTHESIS_GLOBO_SERIES	KEGG_GLYCOSPHINGOLIPID_BIOSYNTHESIS_GLOBO_SERIES	10	0.352837	0.934271	0.572603	0.713737	0.445688	7331	tags=80%, list=49%, signal=41%	A4GALT/NAGA/ST3GAL1/FUT1/GBGT1/HEXB/ST3GAL2/HEXA
KEGG_SELENOAMINO_ACID_METABOLISM	KEGG_SELENOAMINO_ACID_METABOLISM	24	0.268098	0.925157	0.590303	0.726948	0.453937	5865	tags=50%, list=39%, signal=30%	MAT2A/LCMT1/MAT2B/GGT5/METTL6/HEMK1/GGT7/GGT1/SCLY/CTH/MARS1/AHCYL1
KEGG_RIBOFLAVIN_METABOLISM	KEGG_RIBOFLAVIN_METABOLISM	14	0.310744	0.919856	0.598958	0.726948	0.453937	8086	tags=64%, list=54%, signal=30%	ACP6/MTMR7/MTMR2/ENPP1/RFK/MTMR6/ENPP3/ACP5/ACP4
KEGG_AMINOACYL_TRNA_BIOSYNTHESIS	KEGG_AMINOACYL_TRNA_BIOSYNTHESIS	41	0.236876	0.91336	0.59954	0.726948	0.453937	6630	tags=49%, list=44%, signal=27%	CARS1/KARS1/TARS3/VARS1/VARS2/FARSA/NARS1/RARS1/YARS1/QARS1/WARS1/SARS2/SARS1/HARS2/MARS1/TARS2/HARS1/FARSB/AARS2/PARS2
KEGG_ALLOGRAFT_REJECTION	KEGG_ALLOGRAFT_REJECTION	10	0.342859	0.90785	0.606849	0.726948	0.453937	5803	tags=40%, list=39%, signal=25%	CD80/FAS/IL12A/GZMB
KEGG_COMPLEMENT_AND_COAGULATION_CASCADES	KEGG_COMPLEMENT_AND_COAGULATION_CASCADES	54	0.224087	0.911806	0.607778	0.726948	0.453937	6906	tags=46%, list=46%, signal=25%	C7/VWF/SERPINA5/C4A/CFI/C1R/CD59/CD46/CFB/F2R/PLAT/SERPING1/C6/F2/F12/BDKRB2/MASP2/C5/C3/FGB/CD55/C1S/SERPIND1/CFH/F10
KEGG_PROXIMAL_TUBULE_BICARBONATE_RECLAMATION	KEGG_PROXIMAL_TUBULE_BICARBONATE_RECLAMATION	20	0.275377	0.90752	0.607843	0.726948	0.453937	4471	tags=50%, list=30%, signal=35%	ATP1A2/FXYD2/SLC25A10/ATP1B2/AQP1/ATP1B3/ATP1A1/GLUD1/GLS2/ATP1B1
KEGG_GRAFT_VERSUS_HOST_DISEASE	KEGG_GRAFT_VERSUS_HOST_DISEASE	10	-0.271113	-0.877725	0.621324	0.738082	0.46089	10929	tags=100%, list=73%, signal=27%	FAS/GZMB/TNF/IL6/FASLG/IL1B/PRF1/CD86/KLRD1
KEGG_GLYCEROPHOSPHOLIPID_METABOLISM	KEGG_GLYCEROPHOSPHOLIPID_METABOLISM	64	0.217484	0.911319	0.63412	0.748262	0.467246	4725	tags=38%, list=32%, signal=26%	DGKQ/DGKZ/PLA2G4B/LYPLA2/LPCAT4/PLD2/PISD/AGPAT1/LCAT/CHKB/PLPP2/ETNK2/DGKG/ADPRM/MBOAT1/GPAT2/LPCAT1/CDS2/PHOSPHO1/DGKD/CDIPT/PGS1/LPCAT2/PLPP1
KEGG_MTOR_SIGNALING_PATHWAY	KEGG_MTOR_SIGNALING_PATHWAY	49	0.217702	0.872323	0.665537	0.776316	0.484765	7174	tags=51%, list=48%, signal=27%	RPS6/MAPK3/ULK2/STK11/VEGFC/TSC1/RPS6KB2/ULK1/PIK3CD/STRADA/AKT1/TSC2/EIF4E2/RHEB/PIK3R3/PGF/MTOR/PRKAA1/RPS6KA1/AKT3/BRAF/EIF4B/RICTOR/MAPK1/CAB39
KEGG_NITROGEN_METABOLISM	KEGG_NITROGEN_METABOLISM	17	-0.218141	-0.853857	0.666667	0.776316	0.484765	11724	tags=100%, list=78%, signal=22%	GLUD1/GLS2/CTH/CA4/CA12/CA14/CA13/GLS/CA8/CA9/CA5B/ASNS/CA3/CA5A/GLUL/CA2
KEGG_DRUG_METABOLISM_OTHER_ENZYMES	KEGG_DRUG_METABOLISM_OTHER_ENZYMES	22	0.247928	0.832111	0.706173	0.816945	0.510135	3256	tags=27%, list=22%, signal=21%	IMPDH2/UCKL1/XDH/UPP1/ITPA/UCK1
KEGG_PROTEASOME	KEGG_PROTEASOME	41	0.212871	0.820797	0.745685	0.857053	0.53518	8891	tags=66%, list=59%, signal=27%	PSMB10/PSME1/PSME2/PSMB8/PSMC3/PSMB3/PSMB9/PSMF1/PSMC1/PSMC5/PSMD4/PSMD8/PSME3/SEM1/PSMA7/PSMB4/PSMD3/PSMA6/PSMB2/POMP/PSMD11/PSMB1/PSMB6/PSMD2/PSMD6/PSMD12/PSME4
KEGG_MELANOMA	KEGG_MELANOMA	60	-0.154248	-0.863036	0.753247	0.860159	0.53712	2014	tags=23%, list=13%, signal=20%	E2F3/FGF10/MITF/PIK3R2/E2F2/AKT2/CDH1/CDKN2A/FGF2/PDGFD/PTEN/IGF1/E2F1/PIK3R1
KEGG_OOCYTE_MEIOSIS	KEGG_OOCYTE_MEIOSIS	97	0.186079	0.827727	0.790188	0.896559	0.55985	5237	tags=37%, list=35%, signal=24%	PPP2R5B/MAPK12/ITPR1/MAD2L2/MAPK3/ADCY4/RBX1/CAMK2A/ITPR3/CDC26/CDC16/ANAPC7/CUL1/CAMK2B/PPP2R5C/YWHAH/PPP3CC/ANAPC5/PPP3R1/ADCY3/CHP2/YWHAQ/YWHAB/CDK2/FBXW11/ANAPC1/PPP2CB/PGR/IGF1R/ANAPC4/PPP2R1A/ADCY9/PPP2R5D/SPDYA/PPP1CC/PPP2CA
KEGG_OTHER_GLYCAN_DEGRADATION	KEGG_OTHER_GLYCAN_DEGRADATION	13	-0.211405	-0.765744	0.8	0.901433	0.562893	11824	tags=23%, list=79%, signal=5%	AGA/FUCA2/GLB1
KEGG_AUTOIMMUNE_THYROID_DISEASE	KEGG_AUTOIMMUNE_THYROID_DISEASE	12	0.267178	0.752916	0.808568	0.901433	0.562893	6977	tags=42%, list=47%, signal=22%	TSHB/CD80/FAS/GZMB/TSHR
KEGG_GLYCOSAMINOGLYCAN_BIOSYNTHESIS_HEPARAN_SULFATE	KEGG_GLYCOSAMINOGLYCAN_BIOSYNTHESIS_HEPARAN_SULFATE	21	0.223858	0.74452	0.809762	0.901433	0.562893	5704	tags=43%, list=38%, signal=27%	HS3ST1/B3GAT1/B3GAT3/NDST2/HS3ST2/B3GALT6/HS6ST1/XYLT2/B3GAT2
KEGG_ARACHIDONIC_ACID_METABOLISM	KEGG_ARACHIDONIC_ACID_METABOLISM	34	-0.166763	-0.786292	0.816327	0.903061	0.56391	2323	tags=26%, list=15%, signal=22%	CBR1/PLA2G6/EPHX2/CYP4F2/PTGES2/GPX4/GPX7/PLA2G5/CYP2B6
KEGG_ADIPOCYTOKINE_SIGNALING_PATHWAY	KEGG_ADIPOCYTOKINE_SIGNALING_PATHWAY	61	0.179733	0.747724	0.843243	0.924299	0.577172	1480	tags=16%, list=10%, signal=15%	RELA/TRAF2/IKBKB/RXRB/TNFRSF1A/STK11/NFKBIE/PRKAG1/PRKAG2/PRKAB1
KEGG_PRIMARY_IMMUNODEFICIENCY	KEGG_PRIMARY_IMMUNODEFICIENCY	27	0.204856	0.727263	0.845969	0.924299	0.577172	6113	tags=37%, list=41%, signal=22%	JAK3/TAP2/RFXANK/CIITA/RFXAP/TAP1/IL2RG/UNG/ADA/IKBKG
KEGG_TYPE_II_DIABETES_MELLITUS	KEGG_TYPE_II_DIABETES_MELLITUS	40	0.187525	0.718118	0.866898	0.941356	0.587822	800	tags=12%, list=5%, signal=12%	IKBKB/GCK/MAPK3/HK1/PRKCZ
KEGG_O_GLYCAN_BIOSYNTHESIS	KEGG_O_GLYCAN_BIOSYNTHESIS	25	0.196357	0.687159	0.876647	0.945417	0.590359	5883	tags=52%, list=39%, signal=32%	GALNT15/GALNT12/GALNT2/GALNT17/GALNT6/GCNT1/GCNT4/ST3GAL1/GALNT10/C1GALT1C1/GCNT3/GALNT18/GALNT1
KEGG_LYSOSOME	KEGG_LYSOSOME	115	0.16916	0.766455	0.881321	0.945417	0.590359	3473	tags=23%, list=23%, signal=18%	CLTA/TCIRG1/M6PR/AP3D1/ABCB9/GNPTG/AP4M1/ATP6V0B/GGA1/CLTB/HYAL1/LAMP1/CTSF/PPT2/ATP6AP1/GGA3/DNASE2/LAPTM4B/ASAH1/NAGA/SGSH/ATP6V0A1/HGSNAT/NEU1/ABCA2/AP4S1/ARSG
KEGG_ETHER_LIPID_METABOLISM	KEGG_ETHER_LIPID_METABOLISM	23	0.200378	0.678576	0.897909	0.957409	0.597847	4725	tags=35%, list=32%, signal=24%	PLA2G4B/LPCAT4/PLD2/PLPP2/PAFAH1B3/LPCAT1/LPCAT2/PLPP1
KEGG_CYSTEINE_AND_METHIONINE_METABOLISM	KEGG_CYSTEINE_AND_METHIONINE_METABOLISM	30	0.183807	0.666396	0.911589	0.964657	0.602373	6688	tags=53%, list=45%, signal=30%	MAT2A/AMD1/MAT2B/DNMT3A/SMS/APIP/MTAP/ENOPH1/DNMT3B/CDO1/CTH/DNMT1/AHCYL1/SRM/ADI1/SDS
KEGG_N_GLYCAN_BIOSYNTHESIS	KEGG_N_GLYCAN_BIOSYNTHESIS	45	0.173591	0.67872	0.915607	0.964657	0.602373	3794	tags=27%, list=25%, signal=20%	MGAT4B/MGAT5/MAN1C1/MGAT1/MAN1B1/MGAT3/MAN2A2/DPM3/B4GALT3/RPN1/ST6GAL1/ALG3
KEGG_GLYCOSPHINGOLIPID_BIOSYNTHESIS_GANGLIO_SERIES	KEGG_GLYCOSPHINGOLIPID_BIOSYNTHESIS_GANGLIO_SERIES	14	0.21027	0.622435	0.928385	0.972333	0.607166	8012	tags=64%, list=53%, signal=30%	ST6GALNAC6/ST3GAL5/ST3GAL1/ST6GALNAC4/HEXB/ST3GAL2/HEXA/SLC33A1/ST6GALNAC5
KEGG_NEUROACTIVE_LIGAND_RECEPTOR_INTERACTION	KEGG_NEUROACTIVE_LIGAND_RECEPTOR_INTERACTION	148	0.153448	0.711413	0.941117	0.979869	0.611872	7480	tags=47%, list=50%, signal=24%	PTH1R/ADORA2A/P2RY2/CHRNE/EDNRA/GRIK5/S1PR1/OXTR/GABBR1/PTGIR/PARD3/ADRA2C/AVPR2/CHRNB1/GPR83/TSHB/ADRA1B/F2R/ADRA2B/CYSLTR2/PTGER1/CHRNA1/P2RY14/F2/TSPO/GRIK4/ADORA2B/GRIK3/LEPR/P2RY6/BDKRB2/HCRTR1/THRA/RXFP1/CHRNB4/P2RY1/NPY1R/CHRNA3/HRH2/VIPR2/GABBR2/GLP2R/CHRNA10/TACR1/F2RL1/GLRB/CNR1/OPRD1/CCKBR/GRM8/ADRA2A/GRIN2C/F2RL3/HTR1F/GPR35/LHB/HTR1E/GRIA1/TSHR/P2RX3/HTR6/NTSR2/S1PR3/PTGER4/PLG/GHSR/…
KEGG_GLYCOSAMINOGLYCAN_DEGRADATION	KEGG_GLYCOSAMINOGLYCAN_DEGRADATION	18	-0.158823	-0.629802	0.953052	0.986492	0.616008	2163	tags=28%, list=14%, signal=24%	GUSB/HS3ST3B1/IDUA/GLB1/IDS
KEGG_VIRAL_MYOCARDITIS	KEGG_VIRAL_MYOCARDITIS	44	0.15571	0.607409	0.964286	0.992317	0.619645	4062	tags=27%, list=27%, signal=20%	RAC1/MYH9/ICAM1/MYH7B/BID/CASP9/DMD/ACTG1/ACTB/CCND1/MYH4/CD80
KEGG_PROTEIN_EXPORT	KEGG_PROTEIN_EXPORT	22	0.162625	0.545813	0.97284	0.995	0.62132	8520	tags=55%, list=57%, signal=24%	SRP68/SEC11A/SEC61A2/SPCS2/SPCS1/SEC62/HSPA5/SRP9/SRP72/SRP19/SEC11C/SEC61B
KEGG_AMINO_SUGAR_AND_NUCLEOTIDE_SUGAR_METABOLISM	KEGG_AMINO_SUGAR_AND_NUCLEOTIDE_SUGAR_METABOLISM	41	0.142581	0.549771	0.978136	0.995	0.62132	7331	tags=44%, list=49%, signal=22%	GCK/HK1/RENBP/UXS1/CYB5R1/GALK1/MPI/GMPPB/NANS/FCSK/GALT/UAP1/HEXB/AMDHD2/GFPT2/CMAS/UGDH/HEXA
KEGG_NON_HOMOLOGOUS_END_JOINING	KEGG_NON_HOMOLOGOUS_END_JOINING	12	0.173272	0.488285	0.987952	0.999243	0.62397	2882	tags=17%, list=19%, signal=13%	XRCC6/POLL
KEGG_GLYCOSYLPHOSPHATIDYLINOSITOL_GPI_ANCHOR_BIOSYNTHESIS	KEGG_GLYCOSYLPHOSPHATIDYLINOSITOL_GPI_ANCHOR_BIOSYNTHESIS	24	-0.108077	-0.475062	0.99435	1	0.624442	3158	tags=33%, list=21%, signal=26%	PIGG/PIGS/PIGB/PGAP1/PIGV/PIGP/PIGF/PIGK
KEGG_HEMATOPOIETIC_CELL_LINEAGE	KEGG_HEMATOPOIETIC_CELL_LINEAGE	64	0.121714	0.510015	1	1	0.624442	4234	tags=20%, list=28%, signal=15%	FLT3LG/CD34/ITGA3/CSF3/IL1R1/IL6R/CD9/IL3RA/CD37/CD59/ITGB3/IL4R/ITGA5
KEGG_GAP_JUNCTION	KEGG_GAP_JUNCTION	75	0.159081	0.610691	0.981481	0.992572	0.729618	3310	tags=20%, list=22%, signal=16%	TUBB6/HRAS/GNAI3/MAP2K2/PRKCG/MAPK7/TUBA1A/PDGFB/MAPK3/TUBB2A/CSNK1D/TUBB/GNA11/SRC/TUBB4B
KEGG_O_GLYCAN_BIOSYNTHESIS	KEGG_O_GLYCAN_BIOSYNTHESIS	23	-0.152278	-0.588566	0.989796	0.995357	0.731665	1278	tags=39%, list=8%, signal=36%	GCNT3/GALNT11/ST3GAL2/ST3GAL1/GCNT4/GALNT3/B4GALT5/GALNT10/GALNT16
KEGG_AXON_GUIDANCE	KEGG_AXON_GUIDANCE	123	0.133935	0.54466	0.998957	0.998957	0.734311	5336	tags=28%, list=35%, signal=18%	RGS3/HRAS/PAK4/FES/RAC1/NFATC4/GNAI3/EFNA4/MAPK3/ROBO2/EPHB4/EFNA1/NCK1/NTN3/EPHB6/SEMA4F/UNC5B/RHOD/PPP3CB/PPP3CC/SEMA4A/GNAI2/LIMK2/EFNB1/RAC3/SEMA4G/SEMA4D/RHOA/PLXNB3/SEMA3B/EPHB1/EFNB3/SRGAP2/ABL1

## Sheet: gsea_kegg_MKI67
Single gene GSEA results for MKI67
ID	Description	setSize	enrichmentScore	NES	pvalue	p.adjust	qvalues	rank	leading_edge	core_enrichment
KEGG_ALZHEIMERS_DISEASE	KEGG_ALZHEIMERS_DISEASE	143	0.456414	2.97533	1e-10	1.36154e-09	8.90688e-10	1710	tags=47%, list=11%, signal=42%	MME/ATP5F1A/CHP1/LPL/ATP5MC3/UQCRFS1/NDUFS1/SDHA/ATP5F1B/NDUFB5/NDUFA4/CYCS/NDUFV1/SDHD/COX6A1/NDUFA10/UQCRC1/COX5A/ATP5MC1/NDUFS2/UQCRC2/UQCR10/COX5B/ATP5F1C/NDUFS7/NDUFA9/NDUFB3/UQCRB/UQCR11/NDUFS3/COX8A/NDUFS4/NDUFA5/NDUFS8/ATP5PB/NDUFA8/ATP5F1D/COX7C/NDUFV2/CYC1/ATP5PO/NDUFA4L2/IDE/GSK3B/COX7B/HSD17B10/NDUFB6/COX6B1/COX7B2/NDUFB8/SDHB/NDUFAB1/NCSTN/NDUFS6/ATP5PD/SDHC/NDUFA7/COX7A1/ATP5F1E/NDU…
KEGG_BUTANOATE_METABOLISM	KEGG_BUTANOATE_METABOLISM	26	0.765152	3.46766	1e-10	1.36154e-09	8.90688e-10	1833	tags=77%, list=12%, signal=68%	BDH1/HMGCS1/ECHS1/ALDH7A1/ABAT/ACAT2/OXCT1/PDHA1/ACAT1/PDHB/ACADS/ALDH5A1/EHHADH/HADH/L2HGDH/AACS/BDH2/HADHA/ACSM1/ALDH2
KEGG_CITRATE_CYCLE_TCA_CYCLE	KEGG_CITRATE_CYCLE_TCA_CYCLE	28	0.864354	4.02268	1e-10	1.36154e-09	8.90688e-10	1279	tags=86%, list=9%, signal=79%	MDH1/PCK2/ACO2/PDHA1/FH/SDHA/PDHB/IDH1/DLAT/CS/SUCLG1/DLD/PC/SDHD/IDH3B/OGDH/MDH2/ACLY/PCK1/ACO1/SUCLG2/SDHB/SDHC/SUCLA2
KEGG_FATTY_ACID_METABOLISM	KEGG_FATTY_ACID_METABOLISM	33	0.73037	3.5997	1e-10	1.36154e-09	8.90688e-10	1833	tags=67%, list=12%, signal=59%	ECHS1/ALDH7A1/ACAT2/ACADSB/CPT2/ACAT1/ACADS/ECI2/ACADL/ACAA2/ACSL3/EHHADH/HADH/HADHB/HADHA/ACSL1/ACADVL/ACOX1/ACADM/ACSL4/ECI1/ALDH2
KEGG_HUNTINGTONS_DISEASE	KEGG_HUNTINGTONS_DISEASE	154	0.388027	2.59954	1e-10	1.36154e-09	8.90688e-10	1759	tags=44%, list=12%, signal=39%	ATP5F1A/ATP5MC3/UQCRFS1/NDUFS1/DNAH2/SDHA/VDAC1/UCP1/SLC25A4/ATP5F1B/NDUFB5/NDUFA4/CYCS/NDUFV1/SDHD/COX6A1/NDUFA10/UQCRC1/COX5A/ATP5MC1/NDUFS2/UQCRC2/UQCR10/COX5B/ATP5F1C/NDUFS7/NDUFA9/NDUFB3/UQCRB/UQCR11/NDUFS3/COX8A/VDAC3/NDUFS4/NDUFA5/NDUFS8/ATP5PB/NDUFA8/ATP5F1D/COX7C/NDUFV2/CYC1/ATP5PO/NDUFA4L2/COX7B/NDUFB6/COX6B1/COX7B2/NDUFB8/SDHB/NDUFAB1/NDUFS6/ATP5PD/SDHC/NDUFA7/COX7A1/AP2S1/DNAL1/ATP5F1…
KEGG_OXIDATIVE_PHOSPHORYLATION	KEGG_OXIDATIVE_PHOSPHORYLATION	108	0.65261	4.19081	1e-10	1.36154e-09	8.90688e-10	1690	tags=65%, list=11%, signal=58%	ATP5F1A/ATP5MC3/UQCRFS1/NDUFS1/SDHA/ATP6V1D/ATP5F1B/NDUFB5/NDUFA4/ATP6V1H/NDUFV1/SDHD/COX6A1/NDUFA10/UQCRC1/COX5A/ATP5MC1/NDUFS2/UQCRC2/UQCR10/COX5B/ATP5F1C/NDUFS7/NDUFA9/NDUFB3/UQCRB/UQCR11/NDUFS3/COX8A/ATP6V1A/NDUFS4/NDUFA5/COX15/NDUFS8/ATP5PB/NDUFA8/NDUFA11/ATP5F1D/COX7C/NDUFV2/CYC1/ATP6V1E2/ATP12A/ATP5PO/NDUFA4L2/COX7B/NDUFB6/COX10/COX6B1/COX7B2/NDUFB8/SDHB/ATP5MF/NDUFAB1/NDUFS6/ATP5PD/SDHC/N…
KEGG_PARKINSONS_DISEASE	KEGG_PARKINSONS_DISEASE	107	0.582214	3.74896	1e-10	1.36154e-09	8.90688e-10	2053	tags=64%, list=14%, signal=56%	ATP5F1A/ATP5MC3/UQCRFS1/NDUFS1/SDHA/VDAC1/SLC25A4/ATP5F1B/NDUFB5/NDUFA4/CYCS/NDUFV1/SDHD/COX6A1/NDUFA10/UQCRC1/COX5A/ATP5MC1/NDUFS2/UQCRC2/UQCR10/COX5B/ATP5F1C/NDUFS7/NDUFA9/NDUFB3/UQCRB/UQCR11/NDUFS3/COX8A/VDAC3/NDUFS4/NDUFA5/NDUFS8/ATP5PB/NDUFA8/ATP5F1D/COX7C/NDUFV2/CYC1/ATP5PO/NDUFA4L2/COX7B/NDUFB6/COX6B1/COX7B2/NDUFB8/SDHB/NDUFAB1/NDUFS6/ATP5PD/SDHC/NDUFA7/COX7A1/ATP5F1E/NDUFC1/COX7A2/NDUFA3/…
KEGG_PEROXISOME	KEGG_PEROXISOME	70	0.483087	2.88829	1e-10	1.36154e-09	8.90688e-10	2218	tags=46%, list=15%, signal=39%	ACOX2/SLC25A17/PEX3/CRAT/PMVK/PECR/IDH1/ECI2/PXMP4/AMACR/MLYCD/PEX19/ACSL3/EHHADH/PIPOX/HACL1/CAT/ACSL1/PHYH/ABCD1/PRDX1/ECH1/DHRS4/ACOX1/NOS2/SCP2/ACSL4/ABCD3/CROT/PEX11A/PEX11G/EPHX2
KEGG_PROPANOATE_METABOLISM	KEGG_PROPANOATE_METABOLISM	29	0.815259	3.78195	1e-10	1.36154e-09	8.90688e-10	1833	tags=83%, list=12%, signal=73%	ACSS2/ACACA/PCCB/ECHS1/ALDH7A1/ABAT/ACAT2/ACAT1/ACSS3/MMUT/PCCA/SUCLG1/HIBCH/LDHB/MLYCD/EHHADH/HADHA/MCEE/LDHC/SUCLG2/SUCLA2/ALDH6A1/ACADM/ALDH2
KEGG_PYRUVATE_METABOLISM	KEGG_PYRUVATE_METABOLISM	36	0.681837	3.44347	1e-10	1.36154e-09	8.90688e-10	1833	tags=69%, list=12%, signal=61%	ME1/ACSS2/ACACA/MDH1/ALDH7A1/ACAT2/PCK2/PDHA1/PKLR/ACAT1/PDHB/HAGH/DLAT/DLD/PC/LDHB/MDH2/PCK1/LDHD/ME2/LDHC/ACYP2/GRHPR/GLO1/ALDH2
KEGG_RIBOSOME	KEGG_RIBOSOME	84	-0.828311	-3.61613	1e-10	1.36154e-09	8.90688e-10	1301	tags=86%, list=9%, signal=79%	RPL36/RPL6/RPL26/RPS15A/RPL8/RPS2/RPL7A/RPL13/RPL27/UBA52/RPL39/RPL21/RPS9/RPL36A/RPS25/RPS29/RPL7/RPL5/RPS17/RPL3/RPS7/RPS4X/RPS8/RPS24/RPS26/RPL29/RPL28/RPS6/RPL38/RPS5/RPS12/RPL13A/RPL35A/RPL4/RPS21/RPL9/RPS27A/RPS18/RPL36AL/RPL27A/RPS15/RPL10/RPL22/RPL23/RPL37A/RPS3A/RPL32/RPL37/RPL35/RPL10A/RPS27L/RPS10/RPL14/RPS3/RPL18/RPL30/RPL23A/RPS16/RPL15/RPL17/RPL11/RPS11/RPS27/RPL34/RPL18A/RPL19/RPS2…
KEGG_SPLICEOSOME	KEGG_SPLICEOSOME	118	-0.568216	-2.56829	1e-10	1.36154e-09	8.90688e-10	5272	tags=84%, list=35%, signal=55%	SNRNP40/PLRG1/BCAS2/CDC40/CDC5L/LSM2/NCBP2/DHX15/NCBP1/SRSF6/DDX5/SF3B5/EFTUD2/SF3B6/PHF5A/PRPF19/HNRNPC/PRPF8/SNRPE/TXNL4A/PRPF38A/ALYREF/SRSF9/PPIE/HNRNPA3/THOC3/THOC2/SF3B3/PRPF4/HNRNPK/SRSF10/RBMX/SYF2/LSM7/HSPA1A/SNRPB/EIF4A3/SNRPD3/DDX23/SNW1/SRSF3/SF3B4/SF3A2/CRNKL1/CCDC12/SNRNP200/ACIN1/SNRNP27/HNRNPU/SRSF1/LSM5/USP39/PUF60/SF3B1/SNRPC/WBP11/TRA2B/BUD31/MAGOH/THOC1/RBM22/SNRPA/SF3A1/DHX8/…
KEGG_VALINE_LEUCINE_AND_ISOLEUCINE_DEGRADATION	KEGG_VALINE_LEUCINE_AND_ISOLEUCINE_DEGRADATION	41	0.746472	3.9533	1e-10	1.36154e-09	8.90688e-10	1833	tags=76%, list=12%, signal=67%	HMGCS1/PCCB/ECHS1/ALDH7A1/ABAT/BCKDHB/ACAT2/OXCT1/ACADSB/HIBADH/MCCC2/ACAT1/MMUT/ACADS/PCCA/DLD/HIBCH/ACAA2/EHHADH/HADH/IVD/HADHB/HADHA/MCEE/HSD17B10/BCAT2/ALDH6A1/MCCC1/DBT/ACADM/ALDH2
KEGG_PPAR_SIGNALING_PATHWAY	KEGG_PPAR_SIGNALING_PATHWAY	56	0.502472	2.87029	1.14584e-09	1.44867e-08	9.47685e-09	2557	tags=57%, list=17%, signal=48%	SCD/ME1/ACOX2/DBI/LPL/PCK2/CPT2/UCP1/ACADL/PCK1/ACSL3/EHHADH/FABP3/FABP4/PLIN1/ACSL1/ANGPTL4/GK/SORBS1/AQP7/ACOX1/FABP7/SCP2/ACADM/ADIPOQ/ACSL4/CYP27A1/RXRG/OLR1/CD36/FADS2/FABP5
KEGG_GLYCOLYSIS_GLUCONEOGENESIS	KEGG_GLYCOLYSIS_GLUCONEOGENESIS	48	0.517773	2.86184	1.35044e-08	1.59352e-07	1.04244e-07	2769	tags=56%, list=18%, signal=46%	ACSS2/ALDH7A1/PCK2/PDHA1/PKLR/PDHB/DLAT/DLD/AKR1A1/LDHB/PCK1/PGAM1/ALDOC/ALDOA/BPGM/LDHC/TPI1/PGM1/HK3/HK2/ALDH2/ALDH1A3/GALM/GPI/PFKM/FBP2/FBP1
KEGG_BIOSYNTHESIS_OF_UNSATURATED_FATTY_ACIDS	KEGG_BIOSYNTHESIS_OF_UNSATURATED_FATTY_ACIDS	20	0.714184	3.02079	1.47843e-07	1.63551e-06	1.06992e-06	1637	tags=65%, list=11%, signal=58%	SCD/ELOVL6/ACOT2/HSD17B12/PECR/ELOVL5/HACD1/HACD2/HADHA/ACOT4/TECR/ACOX1/FADS1
KEGG_DRUG_METABOLISM_CYTOCHROME_P450	KEGG_DRUG_METABOLISM_CYTOCHROME_P450	30	0.569862	2.68953	4.43297e-07	4.6155e-06	3.01936e-06	2059	tags=57%, list=14%, signal=49%	FMO3/MAOB/GSTT2/GSTA4/MGST1/CYP2B6/GSTT1/GSTZ1/GSTA1/MGST3/FMO4/GSTM1/GSTM2/FMO1/ALDH1A3/CYP3A4/GSTA2
KEGG_CELL_CYCLE	KEGG_CELL_CYCLE	118	0.297689	1.91534	2.35438e-06	2.31514e-05	1.51451e-05	1398	tags=27%, list=9%, signal=25%	CCNA2/CDC20/BUB1B/CCNB2/CCNB1/CDC25A/E2F1/TTK/ESPL1/PTTG1/BUB1/CDC6/CDK1/CDC25C/RBL1/E2F2/MCM3/CCNE1/CDKN2C/CDKN2A/CCNB3/CHEK1/CDKN2B/TGFB2/ORC1/E2F3/GSK3B/PRKDC/CDKN1C/ANAPC13/CHEK2/MCM2
KEGG_STEROID_BIOSYNTHESIS	KEGG_STEROID_BIOSYNTHESIS	16	0.734079	2.81872	3.30519e-06	3.07904e-05	2.01424e-05	2628	tags=81%, list=18%, signal=67%	LIPA/LSS/DHCR24/HSD17B7/MSMO1/NSDHL/EBP/DHCR7/FDFT1/SOAT1/CYP51A1/SC5D/SQLE
KEGG_TRYPTOPHAN_METABOLISM	KEGG_TRYPTOPHAN_METABOLISM	30	0.525844	2.48178	6.77093e-06	5.99228e-05	3.92001e-05	1014	tags=40%, list=7%, signal=37%	MAOB/AADAT/ECHS1/ALDH7A1/ACAT2/ACAT1/OGDH/EHHADH/HADH/ACMSD/CAT/HADHA
KEGG_GLUTATHIONE_METABOLISM	KEGG_GLUTATHIONE_METABOLISM	42	0.446666	2.3448	1.44212e-05	0.00012155	7.95154e-05	2059	tags=43%, list=14%, signal=37%	RRM2/GSTT2/PGD/GPX7/G6PD/GSTA4/MGST1/IDH1/GSS/GSTT1/GSTZ1/GPX4/GSTA1/GCLM/MGST3/GSTM1/GSTM2/GSTA2
KEGG_NEUROTROPHIN_SIGNALING_PATHWAY	KEGG_NEUROTROPHIN_SIGNALING_PATHWAY	115	-0.398206	-1.79721	3.63499e-05	0.000292451	0.000191315	4793	tags=50%, list=32%, signal=35%	IRAK1/BAX/MAPKAPK2/PIK3CD/MAPK1/RAF1/AKT1/NTRK3/MAP2K7/AKT3/RAP1A/MAPK7/NFKBIB/NFKBIA/NFKB1/CRKL/CSK/SH2B3/ATF4/RIPK2/RPS6KA4/BRAF/NGF/CAMK2A/YWHAB/GRB2/YWHAQ/RHOA/YWHAH/KIDINS220/JUN/SH2B1/MAP2K2/TRAF6/IRAK3/GAB1/NFKBIE/SHC1/CAMK2B/RAPGEF1/TP53/HRAS/PSEN1/ARHGDIA/SH2B2/RPS6KA5/PRDM4/MAPK14/MAPK12/IKBKB/NTF3/MAP3K3/RAC1/RELA/MAPK3/MAPK11/PLCG1/ZNF274
KEGG_METABOLISM_OF_XENOBIOTICS_BY_CYTOCHROME_P450	KEGG_METABOLISM_OF_XENOBIOTICS_BY_CYTOCHROME_P450	28	0.52093	2.42439	3.81534e-05	0.000293616	0.000192077	2086	tags=50%, list=14%, signal=43%	GSTT2/GSTA4/MGST1/CYP2B6/GSTT1/GSTZ1/GSTA1/MGST3/GSTM1/GSTM2/ALDH1A3/CYP3A4/GSTA2/CYP2S1
KEGG_GLYOXYLATE_AND_DICARBOXYLATE_METABOLISM	KEGG_GLYOXYLATE_AND_DICARBOXYLATE_METABOLISM	14	0.678379	2.51771	4.36502e-05	0.00032192	0.000210593	1433	tags=64%, list=10%, signal=58%	MDH1/ACO2/CS/GLYCTK/MDH2/MTHFD1/ACO1/MTHFD2/GRHPR
KEGG_NOTCH_SIGNALING_PATHWAY	KEGG_NOTCH_SIGNALING_PATHWAY	46	-0.488894	-1.92771	0.00012849	0.000909706	0.00059511	5212	tags=67%, list=35%, signal=44%	DTX3L/HDAC1/APH1A/HES1/NOTCH4/EP300/MAML3/LFNG/RBPJL/HDAC2/DTX2/CTBP1/NCOR2/DTX4/DTX1/DLL4/KAT2A/MAML1/CREBBP/SNW1/PSENEN/DVL2/NOTCH1/JAG2/PSEN1/RFNG/DVL1/NUMB/DLL1/PSEN2/CTBP2
KEGG_GLYCINE_SERINE_AND_THREONINE_METABOLISM	KEGG_GLYCINE_SERINE_AND_THREONINE_METABOLISM	24	0.500855	2.20783	0.000257912	0.00173497	0.00113498	2182	tags=50%, list=15%, signal=43%	MAOB/PSAT1/DLD/GLYCTK/PSPH/PIPOX/GCAT/PHGDH/CHDH/SARDH/ALAS1/SHMT2
KEGG_TERPENOID_BACKBONE_BIOSYNTHESIS	KEGG_TERPENOID_BACKBONE_BIOSYNTHESIS	13	0.667584	2.42029	0.000264657	0.00173497	0.00113498	2216	tags=69%, list=15%, signal=59%	HMGCS1/ACAT2/PMVK/ACAT1/IDI1/PDSS2/MVD/FDPS/HMGCR
KEGG_BETA_ALANINE_METABOLISM	KEGG_BETA_ALANINE_METABOLISM	17	0.576352	2.26854	0.000305583	0.00193172	0.00126369	1833	tags=53%, list=12%, signal=47%	ECHS1/ALDH7A1/ABAT/HIBCH/MLYCD/EHHADH/HADHA/ACADM/ALDH2
KEGG_ECM_RECEPTOR_INTERACTION	KEGG_ECM_RECEPTOR_INTERACTION	68	0.314137	1.86991	0.000364522	0.00222484	0.00145544	826	tags=22%, list=6%, signal=21%	COL5A2/HMMR/COL3A1/COL1A2/COL1A1/FN1/DAG1/SDC2/COL4A1/SPP1/COL6A3/COL4A2/COL5A3/COL5A1/ITGAV
KEGG_PENTOSE_PHOSPHATE_PATHWAY	KEGG_PENTOSE_PHOSPHATE_PATHWAY	23	0.489055	2.07002	0.000442617	0.00261144	0.00170835	2769	tags=52%, list=18%, signal=43%	PGD/G6PD/TKT/TALDO1/ALDOC/ALDOA/PGM1/PRPS2/GPI/PFKM/FBP2/FBP1
KEGG_GLYCEROLIPID_METABOLISM	KEGG_GLYCEROLIPID_METABOLISM	39	0.385417	2.00831	0.000461539	0.00262588	0.00171779	2172	tags=41%, list=14%, signal=35%	DGAT2/GPAM/ALDH7A1/LPL/AKR1A1/GLYCTK/AGPAT2/DGKI/GLA/TKFC/GK/LIPG/MGLL/ALDH2/DGKA/AGPAT4
KEGG_RNA_DEGRADATION	KEGG_RNA_DEGRADATION	55	-0.44446	-1.81863	0.000474735	0.00262588	0.00171779	4100	tags=53%, list=27%, signal=38%	DCP1A/DCPS/EXOSC1/CNOT6L/EXOSC5/ZCCHC7/XRN2/DIS3/LSM7/EDC3/CNOT3/EXOSC9/CNOT1/CNOT2/EXOSC2/EXOSC6/EDC4/LSM5/EXOSC10/DCP1B/DDX6/EXOSC8/CNOT10/LSM3/TENT4A/EXOSC3/EXOSC4/PATL1/LSM6
KEGG_CARDIAC_MUSCLE_CONTRACTION	KEGG_CARDIAC_MUSCLE_CONTRACTION	55	0.325105	1.82633	0.00118325	0.0063465	0.00415174	1662	tags=36%, list=11%, signal=32%	UQCRFS1/CACNG7/COX6A1/UQCRC1/COX5A/UQCRC2/UQCR10/MYH7/COX5B/UQCRB/UQCR11/COX8A/COX7C/CYC1/COX7B/COX6B1/COX7B2/COX7A1/COX7A2/UQCRQ
KEGG_MAPK_SIGNALING_PATHWAY	KEGG_MAPK_SIGNALING_PATHWAY	226	-0.307378	-1.46722	0.00158658	0.00825954	0.00540321	6261	tags=52%, list=42%, signal=31%	STK3/GADD45B/MAPK8IP2/MAP3K12/PDGFRB/DUSP5/CACNA1D/MAPKAPK3/PPP5C/JUND/CACNA1S/CHUK/RAPGEF2/PPP3CB/CRK/NLK/DUSP1/CASP3/CACNG4/MAP3K1/CACNA1A/MAP2K4/PPM1B/CACNA1C/DUSP14/PRKCA/MAPKAPK2/MAP3K6/MAPK1/RRAS2/RAF1/AKT1/ELK4/RASGRP2/DUSP16/MAP2K7/DUSP4/CACNB1/AKT3/RAP1A/MAPK7/MYC/MAP2K3/NR4A1/TAB1/NFKB1/CRKL/LAMTOR3/ATF4/PPP3CC/RPS6KA4/HSPB1/RELB/BRAF/MAP3K11/FLNA/NGF/GNA12/CACNA1H/DUSP8/PTPRR/GRB2/TAOK…
KEGG_ARGININE_AND_PROLINE_METABOLISM	KEGG_ARGININE_AND_PROLINE_METABOLISM	46	0.3336	1.79975	0.00209416	0.0105905	0.00692804	1833	tags=35%, list=12%, signal=31%	MAOB/CKB/ALDH18A1/GOT1/ALDH7A1/P4HA2/GLUL/ALDH4A1/OAT/GOT2/P4HA3/PYCR1/NOS2/AGMAT/ACY1/ALDH2
KEGG_RENIN_ANGIOTENSIN_SYSTEM	KEGG_RENIN_ANGIOTENSIN_SYSTEM	14	0.526833	1.95527	0.00386961	0.0190256	0.0124461	2816	tags=57%, list=19%, signal=46%	MME/AGTR2/ACE2/CTSA/ENPEP/REN/CPA3/LNPEP
KEGG_P53_SIGNALING_PATHWAY	KEGG_P53_SIGNALING_PATHWAY	65	0.274678	1.64564	0.00419545	0.0200701	0.0131294	1337	tags=25%, list=9%, signal=23%	RRM2/CCNB2/CCNB1/CDK1/CCNE1/SESN3/CDKN2A/CCNB3/CHEK1/CCNG2/CYCS/GTSE1/PTEN/ZMAT3/IGF1/CHEK2
KEGG_RETINOL_METABOLISM	KEGG_RETINOL_METABOLISM	21	0.433986	1.86347	0.00561914	0.0261734	0.017122	2034	tags=38%, list=14%, signal=33%	DGAT2/CYP2B6/RETSAT/RDH8/ALDH1A1/DHRS4/PNPLA4/CYP3A4
KEGG_INOSITOL_PHOSPHATE_METABOLISM	KEGG_INOSITOL_PHOSPHATE_METABOLISM	50	-0.395279	-1.57863	0.00831243	0.0377257	0.0246793	5565	tags=54%, list=37%, signal=34%	PI4KA/PIP4K2B/INPP5K/PIK3CD/PIK3C3/ITPKA/ITPKB/INPP4B/PLCD3/INPP4A/PIP4K2C/ISYNA1/PLCD1/PLCD4/INPP5E/INPPL1/PIP5K1B/IMPA2/INPP5A/INPP1/PIK3C2B/PI4KB/PIP5K1A/ITPK1/PLCB4/PIP5K1C/PLCG1
KEGG_PORPHYRIN_AND_CHLOROPHYLL_METABOLISM	KEGG_PORPHYRIN_AND_CHLOROPHYLL_METABOLISM	21	0.412616	1.77171	0.0102763	0.0454728	0.0297473	2958	tags=57%, list=20%, signal=46%	HMBS/GUSB/COX15/COX10/CPOX/ALAD/MMAB/ALAS1/HCCS/FECH/UROD/BLVRB
KEGG_SYSTEMIC_LUPUS_ERYTHEMATOSUS	KEGG_SYSTEMIC_LUPUS_ERYTHEMATOSUS	63	-0.378405	-1.58437	0.010663	0.046033	0.0301138	3097	tags=37%, list=21%, signal=29%	C6/H2AJ/TRIM21/SNRPB/ACTN1/SNRPD3/C1R/H3-3A/C7/ACTN4/MACROH2A1/H3-3B/H4C2/H4C8/H4C11/H4C13/H4-16/H4C4/H4C1/H4C3/H4C6/H4C7/H4C12
KEGG_UBIQUITIN_MEDIATED_PROTEOLYSIS	KEGG_UBIQUITIN_MEDIATED_PROTEOLYSIS	129	-0.316665	-1.4369	0.0129319	0.0544987	0.0356518	4453	tags=43%, list=30%, signal=30%	SYVN1/UBR5/SKP1/UBE2D3/UBE3C/UBA3/RCHY1/UBE3B/UBA7/DDB1/PRPF19/CBLC/FBXO2/UBE2L6/UBE2M/ANAPC7/PML/UBE2Z/ANAPC4/PPIL2/PIAS3/WWP2/STUB1/FBXW11/BIRC2/RHOBTB2/MGRN1/SMURF1/CUL4A/CDC26/TRAF6/UBE2D2/ELOB/UBE2G1/UBE2O/UBOX5/NEDD4L/TRIP12/UBE2I/UBE2Q1/NEDD4/RNF7/UBE2J2/FZR1/CUL1/RBX1/HUWE1/BIRC6/UBE2G2/SIAH1/TRIM37/UBE2E1/CDC16/PIAS4/ANAPC5
KEGG_PHOSPHATIDYLINOSITOL_SIGNALING_SYSTEM	KEGG_PHOSPHATIDYLINOSITOL_SIGNALING_SYSTEM	68	-0.359238	-1.52418	0.0137839	0.0567382	0.0371169	1909	tags=38%, list=13%, signal=34%	ITPKB/INPP4B/DGKD/PLCD3/INPP4A/PIP4K2C/DGKZ/PLCD1/PLCD4/ITPR3/INPP5E/ITPR1/INPPL1/PIP5K1B/IMPA2/INPP5A/CDS2/INPP1/PIK3C2B/PI4KB/PIP5K1A/DGKQ/ITPK1/PLCB4/PIP5K1C/PLCG1
KEGG_ENDOCYTOSIS	KEGG_ENDOCYTOSIS	164	-0.300185	-1.39421	0.0146868	0.0578636	0.0378531	5553	tags=44%, list=37%, signal=28%	CHMP3/EPN3/ARAP1/PIP4K2B/LDLRAP1/PARD6G/EPN1/CHMP4C/VPS36/GRK6/AP2B1/GIT2/KDR/ACAP1/RAB22A/VPS25/AP2A1/DNAJC6/SH3GL1/SH3GLB2/MVB12A/EHD4/CHMP2A/DNM2/CBLC/ASAP2/GRK4/IGF1R/EPN2/IQSEC2/RUFY1/SMAP1/RNF41/PLD2/GRK5/HSPA1A/F2R/AP2A2/SMURF1/TRAF6/PARD3/DNM3/GRK2/FLT1/MVB12B/PRKCZ/RAB11FIP3/HGS/ARAP3/CLTB/AP2M1/RAB11FIP5/TSG101/ARRB1/CHMP4B/NEDD4L/ERBB3/HRAS/RABEP1/CHMP5/GIT1/RAB5C/PIP5K1B/NEDD4/CHMP4A/…
KEGG_RNA_POLYMERASE	KEGG_RNA_POLYMERASE	26	-0.454404	-1.58184	0.0147111	0.0578636	0.0378531	5251	tags=65%, list=35%, signal=43%	POLR1B/POLR1A/POLR2D/POLR3D/POLR2B/POLR1E/POLR3A/POLR2L/POLR1C/POLR2C/POLR2K/POLR3C/POLR2J/POLR2F/POLR2I/POLR2H/POLR3F
KEGG_ALANINE_ASPARTATE_AND_GLUTAMATE_METABOLISM	KEGG_ALANINE_ASPARTATE_AND_GLUTAMATE_METABOLISM	25	0.372784	1.65679	0.0151095	0.0581387	0.038033	1324	tags=36%, list=9%, signal=33%	GPT2/GOT1/ABAT/GFPT1/GLUL/ALDH5A1/ALDH4A1/ADSS1/GOT2
KEGG_LYSINE_DEGRADATION	KEGG_LYSINE_DEGRADATION	41	0.292036	1.54661	0.0156804	0.0590515	0.0386302	1014	tags=27%, list=7%, signal=25%	AADAT/ECHS1/ALDH7A1/ACAT2/SUV39H2/ACAT1/OGDH/EHHADH/HADH/PIPOX/HADHA
KEGG_ANTIGEN_PROCESSING_AND_PRESENTATION	KEGG_ANTIGEN_PROCESSING_AND_PRESENTATION	38	-0.426406	-1.61256	0.0164792	0.0607671	0.0397525	5371	tags=53%, list=36%, signal=34%	PSME3/PDIA3/TAPBP/CD74/HSPA4/HSP90AA1/TAP1/RFXANK/HSPA1A/CIITA/B2M/NFYA/TAP2/RFXAP/PSME1/CALR/NFYC/PSME2/HSP90AB1/NFYB
KEGG_VALINE_LEUCINE_AND_ISOLEUCINE_BIOSYNTHESIS	KEGG_VALINE_LEUCINE_AND_ISOLEUCINE_BIOSYNTHESIS	10	0.536156	1.76737	0.0187545	0.0677458	0.0443178	1160	tags=50%, list=8%, signal=46%	LARS2/PDHA1/PDHB/BCAT2/IARS2
KEGG_PRIMARY_BILE_ACID_BIOSYNTHESIS	KEGG_PRIMARY_BILE_ACID_BIOSYNTHESIS	11	0.523144	1.81906	0.0194883	0.0688631	0.0450487	2728	tags=64%, list=18%, signal=52%	ACOX2/CYP39A1/AMACR/CYP46A1/SCP2/CYP27A1/HSD17B4
KEGG_APOPTOSIS	KEGG_APOPTOSIS	77	-0.352507	-1.52149	0.0198419	0.0688631	0.0450487	4793	tags=49%, list=32%, signal=34%	IRAK1/BAX/PIK3CD/BIRC3/AKT1/CAPN1/APAF1/PRKAR1A/BID/AKT3/CASP9/TNFSF10/FADD/RIPK1/NFKBIA/NFKB1/ENDOD1/MYD88/PPP3CC/IL3RA/NGF/BIRC2/CASP6/CASP7/CHP2/MAP3K14/BCL2L1/IL1R1/IRAK3/PRKAR1B/DFFB/TP53/FAS/PPP3R1/TNFRSF1A/IKBKB/RELA/TRAF2
KEGG_OOCYTE_MEIOSIS	KEGG_OOCYTE_MEIOSIS	97	0.21273	1.35543	0.020495	0.069762	0.0456367	295	tags=12%, list=2%, signal=12%	CDC20/CCNB2/CCNB1/SGO1/ESPL1/PTTG1/BUB1/AURKA/CDK1/CDC25C/CCNE1/CHP1
KEGG_WNT_SIGNALING_PATHWAY	KEGG_WNT_SIGNALING_PATHWAY	134	-0.306536	-1.40237	0.0223822	0.0734069	0.0480212	4803	tags=41%, list=32%, signal=28%	PRKCA/WNT10B/PPP2CA/LEF1/NFATC1/EP300/SKP1/WNT9A/DAAM2/SMAD4/MYC/FZD6/CTBP1/PPP3CC/CAMK2A/LRP5/RHOA/RUVBL1/WNT2B/PPP2CB/FBXW11/CREBBP/JUN/CHP2/DVL2/WNT11/TCF7L2/CHD8/CAMK2B/TP53/NFATC4/CSNK2A2/PPP3R1/PSEN1/CCND3/AXIN1/CACYBP/PPP2R5C/SMAD3/CUL1/DVL1/RBX1/SIAH1/SFRP1/PPP2R5B/WNT6/RAC1/SENP2/CSNK1E/PLCB4/WNT9B/TBL1X/SOX17/CTBP2/CSNK2B
KEGG_PHENYLALANINE_METABOLISM	KEGG_PHENYLALANINE_METABOLISM	14	0.450527	1.67207	0.0223953	0.0734069	0.0480212	1914	tags=43%, list=13%, signal=37%	MAOB/GOT1/HPD/GOT2/MIF/ALDH1A3
KEGG_ADHERENS_JUNCTION	KEGG_ADHERENS_JUNCTION	72	-0.344989	-1.47249	0.0275282	0.0885906	0.057954	7214	tags=64%, list=48%, signal=33%	SMAD2/YES1/PTPN6/ACP1/WASL/ACTN3/PTPRM/ACTB/IQGAP1/CTNNB1/INSR/VCL/NLK/CTNND1/ACTG1/TCF7L1/ERBB2/MAPK1/LEF1/EP300/PTPRF/FARP2/SMAD4/IGF1R/RHOA/FGFR1/WASF2/ACTN1/CTNNA1/CREBBP/TJP1/PTPN1/PARD3/NECTIN2/TCF7L2/LMO7/CSNK2A2/ACTN4/SMAD3/WASF3/SNAI1/RAC1/PTPRB/MAPK3/AFDN/CSNK2B
KEGG_RIG_I_LIKE_RECEPTOR_SIGNALING_PATHWAY	KEGG_RIG_I_LIKE_RECEPTOR_SIGNALING_PATHWAY	50	-0.369923	-1.47737	0.0291807	0.0922318	0.060336	4409	tags=46%, list=29%, signal=33%	DHX58/DDX58/FADD/NFKBIB/RIPK1/NFKBIA/NFKB1/PIN1/ISG15/IL12A/AZI2/IRF7/TRAF6/STING1/OTUD5/IRF3/MAPK14/MAPK12/IKBKB/RELA/MAPK11/TRAF2/TBKBP1
KEGG_LEUKOCYTE_TRANSENDOTHELIAL_MIGRATION	KEGG_LEUKOCYTE_TRANSENDOTHELIAL_MIGRATION	98	-0.311781	-1.38684	0.0303665	0.0942959	0.0616863	4803	tags=40%, list=32%, signal=27%	PRKCA/PIK3CD/PXN/CD99/RAP1A/VAV2/GNAI2/CLDN11/CDH5/MSN/EZR/SIPA1/ESAM/F11R/RHOA/CLDN19/ICAM1/ACTN1/CTNNA1/PTK2B/ITGB1/JAM2/ACTN4/CXCL12/PECAM1/VASP/JAM3/MAPK14/BCAR1/MAPK12/MYL12A/RAPGEF3/OCLN/RAC1/PTK2/MAPK11/AFDN/PLCG1/CLDN5
KEGG_FRUCTOSE_AND_MANNOSE_METABOLISM	KEGG_FRUCTOSE_AND_MANNOSE_METABOLISM	32	0.305242	1.47365	0.0314343	0.0959288	0.0627545	2773	tags=50%, list=19%, signal=41%	SORD/PMM2/PFKFB1/ALDOC/ALDOA/TPI1/HK3/HK2/GMPPA/KHK/MTMR1/PFKFB4/PFKM/FBP2/FBP1/PMM1
KEGG_STARCH_AND_SUCROSE_METABOLISM	KEGG_STARCH_AND_SUCROSE_METABOLISM	26	0.318714	1.44441	0.0321948	0.0965845	0.0631834	2410	tags=38%, list=16%, signal=32%	GAA/GUSB/GBE1/GYS2/PGM1/AGL/HK3/HK2/GYS1/GPI
KEGG_PROGESTERONE_MEDIATED_OOCYTE_MATURATION	KEGG_PROGESTERONE_MEDIATED_OOCYTE_MATURATION	78	0.225598	1.36034	0.033388	0.0984945	0.0644329	1571	tags=22%, list=10%, signal=20%	CCNA2/CCNB2/CCNB1/CDC25A/BUB1/CDK1/CDC25C/CCNB3/PIK3R1/PIK3R2/MAPK9/IGF1/PDE3B/ADCY8/ANAPC13/GNAI1/AKT2
KEGG_CHRONIC_MYELOID_LEUKEMIA	KEGG_CHRONIC_MYELOID_LEUKEMIA	72	-0.330634	-1.41122	0.0379198	0.11003	0.071979	6152	tags=60%, list=41%, signal=35%	CCND1/CDKN1A/ABL1/CHUK/STAT5A/CRK/BAD/SHC2/HDAC1/CDK6/PIK3CD/MAPK1/RAF1/AKT1/AKT3/SMAD4/MYC/HDAC2/CBLC/NFKBIA/NFKB1/CRKL/CTBP1/BRAF/GRB2/CDK4/GAB2/BCR/TGFB1/BCL2L1/MAP2K2/MECOM/SHC1/TP53/HRAS/STAT5B/SMAD3/IKBKB/CDKN1B/RELA/MAPK3/RB1/CTBP2
KEGG_TIGHT_JUNCTION	KEGG_TIGHT_JUNCTION	107	-0.299253	-1.34011	0.0407098	0.11282	0.0738046	3045	tags=32%, list=20%, signal=26%	MYH4/F11R/RHOA/CLDN19/CDK4/PPP2CB/ACTN1/CTNNA1/PRKCH/SPTAN1/TJP1/MYH7B/ASH1L/SYMPK/PARD3/MYH9/PRKCZ/CSNK2A2/JAM2/ACTN4/HRAS/VAPA/PPP2R2A/YBX3/JAM3/TJP2/EXOC3/RRAS/MYL12A/OCLN/MPDZ/AFDN/CSNK2B/CLDN5
KEGG_NICOTINATE_AND_NICOTINAMIDE_METABOLISM	KEGG_NICOTINATE_AND_NICOTINAMIDE_METABOLISM	20	0.357903	1.51383	0.0407664	0.11282	0.0738046	2715	tags=50%, list=18%, signal=41%	NNT/QPRT/NMRK1/NMNAT1/NT5E/NMNAT2/NT5M/CD38/NUDT12/NADK
KEGG_ACUTE_MYELOID_LEUKEMIA	KEGG_ACUTE_MYELOID_LEUKEMIA	56	-0.345697	-1.41896	0.0407938	0.11282	0.0738046	6152	tags=55%, list=41%, signal=33%	CCND1/CHUK/STAT5A/RPS6KB1/BAD/TCF7L1/PIK3CD/MAPK1/LEF1/MTOR/STAT3/RAF1/AKT1/AKT3/MYC/NFKB1/PML/RARA/BRAF/GRB2/RPS6KB2/MAP2K2/PIM1/TCF7L2/PIM2/HRAS/STAT5B/IKBKB/RELA/MAPK3/RUNX1T1
KEGG_CYTOSOLIC_DNA_SENSING_PATHWAY	KEGG_CYTOSOLIC_DNA_SENSING_PATHWAY	39	-0.370304	-1.41204	0.0422374	0.113562	0.07429	5992	tags=56%, list=40%, signal=34%	TBK1/CHUK/ZBP1/ADAR/POLR3D/RIPK3/DDX58/TREX1/NFKBIB/RIPK1/NFKBIA/NFKB1/POLR3A/POLR1C/IRF7/IL33/STING1/POLR3C/IRF3/IKBKB/RELA/POLR3F
KEGG_VEGF_SIGNALING_PATHWAY	KEGG_VEGF_SIGNALING_PATHWAY	65	-0.339337	-1.42739	0.0423453	0.113562	0.07429	6103	tags=54%, list=41%, signal=32%	VEGFA/MAPKAPK3/PTGS2/PPP3CB/BAD/SHC2/NFAT5/PRKCA/KDR/MAPKAPK2/PIK3CD/MAPK1/NFATC1/RAF1/PXN/AKT1/AKT3/CASP9/NOS3/PPP3CC/HSPB1/CHP2/MAP2K2/NFATC4/PPP3R1/HRAS/PLA2G4B/MAPK14/MAPK12/RAC1/SPHK1/PTK2/MAPK3/MAPK11/PLCG1
KEGG_T_CELL_RECEPTOR_SIGNALING_PATHWAY	KEGG_T_CELL_RECEPTOR_SIGNALING_PATHWAY	99	-0.301496	-1.34196	0.0471204	0.124482	0.0814336	4717	tags=39%, list=31%, signal=27%	PIK3CD/MAPK1/NFATC1/RAF1/AKT1/MAP2K7/AKT3/LAT/PAK4/VAV2/NFKBIB/CBLC/NFKBIA/NFKB1/PPP3CC/MALT1/GRB2/RHOA/CDK4/JUN/BCL10/CHP2/MAP3K14/MAP2K2/TEC/MAP3K8/NFKBIE/CD247/NFATC4/PPP3R1/HRAS/MAPK14/MAPK12/IKBKB/RELA/NCK2/MAPK3/MAPK11/PLCG1
KEGG_NATURAL_KILLER_CELL_MEDIATED_CYTOTOXICITY	KEGG_NATURAL_KILLER_CELL_MEDIATED_CYTOTOXICITY	87	-0.313799	-1.37334	0.052687	0.137141	0.0897148	5557	tags=41%, list=37%, signal=26%	CASP3/GZMB/SHC2/NFAT5/TNFRSF10D/IFNAR1/PRKCA/PIK3CD/MAPK1/NCR3/NFATC1/RAF1/BID/LAT/TNFSF10/VAV2/IFNGR1/IFNGR2/PPP3CC/BRAF/GRB2/ICAM1/SH3BP2/CHP2/MAP2K2/PTK2B/SHC1/CD247/NFATC4/FAS/PPP3R1/HRAS/IFNAR2/RAC1/MAPK3/PLCG1
KEGG_EPITHELIAL_CELL_SIGNALING_IN_HELICOBACTER_PYLORI_INFECTION	KEGG_EPITHELIAL_CELL_SIGNALING_IN_HELICOBACTER_PYLORI_INFECTION	63	-0.32564	-1.36345	0.0609358	0.156314	0.102257	3935	tags=40%, list=26%, signal=29%	ATP6V0E2/NFKBIA/NFKB1/CSK/ATP6V1B1/ATP6V0A1/F11R/ATP6AP1/ATP6V0E1/JUN/TJP1/NOD1/MAP3K14/JAM2/TCIRG1/GIT1/ATP6V0B/JAM3/MAPK14/MAPK12/IKBKB/RAC1/RELA/MAPK11/PLCG1
KEGG_PROTEASOME	KEGG_PROTEASOME	41	-0.352314	-1.36052	0.0637813	0.161276	0.105503	7909	tags=68%, list=53%, signal=32%	PSMA2/PSMD2/PSMD11/PSMD6/PSMB6/PSMB1/PSMD12/PSME4/POMP/PSMD3/PSMB4/PSMB2/PSME3/PSMA7/PSMA6/SEM1/PSMD8/PSMD4/PSMB9/PSMC5/PSMF1/PSMC3/PSMB8/PSMB3/PSMC1/PSME1/PSMB10/PSME2
KEGG_PATHOGENIC_ESCHERICHIA_COLI_INFECTION	KEGG_PATHOGENIC_ESCHERICHIA_COLI_INFECTION	52	-0.3321	-1.34075	0.0668151	0.166567	0.108965	7037	tags=63%, list=47%, signal=34%	ROCK1/WASL/TLR4/ARPC2/LY96/ACTB/TUBA8/ABL1/CTNNB1/TLR5/TUBB2A/ACTG1/ARPC5/ARPC3/TUBA1A/CTTN/PRKCA/TUBA4A/TUBB1/NCL/EZR/ARPC5L/YWHAQ/RHOA/ARHGEF2/TUBB6/ARPC4/ARPC1A/ARPC1B/ITGB1/KRT18/OCLN/NCK2
KEGG_ONE_CARBON_POOL_BY_FOLATE	KEGG_ONE_CARBON_POOL_BY_FOLATE	16	0.386288	1.48327	0.0755405	0.185704	0.121483	3100	tags=56%, list=21%, signal=45%	MTHFD1/ALDH1L1/MTHFD2/TYMS/MTHFS/SHMT2/GART/DHFR/MTR
KEGG_ERBB_SIGNALING_PATHWAY	KEGG_ERBB_SIGNALING_PATHWAY	78	-0.3036	-1.31212	0.082265	0.199464	0.130485	6023	tags=51%, list=40%, signal=31%	CDKN1A/ABL1/STAT5A/CRK/RPS6KB1/BAD/MAP2K4/SHC2/ERBB2/PRKCA/PIK3CD/MAPK1/MTOR/RAF1/AKT1/HBEGF/MAP2K7/AKT3/PAK4/MYC/CBLC/CRKL/BRAF/CAMK2A/GRB2/ELK1/RPS6KB2/JUN/MAP2K2/GAB1/SHC1/CAMK2B/ERBB3/HRAS/STAT5B/CDKN1B/NCK2/PTK2/MAPK3/PLCG1
KEGG_TGF_BETA_SIGNALING_PATHWAY	KEGG_TGF_BETA_SIGNALING_PATHWAY	74	-0.303752	-1.29982	0.0912052	0.218153	0.142711	7396	tags=66%, list=49%, signal=34%	THBS4/BMP2/NOG/SMAD2/PPP2R1A/BMP7/ROCK1/BMPR2/SMAD5/THBS1/SMAD6/SP1/INHBA/ID4/RPS6KB1/ZFYVE9/AMH/ACVRL1/AMHR2/LTBP1/ID3/PPP2CA/MAPK1/BMP6/E2F4/EP300/ID2/SKP1/ACVR1/SMAD4/MYC/SMAD9/TFDP1/BMP4/RHOA/PPP2CB/ID1/CREBBP/RPS6KB2/SMURF1/TGFB1/SMAD3/CUL1/RBX1/RBL2/ACVR2B/MAPK3/SMAD1/INHBB
KEGG_GNRH_SIGNALING_PATHWAY	KEGG_GNRH_SIGNALING_PATHWAY	81	-0.297969	-1.29547	0.093617	0.220936	0.144532	5492	tags=43%, list=37%, signal=28%	MAP3K1/MAP2K4/ADCY9/CACNA1C/ADCY2/PRKCA/MAPK1/RAF1/HBEGF/MAP2K7/MAPK7/MAP2K3/ADCY3/ATF4/CAMK2A/GRB2/PLD2/ELK1/JUN/MAP2K2/PTK2B/ITPR3/ITPR1/CAMK2B/HRAS/PLA2G4B/MAPK14/ADCY4/MAPK12/MAP3K4/MAP3K3/PLCB4/MAPK3/MAPK11/GNA11
KEGG_LEISHMANIA_INFECTION	KEGG_LEISHMANIA_INFECTION	50	-0.324867	-1.29742	0.0976431	0.227406	0.148764	3807	tags=38%, list=25%, signal=28%	TAB1/NFKBIB/NFKBIA/NFKB1/IFNGR1/MYD88/IFNGR2/ELK1/IL12A/JUN/TGFB1/TRAF6/ITGB1/JAK1/MAPK14/MAPK12/RELA/MAPK3/MAPK11
KEGG_LONG_TERM_POTENTIATION	KEGG_LONG_TERM_POTENTIATION	57	-0.313352	-1.29306	0.104918	0.241175	0.157771	5327	tags=40%, list=36%, signal=26%	PPP1CC/PPP1R12A/CACNA1C/PRKCA/MAPK1/RAF1/EP300/RAP1A/ATF4/PPP3CC/BRAF/CAMK2A/CREBBP/CHP2/MAP2K2/ITPR3/ITPR1/CAMK2B/PPP3R1/HRAS/RAPGEF3/PLCB4/MAPK3
KEGG_GALACTOSE_METABOLISM	KEGG_GALACTOSE_METABOLISM	24	0.293208	1.2925	0.115178	0.260331	0.170303	1590	tags=29%, list=11%, signal=26%	GAA/GLB1/GALK2/GLA/PGM1/HK3/HK2
KEGG_GLYCOSPHINGOLIPID_BIOSYNTHESIS_LACTO_AND_NEOLACTO_SERIES	KEGG_GLYCOSPHINGOLIPID_BIOSYNTHESIS_LACTO_AND_NEOLACTO_SERIES	18	-0.416151	-1.32483	0.116193	0.260331	0.170303	6373	tags=61%, list=43%, signal=35%	B3GNT5/B4GALT4/FUT4/FUT1/GCNT2/B4GALT3/B3GNT3/B3GALT2/ST3GAL3/FUT7/B3GNT2
KEGG_REGULATION_OF_AUTOPHAGY	KEGG_REGULATION_OF_AUTOPHAGY	18	-0.414504	-1.31958	0.119901	0.265281	0.173541	4495	tags=61%, list=30%, signal=43%	BECN1/PRKAA1/PIK3C3/PIK3R4/ULK1/ATG4B/ULK2/ATG4D/GABARAP/GABARAPL1/GABARAPL2
KEGG_BASAL_TRANSCRIPTION_FACTORS	KEGG_BASAL_TRANSCRIPTION_FACTORS	32	-0.346305	-1.25952	0.147541	0.320864	0.209902	3572	tags=38%, list=24%, signal=29%	GTF2F1/TAF2/TAF9/TBPL1/TAF11/GTF2H1/TBP/TAF5L/GTF2B/TAF4/TAF10/TAF5
KEGG_PANTOTHENATE_AND_COA_BIOSYNTHESIS	KEGG_PANTOTHENATE_AND_COA_BIOSYNTHESIS	15	0.34099	1.28814	0.148649	0.320864	0.209902	2861	tags=47%, list=19%, signal=38%	PANK3/PANK1/BCAT2/VNN1/PPCDC/DPYD/UPB1
KEGG_JAK_STAT_SIGNALING_PATHWAY	KEGG_JAK_STAT_SIGNALING_PATHWAY	104	-0.270194	-1.20813	0.151357	0.322773	0.211151	7058	tags=51%, list=47%, signal=27%	PTPN6/STAT2/SOS2/PIK3R3/STAT1/TPO/IL23A/IL2RG/IL15RA/IL11RA/CCND1/STAT5A/IL2RA/PIAS1/IL4R/IFNAR1/IL10RB/PIK3CD/STAT3/EP300/AKT1/AKT3/SOCS5/IL13/MYC/LIFR/CBLC/IFNGR1/IFNGR2/IL3RA/PIAS3/GRB2/JAK3/STAT4/SPRY2/LEPR/SPRED2/IL12A/CREBBP/IL6R/IRF9/BCL2L1/PIM1/TYK2/JAK1/CCND3/STAT5B/CSF3/CLCF1/STAT6/IFNAR2/PIAS4/SPRY1
KEGG_RENAL_CELL_CARCINOMA	KEGG_RENAL_CELL_CARCINOMA	69	-0.292157	-1.24002	0.156182	0.329098	0.215289	4717	tags=41%, list=31%, signal=28%	PIK3CD/MAPK1/RAF1/EP300/AKT1/AKT3/RAP1A/PAK4/CRKL/BRAF/GRB2/CREBBP/ARNT/JUN/TGFB1/MAP2K2/ELOB/GAB1/PDGFB/RAPGEF1/HRAS/EGLN1/EGLN2/RBX1/RAC1/MAPK3/VEGFC/FLCN
KEGG_DORSO_VENTRAL_AXIS_FORMATION	KEGG_DORSO_VENTRAL_AXIS_FORMATION	19	-0.393544	-1.27299	0.163614	0.337578	0.220836	6990	tags=63%, list=47%, signal=34%	SOS2/NOTCH3/ETV6/PIWIL2/SPIRE2/MAPK1/NOTCH4/GRB2/SPIRE1/ETS2/NOTCH1/MAPK3
KEGG_STEROID_HORMONE_BIOSYNTHESIS	KEGG_STEROID_HORMONE_BIOSYNTHESIS	20	0.304455	1.28776	0.164021	0.337578	0.220836	1037	tags=25%, list=7%, signal=23%	HSD17B12/STS/HSD17B7/SRD5A1/SRD5A3
KEGG_NUCLEOTIDE_EXCISION_REPAIR	KEGG_NUCLEOTIDE_EXCISION_REPAIR	43	-0.313878	-1.22936	0.167416	0.340604	0.222816	5572	tags=63%, list=37%, signal=40%	CCNH/DDB2/GTF2H2/GTF2H4/RPA1/RFC2/RFC5/ERCC3/POLE2/RAD23B/XPA/POLD4/DDB1/POLD1/POLD3/CETN2/POLD2/RPA2/CUL4A/ERCC2/GTF2H1/ERCC1/ERCC5/RBX1/POLE3/RAD23A/XPC
KEGG_VASCULAR_SMOOTH_MUSCLE_CONTRACTION	KEGG_VASCULAR_SMOOTH_MUSCLE_CONTRACTION	93	-0.272749	-1.20625	0.173822	0.348315	0.22786	7213	tags=53%, list=48%, signal=28%	ACTA2/KCNMB3/PPP1CA/ROCK1/CALM2/KCNMB1/MYL9/ADRA1B/CACNA1D/PRKCE/PPP1CB/CACNA1S/ADORA2B/PPP1CC/ADCY9/PPP1R12A/CACNA1C/PTGIR/ADCY2/PRKCA/MAPK1/RAF1/EDNRA/AVPR1A/ADCY3/ARHGEF1/BRAF/GNA12/MYL6/RHOA/ARHGEF12/PRKCH/GUCY1B1/MAP2K2/ITPR3/GUCY1A1/ITPR1/NPR2/RAMP3/KCNMB4/RAMP2/PLA2G4B/PPP1R14A/ADCY4/ADORA2A/NPR1/PLCB4/MAPK3/GNA11
KEGG_VASOPRESSIN_REGULATED_WATER_REABSORPTION	KEGG_VASOPRESSIN_REGULATED_WATER_REABSORPTION	40	-0.318901	-1.23164	0.175141	0.348315	0.22786	3804	tags=52%, list=25%, signal=39%	DCTN4/RAB11A/RAB5B/AQP4/ADCY9/DYNLL1/DCTN1/ADCY3/DYNC1I2/DCTN2/DYNC1LI1/DYNLL2/AVPR2/DCTN6/CREB3L4/DYNC1H1/ARHGDIA/STX4/RAB5C/CREB3/VAMP2
KEGG_BASAL_CELL_CARCINOMA	KEGG_BASAL_CELL_CARCINOMA	47	-0.306006	-1.21457	0.178571	0.35119	0.229741	7722	tags=70%, list=52%, signal=34%	GLI1/FZD4/SMO/FZD2/BMP2/DVL3/FZD8/WNT7B/WNT4/AXIN2/CTNNB1/FZD1/TCF7L1/APC2/STK36/WNT10B/LEF1/WNT9A/PTCH1/GLI2/FZD6/SUFU/BMP4/WNT2B/HHIP/DVL2/WNT11/TCF7L2/TP53/AXIN1/DVL1/WNT6/WNT9B
KEGG_PRION_DISEASES	KEGG_PRION_DISEASES	31	-0.340852	-1.23819	0.183626	0.357162	0.233648	3097	tags=32%, list=21%, signal=26%	BAX/MAPK1/C6/ELK1/HSPA1A/STIP1/NOTCH1/MAP2K2/C7/MAPK3
KEGG_CIRCADIAN_RHYTHM_MAMMAL	KEGG_CIRCADIAN_RHYTHM_MAMMAL	12	-0.435143	-1.23569	0.193211	0.371722	0.243172	2113	tags=67%, list=14%, signal=57%	NR1D1/BHLHE40/PER1/CRY1/CSNK1D/PER2/CSNK1E/NPAS2
KEGG_LINOLEIC_ACID_METABOLISM	KEGG_LINOLEIC_ACID_METABOLISM	10	0.369565	1.21823	0.207031	0.392112	0.256511	2920	tags=40%, list=19%, signal=32%	PLA2G5/PLA2G6/CYP3A4/PLA2G4A
KEGG_LONG_TERM_DEPRESSION	KEGG_LONG_TERM_DEPRESSION	52	-0.29337	-1.18439	0.208241	0.392112	0.256511	4803	tags=38%, list=32%, signal=26%	PRKCA/PPP2CA/MAPK1/RAF1/GNAI2/IGF1R/BRAF/GNA12/PPP2CB/GNAZ/GUCY1B1/MAP2K2/ITPR3/GUCY1A1/ITPR1/HRAS/PLA2G4B/PLCB4/MAPK3/GNA11
KEGG_ALDOSTERONE_REGULATED_SODIUM_REABSORPTION	KEGG_ALDOSTERONE_REGULATED_SODIUM_REABSORPTION	34	-0.322778	-1.19174	0.218605	0.407295	0.266443	7422	tags=65%, list=50%, signal=33%	KCNJ1/SGK1/ATP1B1/PIK3R3/HSD11B2/ATP1B2/INSR/ATP1A1/SFN/PRKCA/PIK3CD/MAPK1/ATP1A3/ATP1A2/SCNN1A/ATP1B3/NR3C2/FXYD2/HSD11B1/NEDD4L/SLC9A3R2/MAPK3
KEGG_PATHWAYS_IN_CANCER	KEGG_PATHWAYS_IN_CANCER	290	-0.228415	-1.10795	0.231156	0.426193	0.278806	6177	tags=45%, list=41%, signal=27%	CKS1B/PDGFRB/CCND1/VEGFA/CUL2/CDKN1A/HGF/ABL1/CHUK/STAT5A/CTNNB1/PTGS2/PIAS1/LAMB2/TRAF3/CRK/BAD/PGF/CASP3/FZD1/TCF7L1/ITGA2B/APC2/ERBB2/HDAC1/CDK6/STK36/RARB/PRKCA/WNT10B/BAX/PIK3CD/MAPK1/LEF1/BIRC3/MTOR/STAT3/RAF1/EP300/AKT1/BID/AKT3/WNT9A/CASP9/FADD/SMAD4/MYC/HDAC2/RALBP1/CBLC/GSTP1/PTCH1/NFKBIA/NFKB1/GLI2/CRKL/FZD6/ITGA3/CTBP1/SUFU/IGF1R/PML/HSP90AA1/RARA/BRAF/BMP4/PIAS3/GRB2/RHOA/CDK4/WNT2B/…
KEGG_TYROSINE_METABOLISM	KEGG_TYROSINE_METABOLISM	28	0.246842	1.1488	0.246575	0.445956	0.291735	1914	tags=29%, list=13%, signal=25%	MAOB/GOT1/HPD/GSTZ1/GOT2/FAH/MIF/ALDH1A3
KEGG_ENDOMETRIAL_CANCER	KEGG_ENDOMETRIAL_CANCER	50	-0.288942	-1.15395	0.246914	0.445956	0.291735	6298	tags=54%, list=42%, signal=31%	AXIN2/CCND1/CTNNB1/BAD/TCF7L1/APC2/ERBB2/PIK3CD/MAPK1/LEF1/RAF1/AKT1/AKT3/CASP9/MYC/ILK/BRAF/GRB2/ELK1/CTNNA1/MAP2K2/TCF7L2/TP53/HRAS/AXIN1/MLH1/MAPK3
KEGG_MELANOGENESIS	KEGG_MELANOGENESIS	84	-0.254129	-1.10944	0.293249	0.524294	0.342981	5904	tags=42%, list=39%, signal=25%	CTNNB1/GNAI3/EDNRB/FZD1/TCF7L1/ADCY9/ADCY2/PRKCA/WNT10B/MAPK1/LEF1/RAF1/EP300/WNT9A/GNAI2/ADCY3/FZD6/CAMK2A/WNT2B/CREBBP/DVL2/EDN1/MAP2K2/WNT11/TCF7L2/CREB3L4/CAMK2B/HRAS/DVL1/ADCY4/WNT6/PLCB4/WNT9B/MAPK3/CREB3
KEGG_FC_GAMMA_R_MEDIATED_PHAGOCYTOSIS	KEGG_FC_GAMMA_R_MEDIATED_PHAGOCYTOSIS	93	-0.251401	-1.11184	0.297382	0.526366	0.344337	5699	tags=42%, list=38%, signal=26%	CRK/RPS6KB1/MARCKSL1/PIP4K2B/LIMK2/GSN/ARPC5/ARPC3/PRKCA/PIK3CD/MAPK1/RAF1/AKT1/AKT3/LAT/VAV2/DNM2/ASAP2/CRKL/ARPC5L/PLD2/GAB2/WASF2/PLPP2/RPS6KB2/ARPC4/ARPC1A/ARPC1B/DNM3/PIP5K1B/VASP/PLA2G4B/WASF3/PIP5K1A/RAC1/SPHK1/PIP5K1C/MAPK3/PLCG1
KEGG_ARRHYTHMOGENIC_RIGHT_VENTRICULAR_CARDIOMYOPATHY_ARVC	KEGG_ARRHYTHMOGENIC_RIGHT_VENTRICULAR_CARDIOMYOPATHY_ARVC	62	-0.263905	-1.10569	0.321777	0.563906	0.368895	7027	tags=61%, list=47%, signal=33%	JUP/DSP/ACTN3/RYR2/LMNA/ITGB8/ITGA8/ITGB5/ACTB/CACNA1D/CACNA1S/CTNNB1/CACNG4/ACTG1/ITGA5/TCF7L1/ITGB3/DES/ITGA2B/CACNA1C/PKP2/LEF1/CACNB1/DMD/ITGA9/ITGA3/ACTN1/CTNNA1/ITGA10/CACNA2D3/ITGB1/CACNB2/TCF7L2/CACNB3/ITGB4/ACTN4/CDH2/EMD
KEGG_NOD_LIKE_RECEPTOR_SIGNALING_PATHWAY	KEGG_NOD_LIKE_RECEPTOR_SIGNALING_PATHWAY	53	-0.269962	-1.09574	0.337389	0.58547	0.383001	3807	tags=32%, list=25%, signal=24%	TAB1/NFKBIB/NFKBIA/NFKB1/RIPK2/HSP90AA1/SUGT1/BIRC2/NOD1/TRAF6/MAPK14/MAPK12/IKBKB/RELA/MAPK3/MAPK11/HSP90AB1
KEGG_THYROID_CANCER	KEGG_THYROID_CANCER	27	-0.31276	-1.09883	0.346382	0.590823	0.386503	6152	tags=52%, list=41%, signal=31%	CCND1/CTNNB1/TCF7L1/MAPK1/LEF1/MYC/BRAF/MAP2K2/TPM3/TCF7L2/TP53/HRAS/RXRB/MAPK3
KEGG_GLYCOSAMINOGLYCAN_DEGRADATION	KEGG_GLYCOSAMINOGLYCAN_DEGRADATION	18	0.263943	1.0752	0.34715	0.590823	0.386503	1700	tags=28%, list=11%, signal=25%	GLB1/IDS/GUSB/IDUA/HS3ST3B1
KEGG_B_CELL_RECEPTOR_SIGNALING_PATHWAY	KEGG_B_CELL_RECEPTOR_SIGNALING_PATHWAY	73	-0.252765	-1.08051	0.354908	0.595144	0.38933	4717	tags=36%, list=31%, signal=25%	PIK3CD/MAPK1/NFATC1/RAF1/AKT1/AKT3/VAV2/NFKBIB/NFKBIA/NFKB1/PPP3CC/MALT1/GRB2/JUN/BCL10/CHP2/MAP2K2/NFKBIE/NFATC4/PPP3R1/HRAS/IKBKB/IFITM1/RAC1/RELA/MAPK3
KEGG_SNARE_INTERACTIONS_IN_VESICULAR_TRANSPORT	KEGG_SNARE_INTERACTIONS_IN_VESICULAR_TRANSPORT	36	-0.287534	-1.07406	0.358974	0.595144	0.38933	6488	tags=58%, list=43%, signal=33%	SNAP47/BET1L/STX1A/STX6/STX18/STX5/STX16/STX10/SNAP29/SNAP23/TSNARE1/STX7/GOSR2/STX2/STX3/VAMP5/VTI1B/VAMP4/STX4/VAMP1/VAMP2
KEGG_MTOR_SIGNALING_PATHWAY	KEGG_MTOR_SIGNALING_PATHWAY	49	-0.270527	-1.0786	0.359777	0.595144	0.38933	4717	tags=39%, list=31%, signal=27%	PIK3CD/MAPK1/MTOR/PRKAA1/AKT1/STRADA/AKT3/RHEB/RICTOR/TSC2/BRAF/RPS6KB2/ULK1/STK11/ULK2/TSC1/RPS6/MAPK3/VEGFC
KEGG_INTESTINAL_IMMUNE_NETWORK_FOR_IGA_PRODUCTION	KEGG_INTESTINAL_IMMUNE_NETWORK_FOR_IGA_PRODUCTION	24	-0.311394	-1.06372	0.376655	0.602041	0.393842	2086	tags=67%, list=14%, signal=57%	CCR9/IL6/ITGB7/IL15/CCL25/MADCAM1/IL15RA/CCR10/CCL27/CD80/MAP3K14/TGFB1/TNFSF13/LTBR/ICOSLG/CXCL12
KEGG_AMYOTROPHIC_LATERAL_SCLEROSIS_ALS	KEGG_AMYOTROPHIC_LATERAL_SCLEROSIS_ALS	45	-0.270277	-1.06302	0.379349	0.602041	0.393842	4749	tags=42%, list=32%, signal=29%	BAX/TNFRSF1B/APAF1/BID/CASP9/MAP2K3/PPP3CC/CCS/DAXX/CHP2/BCL2L1/TP53/PPP3R1/TNFRSF1A/MAPK14/MAPK12/GPX1/RAC1/MAPK11
KEGG_BASE_EXCISION_REPAIR	KEGG_BASE_EXCISION_REPAIR	33	-0.28979	-1.05939	0.379391	0.602041	0.393842	7138	tags=67%, list=48%, signal=35%	PARP4/POLB/SMUG1/NEIL1/LIG3/NEIL2/MPG/PARP3/APEX1/POLL/POLE2/POLD4/UNG/XRCC1/POLD1/POLD3/POLD2/HMGB1/OGG1/NTHL1/MUTYH/POLE3
KEGG_HYPERTROPHIC_CARDIOMYOPATHY_HCM	KEGG_HYPERTROPHIC_CARDIOMYOPATHY_HCM	68	-0.2497	-1.05943	0.380388	0.602041	0.393842	6629	tags=56%, list=44%, signal=31%	RYR2/LMNA/ITGB8/ITGA8/ITGB5/ACTB/CACNA1D/CACNA1S/TPM2/CACNG4/ACTG1/ITGA5/ITGB3/DES/ITGA2B/CACNA1C/PRKAA1/TPM4/CACNB1/DMD/ITGA9/ITGA3/TPM1/ITGA10/ACE/CACNA2D3/PRKAB1/TGFB1/PRKAG1/ITGB1/TPM3/CACNB2/TNNI3/CACNB3/ITGB4/PRKAG2/EMD/MYL3
KEGG_VIRAL_MYOCARDITIS	KEGG_VIRAL_MYOCARDITIS	44	0.195738	1.03946	0.380952	0.602041	0.393842	3093	tags=39%, list=21%, signal=31%	DAG1/CYCS/MYH7/MYH1/SGCB/SGCD/CXADR/MYH14/SGCG/MYH15/EIF4G3/CD40/RAC3/CD86/MYH6/PRF1/SGCA
KEGG_FC_EPSILON_RI_SIGNALING_PATHWAY	KEGG_FC_EPSILON_RI_SIGNALING_PATHWAY	65	-0.249027	-1.04751	0.393051	0.615664	0.402754	4803	tags=34%, list=32%, signal=23%	PRKCA/PIK3CD/MAPK1/RAF1/AKT1/MAP2K7/AKT3/LAT/IL13/VAV2/MAP2K3/GRB2/GAB2/MAP2K2/HRAS/PLA2G4B/MAPK14/MAPK12/RAC1/MAPK3/MAPK11/PLCG1
KEGG_GLYCEROPHOSPHOLIPID_METABOLISM	KEGG_GLYCEROPHOSPHOLIPID_METABOLISM	64	0.181984	1.07622	0.414098	0.642941	0.420598	1393	tags=19%, list=9%, signal=17%	PLA2G5/GPAM/CHPT1/PEMT/GPD1/PCYT2/AGPAT2/PLA2G15/DGKI/LPCAT3/PCYT1B/PLA2G6
KEGG_MELANOMA	KEGG_MELANOMA	60	0.172731	0.994705	0.419753	0.645357	0.422178	1127	tags=17%, list=8%, signal=15%	E2F1/E2F2/CDKN2A/PIK3R1/PDGFD/PTEN/PIK3R2/E2F3/CDH1/IGF1
KEGG_HEMATOPOIETIC_CELL_LINEAGE	KEGG_HEMATOPOIETIC_CELL_LINEAGE	64	0.181062	1.07076	0.42902	0.645357	0.422178	2848	tags=31%, list=19%, signal=25%	MME/CD1E/CD1D/TFRC/CD1B/CD1A/FLT3/CD8B/CD3D/CD2/MS4A1/CD8A/FCGR1A/ITGAM/CD38/CD36/IL1R2/IL1B/FCER2/CR2
KEGG_ADIPOCYTOKINE_SIGNALING_PATHWAY	KEGG_ADIPOCYTOKINE_SIGNALING_PATHWAY	61	-0.245109	-1.02469	0.429348	0.645357	0.422178	4518	tags=38%, list=30%, signal=26%	MTOR/STAT3/TNFRSF1B/CAMKK2/PRKAA1/AKT1/AKT3/ACACB/CPT1A/NFKBIB/NFKBIA/NFKB1/LEPR/PRKAB1/PRKAG1/NFKBIE/TNFRSF1A/STK11/PRKAG2/RXRB/IKBKB/RELA/TRAF2
KEGG_TOLL_LIKE_RECEPTOR_SIGNALING_PATHWAY	KEGG_TOLL_LIKE_RECEPTOR_SIGNALING_PATHWAY	84	-0.23426	-1.0227	0.433544	0.645357	0.422178	5992	tags=45%, list=40%, signal=27%	TBK1/CHUK/TLR5/TRAF3/MAP2K4/IFNAR1/TIRAP/IRAK1/PIK3CD/MAPK1/CD80/AKT1/TICAM1/MAP2K7/AKT3/FADD/MAP2K3/TAB1/RIPK1/NFKBIA/NFKB1/MYD88/TOLLIP/IL12A/JUN/IRF7/MAP2K2/TRAF6/MAP3K8/IRF3/MAPK14/MAPK12/IFNAR2/IKBKB/RAC1/RELA/MAPK3/MAPK11
KEGG_INSULIN_SIGNALING_PATHWAY	KEGG_INSULIN_SIGNALING_PATHWAY	125	-0.23009	-1.04331	0.433884	0.645357	0.422178	5831	tags=45%, list=39%, signal=28%	EIF4E2/INSR/PPP1R3D/CRK/RPS6KB1/BAD/SHC2/PPP1CC/INPP5K/PYGB/PIK3CD/MAPK1/MTOR/RAF1/PHKG1/PRKAA1/AKT1/PRKAR1A/TRIP10/AKT3/PTPRF/ACACB/RHEB/PYGL/CBLC/EXOC7/CRKL/TSC2/BRAF/PHKG2/GRB2/ELK1/PHKA2/RPS6KB2/PTPN1/PRKAB1/MAP2K2/PPP1R3B/PRKAG1/PRKCZ/PRKAR1B/SHC1/RAPGEF1/MKNK2/GCK/HRAS/SH2B2/PRKAG2/FLOT1/PPP1R3C/HK1/IKBKB/FLOT2/TSC1/RPS6/MAPK3
KEGG_PROSTATE_CANCER	KEGG_PROSTATE_CANCER	83	-0.233033	-1.01535	0.444444	0.652764	0.427024	4717	tags=40%, list=31%, signal=27%	PIK3CD/MAPK1/LEF1/MTOR/RAF1/EP300/AKT1/AKT3/CASP9/GSTP1/NFKBIA/NFKB1/IGF1R/ATF4/HSP90AA1/BRAF/GRB2/PDGFC/FGFR1/CREBBP/MAP2K2/TCF7L2/CREB3L4/PDGFB/TP53/HRAS/IKBKB/CDKN1B/RELA/MAPK3/CREB3/RB1/HSP90AB1
KEGG_TASTE_TRANSDUCTION	KEGG_TASTE_TRANSDUCTION	21	-0.307652	-1.01277	0.45122	0.652764	0.427024	3441	tags=29%, list=23%, signal=22%	GNB1/SCNN1A/TAS1R3/ITPR3/ASIC2/ADCY4
KEGG_REGULATION_OF_ACTIN_CYTOSKELETON	KEGG_REGULATION_OF_ACTIN_CYTOSKELETON	184	-0.217366	-1.01885	0.451417	0.652764	0.427024	7091	tags=52%, list=47%, signal=28%	CYFIP2/ROCK1/SOS2/WASL/PIK3R3/ARHGAP35/FGFR3/ARPC2/PAK5/PDGFA/ACTN3/ITGB8/MYL9/ITGA8/ITGB5/ACTB/SSH1/PDGFRB/TIAM2/PPP1CB/CFL1/IQGAP1/VCL/CRK/ACTG1/ITGA5/ITGB3/PIP4K2B/LIMK2/PPP1CC/GSN/ITGA2B/PPP1R12A/APC2/ARPC5/ARPC3/BDKRB2/PIK3CD/MAPK1/RRAS2/RAF1/PXN/RDX/F2/PAK4/ARHGEF4/VAV2/ITGA9/ARHGEF1/CRKL/ITGA3/CSK/MSN/EZR/BRAF/GNA12/ARPC5L/PDGFC/RHOA/PIP4K2C/FGFR1/DIAPH1/WASF2/ACTN1/ITGA10/ARHGEF12/F2R/ARP…
KEGG_CHEMOKINE_SIGNALING_PATHWAY	KEGG_CHEMOKINE_SIGNALING_PATHWAY	163	-0.21991	-1.02081	0.454175	0.652764	0.427024	5337	tags=36%, list=36%, signal=24%	SHC2/GNG7/ADCY9/CCL1/ADCY2/GRK6/CCL27/PIK3CD/MAPK1/STAT3/FGR/RAF1/PXN/AKT1/RASGRP2/AKT3/RAP1A/VAV2/GNAI2/ADCY3/NFKBIB/NFKBIA/NFKB1/GRK4/CRKL/CSK/GNB1/BRAF/GNB2/GRB2/JAK3/ELMO1/GRK5/RHOA/CCL21/PARD3/PTK2B/GRK2/PRKCZ/CXCL16/SHC1/ARRB1/CCL14/HRAS/CXCL12/GNG5/STAT5B/GNG11/BCAR1/ADCY4/GSK3A/IKBKB/RAC1/RELA/CXCL3/PLCB4/PTK2/MAPK3/CCL26
KEGG_HEDGEHOG_SIGNALING_PATHWAY	KEGG_HEDGEHOG_SIGNALING_PATHWAY	43	-0.259231	-1.01533	0.457303	0.652764	0.427024	7722	tags=60%, list=52%, signal=29%	GLI1/SMO/BMP2/DHH/BMP7/BTRC/WNT7B/WNT4/CSNK1G3/CSNK1G2/STK36/WNT10B/BMP6/WNT9A/PTCH1/GLI2/SUFU/BMP4/WNT2B/FBXW11/HHIP/CSNK1D/WNT11/WNT6/CSNK1E/WNT9B
KEGG_NON_SMALL_CELL_LUNG_CANCER	KEGG_NON_SMALL_CELL_LUNG_CANCER	52	-0.25135	-1.01474	0.474388	0.671733	0.439433	5096	tags=40%, list=34%, signal=27%	ERBB2/CDK6/RARB/PRKCA/PIK3CD/MAPK1/RAF1/AKT1/AKT3/CASP9/BRAF/GRB2/CDK4/MAP2K2/TP53/HRAS/RASSF1/RXRB/MAPK3/RB1/PLCG1
KEGG_CALCIUM_SIGNALING_PATHWAY	KEGG_CALCIUM_SIGNALING_PATHWAY	142	-0.220005	-1.01037	0.497959	0.699366	0.45751	6379	tags=43%, list=43%, signal=25%	ADRA1B/ATP2B2/P2RX3/PDGFRB/CACNA1D/GNA14/TACR1/CACNA1S/RYR1/PPP3CB/ADORA2B/EDNRB/CACNA1A/ADCY9/CCKBR/CACNA1C/ERBB2/ADCY2/ATP2A3/PRKCA/BDKRB2/PHKG1/SLC25A6/ITPKA/EDNRA/AVPR1A/ATP2A1/ADCY3/PTGER1/NOS3/ITPKB/PLN/PPP3CC/PLCD3/TRPC1/CACNA1H/PHKG2/CAMK2A/OXTR/PPID/PHKA2/CYSLTR2/F2R/CHP2/GNAL/PTK2B/PLCD1/PLCD4/ITPR3/ATP2B3/ITPR1/CAMK2B/ERBB3/PPP3R1/PDE1B/ADCY4/ADORA2A/SPHK1/PLCB4/GNA11/PLCG1
KEGG_SELENOAMINO_ACID_METABOLISM	KEGG_SELENOAMINO_ACID_METABOLISM	24	-0.28783	-0.983226	0.501805	0.699366	0.45751	6077	tags=50%, list=41%, signal=30%	TRMT11/GGT5/MARS1/AHCYL1/GGT7/GGT1/SCLY/METTL6/LCMT1/MAT2A/HEMK1/MAT2B
KEGG_ARACHIDONIC_ACID_METABOLISM	KEGG_ARACHIDONIC_ACID_METABOLISM	34	0.196386	0.977379	0.507042	0.701144	0.458673	1803	tags=24%, list=12%, signal=21%	PLA2G5/GPX7/CYP2B6/GPX4/PTGES2/PLA2G6/CYP4F2/CBR1
KEGG_GLYCOSPHINGOLIPID_BIOSYNTHESIS_GLOBO_SERIES	KEGG_GLYCOSPHINGOLIPID_BIOSYNTHESIS_GLOBO_SERIES	10	0.280059	0.923179	0.546875	0.750363	0.490871	10794	tags=100%, list=72%, signal=28%	GLA/ST8SIA1/GBGT1/ST3GAL2/HEXB/HEXA/FUT1/ST3GAL1/A4GALT/NAGA
KEGG_GAP_JUNCTION	KEGG_GAP_JUNCTION	77	-0.219798	-0.948696	0.564378	0.761026	0.497847	5282	tags=35%, list=35%, signal=23%	ADCY9/ADCY2/TUBA1A/PRKCA/TUBA4A/MAPK1/RAF1/TUBB1/MAPK7/GNAI2/ADCY3/GRB2/PDGFC/TUBB6/TJP1/CSNK1D/GUCY1B1/MAP2K2/ITPR3/GUCY1A1/ITPR1/PDGFB/HRAS/ADCY4/PLCB4/MAPK3/GNA11
KEGG_PURINE_METABOLISM	KEGG_PURINE_METABOLISM	143	-0.210939	-0.969501	0.565306	0.761026	0.497847	5328	tags=41%, list=36%, signal=26%	PDE11A/ADCY9/POLR1B/POLR1A/ADCY2/ADSS2/POLA1/POLR2D/POLE2/NT5C/AMPD2/PRUNE1/POLD4/POLR3D/AK4/POLR2B/POLR1E/PPAT/ADCY3/POLR3A/NUDT5/POLD1/POLR2L/NME3/POLR1C/GMPR2/POLD3/PRPS1/PNP/AK5/POLD2/POLR2C/POLR2K/ITPA/PDE8B/ADPRM/PDE9A/GUCY1B1/ENTPD1/PDE2A/GUCY1A1/ADSL/POLR3C/POLR2J/PDE4A/NPR2/POLR2F/IMPDH2/APRT/PDE1B/POLA2/ADCY4/POLR2I/POLE3/NPR1/POLR2H/XDH/POLR3F
KEGG_COLORECTAL_CANCER	KEGG_COLORECTAL_CANCER	62	-0.226754	-0.950035	0.567714	0.761026	0.497847	6298	tags=48%, list=42%, signal=28%	AXIN2/CCND1/CTNNB1/BAD/CASP3/TCF7L1/APC2/BAX/PIK3CD/MAPK1/LEF1/RAF1/AKT1/AKT3/CASP9/SMAD4/MYC/BRAF/RHOA/JUN/RALGDS/TGFB1/TCF7L2/TP53/AXIN1/MSH6/SMAD3/MLH1/RAC1/MAPK3
KEGG_PYRIMIDINE_METABOLISM	KEGG_PYRIMIDINE_METABOLISM	88	-0.215675	-0.945331	0.575789	0.761026	0.497847	5724	tags=44%, list=38%, signal=28%	PNPT1/CAD/TK2/POLR1B/POLR1A/POLA1/POLR2D/POLE2/NT5C/POLD4/POLR3D/POLR2B/POLR1E/UPP1/CTPS2/UCK1/POLR3A/DHODH/POLD1/POLR2L/NME3/POLR1C/POLD3/CMPK2/PNP/POLD2/POLR2C/POLR2K/ITPA/ENTPD1/POLR3C/POLR2J/POLR2F/UCKL1/POLA2/POLR2I/POLE3/POLR2H/POLR3F
KEGG_PANCREATIC_CANCER	KEGG_PANCREATIC_CANCER	68	-0.223295	-0.947394	0.576509	0.761026	0.497847	5096	tags=47%, list=34%, signal=31%	CCND1/VEGFA/CHUK/BAD/PGF/ERBB2/CDK6/PIK3CD/MAPK1/STAT3/RAF1/AKT1/AKT3/CASP9/SMAD4/RALBP1/NFKB1/BRAF/CDK4/RALGDS/TGFB1/BCL2L1/JAK1/TP53/SMAD3/RALB/IKBKB/RAC1/RELA/MAPK3/VEGFC/RB1
KEGG_AMINOACYL_TRNA_BIOSYNTHESIS	KEGG_AMINOACYL_TRNA_BIOSYNTHESIS	41	-0.241652	-0.933183	0.588838	0.761026	0.497847	5922	tags=44%, list=40%, signal=27%	MARS1/HARS1/SARS1/SARS2/FARSB/TARS2/QARS1/HARS2/WARS1/FARSA/VARS2/YARS1/VARS1/RARS1/NARS1/CARS1/KARS1/TARS3
KEGG_AXON_GUIDANCE	KEGG_AXON_GUIDANCE	122	-0.210878	-0.955255	0.588843	0.761026	0.497847	6058	tags=41%, list=40%, signal=25%	CFL1/ABL1/GNAI3/EFNB1/PLXNB3/PPP3CB/SEMA4B/LIMK2/NFAT5/SEMA4G/UNC5B/MAPK1/PLXNA2/SEMA6A/NFATC1/SEMA3B/EFNB2/FES/PAK4/SEMA5A/GNAI2/SEMA6B/EPHB1/PPP3CC/EFNA4/RHOA/SRGAP2/SEMA6D/ARHGEF12/DPYSL2/EPHB6/EPHB4/CHP2/ITGB1/SEMA3G/SEMA5B/EPHA2/NFATC4/PPP3R1/HRAS/PLXNB1/CXCL12/L1CAM/PLXNB2/ABLIM2/RAC1/NCK2/EFNA1/PTK2/MAPK3
KEGG_GLIOMA	KEGG_GLIOMA	59	-0.224891	-0.933984	0.59056	0.761026	0.497847	4881	tags=53%, list=33%, signal=36%	SOS2/SHC4/PIK3R3/CALM2/PDGFA/PDGFRB/CCND1/CDKN1A/SHC2/CDK6/PRKCA/PIK3CD/MAPK1/MTOR/RAF1/AKT1/AKT3/IGF1R/BRAF/CAMK2A/GRB2/CDK4/MAP2K2/SHC1/CAMK2B/PDGFB/TP53/HRAS/MAPK3/RB1/PLCG1
KEGG_SPHINGOLIPID_METABOLISM	KEGG_SPHINGOLIPID_METABOLISM	32	-0.250538	-0.911211	0.594848	0.761026	0.497847	4725	tags=38%, list=32%, signal=26%	NEU1/SPTLC2/UGT8/SGMS1/ASAH1/GALC/SMPD3/PLPP2/CERK/SMPD2/SMPD4/SPHK1
KEGG_OTHER_GLYCAN_DEGRADATION	KEGG_OTHER_GLYCAN_DEGRADATION	13	0.249328	0.903928	0.598214	0.761026	0.497847	2781	tags=31%, list=19%, signal=25%	GLB1/FUCA2/AGA/MANBA
KEGG_DILATED_CARDIOMYOPATHY	KEGG_DILATED_CARDIOMYOPATHY	73	-0.216069	-0.923644	0.601942	0.761026	0.497847	6629	tags=52%, list=44%, signal=29%	RYR2/LMNA/ITGB8/ITGA8/ITGB5/ACTB/CACNA1D/CACNA1S/TPM2/CACNG4/ACTG1/ITGA5/ITGB3/DES/ADCY9/ITGA2B/CACNA1C/ADCY2/TPM4/CACNB1/DMD/ITGA9/ADCY3/ITGA3/PLN/TPM1/ITGA10/CACNA2D3/TGFB1/ITGB1/TPM3/CACNB2/TNNI3/CACNB3/ITGB4/ADCY4/EMD/MYL3
KEGG_PROXIMAL_TUBULE_BICARBONATE_RECLAMATION	KEGG_PROXIMAL_TUBULE_BICARBONATE_RECLAMATION	20	0.216105	0.914064	0.613757	0.77046	0.504018	745	tags=20%, list=5%, signal=19%	MDH1/PCK2/CA2/PCK1
KEGG_AMINO_SUGAR_AND_NUCLEOTIDE_SUGAR_METABOLISM	KEGG_AMINO_SUGAR_AND_NUCLEOTIDE_SUGAR_METABOLISM	41	0.176881	0.936759	0.629032	0.780918	0.510859	1882	tags=22%, list=13%, signal=19%	PMM2/GFPT1/PGM3/GALK2/PGM1/HK3/HK2/GMPPA/CYB5R3
KEGG_BLADDER_CANCER	KEGG_BLADDER_CANCER	38	-0.238441	-0.901724	0.630911	0.780918	0.510859	1433	tags=50%, list=10%, signal=45%	CCND1/VEGFA/CDKN1A/PGF/ERBB2/MAPK1/RAF1/MYC/BRAF/CDK4/MAP2K2/TP53/HRAS/RPS6KA5/RASSF1/DAPK3/MAPK3/VEGFC/RB1
KEGG_GLYCOSAMINOGLYCAN_BIOSYNTHESIS_KERATAN_SULFATE	KEGG_GLYCOSAMINOGLYCAN_BIOSYNTHESIS_KERATAN_SULFATE	13	-0.289654	-0.842584	0.687661	0.84525	0.552944	6176	tags=77%, list=41%, signal=45%	B4GAT1/B4GALT2/ST3GAL2/B4GALT4/B3GNT7/ST3GAL1/B4GALT3/ST3GAL3/B3GNT2/CHST1
KEGG_ALLOGRAFT_REJECTION	KEGG_ALLOGRAFT_REJECTION	10	-0.30497	-0.822351	0.706434	0.862337	0.564122	5482	tags=40%, list=37%, signal=25%	GZMB/CD80/IL12A/FAS
KEGG_ABC_TRANSPORTERS	KEGG_ABC_TRANSPORTERS	33	-0.231349	-0.845747	0.717799	0.863415	0.564827	6417	tags=52%, list=43%, signal=30%	ABCA3/ABCC1/ABCB4/ABCA4/ABCG1/ABCC10/ABCC8/ABCD4/ABCB10/ABCB1/TAP1/ABCC5/ABCA2/ABCG2/ABCB9/TAP2/ABCA5
KEGG_HISTIDINE_METABOLISM	KEGG_HISTIDINE_METABOLISM	22	0.194134	0.833028	0.723529	0.863415	0.564827	3204	tags=36%, list=21%, signal=29%	MAOB/ALDH7A1/ALDH2/ALDH1A3/UROC1/ASPA/AOC1/ALDH9A1
KEGG_CELL_ADHESION_MOLECULES_CAMS	KEGG_CELL_ADHESION_MOLECULES_CAMS	94	-0.194151	-0.8603	0.728227	0.863415	0.564827	3837	tags=29%, list=26%, signal=22%	ITGA9/CLDN11/CD58/PVR/CDH5/ESAM/F11R/CLDN19/MAG/ICAM1/NLGN2/MPZ/CADM3/ITGB1/NECTIN2/ICOSLG/ICAM3/JAM2/SELP/PECAM1/CDH2/L1CAM/JAM3/CD34/NLGN4X/OCLN/CLDN5
KEGG_SMALL_CELL_LUNG_CANCER	KEGG_SMALL_CELL_LUNG_CANCER	79	-0.198822	-0.859852	0.732334	0.863415	0.564827	6177	tags=47%, list=41%, signal=28%	CKS1B/CCND1/CHUK/PTGS2/PIAS1/LAMB2/TRAF3/ITGA2B/CDK6/RARB/PIK3CD/BIRC3/AKT1/APAF1/AKT3/CASP9/MYC/NFKBIA/NFKB1/ITGA3/PIAS3/CDK4/TRAF4/BIRC2/BCL2L1/TRAF6/ITGB1/MAX/TP53/RXRB/IKBKB/CDKN1B/RELA/PTK2/PIAS4/RB1/TRAF2
KEGG_CYTOKINE_CYTOKINE_RECEPTOR_INTERACTION	KEGG_CYTOKINE_CYTOKINE_RECEPTOR_INTERACTION	179	-0.190325	-0.891918	0.736364	0.863415	0.564827	8227	tags=53%, list=55%, signal=24%	IL5RA/ACVR2A/IL20RA/CSF1/CTF1/IL18/IL9R/EPOR/TNF/CXCL5/TGFBR2/CCR8/VEGFD/TNFSF15/IL20RB/IL15/CCL25/BMP2/CCL16/BMP7/TNFRSF12A/BMPR2/CCL19/IL18R1/LTA/TPO/IL23A/IL2RG/CX3CL1/PDGFA/IL15RA/INHBA/IL11RA/PDGFRB/VEGFA/CXCR5/HGF/CCR10/IL2RA/IL25/CXCL2/IL4R/AMH/ACVRL1/AMHR2/CCL1/TNFRSF10D/IFNAR1/CCL27/IL10RB/KDR/TNFRSF25/TNFRSF1B/ACVR1/TNFRSF18/PLEKHO2/IL13/TNFSF10/TNFSF12/LIFR/IFNGR1/IFNGR2/FLT4/IL3RA/TNF…
KEGG_HOMOLOGOUS_RECOMBINATION	KEGG_HOMOLOGOUS_RECOMBINATION	27	-0.234567	-0.824114	0.736655	0.863415	0.564827	5247	tags=44%, list=35%, signal=29%	EME1/SEM1/TOP3A/POLD4/RAD51D/POLD1/POLD3/POLD2/RPA2/MUS81/RAD52/TOP3B
KEGG_GLYCOSAMINOGLYCAN_BIOSYNTHESIS_CHONDROITIN_SULFATE	KEGG_GLYCOSAMINOGLYCAN_BIOSYNTHESIS_CHONDROITIN_SULFATE	21	-0.247825	-0.815822	0.741463	0.863415	0.564827	6890	tags=52%, list=46%, signal=28%	B3GALT6/XYLT2/CHST12/B3GAT3/UST/CHST7/CHST15/CSGALNACT1/CHST3/CHST14/B3GAT1
KEGG_O_GLYCAN_BIOSYNTHESIS	KEGG_O_GLYCAN_BIOSYNTHESIS	25	0.185815	0.825829	0.773006	0.894262	0.585006	1950	tags=28%, list=13%, signal=24%	GALNT5/GALNT9/C1GALT1/B3GNT6/GALNT14/GALNT16/GALNT13
KEGG_DNA_REPLICATION	KEGG_DNA_REPLICATION	35	0.160796	0.811191	0.794521	0.913183	0.597384	2745	tags=34%, list=18%, signal=28%	DNA2/POLE/MCM3/MCM2/FEN1/RFC3/RNASEH2A/RPA3/SSBP1/MCM5/MCM4/MCM6
KEGG_MISMATCH_REPAIR	KEGG_MISMATCH_REPAIR	22	-0.225438	-0.756808	0.804087	0.918215	0.600676	6465	tags=45%, list=43%, signal=26%	RPA1/RFC2/RFC5/POLD4/POLD1/POLD3/POLD2/RPA2/MSH6/MLH1
KEGG_FOCAL_ADHESION	KEGG_FOCAL_ADHESION	182	-0.180727	-0.84712	0.809717	0.918717	0.601004	7037	tags=51%, list=47%, signal=27%	ROCK1/SOS2/SHC4/RAP1B/PIK3R3/ARHGAP35/THBS1/PAK5/PDGFA/ACTN3/COL11A2/CAPN2/ITGB8/MYL9/ITGA8/ITGB5/COL2A1/ACTB/PDGFRB/CCND1/VEGFA/PPP1CB/HGF/CTNNB1/LAMB2/VCL/CRK/BAD/PGF/ACTG1/CAV1/ITGA5/ITGB3/SHC2/PPP1CC/ITGA2B/PPP1R12A/ERBB2/PRKCA/KDR/PIK3CD/MAPK1/BIRC3/RAF1/PXN/AKT1/ZYX/TNXB/AKT3/RAP1A/PAK4/VAV2/ITGA9/CRKL/CAV3/ITGA3/IGF1R/FLT4/ILK/BRAF/FLNA/RELN/PARVB/GRB2/PDGFC/RHOA/ELK1/DIAPH1/ACTN1/VWF/ITGA…
KEGG_RIBOFLAVIN_METABOLISM	KEGG_RIBOFLAVIN_METABOLISM	14	-0.248615	-0.736833	0.819715	0.924137	0.60455	8349	tags=71%, list=56%, signal=32%	PHPT1/ACP5/ENPP3/ACP1/RFK/ENPP1/MTMR7/MTMR6/MTMR2/ACP6
KEGG_VIBRIO_CHOLERAE_INFECTION	KEGG_VIBRIO_CHOLERAE_INFECTION	50	-0.189121	-0.755292	0.85073	0.953032	0.623453	3935	tags=40%, list=26%, signal=30%	ATP6V0A2/ACTB/ATP6V1F/ACTG1/ADCY9/PRKCA/SLC12A2/ATP6V0E2/ADCY3/ATP6V1B1/ATP6V0A1/ARF1/ATP6AP1/ATP6V0E1/TJP1/SEC61A2/TCIRG1/ATP6V0B/TJP2/PLCG1
KEGG_TYPE_II_DIABETES_MELLITUS	KEGG_TYPE_II_DIABETES_MELLITUS	40	0.156237	0.803399	0.863248	0.960974	0.628648	1719	tags=20%, list=11%, signal=18%	PKLR/PIK3R1/CACNA1G/PIK3R2/MAPK9/HK3/HK2/ADIPOQ
KEGG_PRIMARY_IMMUNODEFICIENCY	KEGG_PRIMARY_IMMUNODEFICIENCY	27	-0.201921	-0.709418	0.88019	0.968944	0.633862	3967	tags=26%, list=26%, signal=19%	UNG/TAP1/RFXANK/JAK3/CIITA/TAP2/RFXAP
KEGG_NON_HOMOLOGOUS_END_JOINING	KEGG_NON_HOMOLOGOUS_END_JOINING	12	0.198199	0.704958	0.881356	0.968944	0.633862	2006	tags=25%, list=13%, signal=22%	PRKDC/FEN1/POLM
KEGG_DRUG_METABOLISM_OTHER_ENZYMES	KEGG_DRUG_METABOLISM_OTHER_ENZYMES	22	-0.203953	-0.684681	0.889423	0.971777	0.635715	3974	tags=27%, list=27%, signal=20%	UPP1/UCK1/ITPA/UCKL1/IMPDH2/XDH
KEGG_COMPLEMENT_AND_COAGULATION_CASCADES	KEGG_COMPLEMENT_AND_COAGULATION_CASCADES	54	-0.172544	-0.701792	0.907675	0.985635	0.644781	7707	tags=48%, list=51%, signal=23%	C5/F12/PLAUR/FGB/C8G/SERPIND1/PLAT/C1S/CD55/CFB/C3/F10/BDKRB2/CFI/C4A/F2/CD46/SERPING1/C6/SERPINA5/VWF/F2R/C1R/CD59/MASP2/C7
KEGG_OLFACTORY_TRANSDUCTION	KEGG_OLFACTORY_TRANSDUCTION	23	-0.191999	-0.65319	0.916667	0.98892	0.64693	9926	tags=78%, list=66%, signal=26%	CALM3/PRKACB/CALM1/PRKG1/CNGA3/CAMK2D/OR51E1/GUCA1B/CAMK2G/OR51D1/CALM2/PRKG2/ARRB2/GUCY2D/ADCY3/CAMK2A/GNAL/CAMK2B
KEGG_PROTEIN_EXPORT	KEGG_PROTEIN_EXPORT	22	-0.191887	-0.644177	0.921875	0.98892	0.64693	1745	tags=55%, list=12%, signal=48%	SEC11C/HSPA5/SPCS1/SEC63/SRP72/SRP9/SRP19/SPCS2/SEC62/SEC61A2/SEC11A/SRP68
KEGG_NITROGEN_METABOLISM	KEGG_NITROGEN_METABOLISM	17	0.170061	0.669366	0.927835	0.989318	0.64719	558	tags=12%, list=4%, signal=11%	CA2/GLUL
KEGG_AUTOIMMUNE_THYROID_DISEASE	KEGG_AUTOIMMUNE_THYROID_DISEASE	12	-0.208832	-0.593029	0.94517	0.994074	0.650301	6792	tags=50%, list=45%, signal=27%	TSHR/TPO/GZMB/CD80/TSHB/FAS
KEGG_N_GLYCAN_BIOSYNTHESIS	KEGG_N_GLYCAN_BIOSYNTHESIS	45	0.130686	0.702853	0.945946	0.994074	0.650301	1899	tags=20%, list=13%, signal=18%	STT3B/RFT1/FUT8/ALG14/ALG10/DOLPP1/ALG9/RPN2/MAN2A1
KEGG_ETHER_LIPID_METABOLISM	KEGG_ETHER_LIPID_METABOLISM	23	-0.172621	-0.587264	0.955952	0.994074	0.650301	6391	tags=43%, list=43%, signal=25%	PLPP1/PAFAH1B2/PAFAH1B3/PAFAH1B1/LPCAT2/LPCAT1/PLD2/PLPP2/LPCAT4/PLA2G4B
KEGG_GRAFT_VERSUS_HOST_DISEASE	KEGG_GRAFT_VERSUS_HOST_DISEASE	10	-0.198865	-0.53624	0.962466	0.994074	0.650301	5482	tags=50%, list=37%, signal=32%	IL6/TNF/GZMB/CD80/FAS
KEGG_CYSTEINE_AND_METHIONINE_METABOLISM	KEGG_CYSTEINE_AND_METHIONINE_METABOLISM	30	0.142811	0.674012	0.966216	0.994074	0.650301	1324	tags=17%, list=9%, signal=15%	GOT1/LDHB/LDHC/AHCY/GOT2
KEGG_GLYCOSAMINOGLYCAN_BIOSYNTHESIS_HEPARAN_SULFATE	KEGG_GLYCOSAMINOGLYCAN_BIOSYNTHESIS_HEPARAN_SULFATE	21	0.147133	0.631766	0.972527	0.994074	0.650301	1737	tags=19%, list=12%, signal=17%	EXTL1/GLCE/HS3ST3B1/XYLT1
KEGG_GLYCOSPHINGOLIPID_BIOSYNTHESIS_GANGLIO_SERIES	KEGG_GLYCOSPHINGOLIPID_BIOSYNTHESIS_GANGLIO_SERIES	14	-0.177307	-0.525493	0.976654	0.994074	0.650301	7656	tags=57%, list=51%, signal=28%	ST6GALNAC4/ST3GAL2/HEXB/SLC33A1/HEXA/ST3GAL1/ST6GALNAC6/ST3GAL5
KEGG_LYSOSOME	KEGG_LYSOSOME	115	-0.141566	-0.638924	0.977226	0.994074	0.650301	4268	tags=27%, list=28%, signal=19%	SGSH/NAGA/CD63/HYAL1/CTNS/GNPTAB/ASAH1/DNASE2/PPT2/GALC/GGA2/ATP6V0A1/ARSG/ATP6AP1/ABCA2/AP4M1/HGSNAT/AP3D1/ABCB9/GGA1/GGA3/CLTB/AP4S1/TCIRG1/M6PR/LAMP1/ATP6V0B/CLTA/LAPTM4B/GNPTG/CTSF
KEGG_TYPE_I_DIABETES_MELLITUS	KEGG_TYPE_I_DIABETES_MELLITUS	14	0.149085	0.553308	0.987013	0.998293	0.653061	3195	tags=43%, list=21%, signal=34%	CPE/HSPD1/CD86/IL1B/PRF1/ICA1
KEGG_NEUROACTIVE_LIGAND_RECEPTOR_INTERACTION	KEGG_NEUROACTIVE_LIGAND_RECEPTOR_INTERACTION	148	-0.12929	-0.597069	0.997957	1	0.654178	7033	tags=40%, list=47%, signal=21%	TSPO/GRIN2C/PTGER4/GHSR/GRM8/HTR1F/HRH2/GPR35/F2RL1/GABBR2/F2RL3/ADRA2B/ADRA1B/VIPR2/P2RY6/P2RX3/GRIK4/NTSR2/P2RY1/TACR1/HTR1E/CNR1/ADORA2B/ADRA2C/EDNRB/THRA/RXFP1/CCKBR/PTGIR/HCRTR1/CHRNB4/BDKRB2/CHRNA3/P2RY14/LPAR6/S1PR3/GPR83/EDNRA/F2/AVPR1A/TSHB/PTGER1/GRIK5/GRIK3/GLP2R/OXTR/LEPR/CYSLTR2/F2R/CHRNA1/PARD3/CHRNE/AVPR2/CHRNB1/P2RY2/S1PR1/GABBR1/PTH1R/ADORA2A
KEGG_GLYCOSYLPHOSPHATIDYLINOSITOL_GPI_ANCHOR_BIOSYNTHESIS	KEGG_GLYCOSYLPHOSPHATIDYLINOSITOL_GPI_ANCHOR_BIOSYNTHESIS	24	-0.10831	-0.369988	1	1	0.654178	3166	tags=54%, list=21%, signal=43%	PIGC/GPAA1/PIGU/PIGQ/PIGA/PIGO/PIGN/PIGL/PIGW/PIGY/GPLD1/PIGH/PIGZ
KEGG_PARKINSONS_DISEASE	KEGG_PARKINSONS_DISEASE	105	-0.133159	-0.717014	0.9875	0.998658	0.710601	4397	tags=33%, list=29%, signal=24%	UQCR10/ATP5PB/NDUFB1/APAF1/SLC25A5/ATP5MC1/COX7A2/NDUFA9/UQCRB/GPR37/NDUFS3/UQCRQ/COX8A/SDHD/COX7B/UQCRFS1/LRRK2/UBE2J1/CYC1/CYCS/SDHC/NDUFV1/NDUFA1/NDUFS2/UBA1/UQCRC1/NDUFA10/ATP5F1A/SLC25A4/ATP5F1B/PRKN/UQCRC2/SDHA/VDAC1/NDUFS1
KEGG_AUTOIMMUNE_THYROID_DISEASE	KEGG_AUTOIMMUNE_THYROID_DISEASE	12	0.15445	0.439882	0.993779	0.999362	0.711102	5336	tags=25%, list=35%, signal=16%	TPO/CD40/PRF1
KEGG_CELL_ADHESION_MOLECULES_CAMS	KEGG_CELL_ADHESION_MOLECULES_CAMS	93	0.0933176	0.411229	1	1	0.711555	5799	tags=33%, list=38%, signal=21%	NECTIN2/ESAM/CLDN5/F11R/JAM3/CLDN3/MPZL1/ICAM1/CD99/JAM2/PDCD1/ITGB7/CD40/CD8A/PVR/SELPLG/SELP/ICAM3/NEGR1/CLDN15/CD2/CDH3/CD8B/SDC3/SIGLEC1/CD34/NRXN2/SDC4/ICOSLG/CNTN2/CD6

## Sheet: gsea_kegg_NCAPG
Single gene GSEA results for NCAPG
ID	Description	setSize	enrichmentScore	NES	pvalue	p.adjust	qvalues	rank	leading_edge	core_enrichment
KEGG_ALZHEIMERS_DISEASE	KEGG_ALZHEIMERS_DISEASE	143	0.458257	3.19152	1e-10	1.36154e-09	9.23077e-10	1415	tags=45%, list=9%, signal=41%	MME/ATP5F1A/ATP5MC3/UQCRFS1/LPL/NDUFS1/CHP1/NDUFA4/NDUFB5/CYCS/COX5A/SDHA/SDHD/COX7B2/ATP5MC1/ATP5F1B/COX5B/UQCRB/COX6A1/NDUFV1/NDUFA10/NDUFB3/NDUFS4/UQCR11/UQCR10/NDUFS2/COX7C/UQCRC2/NDUFA5/UQCRC1/ATP5PB/ATP5F1C/COX7B/NDUFV2/NDUFS7/NDUFS6/NDUFA8/ATP5PO/NDUFB6/NDUFA9/COX8A/NDUFS8/COX7A1/ATP5F1D/COX6B1/NDUFAB1/NDUFS3/IDE/NDUFB8/NDUFC1/NDUFA7/COX7A2/ATP5PD/GSK3B/SDHB/SDHC/NDUFA4L2/CYC1/HSD17B10/ATP…
KEGG_BUTANOATE_METABOLISM	KEGG_BUTANOATE_METABOLISM	26	0.744216	3.42238	1e-10	1.36154e-09	9.23077e-10	1910	tags=77%, list=13%, signal=67%	BDH1/HMGCS1/ALDH7A1/ABAT/ACAT2/ECHS1/OXCT1/PDHB/PDHA1/ACAT1/ACADS/ALDH5A1/EHHADH/L2HGDH/HADH/AACS/BDH2/HADHA/ACSM1/ALDH2
KEGG_CITRATE_CYCLE_TCA_CYCLE	KEGG_CITRATE_CYCLE_TCA_CYCLE	28	0.860123	4.09593	1e-10	1.36154e-09	9.23077e-10	1345	tags=86%, list=9%, signal=78%	MDH1/IDH1/PDHB/FH/DLAT/ACO2/PDHA1/DLD/PCK2/SDHA/SDHD/CS/PC/IDH3B/SUCLG1/SUCLG2/MDH2/ACLY/OGDH/SDHB/SDHC/PCK1/ACO1/SUCLA2
KEGG_FATTY_ACID_METABOLISM	KEGG_FATTY_ACID_METABOLISM	33	0.723091	3.62328	1e-10	1.36154e-09	9.23077e-10	1910	tags=67%, list=13%, signal=58%	ALDH7A1/ACAT2/ECHS1/ACSL3/ACADSB/CPT2/ACAT1/ACADS/ACAA2/ACADL/ECI2/EHHADH/HADH/HADHB/HADHA/ACSL1/ACSL4/ACOX1/ACADM/ECI1/ACADVL/ALDH2
KEGG_HUNTINGTONS_DISEASE	KEGG_HUNTINGTONS_DISEASE	154	0.396525	2.71709	1e-10	1.36154e-09	9.23077e-10	1415	tags=42%, list=9%, signal=39%	ATP5F1A/ATP5MC3/DNAH2/UQCRFS1/NDUFS1/VDAC1/NDUFA4/SLC25A4/NDUFB5/CYCS/COX5A/SDHA/SDHD/COX7B2/ATP5MC1/ATP5F1B/UCP1/COX5B/UQCRB/COX6A1/NDUFV1/NDUFA10/NDUFB3/NDUFS4/UQCR11/UQCR10/NDUFS2/COX7C/UQCRC2/NDUFA5/UQCRC1/ATP5PB/ATP5F1C/VDAC3/COX7B/NDUFV2/NDUFS7/NDUFS6/NDUFA8/ATP5PO/NDUFB6/NDUFA9/COX8A/NDUFS8/COX7A1/ATP5F1D/COX6B1/NDUFAB1/NDUFS3/NDUFB8/NDUFC1/NDUFA7/COX7A2/ATP5PD/SDHB/SDHC/VDAC2/NDUFA4L2/CYC…
KEGG_OXIDATIVE_PHOSPHORYLATION	KEGG_OXIDATIVE_PHOSPHORYLATION	108	0.662068	4.33044	1e-10	1.36154e-09	9.23077e-10	1947	tags=68%, list=13%, signal=59%	ATP6V1D/ATP5F1A/ATP5MC3/UQCRFS1/NDUFS1/NDUFA4/NDUFB5/ATP12A/COX5A/SDHA/SDHD/COX7B2/ATP5MC1/ATP5F1B/COX5B/UQCRB/ATP6V1A/COX6A1/NDUFV1/NDUFA10/ATP6V1H/NDUFB3/NDUFS4/UQCR11/UQCR10/NDUFS2/COX7C/UQCRC2/ATP6V1C1/NDUFA5/UQCRC1/ATP5PB/ATP5F1C/COX7B/NDUFV2/NDUFS7/NDUFS6/NDUFA8/ATP5MF/ATP5PO/NDUFB6/NDUFA9/NDUFA11/COX8A/NDUFS8/COX7A1/ATP5F1D/COX6B1/NDUFAB1/COX15/NDUFS3/NDUFB8/NDUFC1/NDUFA7/COX7A2/ATP5PD/SDH…
KEGG_PARKINSONS_DISEASE	KEGG_PARKINSONS_DISEASE	107	0.589853	3.87053	1e-10	1.36154e-09	9.23077e-10	2077	tags=66%, list=14%, signal=58%	ATP5F1A/ATP5MC3/UQCRFS1/NDUFS1/VDAC1/NDUFA4/SLC25A4/NDUFB5/CYCS/COX5A/SDHA/SDHD/COX7B2/ATP5MC1/ATP5F1B/COX5B/UQCRB/COX6A1/NDUFV1/NDUFA10/NDUFB3/NDUFS4/UQCR11/UQCR10/NDUFS2/COX7C/UQCRC2/NDUFA5/UQCRC1/ATP5PB/ATP5F1C/VDAC3/COX7B/NDUFV2/NDUFS7/NDUFS6/NDUFA8/ATP5PO/NDUFB6/NDUFA9/COX8A/NDUFS8/COX7A1/ATP5F1D/COX6B1/NDUFAB1/NDUFS3/NDUFB8/NDUFC1/NDUFA7/COX7A2/ATP5PD/SDHB/SDHC/VDAC2/NDUFA4L2/CYC1/ATP5F1E/N…
KEGG_PEROXISOME	KEGG_PEROXISOME	70	0.486888	2.97272	1e-10	1.36154e-09	9.23077e-10	2492	tags=49%, list=17%, signal=41%	SLC25A17/ACOX2/PECR/ACSL3/PEX3/IDH1/PMVK/CRAT/ECI2/AMACR/HACL1/EHHADH/PEX19/CAT/PXMP4/PIPOX/PHYH/SCP2/ABCD1/ACSL1/MLYCD/NOS2/ABCD3/ACSL4/ECH1/ACOX1/DHRS4/CROT/PRDX1/NUDT12/PEX11G/PEX11A/EPHX2/HSD17B4
KEGG_PROPANOATE_METABOLISM	KEGG_PROPANOATE_METABOLISM	29	0.802184	3.82587	1e-10	1.36154e-09	9.23077e-10	1910	tags=83%, list=13%, signal=72%	ACSS2/ACACA/ALDH7A1/PCCB/ABAT/ACAT2/ECHS1/PCCA/ACSS3/ACAT1/MMUT/HIBCH/SUCLG1/LDHB/EHHADH/SUCLG2/MCEE/HADHA/MLYCD/SUCLA2/ALDH6A1/LDHC/ACADM/ALDH2
KEGG_PYRUVATE_METABOLISM	KEGG_PYRUVATE_METABOLISM	36	0.674601	3.36857	1e-10	1.36154e-09	9.23077e-10	1910	tags=69%, list=13%, signal=61%	ME1/ACSS2/ACACA/ALDH7A1/MDH1/ACAT2/PDHB/PKLR/DLAT/PDHA1/DLD/PCK2/ACAT1/ME2/HAGH/PC/LDHB/MDH2/LDHD/ACYP2/PCK1/GRHPR/LDHC/GLO1/ALDH2
KEGG_RIBOSOME	KEGG_RIBOSOME	84	-0.727624	-3.14771	1e-10	1.36154e-09	9.23077e-10	3088	tags=88%, list=21%, signal=70%	RPS29/RPL38/RPL39/RPLP0/RPL27/RPL6/RPL36/RPS2/UBA52/RPL26/RPL21/RPL36A/RPS25/RPS15A/RPL26L1/RPS26/RPL35A/RPL36AL/RPL37A/RPL13/RPS27A/RPL22/RPL37/RPS17/RPS3A/RPL8/RPS21/RPL7/RPS24/RPS4X/RPL5/RPL28/RPS8/RPS5/RPS15/RPL23/RPL23A/RPL27A/RPL7A/RPL35/RPS9/RPS12/RPL13A/RPS27/RPL4/RPL10/RPS27L/RPS6/RPL30/RPL32/RPS7/RPL34/RPL9/RPS10/RPS11/RPS28/RPL17/RPL29/RPS3/RPL3/RPL11/RPS18/RPS13/RPS20/RPL14/RPL19/RPL2…
KEGG_SPLICEOSOME	KEGG_SPLICEOSOME	118	-0.571563	-2.57082	1e-10	1.36154e-09	9.23077e-10	4922	tags=81%, list=33%, signal=55%	CDC5L/NCBP2/DDX5/HNRNPA3/SNRPE/CDC40/SRSF6/PRPF38A/NCBP1/SF3B6/PRPF31/DHX15/ALYREF/SNRNP40/SRSF10/CCDC12/PHF5A/HNRNPK/LSM5/SYF2/THOC3/TXNL4A/SNW1/SRSF9/PPIE/LSM3/HNRNPC/LSM7/SF3B1/SF3B5/RBMX/SNRPG/PRPF19/SRSF3/SF3B3/BUD31/EIF4A3/PRPF8/SNRNP27/CRNKL1/HSPA1A/SRSF1/CWC15/HNRNPU/SNRPB/EFTUD2/PRPF4/SF3B4/SRSF5/THOC1/SNRPA/MAGOH/DDX23/TRA2B/SF3A2/SNRPD3/TRA2A/PPIH/SF3A3/PRPF18/WBP11/USP39/SNRPA1/ISY1/Z…
KEGG_VALINE_LEUCINE_AND_ISOLEUCINE_DEGRADATION	KEGG_VALINE_LEUCINE_AND_ISOLEUCINE_DEGRADATION	41	0.744553	3.82722	1e-10	1.36154e-09	9.23077e-10	1910	tags=76%, list=13%, signal=66%	BCKDHB/HMGCS1/ALDH7A1/PCCB/ABAT/ACAT2/ECHS1/OXCT1/HIBADH/ACADSB/PCCA/DLD/ACAT1/MMUT/HIBCH/ACADS/MCCC2/ACAA2/EHHADH/HADH/HADHB/IVD/MCEE/HADHA/BCAT2/HSD17B10/DBT/ALDH6A1/MCCC1/ACADM/ALDH2
KEGG_PPAR_SIGNALING_PATHWAY	KEGG_PPAR_SIGNALING_PATHWAY	56	0.496609	2.89478	3.67763e-09	4.64957e-08	3.15225e-08	1821	tags=48%, list=12%, signal=43%	SCD/ME1/DBI/ACOX2/ACSL3/LPL/CPT2/PCK2/UCP1/FABP7/ACADL/EHHADH/FABP4/FABP3/GK/PLIN1/SCP2/PCK1/ACSL1/SORBS1/AQP7/ACSL4/ACOX1/ACADM/ANGPTL4/ADIPOQ/FADS2
KEGG_GLYCOLYSIS_GLUCONEOGENESIS	KEGG_GLYCOLYSIS_GLUCONEOGENESIS	48	0.513583	2.82988	6.56365e-09	7.74511e-08	5.25092e-08	2633	tags=56%, list=18%, signal=47%	ACSS2/ALDH7A1/PDHB/PKLR/DLAT/PDHA1/DLD/PCK2/LDHB/ALDOC/AKR1A1/PGAM1/ALDOA/BPGM/PCK1/HK2/PGM1/ALDH1A3/LDHC/TPI1/ALDH2/GALM/FBP1/GPI/HK3/PFKM/FBP2
KEGG_DRUG_METABOLISM_CYTOCHROME_P450	KEGG_DRUG_METABOLISM_CYTOCHROME_P450	30	0.583993	2.87063	8.10163e-08	8.94926e-07	6.06729e-07	2208	tags=60%, list=15%, signal=51%	FMO3/MAOB/GSTT2/MGST1/GSTA4/CYP2B6/GSTT1/GSTZ1/GSTA1/MGST3/ALDH1A3/FMO4/GSTA2/CYP3A4/FMO1/GSTM1/GSTM2/FMO5
KEGG_BIOSYNTHESIS_OF_UNSATURATED_FATTY_ACIDS	KEGG_BIOSYNTHESIS_OF_UNSATURATED_FATTY_ACIDS	20	0.716233	3.07352	8.59533e-08	8.94926e-07	6.06729e-07	1821	tags=70%, list=12%, signal=62%	SCD/ELOVL6/PECR/ACOT2/HSD17B12/ELOVL5/HACD1/HACD2/HADHA/FADS1/TECR/ACOT4/ACOX1/FADS2
KEGG_STEROID_BIOSYNTHESIS	KEGG_STEROID_BIOSYNTHESIS	16	0.740159	2.96734	6.78853e-07	6.67539e-06	4.52569e-06	1936	tags=75%, list=13%, signal=65%	LIPA/LSS/DHCR24/MSMO1/HSD17B7/EBP/NSDHL/DHCR7/FDFT1/CYP51A1/SOAT1/SC5D
KEGG_TRYPTOPHAN_METABOLISM	KEGG_TRYPTOPHAN_METABOLISM	30	0.505675	2.48565	6.61836e-06	6.16553e-05	4.18002e-05	1109	tags=40%, list=7%, signal=37%	MAOB/ALDH7A1/AADAT/ACAT2/ECHS1/ACAT1/EHHADH/HADH/OGDH/ACMSD/CAT/HADHA
KEGG_GLUTATHIONE_METABOLISM	KEGG_GLUTATHIONE_METABOLISM	42	0.440802	2.28265	9.61535e-06	8.50959e-05	5.76921e-05	1259	tags=36%, list=8%, signal=33%	RRM2/GSTT2/PGD/G6PD/GPX7/MGST1/GSTA4/IDH1/GSS/GSTT1/GPX4/GSTZ1/GSTA1/GCLM/MGST3
KEGG_RNA_DEGRADATION	KEGG_RNA_DEGRADATION	55	-0.489266	-1.97455	1.28019e-05	0.000107902	7.31536e-05	3913	tags=56%, list=26%, signal=42%	CNOT6L/CNOT4/EXOSC7/LSM5/DCPS/DCP1A/EXOSC1/EXOSC6/EDC3/DIS3/LSM3/EXOSC5/LSM7/ZCCHC7/XRN2/CNOT3/CNOT2/EXOSC9/DDX6/EXOSC8/CNOT1/EXOSC3/DCP1B/TENT4A/EXOSC2/EXOSC10/EXOSC4/LSM6/CNOT10/EDC4/PATL1
KEGG_METABOLISM_OF_XENOBIOTICS_BY_CYTOCHROME_P450	KEGG_METABOLISM_OF_XENOBIOTICS_BY_CYTOCHROME_P450	28	0.512609	2.44106	1.6359e-05	0.000131616	8.9231e-05	2175	tags=46%, list=15%, signal=40%	GSTT2/MGST1/GSTA4/CYP2B6/GSTT1/GSTZ1/GSTA1/MGST3/ALDH1A3/GSTA2/CYP3A4/GSTM1/GSTM2
KEGG_CELL_CYCLE	KEGG_CELL_CYCLE	118	0.278024	1.85307	1.90975e-05	0.000146968	9.96391e-05	1637	tags=28%, list=11%, signal=25%	BUB1B/CCNB1/CDC20/CCNA2/PTTG1/CCNB2/CDC25C/CDC25A/TTK/E2F1/BUB1/ESPL1/CDK1/CDKN2A/RBL1/CCNE1/CDC6/CDKN2C/CDKN2B/CHEK1/E2F2/CCNB3/ANAPC13/MCM3/TGFB2/ORC1/CDKN1C/GSK3B/GADD45A/PRKDC/TFDP2/E2F3/CHEK2
KEGG_TERPENOID_BACKBONE_BIOSYNTHESIS	KEGG_TERPENOID_BACKBONE_BIOSYNTHESIS	13	0.683039	2.52974	4.47934e-05	0.000330351	0.000223967	2277	tags=69%, list=15%, signal=59%	HMGCS1/ACAT2/IDI1/PDSS2/PMVK/ACAT1/MVD/FDPS/HMGCR
KEGG_CARDIAC_MUSCLE_CONTRACTION	KEGG_CARDIAC_MUSCLE_CONTRACTION	55	0.364775	2.11119	7.04331e-05	0.000498667	0.000338079	1294	tags=36%, list=9%, signal=33%	UQCRFS1/COX5A/COX7B2/COX5B/UQCRB/COX6A1/UQCR11/UQCR10/COX7C/UQCRC2/UQCRC1/MYH7/COX7B/COX8A/COX7A1/COX6B1/CACNG7/COX7A2/CYC1/UQCRQ
KEGG_NOTCH_SIGNALING_PATHWAY	KEGG_NOTCH_SIGNALING_PATHWAY	46	-0.491228	-1.92803	0.000114053	0.00077644	0.0005264	5052	tags=67%, list=34%, signal=45%	DVL3/NOTCH4/PSENEN/CTBP1/HDAC1/HDAC2/LFNG/DLL4/APH1A/DTX3L/SNW1/DTX2/EP300/DVL2/NCOR2/JAG1/DTX1/DTX4/RBPJL/CREBBP/MAML1/NOTCH1/PSEN1/JAG2/KAT2A/RFNG/DVL1/NUMB/DLL1/PSEN2/CTBP2
KEGG_GLYCINE_SERINE_AND_THREONINE_METABOLISM	KEGG_GLYCINE_SERINE_AND_THREONINE_METABOLISM	24	0.486766	2.20711	0.000173898	0.00114	0.000772881	1151	tags=42%, list=8%, signal=39%	MAOB/DLD/PSAT1/PSPH/GLYCTK/GCAT/PIPOX/PHGDH/CHDH/SARDH
KEGG_NEUROTROPHIN_SIGNALING_PATHWAY	KEGG_NEUROTROPHIN_SIGNALING_PATHWAY	115	-0.383584	-1.71754	0.000233043	0.00147316	0.000998754	4538	tags=47%, list=30%, signal=33%	CRKL/MAPKAPK2/PIK3CD/IRAK1/MAPK7/NTRK3/BRAF/NFKBIB/YWHAH/YWHAQ/RIPK2/MAP2K7/SHC2/RPS6KA4/YWHAB/JUN/NGF/CSK/CAMK2B/ATF4/RHOA/RAF1/IRAK3/AKT1/NFKB1/CAMK2A/KIDINS220/SH2B1/SH2B3/TRAF6/RPS6KA5/RAPGEF1/GRB2/GAB1/PRDM4/HRAS/NTF3/ARHGDIA/MAP2K2/PSEN1/MAPK14/TP53/SHC1/SH2B2/NFKBIE/MAPK12/RAC1/MAPK11/RELA/MAP3K3/MAPK3/IKBKB/PLCG1/ZNF274
KEGG_GLYOXYLATE_AND_DICARBOXYLATE_METABOLISM	KEGG_GLYOXYLATE_AND_DICARBOXYLATE_METABOLISM	14	0.662984	2.5326	0.000268249	0.00163725	0.00111	1469	tags=64%, list=10%, signal=58%	MDH1/ACO2/CS/MDH2/GLYCTK/ACO1/MTHFD2/GRHPR/MTHFD1
KEGG_PENTOSE_PHOSPHATE_PATHWAY	KEGG_PENTOSE_PHOSPHATE_PATHWAY	23	0.503346	2.21352	0.000426516	0.00251645	0.00170607	2850	tags=57%, list=19%, signal=46%	PGD/G6PD/TKT/TALDO1/ALDOC/ALDOA/PGM1/PRPS2/FBP1/GPI/PFKM/FBP2/RPE
KEGG_BETA_ALANINE_METABOLISM	KEGG_BETA_ALANINE_METABOLISM	17	0.56606	2.30892	0.000442221	0.00252494	0.00171182	2690	tags=65%, list=18%, signal=53%	ALDH7A1/ABAT/ECHS1/HIBCH/EHHADH/HADHA/MLYCD/ACADM/ALDH2/DPYD/UPB1
KEGG_INOSITOL_PHOSPHATE_METABOLISM	KEGG_INOSITOL_PHOSPHATE_METABOLISM	50	-0.464202	-1.84702	0.00050151	0.00277398	0.00188066	4339	tags=52%, list=29%, signal=37%	INPP5K/PIK3CD/INPP4B/PIP4K2B/PIK3C3/ITPKA/INPP4A/PIP4K2C/PLCD3/ITPKB/PLCD4/ISYNA1/PLCD1/INPP5A/INPP5E/PLCB4/PIP5K1B/ITPK1/INPPL1/IMPA2/PIK3C2B/INPP1/PI4KB/PIP5K1C/PIP5K1A/PLCG1
KEGG_ECM_RECEPTOR_INTERACTION	KEGG_ECM_RECEPTOR_INTERACTION	68	0.293322	1.77084	0.000868661	0.00465918	0.00315877	1012	tags=22%, list=7%, signal=21%	COL5A2/HMMR/COL3A1/COL1A2/COL1A1/SDC2/FN1/DAG1/COL5A3/SPP1/COL5A1/COL6A3/COL4A1/COL4A2/ITGAV
KEGG_GLYCEROLIPID_METABOLISM	KEGG_GLYCEROLIPID_METABOLISM	39	0.369022	1.87456	0.000968617	0.00504251	0.00341865	1994	tags=38%, list=13%, signal=33%	DGAT2/ALDH7A1/GPAM/LPL/LIPG/AGPAT2/AKR1A1/GLYCTK/GK/DGKI/TKFC/GLA/MGLL/ALDH2/AGPAT4
KEGG_PHOSPHATIDYLINOSITOL_SIGNALING_SYSTEM	KEGG_PHOSPHATIDYLINOSITOL_SIGNALING_SYSTEM	68	-0.409142	-1.71117	0.00107178	0.00542014	0.00367467	5004	tags=50%, list=33%, signal=33%	CDIPT/PI4KA/PRKCA/INPP5K/PIK3CD/INPP4B/PIP4K2B/PIK3C3/ITPKA/INPP4A/PIP4K2C/PLCD3/ITPKB/PLCD4/CDS2/ITPR1/DGKD/PLCD1/INPP5A/DGKZ/INPP5E/PLCB4/PIP5K1B/ITPR3/ITPK1/INPPL1/IMPA2/PIK3C2B/INPP1/DGKQ/PI4KB/PIP5K1C/PIP5K1A/PLCG1
KEGG_ARGININE_AND_PROLINE_METABOLISM	KEGG_ARGININE_AND_PROLINE_METABOLISM	46	0.317194	1.70337	0.00195908	0.00963213	0.00653026	1427	tags=30%, list=10%, signal=28%	MAOB/CKB/ALDH7A1/ALDH18A1/GLUL/GOT1/P4HA2/P4HA3/OAT/ALDH4A1/NOS2/AGMAT/PYCR1/GOT2
KEGG_ANTIGEN_PROCESSING_AND_PRESENTATION	KEGG_ANTIGEN_PROCESSING_AND_PRESENTATION	38	-0.457917	-1.7412	0.00230692	0.0110358	0.00748191	3025	tags=42%, list=20%, signal=34%	HSP90AA1/RFXAP/TAPBP/HSPA1A/RFXANK/B2M/TAP1/NFYA/CIITA/CALR/TAP2/NFYB/PSME1/PSME2/NFYC/HSP90AB1
KEGG_P53_SIGNALING_PATHWAY	KEGG_P53_SIGNALING_PATHWAY	65	0.272396	1.63264	0.00399132	0.0185042	0.0125452	1911	tags=31%, list=13%, signal=27%	RRM2/CCNB1/CCNB2/CDK1/CDKN2A/CCNE1/SESN3/CYCS/CHEK1/CCNG2/CCNB3/PTEN/ZMAT3/GTSE1/GADD45A/IGF1/CHEK2/PERP/SESN1/GADD45G
KEGG_MAPK_SIGNALING_PATHWAY	KEGG_MAPK_SIGNALING_PATHWAY	226	-0.298122	-1.41431	0.00407719	0.0185042	0.0125452	6878	tags=56%, list=46%, signal=31%	CHUK/MAPK8IP2/STK3/SOS2/ARRB2/TAB2/CACNA1D/TNF/MAPK8IP1/RASGRP3/PDGFA/PPP3CB/FGF22/NLK/DUSP16/MAPKAPK3/CACNA1A/PPM1B/RAP1A/CRK/DUSP5/FLNC/MYC/CACNA1S/RRAS2/MAP3K1/MAP3K6/FGF16/MAP2K4/PDGFRB/MAPK1/MKNK1/PPP5C/AKT3/MAP3K12/CACNA1C/PPP3CC/ELK4/FGFR3/PRKCA/CRKL/MAPKAPK2/LAMTOR3/NR4A1/CASP3/DUSP14/MAPK7/RAPGEF2/RELB/CACNB1/BRAF/HSPB1/DUSP8/PTPRR/MAP2K7/MAP4K3/RPS6KA4/JUN/RASGRP2/NGF/TAOK3/CACNA1H/FGFR…
KEGG_SYSTEMIC_LUPUS_ERYTHEMATOSUS	KEGG_SYSTEMIC_LUPUS_ERYTHEMATOSUS	63	-0.391124	-1.61768	0.00489609	0.0216652	0.0146883	2975	tags=35%, list=20%, signal=28%	ACTN1/C4A/C6/C1R/SNRPB/C7/SNRPD3/MACROH2A1/TRIM21/H3-3B/H4C2/H4C8/H4C11/H4C13/H4-16/H4C4/H4C1/H4C3/H4C6/H4C7/H4C12/ACTN4
KEGG_ENDOCYTOSIS	KEGG_ENDOCYTOSIS	164	-0.317348	-1.4658	0.00714132	0.0307372	0.0208388	6684	tags=54%, list=45%, signal=30%	ARRB2/IL2RA/RAB11A/PARD6A/EHD1/ARF6/SRC/VPS37D/RAB22A/PARD6G/IL2RG/EPN3/AGAP1/LDLRAP1/VPS37C/VTA1/STAMBP/ASAP1/RAB5B/VPS25/EHD3/CHMP4C/VPS36/IGF1R/EPN1/ASAP2/FGFR3/AP2B1/SH3GLB2/GRK4/ACAP1/ARAP1/SMAP1/PIP4K2B/DNAJC6/CHMP2A/EHD4/KDR/GIT2/F2R/IQSEC2/GRK5/CBLC/MVB12A/SH3GL1/GRK6/DNM3/RABEP1/AP2A1/VPS37B/AP2A2/RUFY1/PLD2/DNM2/PRKCZ/EPN2/ERBB3/RNF41/HSPA1A/PARD3/AP2M1/TRAF6/ARRB1/NEDD4/MVB12B/SMURF1/C…
KEGG_CYTOSOLIC_DNA_SENSING_PATHWAY	KEGG_CYTOSOLIC_DNA_SENSING_PATHWAY	39	-0.433726	-1.65767	0.00729357	0.0307372	0.0208388	3839	tags=46%, list=26%, signal=34%	ZBP1/NFKBIB/POLR3D/RIPK3/IL33/POLR1C/ADAR/RIPK1/NFKB1/DDX58/STING1/TREX1/POLR3C/IRF7/IRF3/RELA/IKBKB/POLR3F
KEGG_RETINOL_METABOLISM	KEGG_RETINOL_METABOLISM	21	0.420115	1.80236	0.00793231	0.0319934	0.0216904	2339	tags=38%, list=16%, signal=32%	DGAT2/CYP2B6/RETSAT/RDH8/ALDH1A1/DHRS4/CYP3A4/PNPLA4
KEGG_ALANINE_ASPARTATE_AND_GLUTAMATE_METABOLISM	KEGG_ALANINE_ASPARTATE_AND_GLUTAMATE_METABOLISM	25	0.361625	1.62834	0.00814818	0.0319934	0.0216904	1427	tags=36%, list=10%, signal=33%	GPT2/ABAT/GLUL/GOT1/GFPT1/ALDH5A1/ALDH4A1/ADSS1/GOT2
KEGG_ACUTE_MYELOID_LEUKEMIA	KEGG_ACUTE_MYELOID_LEUKEMIA	56	-0.39184	-1.58467	0.00837484	0.0319934	0.0216904	5491	tags=54%, list=37%, signal=34%	PIK3R3/MAPK1/BAD/JUP/AKT3/CCND1/STAT3/TCF7L1/PIK3CD/STAT5A/LEF1/BRAF/TCF7L2/PIM1/RAF1/MTOR/AKT1/NFKB1/RARA/GRB2/HRAS/RPS6KB2/MAP2K2/PML/STAT5B/RUNX1T1/RELA/PIM2/MAPK3/IKBKB
KEGG_PRIMARY_BILE_ACID_BIOSYNTHESIS	KEGG_PRIMARY_BILE_ACID_BIOSYNTHESIS	11	0.549342	1.90822	0.00838088	0.0319934	0.0216904	2492	tags=64%, list=17%, signal=53%	CYP39A1/ACOX2/AMACR/CYP46A1/SCP2/CYP27A1/HSD17B4
KEGG_RNA_POLYMERASE	KEGG_RNA_POLYMERASE	26	-0.48724	-1.69946	0.00849541	0.0319934	0.0216904	4700	tags=65%, list=31%, signal=45%	POLR2B/POLR2L/POLR2D/POLR1B/POLR3A/POLR2K/POLR1E/POLR3D/POLR1C/POLR1A/POLR2F/POLR3C/POLR2C/POLR2J/POLR2I/POLR2H/POLR3F
KEGG_STARCH_AND_SUCROSE_METABOLISM	KEGG_STARCH_AND_SUCROSE_METABOLISM	26	0.342555	1.57529	0.011813	0.0435605	0.0295326	2341	tags=42%, list=16%, signal=36%	GAA/GBE1/GUSB/GYS2/AGL/HK2/PGM1/MGAM/GPI/GYS1/HK3
KEGG_WNT_SIGNALING_PATHWAY	KEGG_WNT_SIGNALING_PATHWAY	134	-0.316372	-1.4413	0.0145346	0.0525024	0.0355949	6521	tags=59%, list=44%, signal=34%	FRAT1/NFATC3/WIF1/PPARD/WNT4/FZD4/BTRC/FZD2/PPP3CB/DKK1/CCND2/NLK/CTNNB1/PRICKLE1/AXIN2/PPP2R5D/MYC/NFATC1/APC2/PPP2CA/PPP2R1A/FZD6/DVL3/WNT9A/WNT7B/CCND1/FZD1/PPP3CC/DAAM2/SMAD4/PPP2CB/PRKCA/NFAT5/CTBP1/SKP1/TCF7L1/LEF1/WNT10B/JUN/CAMK2B/FBXW11/EP300/RHOA/DVL2/TCF7L2/WNT2B/CAMK2A/AXIN1/CREBBP/PPP2R5C/CHP2/RUVBL1/PPP3R1/WNT11/RBX1/LRP5/SENP2/CUL1/WNT6/SMAD3/SFRP1/CACYBP/SIAH1/PSEN1/WNT9B/PLCB4/CS…
KEGG_ADHERENS_JUNCTION	KEGG_ADHERENS_JUNCTION	72	-0.355554	-1.50064	0.0171872	0.0608425	0.0412492	5288	tags=49%, list=35%, signal=32%	VCL/MAPK1/IGF1R/CTNND1/SMAD4/ACTG1/INSR/FARP2/TCF7L1/WASF2/LEF1/ERBB2/PTPRF/TJP1/FGFR1/EP300/RHOA/ACTN1/TCF7L2/PARD3/CREBBP/CTNNA1/PTPN1/NECTIN2/LMO7/SMAD3/WASF3/SNAI1/ACTN4/RAC1/PTPRB/CSNK2A2/MAPK3/AFDN/CSNK2B
KEGG_RIG_I_LIKE_RECEPTOR_SIGNALING_PATHWAY	KEGG_RIG_I_LIKE_RECEPTOR_SIGNALING_PATHWAY	50	-0.390379	-1.55328	0.0187726	0.0651521	0.0441709	3325	tags=40%, list=22%, signal=31%	IFIH1/AZI2/RIPK1/NFKB1/DDX58/TRAF6/STING1/DHX58/IL12A/OTUD5/ISG15/MAPK14/IRF7/MAPK12/IRF3/MAPK11/RELA/TRAF2/IKBKB/TBKBP1
KEGG_NICOTINATE_AND_NICOTINAMIDE_METABOLISM	KEGG_NICOTINATE_AND_NICOTINAMIDE_METABOLISM	20	0.378078	1.62242	0.0230944	0.0786098	0.0532948	2303	tags=45%, list=15%, signal=38%	NNT/QPRT/NMRK1/NMNAT1/NT5E/NMNAT2/NUDT12/NT5M/CD38
KEGG_PHENYLALANINE_METABOLISM	KEGG_PHENYLALANINE_METABOLISM	14	0.487647	1.86282	0.0240823	0.0804259	0.054526	1458	tags=43%, list=10%, signal=39%	MAOB/GOT1/HPD/MIF/GOT2/ALDH1A3
KEGG_RENIN_ANGIOTENSIN_SYSTEM	KEGG_RENIN_ANGIOTENSIN_SYSTEM	14	0.481621	1.8398	0.0254296	0.0833524	0.0565101	2342	tags=50%, list=16%, signal=42%	MME/AGTR2/ACE2/CTSA/ENPEP/REN/CPA3
KEGG_APOPTOSIS	KEGG_APOPTOSIS	77	-0.337276	-1.44059	0.0266809	0.085864	0.0582129	5674	tags=53%, list=38%, signal=33%	PRKAR1A/PIK3R3/NFKBIA/BAD/AKT3/FADD/PPP3CC/BAX/PIK3CD/CASP3/IRAK1/BIRC2/CAPN1/APAF1/BIRC3/BID/ENDOD1/NGF/IL3RA/RIPK1/CASP9/IRAK3/TNFSF10/BCL2L1/CASP6/AKT1/NFKB1/IL1R1/MYD88/PRKAR1B/CHP2/PPP3R1/FAS/DFFB/TNFRSF1A/TP53/MAP3K14/CASP7/RELA/TRAF2/IKBKB
KEGG_UBIQUITIN_MEDIATED_PROTEOLYSIS	KEGG_UBIQUITIN_MEDIATED_PROTEOLYSIS	129	-0.303663	-1.37617	0.0296221	0.0936269	0.0634758	5733	tags=49%, list=38%, signal=30%	MAP3K1/UBA3/RCHY1/PIAS1/DET1/UBE2D3/TRIM32/UBA1/FBXW8/UBE3C/UBE2M/UBR5/SKP1/ELOB/BIRC2/SYVN1/ANAPC7/BIRC3/UBE2Z/FBXO2/ANAPC1/UBE2L6/WWP2/UBE2D2/ANAPC4/CBLC/FBXW11/DDB1/UBE2G1/UBE3B/PRPF19/STUB1/PPIL2/TRAF6/CDC26/MGRN1/UBA7/PIAS3/TRIP12/RNF7/NEDD4/SMURF1/RBX1/RHOBTB2/CUL1/UBE2J2/UBE2I/TRIM37/UBE2E1/NEDD4L/SIAH1/UBE2Q1/UBE2O/PML/CDC16/FZR1/CUL4A/PIAS4/UBOX5/UBE2G2/BIRC6/HUWE1/ANAPC5
KEGG_VALINE_LEUCINE_AND_ISOLEUCINE_BIOSYNTHESIS	KEGG_VALINE_LEUCINE_AND_ISOLEUCINE_BIOSYNTHESIS	10	0.502229	1.6957	0.0321036	0.09969	0.0675864	1202	tags=50%, list=8%, signal=46%	PDHB/PDHA1/LARS2/IARS2/BCAT2
KEGG_FRUCTOSE_AND_MANNOSE_METABOLISM	KEGG_FRUCTOSE_AND_MANNOSE_METABOLISM	32	0.313413	1.57637	0.0389784	0.118951	0.080645	2654	tags=50%, list=18%, signal=41%	SORD/PMM2/PFKFB1/ALDOC/ALDOA/HK2/KHK/TPI1/MTMR1/GMPPA/PFKFB4/FBP1/HK3/PFKM/FBP2/GMDS
KEGG_VEGF_SIGNALING_PATHWAY	KEGG_VEGF_SIGNALING_PATHWAY	65	-0.340294	-1.41328	0.0406852	0.122056	0.0827496	5527	tags=49%, list=37%, signal=31%	PXN/PIK3R3/MAPK1/BAD/AKT3/PPP3CC/PTGS2/PRKCA/NFAT5/MAPKAPK2/PIK3CD/KDR/HSPB1/SHC2/CASP9/RAF1/AKT1/NOS3/CHP2/HRAS/PPP3R1/MAP2K2/MAPK14/PLA2G4B/NFATC4/MAPK12/SPHK1/RAC1/MAPK11/MAPK3/PTK2/PLCG1
KEGG_OOCYTE_MEIOSIS	KEGG_OOCYTE_MEIOSIS	97	0.20316	1.35332	0.0418142	0.123352	0.0836283	333	tags=12%, list=2%, signal=12%	CCNB1/CDC20/SGO1/PTTG1/CCNB2/CDC25C/BUB1/ESPL1/CDK1/AURKA/CCNE1/CHP1
KEGG_LEISHMANIA_INFECTION	KEGG_LEISHMANIA_INFECTION	50	-0.360479	-1.43431	0.0453039	0.131455	0.0891224	5432	tags=52%, list=36%, signal=33%	TLR4/IFNGR1/NFKBIA/MAPK1/STAT1/PTGS2/C3/MARCKSL1/IRAK1/NFKBIB/JUN/JAK1/IFNGR2/TAB1/NFKB1/TRAF6/MYD88/ITGB1/ELK1/TGFB1/IL12A/MAPK14/MAPK12/MAPK11/RELA/MAPK3
KEGG_CHRONIC_MYELOID_LEUKEMIA	KEGG_CHRONIC_MYELOID_LEUKEMIA	72	-0.333063	-1.40572	0.0491453	0.139122	0.0943201	5491	tags=53%, list=37%, signal=34%	PIK3R3/NFKBIA/MAPK1/BAD/AKT3/CCND1/SMAD4/CTBP1/CRKL/HDAC1/HDAC2/PIK3CD/STAT5A/BRAF/SHC2/CBLC/GAB2/RAF1/BCL2L1/AKT1/NFKB1/CDK4/GRB2/CDKN1B/HRAS/MECOM/TGFB1/SMAD3/MAP2K2/TP53/BCR/STAT5B/SHC1/RB1/RELA/MAPK3/IKBKB/CTBP2
KEGG_PANTOTHENATE_AND_COA_BIOSYNTHESIS	KEGG_PANTOTHENATE_AND_COA_BIOSYNTHESIS	15	0.361815	1.41035	0.049518	0.139122	0.0943201	2690	tags=47%, list=18%, signal=38%	PANK3/PANK1/BCAT2/VNN1/DPYD/PPCDC/UPB1
KEGG_LYSINE_DEGRADATION	KEGG_LYSINE_DEGRADATION	41	0.273507	1.40591	0.0518271	0.143334	0.0971758	1109	tags=27%, list=7%, signal=25%	ALDH7A1/AADAT/ACAT2/ECHS1/ACAT1/SUV39H2/EHHADH/HADH/OGDH/PIPOX/HADHA
KEGG_PORPHYRIN_AND_CHLOROPHYLL_METABOLISM	KEGG_PORPHYRIN_AND_CHLOROPHYLL_METABOLISM	21	0.352494	1.51226	0.0548029	0.149232	0.101174	2705	tags=48%, list=18%, signal=39%	HMBS/COX15/GUSB/COX10/ALAD/CPOX/MMAB/HCCS/ALAS1/FECH
KEGG_PRION_DISEASES	KEGG_PRION_DISEASES	31	-0.398079	-1.44226	0.057377	0.153875	0.104322	2722	tags=26%, list=18%, signal=21%	C6/HSPA1A/ELK1/C7/STIP1/NOTCH1/MAP2K2/MAPK3
KEGG_TGF_BETA_SIGNALING_PATHWAY	KEGG_TGF_BETA_SIGNALING_PATHWAY	74	-0.322457	-1.36655	0.0585729	0.154737	0.104907	6611	tags=58%, list=44%, signal=33%	TNF/ID4/NOG/INHBA/RPS6KB1/SMAD7/MYC/PPP2CA/PPP2R1A/ZFYVE9/SP1/ACVR1/LTBP1/MAPK1/SMAD4/AMHR2/PPP2CB/SKP1/ACVRL1/SMAD6/AMH/TFDP1/BMP4/ID3/BMP6/E2F4/ID2/EP300/RHOA/SMAD9/CREBBP/ID1/SMURF1/RBX1/RPS6KB2/TGFB1/CUL1/SMAD3/INHBB/RBL2/ACVR2B/SMAD1/MAPK3
KEGG_LEUKOCYTE_TRANSENDOTHELIAL_MIGRATION	KEGG_LEUKOCYTE_TRANSENDOTHELIAL_MIGRATION	98	-0.302594	-1.33668	0.0652174	0.169757	0.11509	3062	tags=43%, list=20%, signal=34%	PXN/PIK3R3/CLDN11/VCL/CTNND1/CD99/ACTG1/GNAI2/PRKCA/EZR/PIK3CD/SIPA1/F11R/CLDN19/RHOA/ACTN1/MSN/ICAM1/CDH5/VAV2/PTK2B/ESAM/ITGB1/CTNNA1/BCAR1/JAM2/PECAM1/JAM3/CXCL12/MAPK14/MYL12A/ACTN4/CLDN5/VASP/MAPK12/OCLN/RAC1/RAPGEF3/MAPK11/AFDN/PTK2/PLCG1
KEGG_JAK_STAT_SIGNALING_PATHWAY	KEGG_JAK_STAT_SIGNALING_PATHWAY	104	-0.294808	-1.30801	0.0694301	0.178103	0.120748	6231	tags=47%, list=42%, signal=28%	IL2RG/IL4R/SOCS5/MYC/IL11RA/IFNAR1/PIAS1/PIK3R3/IFNGR1/IL10RB/AKT3/STAT1/CCND1/STAT2/IL15RA/LIFR/STAT3/IL23A/PIK3CD/STAT5A/LEPR/IL13/CBLC/JAK1/STAT4/JAK3/IFNGR2/IL3RA/EP300/PIM1/BCL2L1/IL6R/AKT1/SPRED2/CREBBP/GRB2/PIAS3/CSF3/IL12A/SPRY2/STAT5B/CCND3/TYK2/IRF9/CLCF1/PIAS4/IFNAR2/STAT6/SPRY1
KEGG_GNRH_SIGNALING_PATHWAY	KEGG_GNRH_SIGNALING_PATHWAY	81	-0.308876	-1.32736	0.0805085	0.201651	0.136712	3557	tags=36%, list=24%, signal=27%	ADCY2/MAPK7/HBEGF/MAP2K7/JUN/CAMK2B/ATF4/MAP2K3/ADCY3/RAF1/PLD2/PTK2B/CAMK2A/ITPR1/GRB2/MAP3K4/HRAS/ELK1/MAP2K2/MAPK14/PLCB4/PLA2G4B/ITPR3/MAPK12/ADCY4/MAPK11/MAP3K3/MAPK3/GNA11
KEGG_PATHWAYS_IN_CANCER	KEGG_PATHWAYS_IN_CANCER	290	-0.25047	-1.20748	0.0821643	0.201651	0.136712	5525	tags=42%, list=37%, signal=27%	PDGFRB/PIAS1/PIK3R3/NFKBIA/DVL3/WNT9A/STK36/MAPK1/BAD/JUP/IGF1R/AKT3/WNT7B/STAT1/CCND1/FZD1/FADD/ITGA2B/FGFR3/SMAD4/LAMB2/BAX/PTGS2/STAT3/PRKCA/CTBP1/RALBP1/CRKL/ELOB/RARB/HDAC1/GLI2/HDAC2/TCF7L1/PIK3CD/STAT5A/CASP3/BIRC2/BIRC3/LEF1/BRAF/SUFU/ERBB2/PTCH1/BID/WNT10B/BMP4/JUN/CBLC/JAK1/FGFR1/HSP90AA1/EP300/RHOA/EGLN1/DVL2/TCF7L2/RALGDS/CASP9/ITGA3/MAX/FGF9/RAF1/MTOR/BCL2L1/GSTP1/WNT2B/AKT1/NFKB1/CD…
KEGG_ALDOSTERONE_REGULATED_SODIUM_REABSORPTION	KEGG_ALDOSTERONE_REGULATED_SODIUM_REABSORPTION	34	-0.369242	-1.38022	0.0826727	0.201651	0.136712	6452	tags=62%, list=43%, signal=35%	ATP1B1/SGK1/HSD11B2/SFN/PIK3R3/ATP1B2/MAPK1/NR3C2/INSR/PRKCA/ATP1A1/PIK3CD/ATP1A3/ATP1A2/ATP1B3/SCNN1A/HSD11B1/FXYD2/NEDD4L/SLC9A3R2/MAPK3
KEGG_TYROSINE_METABOLISM	KEGG_TYROSINE_METABOLISM	28	0.276281	1.31566	0.0831668	0.201651	0.136712	1493	tags=29%, list=10%, signal=26%	MAOB/GOT1/HPD/GSTZ1/MIF/GOT2/ALDH1A3/FAH
KEGG_NUCLEOTIDE_EXCISION_REPAIR	KEGG_NUCLEOTIDE_EXCISION_REPAIR	43	-0.345394	-1.34058	0.0916201	0.219145	0.148573	5326	tags=51%, list=36%, signal=33%	RFC2/GTF2H4/RFC5/RPA1/POLE2/ERCC3/CETN2/POLD4/DDB1/POLD1/POLD2/ERCC1/RPA2/POLD3/GTF2H1/RBX1/ERCC5/CUL4A/POLE3/XPC/ERCC2/RAD23A
KEGG_BASE_EXCISION_REPAIR	KEGG_BASE_EXCISION_REPAIR	33	-0.364367	-1.34228	0.0934256	0.220484	0.149481	5780	tags=61%, list=39%, signal=37%	NEIL1/NEIL2/SMUG1/PARP3/APEX1/LIG3/MPG/POLE2/HMGB1/POLD4/UNG/POLL/XRCC1/POLD1/POLD2/POLD3/NTHL1/MUTYH/POLE3/OGG1
KEGG_TIGHT_JUNCTION	KEGG_TIGHT_JUNCTION	107	-0.286161	-1.27634	0.0947477	0.220662	0.149602	6497	tags=52%, list=43%, signal=30%	PARD6A/PRKCE/CTNNB1/SRC/EPB41L1/TJP3/PARD6G/MYL9/ACTB/RRAS2/PPP2CA/PPP2R1A/TJAP1/CLDN11/AKT3/LLGL1/ACTG1/GNAI2/PPP2CB/PRKCA/CTTN/MAGI3/MYH4/F11R/TJP1/CLDN19/RHOA/ACTN1/PRKCH/ASH1L/AKT1/PRKCZ/CDK4/MYH7B/VAPA/PARD3/MYH9/CTNNA1/JAM2/YBX3/HRAS/PPP2R2A/JAM3/SPTAN1/SYMPK/RRAS/MYL12A/MPDZ/ACTN4/CLDN5/OCLN/EXOC3/CSNK2A2/TJP2/AFDN/CSNK2B
KEGG_PROGESTERONE_MEDIATED_OOCYTE_MATURATION	KEGG_PROGESTERONE_MEDIATED_OOCYTE_MATURATION	78	0.203	1.27364	0.0972894	0.223639	0.15162	1247	tags=18%, list=8%, signal=17%	CCNB1/CCNA2/CCNB2/CDC25C/CDC25A/BUB1/CDK1/PIK3R1/CCNB3/ANAPC13/PIK3R2/MAPK9/PDE3B/IGF1
KEGG_DORSO_VENTRAL_AXIS_FORMATION	KEGG_DORSO_VENTRAL_AXIS_FORMATION	19	-0.41783	-1.34454	0.0996264	0.226075	0.153271	6735	tags=63%, list=45%, signal=35%	SOS2/ETV6/PIWIL2/NOTCH3/SPIRE2/MAPK1/NOTCH4/SPIRE1/ETS2/GRB2/NOTCH1/MAPK3
KEGG_ERBB_SIGNALING_PATHWAY	KEGG_ERBB_SIGNALING_PATHWAY	78	-0.302523	-1.29575	0.101587	0.227607	0.15431	6772	tags=55%, list=45%, signal=30%	ABL1/SOS2/NRG2/SRC/CRK/RPS6KB1/MYC/MAP2K4/PIK3R3/MAPK1/BAD/AKT3/PRKCA/CRKL/PIK3CD/STAT5A/PAK4/BRAF/HBEGF/ERBB2/MAP2K7/SHC2/JUN/CBLC/CAMK2B/RAF1/MTOR/AKT1/ERBB3/CAMK2A/GRB2/CDKN1B/GAB1/HRAS/ELK1/RPS6KB2/MAP2K2/STAT5B/SHC1/MAPK3/PTK2/NCK2/PLCG1
KEGG_T_CELL_RECEPTOR_SIGNALING_PATHWAY	KEGG_T_CELL_RECEPTOR_SIGNALING_PATHWAY	99	-0.287507	-1.26892	0.106736	0.235406	0.159598	4102	tags=33%, list=27%, signal=24%	PAK4/MALT1/TEC/NFKBIB/BCL10/LAT/MAP2K7/JUN/CBLC/RHOA/RAF1/CD247/AKT1/VAV2/NFKB1/CDK4/GRB2/CHP2/HRAS/PPP3R1/MAP3K8/MAP2K2/MAPK14/NFATC4/NFKBIE/MAPK12/MAP3K14/MAPK11/RELA/MAPK3/IKBKB/NCK2/PLCG1
KEGG_BASAL_TRANSCRIPTION_FACTORS	KEGG_BASAL_TRANSCRIPTION_FACTORS	32	-0.367745	-1.33878	0.107728	0.235406	0.159598	5101	tags=47%, list=34%, signal=31%	GTF2H4/TAF4B/GTF2I/TAF2/TAF9/GTF2F1/TAF11/TBP/GTF2H1/TAF5L/TAF10/TBPL1/GTF2B/TAF4/TAF5
KEGG_EPITHELIAL_CELL_SIGNALING_IN_HELICOBACTER_PYLORI_INFECTION	KEGG_EPITHELIAL_CELL_SIGNALING_IN_HELICOBACTER_PYLORI_INFECTION	63	-0.310565	-1.28449	0.114439	0.24702	0.167471	4284	tags=40%, list=29%, signal=28%	CASP3/ATP6V0E2/ATP6V0A1/HBEGF/ATP6V0E1/JUN/F11R/ATP6AP1/CSK/TJP1/NFKB1/JAM2/ATP6V0B/NOD1/JAM3/MAPK14/TCIRG1/MAPK12/MAP3K14/RAC1/MAPK11/RELA/GIT1/IKBKB/PLCG1
KEGG_NATURAL_KILLER_CELL_MEDIATED_CYTOTOXICITY	KEGG_NATURAL_KILLER_CELL_MEDIATED_CYTOTOXICITY	87	-0.291554	-1.26263	0.12038	0.256714	0.174044	5662	tags=47%, list=38%, signal=29%	SOS2/ZAP70/TNF/PPP3CB/TNFRSF10D/NFATC1/IFNAR1/PIK3R3/IFNGR1/MAPK1/PPP3CC/GZMB/PRKCA/NFAT5/NCR3/PIK3CD/CASP3/BRAF/LAT/BID/SHC2/IFNGR2/RAF1/ICAM1/CD247/TNFSF10/VAV2/PTK2B/SH3BP2/GRB2/CHP2/HRAS/PPP3R1/MAP2K2/FAS/SHC1/NFATC4/RAC1/IFNAR2/MAPK3/PLCG1
KEGG_GLYCOSPHINGOLIPID_BIOSYNTHESIS_LACTO_AND_NEOLACTO_SERIES	KEGG_GLYCOSPHINGOLIPID_BIOSYNTHESIS_LACTO_AND_NEOLACTO_SERIES	18	-0.416137	-1.32737	0.124533	0.259322	0.175811	5595	tags=56%, list=37%, signal=35%	B4GALT4/FUT4/FUT1/GCNT2/ST3GAL3/B3GNT2/B3GNT3/B4GALT3/B3GALT2/FUT7
KEGG_REGULATION_OF_AUTOPHAGY	KEGG_REGULATION_OF_AUTOPHAGY	18	-0.415469	-1.32524	0.124533	0.259322	0.175811	2317	tags=44%, list=15%, signal=38%	ULK2/GABARAP/PIK3R4/ATG4B/GABARAPL2/ATG4D/GABARAPL1/ULK1
KEGG_PROTEASOME	KEGG_PROTEASOME	41	-0.335451	-1.29564	0.129609	0.266753	0.18085	7590	tags=63%, list=51%, signal=31%	PSMB6/PSMB1/POMP/PSMD12/PSMD2/PSMD11/PSMA6/PSME4/PSMA7/PSME3/PSMB2/PSMD3/PSMC5/PSMB4/PSMD8/PSMD4/PSMB9/SEM1/PSMC1/PSMB8/PSMF1/PSMC3/PSMB10/PSMB3/PSME1/PSME2
KEGG_LINOLEIC_ACID_METABOLISM	KEGG_LINOLEIC_ACID_METABOLISM	10	0.396777	1.33966	0.133333	0.271264	0.183908	2491	tags=40%, list=17%, signal=33%	PLA2G5/PLA2G6/CYP3A4/PLA2G4A
KEGG_BASAL_CELL_CARCINOMA	KEGG_BASAL_CELL_CARCINOMA	47	-0.324849	-1.28003	0.137778	0.277121	0.187879	6927	tags=64%, list=46%, signal=34%	WNT4/FZD4/FZD2/CTNNB1/AXIN2/GLI1/APC2/FZD6/DVL3/WNT9A/STK36/WNT7B/FZD1/GLI2/TCF7L1/LEF1/SUFU/PTCH1/WNT10B/BMP4/DVL2/TCF7L2/WNT2B/HHIP/AXIN1/WNT11/WNT6/WNT9B/TP53/DVL1
KEGG_PATHOGENIC_ESCHERICHIA_COLI_INFECTION	KEGG_PATHOGENIC_ESCHERICHIA_COLI_INFECTION	52	-0.316835	-1.26943	0.139868	0.278164	0.188586	7700	tags=67%, list=51%, signal=33%	LY96/TUBB4B/ARPC2/FYN/TUBA1B/WASL/ABL1/CTNNB1/ARPC3/TUBA8/TLR5/ACTB/TUBA1A/TUBB2A/TLR4/ARPC5/TUBA4A/ACTG1/PRKCA/CTTN/EZR/ARPC5L/TUBB1/YWHAQ/NCL/ARPC4/RHOA/TUBB6/KRT18/ITGB1/ARPC1B/ARPC1A/ARHGEF2/OCLN/NCK2
KEGG_STEROID_HORMONE_BIOSYNTHESIS	KEGG_STEROID_HORMONE_BIOSYNTHESIS	20	0.298455	1.28074	0.14359	0.282393	0.191453	1901	tags=30%, list=13%, signal=26%	HSD17B12/HSD17B7/STS/SRD5A1/SRD5A3/CYP3A4
KEGG_AMINOACYL_TRNA_BIOSYNTHESIS	KEGG_AMINOACYL_TRNA_BIOSYNTHESIS	41	-0.326241	-1.26007	0.163128	0.312183	0.21165	4709	tags=44%, list=31%, signal=30%	HARS1/MARS1/FARSB/HARS2/SARS1/TARS2/WARS1/SARS2/NARS1/RARS1/FARSA/VARS2/QARS1/YARS1/VARS1/TARS3/KARS1/CARS1
KEGG_ENDOMETRIAL_CANCER	KEGG_ENDOMETRIAL_CANCER	50	-0.31103	-1.23756	0.164641	0.312183	0.21165	6082	tags=54%, list=41%, signal=32%	AXIN2/MYC/APC2/PIK3R3/MAPK1/BAD/AKT3/CCND1/TCF7L1/PIK3CD/LEF1/BRAF/ERBB2/ILK/TCF7L2/CASP9/RAF1/AKT1/AXIN1/GRB2/CTNNA1/HRAS/ELK1/MAP2K2/MLH1/TP53/MAPK3
KEGG_VASCULAR_SMOOTH_MUSCLE_CONTRACTION	KEGG_VASCULAR_SMOOTH_MUSCLE_CONTRACTION	93	-0.277003	-1.21157	0.164743	0.312183	0.21165	7011	tags=52%, list=47%, signal=28%	PPP1CB/ADCY9/KCNMB3/ARHGEF11/PPP1R12B/AVPR1A/CACNA1D/PRKCE/ADORA2B/KCNMB1/ACTA2/PPP1CA/MYL9/CACNA1S/PPP1R12A/PPP1CC/MAPK1/CACNA1C/PRKCA/PTGIR/ADCY2/BRAF/ARHGEF12/GUCY1A1/EDNRA/MYL6/GUCY1B1/RHOA/PRKCH/ADCY3/RAF1/GNA12/ARHGEF1/ITPR1/PPP1R14A/ADORA2A/KCNMB4/RAMP2/RAMP3/NPR2/MAP2K2/PLCB4/PLA2G4B/ITPR3/ADCY4/MAPK3/GNA11/NPR1
KEGG_FC_GAMMA_R_MEDIATED_PHAGOCYTOSIS	KEGG_FC_GAMMA_R_MEDIATED_PHAGOCYTOSIS	93	-0.276171	-1.20793	0.165792	0.312183	0.21165	6494	tags=49%, list=43%, signal=28%	PRKCE/ARF6/INPP5D/CRK/ARPC3/RPS6KB1/CFL1/ASAP1/PIK3R3/MAPK1/ARPC5/AKT3/ASAP2/PLPP1/GSN/LIMK2/PRKCA/CRKL/WASF2/MARCKSL1/PIK3CD/PIP4K2B/ARPC5L/LAT/ARPC4/DNM3/GAB2/PLPP2/RAF1/AKT1/VAV2/PLD2/DNM2/RPS6KB2/ARPC1B/WASF3/ARPC1A/PIP5K1B/PLA2G4B/VASP/SPHK1/RAC1/MAPK3/PIP5K1C/PIP5K1A/PLCG1
KEGG_ONE_CARBON_POOL_BY_FOLATE	KEGG_ONE_CARBON_POOL_BY_FOLATE	16	0.310568	1.24508	0.171296	0.319152	0.216374	3060	tags=50%, list=20%, signal=40%	ALDH1L1/MTHFD2/MTHFD1/TYMS/MTHFS/DHFR/GART/SHMT2
KEGG_HOMOLOGOUS_RECOMBINATION	KEGG_HOMOLOGOUS_RECOMBINATION	27	-0.356168	-1.26226	0.174792	0.322273	0.21849	4544	tags=48%, list=30%, signal=34%	RPA1/EME1/POLD4/POLD1/TOP3A/SEM1/POLD2/RAD51D/RPA2/POLD3/MUS81/RAD52/TOP3B
KEGG_AMYOTROPHIC_LATERAL_SCLEROSIS_ALS	KEGG_AMYOTROPHIC_LATERAL_SCLEROSIS_ALS	45	-0.31361	-1.22563	0.178372	0.325484	0.220667	5219	tags=49%, list=35%, signal=32%	BAD/ALS2/PPP3CC/BAX/CASP3/APAF1/TNFRSF1B/BID/CASP9/CCS/MAP2K3/BCL2L1/CHP2/PPP3R1/DAXX/MAPK14/TNFRSF1A/TP53/GPX1/MAPK12/RAC1/MAPK11
KEGG_VASOPRESSIN_REGULATED_WATER_REABSORPTION	KEGG_VASOPRESSIN_REGULATED_WATER_REABSORPTION	40	-0.315016	-1.21717	0.2051	0.366698	0.248609	4803	tags=55%, list=32%, signal=37%	NSF/ADCY9/AQP4/RAB11A/DCTN4/RAB5B/DYNC1I2/DYNLL1/DCTN1/DYNLL2/DYNC1LI1/DCTN2/ADCY3/AVPR2/CREB3L4/DCTN6/STX4/ARHGDIA/RAB5C/VAMP2/CREB3/DYNC1H1
KEGG_PURINE_METABOLISM	KEGG_PURINE_METABOLISM	143	-0.252652	-1.15368	0.205102	0.366698	0.248609	4710	tags=40%, list=31%, signal=28%	PFAS/POLR2B/POLR2L/AK5/POLR2D/POLR1B/PNPT1/POLR3A/ADCY2/POLE2/POLR2K/NME3/POLD4/PRUNE1/POLR1E/AMPD1/PRPS1/POLA1/POLR3D/GUCY1A1/NUDT5/POLR1C/GUCY1B1/PPAT/PNP/AK4/POLD1/ADCY3/POLR1A/AMPD2/POLD2/ENTPD1/POLR2F/ITPA/PDE2A/PDE9A/POLD3/GMPR2/POLR3C/POLR2C/ADSL/NPR2/PDE8B/ADPRM/PDE4A/POLR2J/POLE3/APRT/POLR2I/POLR2H/IMPDH2/ADCY4/POLA2/PDE1B/XDH/POLR3F/NPR1
KEGG_MELANOGENESIS	KEGG_MELANOGENESIS	84	-0.269265	-1.16484	0.208814	0.369601	0.250577	5358	tags=38%, list=36%, signal=25%	DVL3/WNT9A/MAPK1/WNT7B/FZD1/GNAI2/PRKCA/TCF7L1/ADCY2/LEF1/WNT10B/EDN1/CAMK2B/EP300/DVL2/TCF7L2/ADCY3/RAF1/WNT2B/CREB3L4/CAMK2A/CREBBP/HRAS/WNT11/WNT6/MAP2K2/WNT9B/PLCB4/ADCY4/DVL1/CREB3/MAPK3
KEGG_RENAL_CELL_CARCINOMA	KEGG_RENAL_CELL_CARCINOMA	69	-0.278505	-1.1681	0.215582	0.377801	0.256137	4538	tags=36%, list=30%, signal=25%	CRKL/ELOB/PIK3CD/PAK4/BRAF/JUN/EP300/EGLN1/RAF1/AKT1/CREBBP/RAPGEF1/GRB2/GAB1/HRAS/RBX1/TGFB1/MAP2K2/EGLN2/ARNT/PDGFB/RAC1/VEGFC/FLCN/MAPK3
KEGG_PYRIMIDINE_METABOLISM	KEGG_PYRIMIDINE_METABOLISM	88	-0.26751	-1.16034	0.225501	0.39131	0.265295	4700	tags=42%, list=31%, signal=29%	POLR2B/POLR2L/POLR2D/POLR1B/PNPT1/POLR3A/POLE2/POLR2K/NME3/POLD4/TK2/POLR1E/UCK1/POLA1/POLR3D/CAD/UPP1/POLR1C/PNP/POLD1/POLR1A/POLD2/ENTPD1/POLR2F/ITPA/POLD3/DHODH/POLR3C/POLR2C/CMPK2/POLR2J/POLE3/POLR2I/POLR2H/UCKL1/POLA2/POLR3F
KEGG_PROSTATE_CANCER	KEGG_PROSTATE_CANCER	83	-0.265451	-1.14657	0.236345	0.406145	0.275353	5525	tags=47%, list=37%, signal=30%	PDGFRB/PIK3R3/NFKBIA/MAPK1/BAD/IGF1R/AKT3/CCND1/TCF7L1/PIK3CD/LEF1/BRAF/ERBB2/FGFR1/HSP90AA1/ATF4/EP300/TCF7L2/CASP9/RAF1/MTOR/PDGFC/GSTP1/AKT1/NFKB1/CREB3L4/CREBBP/GRB2/CDKN1B/HRAS/MAP2K2/TP53/RB1/PDGFB/CREB3/RELA/MAPK3/IKBKB/HSP90AB1
KEGG_REGULATION_OF_ACTIN_CYTOSKELETON	KEGG_REGULATION_OF_ACTIN_CYTOSKELETON	184	-0.2376	-1.10992	0.241658	0.407005	0.275936	6184	tags=46%, list=41%, signal=27%	CRK/INSRR/ARPC3/PPP1CA/TIAM2/MYL9/BDKRB2/ACTB/APC2/RRAS2/ITGA5/FGF16/PPP1R12A/CFL1/IQGAP1/PXN/PDGFRB/PIK3R3/PPP1CC/VCL/MAPK1/ARPC5/ITGA8/GSN/ITGA2B/LIMK2/FGFR3/ITGB3/ACTG1/RDX/CRKL/EZR/WASF2/PIK3CD/PIP4K2B/PAK4/ARPC5L/F2/BRAF/ARHGEF12/DIAPH1/F2R/ARHGEF4/ARPC4/CSK/ITGA10/PIP4K2C/FGFR1/RHOA/ACTN1/ITGA3/FGF9/MSN/RAF1/GNA12/PDGFC/ARHGEF1/VAV2/DOCK1/FGF11/MYH9/ITGA9/ITGB1/BCAR1/HRAS/ITGB4/ARPC1B/TMSB4…
KEGG_HEMATOPOIETIC_CELL_LINEAGE	KEGG_HEMATOPOIETIC_CELL_LINEAGE	64	0.204384	1.21479	0.24352	0.407005	0.275936	2730	tags=33%, list=18%, signal=27%	MME/CD1E/CD1D/CD1A/TFRC/FLT3/CD1B/MS4A1/CD8B/FCGR1A/CD2/CD3D/CD38/IL1R2/CD8A/CD36/IL1B/FCER2/CR2/ITGAM/CD3G
KEGG_LONG_TERM_POTENTIATION	KEGG_LONG_TERM_POTENTIATION	57	-0.285556	-1.1585	0.243743	0.407005	0.275936	7940	tags=60%, list=53%, signal=28%	ARAF/GRIN2D/RPS6KA1/RPS6KA6/CAMK2G/CALM2/GRIN2C/RAP1B/PPP1CB/PPP3CB/RAP1A/PPP1CA/PPP1R12A/PPP1CC/MAPK1/CACNA1C/PPP3CC/PRKCA/BRAF/CAMK2B/ATF4/EP300/RAF1/CAMK2A/ITPR1/CREBBP/CHP2/HRAS/PPP3R1/MAP2K2/PLCB4/ITPR3/RAPGEF3/MAPK3
KEGG_GALACTOSE_METABOLISM	KEGG_GALACTOSE_METABOLISM	24	0.250969	1.13795	0.269841	0.446373	0.302626	2618	tags=38%, list=17%, signal=31%	GAA/GLB1/GALK2/GLA/HK2/PGM1/MGAM/HK3/PFKM
KEGG_ARRHYTHMOGENIC_RIGHT_VENTRICULAR_CARDIOMYOPATHY_ARVC	KEGG_ARRHYTHMOGENIC_RIGHT_VENTRICULAR_CARDIOMYOPATHY_ARVC	62	-0.274424	-1.12996	0.282328	0.462704	0.313697	7110	tags=61%, list=47%, signal=32%	CACNG4/RYR2/DSP/ITGA7/CACNA1D/ITGB7/ITGB5/CTNNB1/LMNA/ACTB/CACNA1S/ITGA5/PKP2/ITGA8/JUP/ITGA2B/CACNA1C/ITGB3/ACTG1/DMD/DES/TCF7L1/CACNB1/LEF1/ITGA10/ACTN1/TCF7L2/ITGA3/CDH2/CACNA2D3/ITGA9/ITGB1/CTNNA1/CACNB2/CACNB3/ITGB4/EMD/ACTN4
KEGG_INSULIN_SIGNALING_PATHWAY	KEGG_INSULIN_SIGNALING_PATHWAY	125	-0.24405	-1.10347	0.285128	0.463006	0.313903	5307	tags=42%, list=35%, signal=27%	PPP1CC/MAPK1/BAD/MKNK1/AKT3/PRKAA1/TRIP10/PYGB/INSR/CRKL/RHEB/INPP5K/PIK3CD/PYGL/BRAF/ACACB/EXOC7/SHC2/PHKG1/CBLC/PTPRF/TSC2/PHKG2/RAF1/MTOR/AKT1/PRKCZ/FLOT1/RAPGEF1/GRB2/PRKAR1B/HRAS/PTPN1/ELK1/RPS6KB2/MKNK2/MAP2K2/PRKAG1/PPP1R3B/PPP1R3C/GCK/PHKA2/SHC1/PRKAB1/SH2B2/RPS6/FLOT2/HK1/PRKAG2/MAPK3/TSC1/IKBKB
KEGG_HYPERTROPHIC_CARDIOMYOPATHY_HCM	KEGG_HYPERTROPHIC_CARDIOMYOPATHY_HCM	68	-0.264152	-1.10477	0.29349	0.467997	0.317286	6677	tags=56%, list=45%, signal=31%	ITGA7/CACNA1D/TNF/ITGB7/ITGB5/LMNA/ACTB/CACNA1S/ITGA5/ITGA8/PRKAA1/ITGA2B/CACNA1C/TPM2/ITGB3/ACTG1/DMD/DES/TPM4/CACNB1/TNNI3/TPM1/ITGA10/ITGA3/ACE/TPM3/CACNA2D3/ITGA9/ITGB1/CACNB2/CACNB3/ITGB4/TGFB1/PRKAG1/EMD/PRKAB1/MYL3/PRKAG2
KEGG_PANCREATIC_CANCER	KEGG_PANCREATIC_CANCER	68	-0.264086	-1.1045	0.29349	0.467997	0.317286	5241	tags=43%, list=35%, signal=28%	MAPK1/BAD/AKT3/STAT1/CCND1/SMAD4/STAT3/RALBP1/PIK3CD/BRAF/ERBB2/JAK1/RALGDS/CASP9/RAF1/BCL2L1/AKT1/NFKB1/CDK4/RALB/TGFB1/SMAD3/TP53/RB1/RAC1/RELA/VEGFC/MAPK3/IKBKB
KEGG_NON_SMALL_CELL_LUNG_CANCER	KEGG_NON_SMALL_CELL_LUNG_CANCER	52	-0.279909	-1.12148	0.296256	0.46819	0.317417	5491	tags=44%, list=37%, signal=28%	PIK3R3/MAPK1/BAD/AKT3/CCND1/PRKCA/RARB/PIK3CD/BRAF/ERBB2/CASP9/RAF1/AKT1/CDK4/GRB2/HRAS/MAP2K2/TP53/RASSF1/RXRB/RB1/MAPK3/PLCG1
KEGG_SNARE_INTERACTIONS_IN_VESICULAR_TRANSPORT	KEGG_SNARE_INTERACTIONS_IN_VESICULAR_TRANSPORT	36	-0.293781	-1.11052	0.315671	0.494458	0.335226	6855	tags=64%, list=46%, signal=35%	STX11/BNIP1/STX7/STX2/STX10/STX5/STX18/STX1A/SNAP23/BET1L/TSNARE1/SNAP47/STX6/STX16/VTI1B/SNAP29/STX3/VAMP4/GOSR2/STX4/VAMP5/VAMP1/VAMP2
KEGG_TOLL_LIKE_RECEPTOR_SIGNALING_PATHWAY	KEGG_TOLL_LIKE_RECEPTOR_SIGNALING_PATHWAY	84	-0.25212	-1.09067	0.326338	0.506682	0.343514	6021	tags=46%, list=40%, signal=28%	TLR5/CD80/TBK1/IFNAR1/MAP2K4/PIK3R3/TLR4/NFKBIA/MAPK1/AKT3/STAT1/FADD/TIRAP/PIK3CD/IRAK1/MAP2K7/JUN/TOLLIP/RIPK1/MAP2K3/TAB1/AKT1/NFKB1/TICAM1/TRAF6/MYD88/MAP3K8/IL12A/MAP2K2/MAPK14/IRF7/MAPK12/IRF3/RAC1/MAPK11/IFNAR2/RELA/MAPK3/IKBKB
KEGG_THYROID_CANCER	KEGG_THYROID_CANCER	27	-0.312919	-1.10899	0.34126	0.525244	0.356098	5241	tags=44%, list=35%, signal=29%	MAPK1/CCND1/TCF7L1/LEF1/BRAF/TCF7L2/TPM3/HRAS/MAP2K2/TP53/RXRB/MAPK3
KEGG_GLYCOSAMINOGLYCAN_BIOSYNTHESIS_KERATAN_SULFATE	KEGG_GLYCOSAMINOGLYCAN_BIOSYNTHESIS_KERATAN_SULFATE	13	-0.380521	-1.10778	0.344872	0.526227	0.356764	5863	tags=62%, list=39%, signal=38%	ST3GAL2/B4GALT4/B3GNT7/ST3GAL1/ST3GAL3/B3GNT2/B4GALT3/CHST1
KEGG_HEDGEHOG_SIGNALING_PATHWAY	KEGG_HEDGEHOG_SIGNALING_PATHWAY	43	-0.28138	-1.09212	0.351955	0.532445	0.36098	7314	tags=58%, list=49%, signal=30%	SMO/CSNK1G3/BMP7/WNT4/BTRC/GLI1/DHH/WNT9A/STK36/WNT7B/CSNK1G2/GLI2/SUFU/PTCH1/WNT10B/BMP4/BMP6/FBXW11/CSNK1D/WNT2B/HHIP/WNT11/WNT6/WNT9B/CSNK1E
KEGG_LONG_TERM_DEPRESSION	KEGG_LONG_TERM_DEPRESSION	52	-0.262497	-1.05172	0.379956	0.569934	0.386396	6241	tags=44%, list=42%, signal=26%	CACNA1A/RYR1/PPP2CA/PPP2R1A/MAPK1/IGF1R/GNAI2/PPP2CB/PRKCA/GNAZ/BRAF/GUCY1A1/GUCY1B1/RAF1/GNA12/ITPR1/HRAS/MAP2K2/PLCB4/PLA2G4B/ITPR3/MAPK3/GNA11
KEGG_GLIOMA	KEGG_GLIOMA	59	-0.256505	-1.05094	0.385946	0.572154	0.387901	5525	tags=42%, list=37%, signal=27%	PDGFRB/PIK3R3/MAPK1/IGF1R/AKT3/CCND1/PRKCA/PIK3CD/BRAF/SHC2/CAMK2B/RAF1/MTOR/AKT1/CDK4/CAMK2A/GRB2/HRAS/MAP2K2/TP53/SHC1/RB1/PDGFB/MAPK3/PLCG1
KEGG_FC_EPSILON_RI_SIGNALING_PATHWAY	KEGG_FC_EPSILON_RI_SIGNALING_PATHWAY	65	-0.251209	-1.0433	0.390792	0.572154	0.387901	3664	tags=28%, list=24%, signal=21%	LAT/MAP2K7/IL13/GAB2/MAP2K3/RAF1/AKT1/VAV2/GRB2/HRAS/MAP2K2/MAPK14/PLA2G4B/MAPK12/RAC1/MAPK11/MAPK3/PLCG1
KEGG_SELENOAMINO_ACID_METABOLISM	KEGG_SELENOAMINO_ACID_METABOLISM	24	-0.316906	-1.07419	0.392374	0.572154	0.387901	7118	tags=67%, list=47%, signal=35%	GGT6/CBS/BUD23/AHCYL1/CTH/TRMT11/GGT5/GGT7/GGT1/MARS1/LCMT1/SCLY/MAT2A/METTL6/HEMK1/MAT2B
KEGG_GLYCEROPHOSPHOLIPID_METABOLISM	KEGG_GLYCEROPHOSPHOLIPID_METABOLISM	64	0.170519	1.01351	0.394366	0.572154	0.387901	2520	tags=30%, list=17%, signal=25%	PLA2G5/GPAM/CHPT1/PEMT/GPD1/AGPAT2/PCYT2/PLA2G15/DGKI/PCYT1B/LPCAT3/GPD2/PLA2G6/AGPAT4/ACHE/DGKA/LYPLA1/PLA2G4A/MBOAT2
KEGG_COLORECTAL_CANCER	KEGG_COLORECTAL_CANCER	62	-0.250788	-1.03264	0.405172	0.583053	0.39529	6082	tags=48%, list=41%, signal=29%	AXIN2/MYC/APC2/PIK3R3/MAPK1/BAD/AKT3/CCND1/SMAD4/BAX/TCF7L1/PIK3CD/CASP3/LEF1/BRAF/JUN/RHOA/TCF7L2/RALGDS/CASP9/RAF1/AKT1/AXIN1/MSH6/TGFB1/SMAD3/MLH1/TP53/RAC1/MAPK3
KEGG_CHEMOKINE_SIGNALING_PATHWAY	KEGG_CHEMOKINE_SIGNALING_PATHWAY	163	-0.223495	-1.0321	0.419715	0.59911	0.406176	5527	tags=37%, list=37%, signal=24%	PXN/PIK3R3/CCL27/NFKBIA/MAPK1/CXCL2/GNG7/AKT3/STAT1/STAT2/CCL1/GNAI2/STAT3/CRKL/GRK4/PIK3CD/ADCY2/BRAF/GNB1/CCL21/NFKBIB/GRK5/SHC2/FGR/RASGRP2/CSK/JAK3/GRK6/ELMO1/RHOA/CCL14/ADCY3/RAF1/AKT1/VAV2/GNG5/NFKB1/PTK2B/PRKCZ/GNB2/PARD3/GNG11/GRB2/ARRB1/BCAR1/CXCL16/HRAS/CXCL12/GRK2/CXCL3/PLCB4/STAT5B/SHC1/ADCY4/RAC1/RELA/CCL26/MAPK3/GSK3A/IKBKB/PTK2
KEGG_INTESTINAL_IMMUNE_NETWORK_FOR_IGA_PRODUCTION	KEGG_INTESTINAL_IMMUNE_NETWORK_FOR_IGA_PRODUCTION	24	-0.307756	-1.04317	0.430504	0.606996	0.411523	2409	tags=62%, list=16%, signal=53%	IL15/MADCAM1/CCR10/CCR9/CCL25/ITGB7/CD80/CCL27/IL15RA/TNFSF13/TGFB1/LTBR/CXCL12/MAP3K14/ICOSLG
KEGG_BLADDER_CANCER	KEGG_BLADDER_CANCER	38	-0.270113	-1.02709	0.432099	0.606996	0.411523	2772	tags=29%, list=18%, signal=24%	RAF1/CDK4/RPS6KA5/HRAS/MAP2K2/TP53/RASSF1/RB1/VEGFC/MAPK3/DAPK3
KEGG_GLYCOSAMINOGLYCAN_BIOSYNTHESIS_CHONDROITIN_SULFATE	KEGG_GLYCOSAMINOGLYCAN_BIOSYNTHESIS_CHONDROITIN_SULFATE	21	-0.317331	-1.04257	0.435583	0.607072	0.411574	6146	tags=52%, list=41%, signal=31%	B3GALT6/CHST7/XYLT2/CSGALNACT1/B3GAT3/UST/CHST12/CHST3/CHST15/CHST14/B3GAT1
KEGG_VIRAL_MYOCARDITIS	KEGG_VIRAL_MYOCARDITIS	44	0.190657	1.00416	0.443396	0.613134	0.415684	1719	tags=23%, list=11%, signal=20%	CYCS/DAG1/MYH7/SGCB/SGCD/MYH1/CXADR/SGCG/MYH14/MYH15
KEGG_MISMATCH_REPAIR	KEGG_MISMATCH_REPAIR	22	-0.304163	-1.01044	0.47362	0.64985	0.440576	5326	tags=45%, list=36%, signal=29%	RFC2/RFC5/RPA1/POLD4/POLD1/POLD2/RPA2/POLD3/MSH6/MLH1
KEGG_MTOR_SIGNALING_PATHWAY	KEGG_MTOR_SIGNALING_PATHWAY	49	-0.248183	-0.985706	0.496124	0.675492	0.457961	6746	tags=51%, list=45%, signal=28%	VEGFA/RPTOR/EIF4B/RPS6KB1/EIF4E2/PIK3R3/MAPK1/AKT3/PRKAA1/RICTOR/RHEB/PIK3CD/BRAF/STRADA/TSC2/MTOR/AKT1/ULK2/RPS6KB2/STK11/RPS6/VEGFC/MAPK3/TSC1/ULK1
KEGG_ALLOGRAFT_REJECTION	KEGG_ALLOGRAFT_REJECTION	10	-0.370086	-0.983322	0.515748	0.69685	0.472441	6611	tags=50%, list=44%, signal=28%	TNF/CD80/GZMB/IL12A/FAS
KEGG_CIRCADIAN_RHYTHM_MAMMAL	KEGG_CIRCADIAN_RHYTHM_MAMMAL	12	-0.340256	-0.963257	0.539052	0.72282	0.490048	7546	tags=67%, list=50%, signal=33%	PER1/NR1D1/BHLHE40/CRY1/PER2/CSNK1D/CSNK1E/NPAS2
KEGG_GLYCOSAMINOGLYCAN_DEGRADATION	KEGG_GLYCOSAMINOGLYCAN_DEGRADATION	18	0.228645	0.936208	0.547739	0.724586	0.491245	1858	tags=28%, list=12%, signal=24%	GLB1/IDS/GUSB/IDUA/HS3ST3B1
KEGG_GLYCOSPHINGOLIPID_BIOSYNTHESIS_GLOBO_SERIES	KEGG_GLYCOSPHINGOLIPID_BIOSYNTHESIS_GLOBO_SERIES	10	-0.361344	-0.960096	0.548556	0.724586	0.491245	6884	tags=80%, list=46%, signal=43%	HEXB/GBGT1/ST3GAL2/A4GALT/HEXA/FUT1/ST3GAL1/NAGA
KEGG_AXON_GUIDANCE	KEGG_AXON_GUIDANCE	122	-0.215082	-0.970617	0.554303	0.726215	0.492349	3354	tags=34%, list=22%, signal=26%	LIMK2/PPP3CC/GNAI2/NFAT5/EPHB1/EFNB1/SEMA3B/PAK4/ARHGEF12/SEMA6B/PLXNA2/UNC5B/SEMA5B/DPYSL2/SEMA4G/RHOA/SRGAP2/EPHB6/FES/EFNA4/SEMA5A/SEMA6D/ITGB1/EFNB2/CHP2/HRAS/PPP3R1/CXCL12/EPHB4/PLXNB1/ABLIM2/L1CAM/NFATC4/EPHA2/EFNA1/PLXNB2/RAC1/MAPK3/SEMA3G/PTK2/NCK2
KEGG_ABC_TRANSPORTERS	KEGG_ABC_TRANSPORTERS	33	-0.256616	-0.945338	0.560554	0.726215	0.492349	5857	tags=48%, list=39%, signal=30%	ABCA4/ABCB4/ABCC8/ABCG1/ABCG2/ABCC10/ABCB10/ABCC1/ABCD4/ABCC5/ABCB1/ABCB9/TAP1/ABCA5/ABCA2/TAP2
KEGG_B_CELL_RECEPTOR_SIGNALING_PATHWAY	KEGG_B_CELL_RECEPTOR_SIGNALING_PATHWAY	73	-0.225016	-0.951296	0.562099	0.726215	0.492349	5491	tags=37%, list=37%, signal=24%	PIK3R3/NFKBIA/MAPK1/AKT3/PPP3CC/NFAT5/PIK3CD/MALT1/NFKBIB/BCL10/JUN/RAF1/AKT1/VAV2/NFKB1/GRB2/CHP2/HRAS/PPP3R1/MAP2K2/IFITM1/NFATC4/NFKBIE/RAC1/RELA/MAPK3/IKBKB
KEGG_DILATED_CARDIOMYOPATHY	KEGG_DILATED_CARDIOMYOPATHY	73	-0.223255	-0.943854	0.571734	0.733312	0.49716	7110	tags=55%, list=47%, signal=29%	CACNG4/RYR2/ADCY9/ITGA7/CACNA1D/TNF/ITGB7/ITGB5/LMNA/ACTB/CACNA1S/ITGA5/ITGA8/ITGA2B/CACNA1C/TPM2/PLN/ITGB3/ACTG1/DMD/DES/TPM4/ADCY2/CACNB1/TNNI3/TPM1/ITGA10/ITGA3/ADCY3/TPM3/CACNA2D3/ITGA9/ITGB1/CACNB2/CACNB3/ITGB4/TGFB1/EMD/ADCY4/MYL3
KEGG_DNA_REPLICATION	KEGG_DNA_REPLICATION	35	-0.24739	-0.929555	0.582106	0.741243	0.502538	5326	tags=43%, list=36%, signal=28%	RFC2/RFC5/RPA1/POLE2/RNASEH2C/POLD4/POLA1/POLD1/POLD2/RPA2/POLD3/MCM7/POLE3/POLA2/RNASEH1
KEGG_ADIPOCYTOKINE_SIGNALING_PATHWAY	KEGG_ADIPOCYTOKINE_SIGNALING_PATHWAY	61	-0.226015	-0.92678	0.608884	0.764647	0.518405	3914	tags=31%, list=26%, signal=23%	TNFRSF1B/NFKBIB/ACACB/LEPR/CAMKK2/MTOR/AKT1/NFKB1/CPT1A/STK11/PRKAG1/TNFRSF1A/PRKAB1/NFKBIE/RXRB/PRKAG2/RELA/TRAF2/IKBKB
KEGG_NOD_LIKE_RECEPTOR_SIGNALING_PATHWAY	KEGG_NOD_LIKE_RECEPTOR_SIGNALING_PATHWAY	53	-0.230525	-0.925395	0.612335	0.764647	0.518405	5668	tags=40%, list=38%, signal=25%	TRIP6/NFKBIA/MAPK1/CXCL2/SUGT1/BIRC2/BIRC3/NFKBIB/RIPK2/HSP90AA1/TAB1/NFKB1/TRAF6/NOD1/MAPK14/MAPK12/MAPK11/RELA/MAPK3/IKBKB/HSP90AB1
KEGG_ARACHIDONIC_ACID_METABOLISM	KEGG_ARACHIDONIC_ACID_METABOLISM	34	0.188678	0.934035	0.613445	0.764647	0.518405	1846	tags=24%, list=12%, signal=21%	PLA2G5/GPX7/CYP2B6/GPX4/CYP4F2/PTGES2/PLA2G6/CBR1
KEGG_OTHER_GLYCAN_DEGRADATION	KEGG_OTHER_GLYCAN_DEGRADATION	13	0.244819	0.906726	0.621622	0.76942	0.521641	2489	tags=31%, list=17%, signal=26%	GLB1/FUCA2/AGA/MANBA
KEGG_DRUG_METABOLISM_OTHER_ENZYMES	KEGG_DRUG_METABOLISM_OTHER_ENZYMES	22	-0.270015	-0.896999	0.642945	0.790286	0.535787	3892	tags=50%, list=26%, signal=37%	NAT1/UMPS/HPRT1/UCK2/TK2/UCK1/UPP1/ITPA/IMPDH2/UCKL1/XDH
KEGG_PROXIMAL_TUBULE_BICARBONATE_RECLAMATION	KEGG_PROXIMAL_TUBULE_BICARBONATE_RECLAMATION	20	-0.267774	-0.87052	0.66171	0.796883	0.54026	5363	tags=55%, list=36%, signal=35%	ATP1B2/CA4/ATP1A1/AQP1/ATP1A3/ATP1A2/GLS2/GLUD1/ATP1B3/FXYD2/SLC25A10
KEGG_HISTIDINE_METABOLISM	KEGG_HISTIDINE_METABOLISM	22	0.198357	0.874478	0.668449	0.796883	0.54026	3120	tags=36%, list=21%, signal=29%	MAOB/ALDH7A1/ALDH1A3/ALDH2/ASPA/UROC1/AOC1/ALDH9A1
KEGG_AUTOIMMUNE_THYROID_DISEASE	KEGG_AUTOIMMUNE_THYROID_DISEASE	12	-0.302676	-0.856871	0.670935	0.796883	0.54026	7008	tags=50%, list=47%, signal=27%	TPO/CD80/TSHR/TSHB/GZMB/FAS
KEGG_GAP_JUNCTION	KEGG_GAP_JUNCTION	77	-0.20839	-0.890088	0.672359	0.796883	0.54026	4846	tags=31%, list=32%, signal=21%	TUBA4A/GNAI2/PRKCA/ADCY2/MAPK7/TUBB1/GUCY1A1/GUCY1B1/TJP1/CSNK1D/ADCY3/RAF1/PDGFC/TUBB6/ITPR1/GRB2/HRAS/MAP2K2/PLCB4/ITPR3/ADCY4/PDGFB/MAPK3/GNA11
KEGG_CYTOKINE_CYTOKINE_RECEPTOR_INTERACTION	KEGG_CYTOKINE_CYTOKINE_RECEPTOR_INTERACTION	179	-0.198679	-0.924911	0.674112	0.796883	0.54026	8189	tags=53%, list=55%, signal=24%	IL12RB1/LIF/IL15/LTB/TGFBR2/IL18/CCR8/CCL16/CCR10/IL18R1/CCR9/TNFSF15/BMPR2/ACVR2A/VEGFD/HGF/IL9R/CTF1/BMP7/LTA/IL20RB/TPO/IL20RA/TNFRSF12A/VEGFA/IL2RA/CCL19/TNF/PDGFA/CXCL5/CX3CL1/CCL25/CXCR5/INHBA/TNFRSF10D/IL2RG/IL4R/IL25/IL11RA/IFNAR1/PDGFRB/CCL27/IFNGR1/ACVR1/CXCL2/IL10RB/CCL1/IL15RA/LIFR/AMHR2/TNFRSF25/IL23A/ACVRL1/TNFSF12/AMH/TNFRSF18/FLT4/KDR/TNFRSF1B/CCL21/TNFRSF4/TNFRSF19/LEPR/IL13/PLEK…
KEGG_MELANOMA	KEGG_MELANOMA	60	0.160883	0.936566	0.675325	0.796883	0.54026	2396	tags=27%, list=16%, signal=22%	E2F1/CDKN2A/PIK3R1/E2F2/PDGFD/PTEN/PIK3R2/CDH1/IGF1/E2F3/FGF2/AKT2/FGF18/FGF10/MITF/FGF1
KEGG_SMALL_CELL_LUNG_CANCER	KEGG_SMALL_CELL_LUNG_CANCER	79	-0.205938	-0.881032	0.695329	0.815055	0.552579	5510	tags=42%, list=37%, signal=27%	PIAS1/PIK3R3/NFKBIA/AKT3/CCND1/ITGA2B/LAMB2/PTGS2/RARB/PIK3CD/BIRC2/APAF1/BIRC3/CASP9/ITGA3/MAX/BCL2L1/AKT1/NFKB1/CDK4/TRAF6/PIAS3/ITGB1/CDKN1B/TRAF4/TP53/RXRB/RB1/PIAS4/RELA/TRAF2/IKBKB/PTK2
KEGG_TASTE_TRANSDUCTION	KEGG_TASTE_TRANSDUCTION	21	-0.255758	-0.840276	0.705521	0.817255	0.554071	4271	tags=29%, list=28%, signal=20%	TAS1R3/GNB1/SCNN1A/ASIC2/ITPR3/ADCY4
KEGG_VIBRIO_CHOLERAE_INFECTION	KEGG_VIBRIO_CHOLERAE_INFECTION	50	-0.216105	-0.859862	0.707182	0.817255	0.554071	4837	tags=32%, list=32%, signal=22%	ACTG1/PRKCA/ATP6V1B1/ATP6V0E2/ATP6V0A1/ATP6V0E1/SLC12A2/ATP6AP1/TJP1/ARF1/ADCY3/ATP6V0B/SEC61A2/TCIRG1/TJP2/PLCG1
KEGG_PRIMARY_IMMUNODEFICIENCY	KEGG_PRIMARY_IMMUNODEFICIENCY	27	-0.235519	-0.834679	0.711058	0.817255	0.554071	3681	tags=26%, list=25%, signal=20%	UNG/JAK3/RFXAP/RFXANK/TAP1/CIITA/TAP2
KEGG_CELL_ADHESION_MOLECULES_CAMS	KEGG_CELL_ADHESION_MOLECULES_CAMS	94	-0.197033	-0.864378	0.735417	0.839798	0.569355	6018	tags=45%, list=40%, signal=27%	ITGB7/SDC4/CD6/NLGN3/CD80/NFASC/SELE/CADM1/SDC1/CLDN11/ITGA8/CD99/CD274/CDH3/NRXN2/MAG/CD58/MPZ/CADM3/NLGN2/F11R/PTPRF/PVR/CLDN19/ICAM1/NLGN4X/CDH5/CDH2/ICAM3/ESAM/ITGA9/ITGB1/JAM2/PECAM1/NECTIN2/CD34/JAM3/SELP/L1CAM/CLDN5/ICOSLG/OCLN
KEGG_CALCIUM_SIGNALING_PATHWAY	KEGG_CALCIUM_SIGNALING_PATHWAY	142	-0.189642	-0.866447	0.763507	0.866286	0.587313	3877	tags=26%, list=26%, signal=20%	ITPKA/ATP2A3/GNAL/F2R/ERBB2/TRPC1/OXTR/ATP2A1/PHKG1/CAMK2B/EDNRA/ATP2B3/CACNA1H/PLCD3/ITPKB/CYSLTR2/PHKG2/ADCY3/PLCD4/PPID/PTK2B/ERBB3/CAMK2A/ITPR1/NOS3/CHP2/PPP3R1/ADORA2A/PLCD1/PHKA2/PLCB4/ITPR3/ADCY4/SPHK1/PDE1B/GNA11/PLCG1
KEGG_FOCAL_ADHESION	KEGG_FOCAL_ADHESION	182	-0.1866	-0.871279	0.770707	0.868886	0.589075	6752	tags=47%, list=45%, signal=26%	TLN1/VEGFA/SOS2/ITGA7/CAPN2/PDGFA/ITGB7/ITGB5/CCND2/CTNNB1/SRC/RAP1A/CRK/PPP1CA/FLNC/MYL9/ACTB/ITGA5/PPP1R12A/CAV1/PXN/PDGFRB/PIK3R3/PPP1CC/VCL/MAPK1/BAD/ITGA8/IGF1R/AKT3/CCND1/ITGA2B/LAMB2/ITGB3/ACTG1/PRKCA/CRKL/PIK3CD/BIRC2/TNXB/PAK4/BIRC3/RELN/FLT4/KDR/BRAF/DIAPH1/ERBB2/ZYX/VWF/SHC2/JUN/ILK/ITGA10/CAV3/PARVB/RHOA/ACTN1/ITGA3/RAF1/PDGFC/AKT1/VAV2/DOCK1/FLNA/RAPGEF1/GRB2/ITGA9/ITGB1/BCAR1/HRAS/E…
KEGG_SPHINGOLIPID_METABOLISM	KEGG_SPHINGOLIPID_METABOLISM	32	-0.212579	-0.773899	0.800937	0.897252	0.608306	5081	tags=38%, list=34%, signal=25%	PLPP1/SGMS1/GALC/UGT8/SMPD3/ASAH1/NEU1/PLPP2/CERK/SMPD2/SMPD4/SPHK1
KEGG_AMINO_SUGAR_AND_NUCLEOTIDE_SUGAR_METABOLISM	KEGG_AMINO_SUGAR_AND_NUCLEOTIDE_SUGAR_METABOLISM	41	0.16164	0.830876	0.82243	0.907189	0.615044	2341	tags=24%, list=16%, signal=21%	PMM2/GFPT1/PGM3/GALK2/HK2/PGM1/GMPPA/CYB5R3/GPI/HK3
KEGG_NITROGEN_METABOLISM	KEGG_NITROGEN_METABOLISM	17	0.183167	0.747124	0.82266	0.907189	0.615044	546	tags=12%, list=4%, signal=11%	GLUL/CA2
KEGG_OLFACTORY_TRANSDUCTION	KEGG_OLFACTORY_TRANSDUCTION	23	-0.217333	-0.7303	0.825183	0.907189	0.615044	7738	tags=74%, list=52%, signal=36%	CALM3/CALM1/CAMK2D/GUCA1B/PRKG1/CNGA3/CAMK2G/CALM2/PRKG2/OR51E1/ARRB2/OR51D1/GUCY2D/GNAL/CAMK2B/ADCY3/CAMK2A
KEGG_GLYCOSPHINGOLIPID_BIOSYNTHESIS_GANGLIO_SERIES	KEGG_GLYCOSPHINGOLIPID_BIOSYNTHESIS_GANGLIO_SERIES	14	-0.244378	-0.723618	0.838668	0.910701	0.617425	7082	tags=57%, list=47%, signal=30%	SLC33A1/HEXB/ST6GALNAC4/ST3GAL2/HEXA/ST3GAL1/ST6GALNAC6/ST3GAL5
KEGG_RIBOFLAVIN_METABOLISM	KEGG_RIBOFLAVIN_METABOLISM	14	-0.244546	-0.724113	0.838668	0.910701	0.617425	6655	tags=71%, list=44%, signal=40%	ENPP3/PHPT1/ACP5/ACP1/RFK/ENPP1/MTMR7/MTMR6/ACP6/MTMR2
KEGG_O_GLYCAN_BIOSYNTHESIS	KEGG_O_GLYCAN_BIOSYNTHESIS	25	-0.197439	-0.681312	0.869723	0.933576	0.632933	6533	tags=56%, list=44%, signal=32%	C1GALT1C1/GALNT1/ST3GAL2/GALNT6/GALNT7/GCNT1/GALNT10/ST3GAL1/GCNT3/GALNT2/GALNT17/GALNT12/GCNT4/GALNT15
KEGG_CYSTEINE_AND_METHIONINE_METABOLISM	KEGG_CYSTEINE_AND_METHIONINE_METABOLISM	30	-0.196391	-0.705384	0.870283	0.933576	0.632933	7115	tags=57%, list=47%, signal=30%	CBS/SRM/ADI1/SDS/DNMT1/AHCYL1/CTH/CDO1/SMS/DNMT3B/ENOPH1/MTAP/APIP/AMD1/DNMT3A/MAT2A/MAT2B
KEGG_NON_HOMOLOGOUS_END_JOINING	KEGG_NON_HOMOLOGOUS_END_JOINING	12	0.189557	0.680089	0.877828	0.935997	0.634574	12150	tags=100%, list=81%, signal=19%	PRKDC/FEN1/POLM/XRCC4/LIG4/MRE11/RAD50/DCLRE1C/NHEJ1/XRCC5/POLL/XRCC6
KEGG_ETHER_LIPID_METABOLISM	KEGG_ETHER_LIPID_METABOLISM	23	0.1592	0.7001	0.88587	0.938916	0.636553	2491	tags=26%, list=17%, signal=22%	PLA2G5/CHPT1/PLA2G7/PLA2G6/PAFAH2/PLA2G4A
KEGG_PROTEIN_EXPORT	KEGG_PROTEIN_EXPORT	22	-0.201969	-0.670948	0.893252	0.941003	0.637968	2087	tags=55%, list=14%, signal=47%	SEC11C/HSPA5/SEC63/SRP72/SRP9/SRP19/SPCS1/SEC62/SPCS2/SEC11A/SEC61A2/SRP68
KEGG_COMPLEMENT_AND_COAGULATION_CASCADES	KEGG_COMPLEMENT_AND_COAGULATION_CASCADES	54	-0.174069	-0.702459	0.898472	0.941003	0.637968	7383	tags=46%, list=49%, signal=24%	F11/F12/PLAUR/SERPIND1/FGB/PLAT/CD55/BDKRB2/C1S/CFB/C3/CFI/F10/F2/F2R/VWF/CD46/CD59/SERPINA5/C4A/C6/SERPING1/C1R/MASP2/C7
KEGG_GRAFT_VERSUS_HOST_DISEASE	KEGG_GRAFT_VERSUS_HOST_DISEASE	10	-0.21368	-0.56775	0.952756	0.991987	0.672534	6611	tags=40%, list=44%, signal=22%	TNF/CD80/GZMB/FAS
KEGG_TYPE_II_DIABETES_MELLITUS	KEGG_TYPE_II_DIABETES_MELLITUS	40	-0.153559	-0.593328	0.963415	0.993896	0.673828	6623	tags=45%, list=44%, signal=25%	CACNA1D/TNF/PKM/KCNJ11/PRKCE/CACNA1A/PIK3R3/MAPK1/ABCC8/CACNA1C/INSR/PIK3CD/MTOR/PRKCZ/GCK/HK1/MAPK3/IKBKB
KEGG_GLYCOSYLPHOSPHATIDYLINOSITOL_GPI_ANCHOR_BIOSYNTHESIS	KEGG_GLYCOSYLPHOSPHATIDYLINOSITOL_GPI_ANCHOR_BIOSYNTHESIS	24	0.135048	0.612341	0.973545	0.993896	0.673828	12968	tags=100%, list=87%, signal=14%	PIGK/PIGF/PIGP/PIGV/PIGB/PGAP1/PIGS/DPM2/PIGG/PIGC/PIGM/PIGA/GPAA1/PIGU/PIGT/PIGN/PIGO/PIGQ/PIGL/PIGY/PIGW/GPLD1/PIGH/PIGZ
KEGG_N_GLYCAN_BIOSYNTHESIS	KEGG_N_GLYCAN_BIOSYNTHESIS	45	-0.138046	-0.539501	0.985507	0.993896	0.673828	4042	tags=42%, list=27%, signal=31%	MAN1A1/MOGS/MGAT2/DPAGT1/DPM1/ST6GAL1/ALG13/ALG3/MGAT1/DPM3/RPN1/ALG1/MGAT5/MGAT3/MAN1B1/B4GALT3/MAN1C1/MAN2A2/MGAT4B
KEGG_TYPE_I_DIABETES_MELLITUS	KEGG_TYPE_I_DIABETES_MELLITUS	14	-0.161637	-0.478616	0.985915	0.993896	0.673828	1597	tags=50%, list=11%, signal=45%	PTPRN2/LTA/TNF/CD80/GZMB/IL12A/FAS
KEGG_LYSOSOME	KEGG_LYSOSOME	115	-0.132019	-0.591131	0.990712	0.993896	0.673828	6225	tags=37%, list=42%, signal=22%	ARSA/AP1G1/MCOLN1/LAPTM4A/GNS/SLC11A2/CD63/AP1M1/MFSD8/NAGPA/HEXA/GALC/CLN3/GGA2/SGSH/HYAL1/ASAH1/ATP6V0A1/NAGA/ARSG/NEU1/CTNS/ATP6AP1/ABCB9/DNASE2/GNPTAB/HGSNAT/AP4S1/LAPTM4B/PPT2/AP4M1/CLTB/GGA1/ATP6V0B/CLTA/ABCA2/LAMP1/AP3D1/M6PR/TCIRG1/GGA3/GNPTG/CTSF
KEGG_GLYCOSAMINOGLYCAN_BIOSYNTHESIS_HEPARAN_SULFATE	KEGG_GLYCOSAMINOGLYCAN_BIOSYNTHESIS_HEPARAN_SULFATE	21	-0.12599	-0.413933	0.993865	0.993896	0.673828	6401	tags=48%, list=43%, signal=27%	NDST3/B3GAT2/HS6ST1/B3GALT6/XYLT2/B3GAT3/HS3ST2/NDST2/HS3ST1/B3GAT1
KEGG_NEUROACTIVE_LIGAND_RECEPTOR_INTERACTION	KEGG_NEUROACTIVE_LIGAND_RECEPTOR_INTERACTION	148	-0.127649	-0.585107	0.993896	0.993896	0.673828	8432	tags=53%, list=56%, signal=24%	TACR2/LHB/OPRD1/LTB4R2/CALCRL/PTGER2/GRIN2D/P2RX7/P2RY10/GLRB/PLG/ADRB3/GABRE/GABRB1/HTR6/F2RL1/HRH2/CRHR2/GRIN2C/P2RY1/ADRA1B/P2RX5/VIPR2/CHRNA10/S1PR3/P2RY11/GABBR2/GRM8/GPR35/HTR1F/TSPO/AVPR1A/NTSR2/F2RL3/P2RX3/ADORA2B/EDNRB/TACR1/CCKBR/GHSR/BDKRB2/CHRNB4/PTGER4/TSHR/CNR1/THRA/HTR1E/ADRA2B/RXFP1/P2RY14/PTGER1/LPAR6/TSHB/GRIK4/ADRA2C/P2RY6/PTGIR/CHRNA3/GRIK3/GLP2R/F2/F2R/LEPR/OXTR/GRIK5/HCRTR1/…
KEGG_PROTEIN_EXPORT	KEGG_PROTEIN_EXPORT	22	0.117388	0.503709	1	1	0.636337	3009	tags=27%, list=20%, signal=22%	OXA1L/SPCS3/IMMP2L/SEC61G/SRP14/SEC61A1

## Sheet: gsea_kegg_PBK
Single gene GSEA results for PBK
ID	Description	setSize	enrichmentScore	NES	pvalue	p.adjust	qvalues	rank	leading_edge	core_enrichment
KEGG_ALZHEIMERS_DISEASE	KEGG_ALZHEIMERS_DISEASE	143	0.40083	2.60557	1e-10	2.21e-09	1.57e-09	2830	tags=52%, list=19%, signal=43%	MME/ATP5F1A/LPL/NDUFS1/ATP5MC3/UQCRFS1/CHP1/SDHA/CYCS/COX7B2/ATP5MC1/SDHD/ATP5F1B/NDUFB5/NDUFA4/UQCR10/COX5A/NCSTN/COX6A1/NDUFV1/IDE/UQCRB/COX5B/NDUFA10/ATP5F1C/UQCRC1/UQCRC2/UQCR11/COX7A1/NDUFS4/NDUFB3/COX8A/GSK3B/NDUFS8/NDUFS2/NDUFS7/NDUFA4L2/NDUFC1/NDUFA5/COX7C/NDUFA9/ATP5PB/CYC1/NDUFS3/NDUFS6/NDUFA8/ATP5F1D/HSD17B10/SDHB/NDUFB6/EIF2AK3/COX7B/NDUFB2/NDUFB8/NDUFV2/NDUFAB1/ATP5PO/NDUFA7/ATP5F1E/…
KEGG_CITRATE_CYCLE_TCA_CYCLE	KEGG_CITRATE_CYCLE_TCA_CYCLE	28	0.817461	3.67817	1e-10	2.21e-09	1.57e-09	1885	tags=86%, list=13%, signal=75%	MDH1/PCK2/PDHA1/DLAT/ACO2/SDHA/IDH1/FH/DLD/PC/ACLY/SDHD/PCK1/PDHB/SUCLG1/CS/IDH3B/MDH2/OGDH/SUCLA2/SDHB/ACO1/SUCLG2/IDH3A
KEGG_OXIDATIVE_PHOSPHORYLATION	KEGG_OXIDATIVE_PHOSPHORYLATION	108	0.588305	3.66218	1e-10	2.21e-09	1.57e-09	3065	tags=71%, list=20%, signal=57%	ATP5F1A/ATP6V1H/NDUFS1/ATP5MC3/UQCRFS1/ATP6V1A/SDHA/COX7B2/ATP5MC1/SDHD/ATP5F1B/NDUFB5/NDUFA4/ATP6V1D/NDUFA11/UQCR10/COX5A/COX6A1/NDUFV1/UQCRB/ATP12A/COX5B/NDUFA10/ATP5F1C/UQCRC1/COX15/UQCRC2/UQCR11/COX7A1/NDUFS4/NDUFB3/COX8A/NDUFS8/NDUFS2/NDUFS7/NDUFA4L2/NDUFC1/NDUFA5/COX7C/NDUFA9/ATP5PB/CYC1/NDUFS3/COX10/NDUFS6/NDUFA8/ATP5F1D/ATP6V1E2/SDHB/NDUFB6/COX7B/NDUFB2/NDUFB8/NDUFV2/NDUFAB1/ATP5PO/ATP6V1…
KEGG_PARKINSONS_DISEASE	KEGG_PARKINSONS_DISEASE	107	0.508629	3.1356	1e-10	2.21e-09	1.57e-09	2830	tags=65%, list=19%, signal=53%	ATP5F1A/NDUFS1/ATP5MC3/UQCRFS1/SDHA/CYCS/COX7B2/ATP5MC1/SLC25A4/SDHD/VDAC1/ATP5F1B/NDUFB5/NDUFA4/UQCR10/COX5A/COX6A1/NDUFV1/UQCRB/COX5B/NDUFA10/ATP5F1C/UQCRC1/UQCRC2/UQCR11/COX7A1/NDUFS4/NDUFB3/COX8A/NDUFS8/NDUFS2/NDUFS7/NDUFA4L2/NDUFC1/NDUFA5/COX7C/NDUFA9/VDAC3/ATP5PB/CYC1/NDUFS3/NDUFS6/NDUFA8/ATP5F1D/SDHB/NDUFB6/COX7B/NDUFB2/NDUFB8/NDUFV2/NDUFAB1/ATP5PO/NDUFA7/ATP5F1E/COX6B1/SLC25A5/ATP5PD/COX7…
KEGG_PROPANOATE_METABOLISM	KEGG_PROPANOATE_METABOLISM	29	0.762652	3.50791	1e-10	2.21e-09	1.57e-09	2246	tags=79%, list=15%, signal=68%	ACACA/ACSS2/PCCB/ECHS1/ABAT/ACAT2/ALDH7A1/ACSS3/MMUT/PCCA/ACAT1/EHHADH/SUCLG1/MLYCD/LDHB/HIBCH/SUCLA2/LDHC/SUCLG2/ALDH6A1/HADHA/ACADM/MCEE
KEGG_RIBOSOME	KEGG_RIBOSOME	84	-0.851621	-3.73346	1e-10	2.21e-09	1.57e-09	1009	tags=86%, list=7%, signal=80%	RPL8/RPS27L/RPL13/RPS7/RPL7A/RPS4X/RPL6/RPL26/RPS2/RPL3/RPL36AL/RPS25/RPL29/RPL36/RPS8/RPL7/RPS9/RPS12/RPS6/RPS26/RPL5/RPL39/RPL13A/RPS24/RPS16/RPS15A/RPL14/RPL27A/RPL4/RPL28/RPL21/RPL15/RPS29/RPS18/RPL38/RPL35A/RPL18/RPS27A/RPL27/RPL10/RPS5/RPS3/RPL36A/RPL19/RPL22/RPL10A/RPL32/RPS3A/RPL23/RPL35/RPL34/UBA52/RPS21/FAU/RPL30/RPL17/RPL11/RPL9/RPS17/RPS28/RPL37/RPS19/RPS15/RPS20/RPS27/RPS10/RPL23A/RP…
KEGG_SPLICEOSOME	KEGG_SPLICEOSOME	118	-0.549648	-2.50514	1e-10	2.21e-09	1.57e-09	4335	tags=73%, list=29%, signal=52%	PRPF38A/HNRNPK/SRSF9/PRPF19/SF3B5/SNRPE/HNRNPA3/SRSF3/PRPF8/EIF4A3/SNRPD3/RBMX/PPIE/CDC40/SNRPB/SRSF10/LSM7/LSM8/HNRNPC/PHF5A/DDX23/PRPF4/EFTUD2/HSPA1A/SNW1/THOC3/SNRPA/SF3B4/SRSF1/SF3B1/HNRNPU/SNRPC/SF3A2/HNRNPM/THOC2/USP39/MAGOH/SF3A1/SNRPG/ACIN1/CRNKL1/DHX16/TRA2B/PPIH/SRSF2/SNRNP200/U2AF2/DHX38/CHERP/DHX8/PUF60/LSM5/RBM22/SNRNP27/SYF2/SF3B2/DDX42/LSM3/THOC1/ISY1/CCDC12/HNRNPA1/TRA2A/XAB2/CWC1…
KEGG_VALINE_LEUCINE_AND_ISOLEUCINE_DEGRADATION	KEGG_VALINE_LEUCINE_AND_ISOLEUCINE_DEGRADATION	41	0.697025	3.55337	1e-10	2.21e-09	1.57e-09	2246	tags=73%, list=15%, signal=62%	HMGCS1/PCCB/ECHS1/ACADSB/ABAT/ACAT2/OXCT1/ALDH7A1/BCKDHB/HIBADH/MMUT/MCCC2/ACADS/PCCA/DLD/ACAT1/EHHADH/ACAA2/HIBCH/BCAT2/HADH/HADHB/HSD17B10/IVD/ALDH6A1/HADHA/MCCC1/DBT/ACADM/MCEE
KEGG_PYRUVATE_METABOLISM	KEGG_PYRUVATE_METABOLISM	36	0.646656	3.1712	4.21e-10	8.29e-09	5.86e-09	2065	tags=67%, list=14%, signal=58%	ME1/ACACA/ACSS2/ME2/ACAT2/MDH1/PKLR/ALDH7A1/PCK2/PDHA1/DLAT/HAGH/DLD/PC/PCK1/ACAT1/PDHB/LDHB/LDHD/MDH2/LDHC/ACYP2/GLO1/GRHPR
KEGG_BUTANOATE_METABOLISM	KEGG_BUTANOATE_METABOLISM	26	0.721356	3.18417	1.8e-09	3.19e-08	2.26e-08	1889	tags=73%, list=13%, signal=64%	HMGCS1/BDH1/ECHS1/ABAT/ACAT2/OXCT1/ALDH7A1/PDHA1/ACADS/ACAT1/PDHB/EHHADH/ALDH5A1/L2HGDH/AACS/HADH/BDH2/HADHA/ACSM1
KEGG_FATTY_ACID_METABOLISM	KEGG_FATTY_ACID_METABOLISM	33	0.644231	3.09797	2.34e-09	3.77e-08	2.67e-08	2299	tags=64%, list=15%, signal=54%	ECHS1/ACADSB/ACAT2/ACSL3/ALDH7A1/ACADS/ACAT1/EHHADH/CPT2/ECI2/ACAA2/ACADL/HADH/ACSL1/HADHB/ACOX1/HADHA/ACSL4/ACADM/ACADVL/ECI1
KEGG_HUNTINGTONS_DISEASE	KEGG_HUNTINGTONS_DISEASE	154	0.330736	2.13278	4.26e-09	6.28e-08	4.44e-08	2120	tags=42%, list=14%, signal=37%	UCP1/ATP5F1A/NDUFS1/ATP5MC3/DNAH2/UQCRFS1/SDHA/CYCS/COX7B2/ATP5MC1/SLC25A4/SDHD/VDAC1/ATP5F1B/NDUFB5/NDUFA4/UQCR10/COX5A/COX6A1/NDUFV1/UQCRB/COX5B/NDUFA10/ATP5F1C/UQCRC1/CLTC/UQCRC2/UQCR11/DNAL1/COX7A1/NDUFS4/NDUFB3/COX8A/NDUFS8/NDUFS2/NDUFS7/NDUFA4L2/NDUFC1/NDUFA5/COX7C/NDUFA9/VDAC3/ATP5PB/CYC1/NDUFS3/NDUFS6/NDUFA8/ATP5F1D/SDHB/NDUFB6/COX7B/NDUFB2/NDUFB8/NDUFV2/NDUFAB1/ATP5PO/NDUFA7/ATP5F1E/COX6…
KEGG_BIOSYNTHESIS_OF_UNSATURATED_FATTY_ACIDS	KEGG_BIOSYNTHESIS_OF_UNSATURATED_FATTY_ACIDS	20	0.741404	3.02193	1.26e-08	1.72e-07	1.22e-07	2161	tags=70%, list=14%, signal=60%	SCD/ELOVL6/ELOVL5/HSD17B12/HACD1/ACOT2/PECR/HACD2/FADS1/ACOT4/ACOX1/FADS2/HADHA/TECR
KEGG_PEROXISOME	KEGG_PEROXISOME	70	0.439815	2.55468	1.8e-08	2.27e-07	1.61e-07	2733	tags=49%, list=18%, signal=40%	ACOX2/PXMP4/ACSL3/PEX3/CRAT/PMVK/SLC25A17/IDH1/PECR/EHHADH/MLYCD/ECI2/PIPOX/CAT/PEX19/AMACR/ACSL1/HACL1/ABCD3/CROT/PRDX1/ACOX1/DHRS4/ABCD1/ACSL4/ECH1/PHYH/NOS2/SCP2/PEX26/PEX2/PEX11A/NUDT12/ACSL6
KEGG_CELL_CYCLE	KEGG_CELL_CYCLE	118	0.330668	2.06095	1.73e-07	2.04e-06	1.44e-06	482	tags=21%, list=3%, signal=21%	BUB1B/CDC20/CCNB1/CCNB2/CCNA2/BUB1/ESPL1/TTK/CDK1/CDC25C/PTTG1/CDC25A/RBL1/E2F1/E2F2/CDC6/CCNB3/MCM3/TGFB2/CHEK1/CCNE1/CDKN2A/ORC1/CDKN2C/CDKN2B
KEGG_PPAR_SIGNALING_PATHWAY	KEGG_PPAR_SIGNALING_PATHWAY	56	0.459382	2.4626	2.41e-07	2.66e-06	1.88e-06	2733	tags=54%, list=18%, signal=44%	SCD/ME1/DBI/ACOX2/UCP1/ACSL3/FABP3/LPL/PCK2/PCK1/EHHADH/CPT2/FABP7/FABP4/ACADL/ACSL1/PLIN1/ACOX1/OLR1/FADS2/ACSL4/ANGPTL4/ADIPOQ/AQP7/SCP2/GK/ACADM/SORBS1/CYP27A1/ACSL6
KEGG_STEROID_BIOSYNTHESIS	KEGG_STEROID_BIOSYNTHESIS	16	0.752618	2.93264	9.9e-07	1.03e-05	7.29e-06	1926	tags=75%, list=13%, signal=65%	LIPA/LSS/DHCR24/MSMO1/SOAT1/HSD17B7/NSDHL/DHCR7/CYP51A1/FDFT1/EBP/SQLE
KEGG_GLYCOLYSIS_GLUCONEOGENESIS	KEGG_GLYCOLYSIS_GLUCONEOGENESIS	48	0.455395	2.38577	1.18e-06	1.16e-05	8.22e-06	3007	tags=52%, list=20%, signal=42%	ACSS2/PKLR/ALDH7A1/PCK2/PDHA1/BPGM/DLAT/AKR1A1/DLD/ALDH1A3/PGAM1/PCK1/PDHB/ALDOC/LDHB/ALDOA/HK3/LDHC/HK2/FBP1/PGM1/TPI1/GPI/ALDH2/GALM
KEGG_DRUG_METABOLISM_CYTOCHROME_P450	KEGG_DRUG_METABOLISM_CYTOCHROME_P450	30	0.511641	2.38882	4.38e-05	0.000407744	0.000288561	2822	tags=60%, list=19%, signal=49%	FMO3/GSTT2/MAOB/GSTA4/MGST1/ALDH1A3/GSTZ1/GSTT1/CYP2B6/GSTA1/FMO1/FMO4/FMO5/GSTM1/GSTM2/MGST3/GSTA2/CYP3A4
KEGG_GLUTATHIONE_METABOLISM	KEGG_GLUTATHIONE_METABOLISM	42	0.411028	2.12108	0.000105538	0.000934009	0.000661	2302	tags=40%, list=15%, signal=34%	RRM2/GPX7/GSTT2/PGD/G6PD/GSTA4/MGST1/IDH1/GSTZ1/GSTT1/GSS/GCLM/GPX4/GSTA1/GSTM1/GSTM2/MGST3
KEGG_NEUROTROPHIN_SIGNALING_PATHWAY	KEGG_NEUROTROPHIN_SIGNALING_PATHWAY	115	-0.385498	-1.75079	0.000239977	0.00202266	0.00143144	4816	tags=49%, list=32%, signal=33%	MAPKAPK2/MAPK1/YWHAQ/RAP1A/MAPK7/AKT1/NFKB1/NFKBIA/CSK/RHOA/KIDINS220/MAP3K1/CRKL/GRB2/ATF4/RIPK2/AKT3/NTRK3/RAF1/SH2B3/YWHAB/YWHAH/BRAF/NFKBIE/NFKBIB/RPS6KA4/NGF/ARHGDIA/SHC1/SH2B1/CAMK2A/PRDM4/TP53/IRAK3/JUN/RAPGEF1/RPS6KA5/MAP2K7/MAPK14/MAP2K2/TRAF6/PSEN1/IKBKB/SH2B2/MAPK12/HRAS/RAC1/RELA/CAMK2B/GAB1/MAP3K3/PLCG1/MAPK3/MAPK11/NTF3/ZNF274
KEGG_INOSITOL_PHOSPHATE_METABOLISM	KEGG_INOSITOL_PHOSPHATE_METABOLISM	50	-0.459676	-1.84547	0.000301183	0.00242316	0.00171487	2923	tags=42%, list=20%, signal=34%	PLCD3/INPP5E/PLCD4/INPP5K/ITPKA/IMPA2/ISYNA1/INPPL1/ITPKB/PIP4K2C/PI4KB/PLCD1/PIP5K1A/PIK3C2B/PIP5K1B/INPP1/PLCB4/PIP5K1C/INPP5A/PLCG1/ITPK1
KEGG_ECM_RECEPTOR_INTERACTION	KEGG_ECM_RECEPTOR_INTERACTION	68	0.324012	1.85757	0.000369289	0.00277027	0.00196052	2031	tags=29%, list=14%, signal=26%	COL5A2/HMMR/FN1/COL1A2/SDC2/COL3A1/COL1A1/DAG1/COL6A3/COL5A1/SPP1/ITGAV/COL5A3/SDC3/COL4A1/COL4A2/COL6A2/ITGA11/COL6A1/LAMC2
KEGG_TERPENOID_BACKBONE_BIOSYNTHESIS	KEGG_TERPENOID_BACKBONE_BIOSYNTHESIS	13	0.657988	2.28487	0.000375629	0.00277027	0.00196052	2504	tags=77%, list=17%, signal=64%	HMGCS1/ACAT2/PMVK/PDSS2/IDI1/ACAT1/MVD/FDPS/DHDDS/HMGCR
KEGG_NOTCH_SIGNALING_PATHWAY	KEGG_NOTCH_SIGNALING_PATHWAY	46	-0.468133	-1.84205	0.000442532	0.00313313	0.00221732	4488	tags=61%, list=30%, signal=43%	HDAC1/HES1/EP300/JAG1/NCOR2/DVL2/DTX2/LFNG/CTBP1/NOTCH4/KAT2A/MAML1/MAML3/DTX4/SNW1/DTX1/CREBBP/PSENEN/DVL1/RFNG/JAG2/PSEN1/DLL4/NUMB/NOTCH1/CTBP2/PSEN2/DLL1
KEGG_BETA_ALANINE_METABOLISM	KEGG_BETA_ALANINE_METABOLISM	17	0.555178	2.2036	0.000517178	0.00352079	0.00249167	2941	tags=65%, list=20%, signal=52%	ECHS1/ABAT/ALDH7A1/EHHADH/MLYCD/HIBCH/HADHA/ACADM/UPB1/ALDH2/DPYD
KEGG_TRYPTOPHAN_METABOLISM	KEGG_TRYPTOPHAN_METABOLISM	30	0.450255	2.10221	0.000541348	0.00354884	0.00251152	1822	tags=43%, list=12%, signal=38%	MAOB/ECHS1/ACAT2/AADAT/ALDH7A1/ACAT1/EHHADH/CAT/ACMSD/HADH/OGDH/AOC1/HADHA
KEGG_GLYOXYLATE_AND_DICARBOXYLATE_METABOLISM	KEGG_GLYOXYLATE_AND_DICARBOXYLATE_METABOLISM	14	0.612954	2.23409	0.000569629	0.00360087	0.00254834	2065	tags=64%, list=14%, signal=55%	MDH1/MTHFD2/ACO2/MTHFD1/GLYCTK/CS/MDH2/ACO1/GRHPR
KEGG_METABOLISM_OF_XENOBIOTICS_BY_CYTOCHROME_P450	KEGG_METABOLISM_OF_XENOBIOTICS_BY_CYTOCHROME_P450	28	0.442052	1.98902	0.000741472	0.00452554	0.00320273	3030	tags=54%, list=20%, signal=43%	GSTT2/GSTA4/MGST1/ALDH1A3/GSTZ1/GSTT1/CYP2B6/CYP2S1/GSTA1/GSTM1/GSTM2/MGST3/GSTA2/CYP3A4/CYP1B1
KEGG_PHOSPHATIDYLINOSITOL_SIGNALING_SYSTEM	KEGG_PHOSPHATIDYLINOSITOL_SIGNALING_SYSTEM	68	-0.414943	-1.762	0.000948934	0.00559871	0.00396222	2923	tags=38%, list=20%, signal=31%	PLCD3/DGKZ/INPP5E/DGKD/PLCD4/ITPR3/INPP5K/ITPKA/ITPR1/IMPA2/INPPL1/ITPKB/PIP4K2C/PI4KB/PLCD1/PIP5K1A/PIK3C2B/PIP5K1B/CDS2/INPP1/PLCB4/DGKQ/PIP5K1C/INPP5A/PLCG1/ITPK1
KEGG_RNA_DEGRADATION	KEGG_RNA_DEGRADATION	55	-0.433489	-1.77098	0.0012456	0.00711199	0.00503317	4979	tags=58%, list=33%, signal=39%	EXOSC1/DCPS/CNOT4/ENO2/XRN2/CNOT6L/DCP1A/LSM7/EXOSC5/LSM8/DIS3/ZCCHC7/EXOSC9/CNOT3/CNOT2/CNOT1/EDC4/EXOSC6/EXOSC2/EXOSC10/DDX6/EDC3/TENT4A/LSM5/EXOSC3/CNOT10/DCP1B/LSM3/EXOSC4/EXOSC8/PATL1/LSM6
KEGG_GLYCEROLIPID_METABOLISM	KEGG_GLYCEROLIPID_METABOLISM	39	0.370326	1.83611	0.0015997	0.00884836	0.006262	3096	tags=49%, list=21%, signal=39%	GPAM/DGAT2/GLA/LPL/ALDH7A1/DGKI/AKR1A1/GLYCTK/LIPG/AGPAT2/TKFC/DGKA/GK/PLPP3/MBOAT2/AGPAT4/ALDH2/MGLL/DGKB
KEGG_MAPK_SIGNALING_PATHWAY	KEGG_MAPK_SIGNALING_PATHWAY	226	-0.303311	-1.46588	0.00193441	0.0103755	0.00734274	5955	tags=49%, list=40%, signal=30%	CRK/CACNA1D/CHUK/JUND/PDGFA/MAP2K4/ELK4/CACNG4/DUSP14/NLK/RAPGEF2/MAP3K12/PPM1B/RRAS2/PRKCA/CACNA1C/FGF12/DUSP1/LAMTOR3/PPP5C/MAPKAPK2/FGF22/MAPK1/RAP1A/CASP3/MAPK7/AKT1/NFKB1/CACNB1/DUSP4/MAP3K1/FGFR1/MYC/TAB1/CRKL/PPP3CC/RELB/GRB2/RASGRP2/MAP2K3/GNA12/ATF4/ELK1/AKT3/MAP3K6/RAF1/DUSP8/FLNA/NR4A1/PTPRR/DAXX/CACNA1H/TAOK3/HSPA1A/MAP4K3/BRAF/CACNB2/MAP3K8/RPS6KA4/ARRB1/PPP3R1/NGF/HSPB1/SRF/TGFB1/TP…
KEGG_PENTOSE_PHOSPHATE_PATHWAY	KEGG_PENTOSE_PHOSPHATE_PATHWAY	23	0.431213	1.82028	0.00366249	0.0190665	0.0134934	3267	tags=52%, list=22%, signal=41%	PGD/G6PD/TALDO1/TKT/ALDOC/ALDOA/FBP1/PRPS2/PGM1/GPI/FBP2/RPE
KEGG_HEMATOPOIETIC_CELL_LINEAGE	KEGG_HEMATOPOIETIC_CELL_LINEAGE	64	0.287169	1.60818	0.00388478	0.0196459	0.0139034	2211	tags=30%, list=15%, signal=25%	CD1E/MME/CD1A/CD1D/FLT3/TFRC/ITGAM/CD8A/FCGR1A/CD1B/CD3D/CD2/CD8B/CR2/IL1R2/MS4A1/CD38/FCER2/IL1B
KEGG_GLYCINE_SERINE_AND_THREONINE_METABOLISM	KEGG_GLYCINE_SERINE_AND_THREONINE_METABOLISM	24	0.43157	1.83425	0.00404472	0.0198865	0.0140737	1854	tags=42%, list=12%, signal=37%	MAOB/PSAT1/PHGDH/PSPH/DLD/GLYCTK/PIPOX/SARDH/GCAT/CHDH
KEGG_RENIN_ANGIOTENSIN_SYSTEM	KEGG_RENIN_ANGIOTENSIN_SYSTEM	14	0.497366	1.8128	0.00856352	0.040966	0.0289917	1917	tags=43%, list=13%, signal=37%	MME/CTSA/AGTR2/CPA3/ACE2/ENPEP
KEGG_P53_SIGNALING_PATHWAY	KEGG_P53_SIGNALING_PATHWAY	65	0.278425	1.5717	0.0105442	0.0491138	0.0347579	1629	tags=26%, list=11%, signal=23%	CCNB1/RRM2/CCNB2/CDK1/CCNB3/CHEK1/CCNE1/CDKN2A/SESN3/CYCS/ZMAT3/CCNG2/GTSE1/PTEN/CHEK2/PERP/IGF1
KEGG_ARGININE_AND_PROLINE_METABOLISM	KEGG_ARGININE_AND_PROLINE_METABOLISM	46	0.304224	1.58603	0.0123078	0.0558586	0.0395312	2522	tags=37%, list=17%, signal=31%	ALDH18A1/P4HA2/MAOB/OAT/CKB/GOT1/ALDH7A1/PYCR1/ALDH4A1/P4HA3/GLUL/AOC1/NOS2/AGMAT/GOT2/CKM/ACY1
KEGG_OOCYTE_MEIOSIS	KEGG_OOCYTE_MEIOSIS	97	0.222861	1.37379	0.0143465	0.0634834	0.0449273	943	tags=15%, list=6%, signal=15%	CDC20/CCNB1/CCNB2/BUB1/ESPL1/CDK1/CDC25C/SGO1/PTTG1/AURKA/CCNE1/CHP1/ADCY8/FBXO5/AR
KEGG_ADHERENS_JUNCTION	KEGG_ADHERENS_JUNCTION	72	-0.357691	-1.53208	0.0160117	0.0677815	0.047969	4835	tags=44%, list=32%, signal=30%	FARP2/IGF1R/LEF1/PTPRF/MAPK1/TCF7L1/RHOA/EP300/FGFR1/PTPRM/CTNND1/PTPN1/ERBB2/PARD3/CTNNA1/SMAD3/TCF7L2/WASF2/CREBBP/ACTN1/LMO7/WASF3/NECTIN2/TJP1/ACTN4/RAC1/SNAI1/PTPRB/MAPK3/CSNK2B/CSNK2A2/AFDN
KEGG_GLYCOSPHINGOLIPID_BIOSYNTHESIS_LACTO_AND_NEOLACTO_SERIES	KEGG_GLYCOSPHINGOLIPID_BIOSYNTHESIS_LACTO_AND_NEOLACTO_SERIES	18	-0.507934	-1.59426	0.0160837	0.0677815	0.047969	3709	tags=44%, list=25%, signal=33%	FUT1/B4GALT3/GCNT2/B3GNT2/ST3GAL3/B3GALT2/B3GNT3/FUT7
KEGG_PORPHYRIN_AND_CHLOROPHYLL_METABOLISM	KEGG_PORPHYRIN_AND_CHLOROPHYLL_METABOLISM	21	0.38293	1.59852	0.0187	0.0769743	0.0544749	3792	tags=67%, list=25%, signal=50%	GUSB/HMBS/COX15/COX10/CPOX/HCCS/ALAD/EPRS1/ALAS1/MMAB/FECH/UROD/EARS2/BLVRB
KEGG_LYSOSOME	KEGG_LYSOSOME	115	0.213958	1.34957	0.0209943	0.0844543	0.0597684	1172	tags=18%, list=8%, signal=17%	GAA/GLB1/GM2A/LIPA/NAPSA/LAMP3/IDS/CTSA/IGF2R/ATP6V1H/GLA/GUSB/CD164/TPP1/NPC1/PSAP/AGA/CLTC/PLA2G15/IDUA/CTSK
KEGG_RETINOL_METABOLISM	KEGG_RETINOL_METABOLISM	21	0.375059	1.56566	0.0234202	0.0921196	0.0651932	1878	tags=33%, list=13%, signal=29%	DGAT2/CYP2B6/RDH8/RETSAT/DHRS4/ALDH1A1/PNPLA4
KEGG_CARDIAC_MUSCLE_CONTRACTION	KEGG_CARDIAC_MUSCLE_CONTRACTION	55	0.27339	1.48136	0.0247478	0.0952254	0.0673912	1868	tags=33%, list=12%, signal=29%	CACNG7/MYH7/UQCRFS1/COX7B2/UQCR10/COX5A/COX6A1/UQCRB/COX5B/UQCRC1/UQCRC2/UQCR11/COX7A1/COX8A/COX7C/CYC1/COX7B/COX6B1
KEGG_VALINE_LEUCINE_AND_ISOLEUCINE_BIOSYNTHESIS	KEGG_VALINE_LEUCINE_AND_ISOLEUCINE_BIOSYNTHESIS	10	0.535366	1.6869	0.0254937	0.096008	0.067945	1480	tags=50%, list=10%, signal=45%	LARS2/PDHA1/PDHB/BCAT2/IARS2
KEGG_ACUTE_MYELOID_LEUKEMIA	KEGG_ACUTE_MYELOID_LEUKEMIA	56	-0.356549	-1.46573	0.0288889	0.106528	0.0753899	6439	tags=59%, list=43%, signal=34%	PIK3CD/EIF4EBP1/JUP/CHUK/RPS6KB1/BAD/PPARD/STAT5A/LEF1/MAPK1/AKT1/TCF7L1/NFKB1/MTOR/STAT3/MYC/PML/GRB2/AKT3/RAF1/RARA/BRAF/TCF7L2/RPS6KB2/PIM1/STAT5B/MAP2K2/IKBKB/PIM2/HRAS/RELA/RUNX1T1/MAPK3
KEGG_PROTEASOME	KEGG_PROTEASOME	41	-0.389928	-1.49396	0.0305164	0.110233	0.0780119	7134	tags=66%, list=48%, signal=35%	PSMD12/POMP/PSMD2/SEM1/PSME4/PSMD11/PSMB6/PSME3/PSMD6/PSMB1/PSMA7/PSMB2/PSMB4/PSMB9/PSMD3/PSMA6/PSMD8/PSMF1/PSMB8/PSME1/PSME2/PSMB10/PSMD4/PSMB3/PSMC5/PSMC3/PSMC1
KEGG_PHENYLALANINE_METABOLISM	KEGG_PHENYLALANINE_METABOLISM	14	0.428518	1.56186	0.0351845	0.124211	0.087904	2102	tags=43%, list=14%, signal=37%	MAOB/GOT1/HPD/ALDH1A3/MIF/GOT2
KEGG_WNT_SIGNALING_PATHWAY	KEGG_WNT_SIGNALING_PATHWAY	134	-0.296191	-1.36686	0.0357895	0.124211	0.087904	6805	tags=57%, list=45%, signal=31%	PPP3CB/APC2/ROCK1/FZD4/CTNNBIP1/PPP2R1A/FZD1/CAMK2G/PPP2R5D/PORCN/BTRC/WNT10B/AXIN2/WIF1/NLK/FZD5/SMAD4/PPARD/FZD8/WNT7B/PRKCA/PPP2CA/DAAM2/NFATC1/LEF1/FRAT2/TCF7L1/RHOA/EP300/WNT2B/FBXW11/DKK1/MYC/PPP3CC/WNT9A/DVL2/SKP1/WNT11/CTBP1/RUVBL1/PPP2CB/FZD6/SMAD3/CACYBP/TCF7L2/PPP3R1/CREBBP/LRP5/CAMK2A/TP53/AXIN1/JUN/DVL1/CHP2/CHD8/SENP2/CUL1/NFATC4/PSEN1/CCND3/WNT6/SFRP1/SIAH1/CTBP2/CSNK1E/RAC1/PPP2R5…
KEGG_ENDOCYTOSIS	KEGG_ENDOCYTOSIS	164	-0.283959	-1.33523	0.0373444	0.125424	0.0887631	5301	tags=42%, list=35%, signal=27%	GIT2/RAB22A/EHD4/EPN1/STAMBP/ASAP2/RAB5B/MVB12A/ACAP1/PARD6A/IGF1R/DNAJC6/SH3GL1/IL2RG/EPN3/CHMP3/IQSEC2/KDR/AP2A1/CHMP4C/CHMP2A/GRK5/RNF41/VPS25/AP2A2/F2R/RUFY1/PARD3/AP2M1/DNM2/HSPA1A/EPN2/SMAP1/RAB11FIP3/ARRB1/RAB11FIP5/SH3GLB2/PRKCZ/SMURF1/PLD2/GRK2/CHMP4B/GRK4/RAB5C/CHMP5/MVB12B/TSG101/CBLC/HGS/ERBB3/TRAF6/FLT1/NEDD4/ARAP3/PIP5K1A/GIT1/CHMP4A/ARFGAP2/CLTB/VPS37B/CLTA/HRAS/PIP5K1B/NEDD4L/DNM3…
KEGG_UBIQUITIN_MEDIATED_PROTEOLYSIS	KEGG_UBIQUITIN_MEDIATED_PROTEOLYSIS	129	-0.296733	-1.36355	0.0379747	0.125424	0.0887631	7082	tags=61%, list=47%, signal=33%	UBE2L3/HERC2/UBE2B/FBXO4/FBXW8/ELOC/ANAPC1/UBA1/FBXW7/PIAS1/CUL2/UBE2W/UBE3C/BTRC/UBE2D1/UBE4B/HERC3/DDB2/UBE2E2/UBA3/UBE2R2/COP1/SYVN1/UBE2D3/DET1/UBE4A/BIRC3/UBA7/UBR5/MAP3K1/FBXW11/DDB1/PRPF19/ANAPC7/PML/UBE2Z/UBE3B/SKP1/RCHY1/RHOBTB2/FBXO2/BIRC2/UBE2M/UBE2G1/UBE2I/STUB1/ELOB/CDC26/UBE2L6/PPIL2/MGRN1/ANAPC4/UBE2O/CUL4A/SMURF1/RNF7/UBE2D2/PIAS3/FZR1/BIRC6/CBLC/CUL1/UBE2Q1/TRAF6/TRIP12/WWP2/UBE2…
KEGG_PRIMARY_BILE_ACID_BIOSYNTHESIS	KEGG_PRIMARY_BILE_ACID_BIOSYNTHESIS	11	0.489465	1.60992	0.0382651	0.125424	0.0887631	2655	tags=55%, list=18%, signal=45%	CYP39A1/ACOX2/CYP46A1/AMACR/SCP2/CYP27A1
KEGG_VIRAL_MYOCARDITIS	KEGG_VIRAL_MYOCARDITIS	44	0.269122	1.38248	0.0403856	0.129968	0.0919787	2601	tags=36%, list=17%, signal=30%	DAG1/SGCD/MYH7/MYH1/SGCB/CYCS/CD40/CD86/CXADR/EIF4G3/ITGB2/MYH14/SGCG/SGCA/MYH15/MYH6
KEGG_ONE_CARBON_POOL_BY_FOLATE	KEGG_ONE_CARBON_POOL_BY_FOLATE	16	0.38018	1.48141	0.0423477	0.133849	0.094725	3093	tags=56%, list=21%, signal=45%	MTHFD2/TYMS/MTHFD1/ALDH1L1/GART/MTR/SHMT2/DHFR/MTHFS
KEGG_GNRH_SIGNALING_PATHWAY	KEGG_GNRH_SIGNALING_PATHWAY	81	-0.317758	-1.38388	0.0442765	0.13749	0.0973019	5137	tags=41%, list=34%, signal=27%	PRKCA/CACNA1C/MAPK1/MAPK7/GNRH1/MAP3K1/ADCY9/GRB2/MAP2K3/HBEGF/ATF4/ELK1/RAF1/ITPR3/CAMK2A/PTK2B/PLD2/ITPR1/JUN/MAP3K4/MAP2K7/MAPK14/MAP2K2/MAPK12/HRAS/ADCY4/PLA2G4B/CAMK2B/PLCB4/MAP3K3/GNA11/MAPK3/MAPK11
KEGG_APOPTOSIS	KEGG_APOPTOSIS	77	-0.31854	-1.37562	0.0488599	0.149107	0.105523	5644	tags=51%, list=38%, signal=32%	IRAK1/BAD/CAPN1/TNFRSF10D/BAX/PRKAR1A/BIRC3/CASP9/CASP3/AKT1/NFKB1/NFKBIA/TNFSF10/MYD88/RIPK1/PPP3CC/BID/FADD/ENDOD1/IL3RA/AKT3/BIRC2/BCL2L1/PPP3R1/NGF/CASP7/TP53/CASP6/IRAK3/MAP3K14/PRKAR1B/CHP2/IL1R1/FAS/TNFRSF1A/DFFB/IKBKB/RELA/TRAF2
KEGG_SYSTEMIC_LUPUS_ERYTHEMATOSUS	KEGG_SYSTEMIC_LUPUS_ERYTHEMATOSUS	63	-0.333481	-1.3992	0.0513661	0.154098	0.109056	2305	tags=29%, list=15%, signal=24%	H2AJ/ACTN1/H3-3B/C7/C6/MACROH2A1/ACTN4/H4C2/H4C8/H4C11/H4C13/H4-16/H4C4/H4C1/H4C3/H4C6/H4C7/H4C12
KEGG_ANTIGEN_PROCESSING_AND_PRESENTATION	KEGG_ANTIGEN_PROCESSING_AND_PRESENTATION	38	-0.384483	-1.44546	0.0530035	0.15636	0.110657	5397	tags=50%, list=36%, signal=32%	PSME3/HSPA4/CD74/HSP90AA1/B2M/TAPBP/TAP1/CALR/HSPA1A/RFXANK/CIITA/NFYC/NFYA/TAP2/RFXAP/PSME1/PSME2/HSP90AB1/NFYB
KEGG_PROGESTERONE_MEDIATED_OOCYTE_MATURATION	KEGG_PROGESTERONE_MEDIATED_OOCYTE_MATURATION	78	0.229474	1.32556	0.0553378	0.159247	0.1127	1026	tags=15%, list=7%, signal=14%	CCNB1/CCNB2/CCNA2/BUB1/CDK1/CDC25C/CDC25A/CCNB3/PIK3R1/ADCY8/PIK3R2/MAPK9
KEGG_TIGHT_JUNCTION	KEGG_TIGHT_JUNCTION	107	-0.292968	-1.32339	0.0562633	0.159247	0.1127	5247	tags=42%, list=35%, signal=28%	RRAS2/PRKCA/TJAP1/PPP2CA/PARD6A/MAGI3/CDK4/AKT1/MYH4/RHOA/GNAI2/CLDN11/RAB13/AKT3/PARD3/PPP2CB/ASH1L/PRKCH/CTNNA1/PRKCZ/ACTN1/VAPA/SYMPK/MYH7B/SPTAN1/EXOC3/MYH9/CLDN19/YBX3/TJP2/MYL12A/MPDZ/JAM3/F11R/TJP1/RRAS/ACTN4/HRAS/PPP2R2A/OCLN/JAM2/CSNK2B/CSNK2A2/AFDN/CLDN5
KEGG_ALANINE_ASPARTATE_AND_GLUTAMATE_METABOLISM	KEGG_ALANINE_ASPARTATE_AND_GLUTAMATE_METABOLISM	25	0.32515	1.42276	0.0566812	0.159247	0.1127	2392	tags=44%, list=16%, signal=37%	GPT2/GOT1/ABAT/GFPT1/ALDH4A1/ALDH5A1/GLUL/ADSS1/GOT2/ASPA/GPT
KEGG_RIG_I_LIKE_RECEPTOR_SIGNALING_PATHWAY	KEGG_RIG_I_LIKE_RECEPTOR_SIGNALING_PATHWAY	50	-0.347321	-1.39439	0.0609481	0.16856	0.11929	4477	tags=44%, list=30%, signal=31%	NFKB1/NFKBIA/ISG15/MAP3K1/RIPK1/FADD/IRF7/STING1/IL12A/NFKBIB/AZI2/PIN1/OTUD5/MAPK14/TRAF6/IKBKB/IRF3/MAPK12/RELA/TRAF2/MAPK11/TBKBP1
KEGG_ERBB_SIGNALING_PATHWAY	KEGG_ERBB_SIGNALING_PATHWAY	78	-0.307468	-1.33253	0.0669546	0.180443	0.127699	6439	tags=55%, list=43%, signal=32%	PIK3CD/CAMK2G/EIF4EBP1/SHC2/CDKN1A/CRK/RPS6KB1/MAP2K4/BAD/STAT5A/SHC4/PRKCA/PAK4/NRG2/MAPK1/AKT1/MTOR/MYC/CRKL/GRB2/HBEGF/ELK1/AKT3/RAF1/ERBB2/BRAF/SHC1/CAMK2A/RPS6KB2/JUN/MAP2K7/CBLC/STAT5B/MAP2K2/ERBB3/CDKN1B/HRAS/NCK2/PTK2/CAMK2B/GAB1/PLCG1/MAPK3
KEGG_EPITHELIAL_CELL_SIGNALING_IN_HELICOBACTER_PYLORI_INFECTION	KEGG_EPITHELIAL_CELL_SIGNALING_IN_HELICOBACTER_PYLORI_INFECTION	63	-0.325361	-1.36513	0.0677596	0.180443	0.127699	4695	tags=44%, list=31%, signal=31%	ATP6V0E2/CASP3/NFKB1/NFKBIA/CSK/ATP6V0E1/HBEGF/ATP6AP1/ATP6V1F/NOD1/ATP6V1B1/MAP3K14/JUN/TCIRG1/MAPK14/ATP6V0A1/IKBKB/GIT1/JAM3/F11R/TJP1/MAPK12/RAC1/ATP6V0B/RELA/PLCG1/JAM2/MAPK11
KEGG_LEUKOCYTE_TRANSENDOTHELIAL_MIGRATION	KEGG_LEUKOCYTE_TRANSENDOTHELIAL_MIGRATION	98	-0.291479	-1.30757	0.0683031	0.180443	0.127699	2257	tags=26%, list=15%, signal=22%	ICAM1/ACTN1/PTK2B/CXCL12/CDH5/MAPK14/ESAM/CLDN19/MYL12A/BCAR1/JAM3/F11R/MAPK12/ACTN4/PECAM1/PTK2/VASP/RAC1/RAPGEF3/PLCG1/OCLN/JAM2/MAPK11/AFDN/CLDN5
KEGG_GLYCOSAMINOGLYCAN_DEGRADATION	KEGG_GLYCOSAMINOGLYCAN_DEGRADATION	18	0.361006	1.43759	0.0716935	0.186614	0.132067	1443	tags=28%, list=10%, signal=25%	GLB1/IDS/GUSB/IDUA/HS3ST3B1
KEGG_LYSINE_DEGRADATION	KEGG_LYSINE_DEGRADATION	41	0.272451	1.38893	0.0762998	0.195726	0.138515	1822	tags=32%, list=12%, signal=28%	SUV39H2/ECHS1/ACAT2/AADAT/ALDH7A1/ACAT1/EHHADH/PIPOX/HADH/OGDH/NSD2/PLOD1/HADHA
KEGG_CHRONIC_MYELOID_LEUKEMIA	KEGG_CHRONIC_MYELOID_LEUKEMIA	72	-0.308943	-1.32328	0.0812294	0.205394	0.145358	5990	tags=56%, list=40%, signal=34%	CDKN1A/CRK/CHUK/BAD/HDAC2/SMAD4/STAT5A/SHC4/CDK6/MAPK1/CDK4/AKT1/HDAC1/NFKB1/NFKBIA/MYC/CRKL/GRB2/CTBP1/AKT3/RAF1/GAB2/BRAF/BCL2L1/SMAD3/SHC1/BCR/TGFB1/TP53/CBLC/STAT5B/MAP2K2/IKBKB/MECOM/CDKN1B/CTBP2/HRAS/RB1/RELA/MAPK3
KEGG_NICOTINATE_AND_NICOTINAMIDE_METABOLISM	KEGG_NICOTINATE_AND_NICOTINAMIDE_METABOLISM	20	0.341277	1.39103	0.0832806	0.207615	0.146929	1050	tags=30%, list=7%, signal=28%	NNT/NMRK1/QPRT/NMNAT1/NT5E/NMNAT2
KEGG_NUCLEOTIDE_EXCISION_REPAIR	KEGG_NUCLEOTIDE_EXCISION_REPAIR	43	-0.353333	-1.37005	0.0847851	0.20843	0.147506	5837	tags=56%, list=39%, signal=34%	DDB2/ERCC3/RAD23B/POLE2/GTF2H2/DDB1/POLD1/RFC2/POLD4/RFC5/XPA/RPA2/POLD3/CETN2/POLD2/CUL4A/GTF2H1/POLE3/ERCC1/ERCC5/ERCC2/RAD23A/RBX1/XPC
KEGG_TGF_BETA_SIGNALING_PATHWAY	KEGG_TGF_BETA_SIGNALING_PATHWAY	74	-0.298419	-1.28366	0.102285	0.248006	0.175514	6532	tags=57%, list=44%, signal=32%	BMP2/SMAD6/PPP2R1A/ZFYVE9/NOG/THBS4/SP1/THBS1/RPS6KB1/ACVRL1/ID3/SMAD4/SMAD9/TFDP1/E2F4/INHBA/PPP2CA/MAPK1/ID2/BMP4/AMH/RHOA/EP300/ACVR1/MYC/AMHR2/SKP1/BMP6/ID1/PPP2CB/SMAD3/CREBBP/RPS6KB2/TGFB1/SMURF1/RBL2/CUL1/ACVR2B/RBX1/MAPK3/SMAD1/INHBB
KEGG_FRUCTOSE_AND_MANNOSE_METABOLISM	KEGG_FRUCTOSE_AND_MANNOSE_METABOLISM	32	0.262516	1.24709	0.114336	0.273478	0.193541	2845	tags=41%, list=19%, signal=33%	PMM2/SORD/PFKFB1/ALDOC/ALDOA/HK3/GMPPA/MTMR1/HK2/FBP1/TPI1/KHK/PFKFB4
KEGG_OTHER_GLYCAN_DEGRADATION	KEGG_OTHER_GLYCAN_DEGRADATION	13	0.388551	1.34925	0.122449	0.28898	0.204511	3594	tags=54%, list=24%, signal=41%	GLB1/FUCA2/AGA/MANBA/FUCA1/NEU3/ENGASE
KEGG_RNA_POLYMERASE	KEGG_RNA_POLYMERASE	26	-0.374672	-1.29627	0.124231	0.289328	0.204758	7257	tags=77%, list=48%, signal=40%	POLR3G/POLR2E/POLR2G/POLR1B/POLR3D/POLR2D/POLR1A/POLR1C/POLR3A/POLR2L/POLR2B/POLR2K/POLR2C/POLR1E/POLR2F/POLR2J/POLR2I/POLR2H/POLR3F/POLR3C
KEGG_JAK_STAT_SIGNALING_PATHWAY	KEGG_JAK_STAT_SIGNALING_PATHWAY	104	-0.272596	-1.23219	0.135933	0.308636	0.218422	7291	tags=55%, list=49%, signal=28%	PIK3R3/SOCS2/SOCS3/CCND1/STAT2/IL23A/IL6/IL2RA/PIAS1/PIK3CD/IL13/EPOR/IL4R/IL15RA/CTF1/IL20RB/IFNAR1/TPO/IL15/STAT5A/PRL/SPRED2/SOCS5/AKT1/IL2RG/IFNGR2/EP300/STAT3/MYC/GRB2/IL3RA/IL6R/IFNGR1/AKT3/IRF9/IL12A/LIFR/JAK3/BCL2L1/JAK1/SPRY2/CREBBP/IL10RB/STAT4/PIAS3/PIM1/STAT6/CBLC/STAT5B/LEPR/TYK2/CCND3/CLCF1/IFNAR2/PIAS4/CSF3/SPRY1
KEGG_LONG_TERM_POTENTIATION	KEGG_LONG_TERM_POTENTIATION	57	-0.308831	-1.26899	0.136009	0.308636	0.218422	6431	tags=47%, list=43%, signal=27%	CAMK2G/PPP1CB/GRIN2C/PPP1CC/PPP1CA/PPP1R12A/PRKCA/CACNA1C/MAPK1/RAP1A/EP300/PPP3CC/ATF4/RAF1/BRAF/PPP3R1/CREBBP/ITPR3/CAMK2A/ITPR1/CHP2/MAP2K2/HRAS/RAPGEF3/CAMK2B/PLCB4/MAPK3
KEGG_REGULATION_OF_AUTOPHAGY	KEGG_REGULATION_OF_AUTOPHAGY	18	-0.416783	-1.30816	0.141221	0.316407	0.223922	1003	tags=61%, list=7%, signal=57%	PIK3C3/PRKAA1/PIK3R4/BECN1/ULK2/ATG4B/ATG4D/GABARAP/ULK1/GABARAPL1/GABARAPL2
KEGG_CIRCADIAN_RHYTHM_MAMMAL	KEGG_CIRCADIAN_RHYTHM_MAMMAL	12	-0.455329	-1.28204	0.154155	0.341069	0.241375	6388	tags=67%, list=43%, signal=38%	CRY1/PER1/BHLHE40/NR1D1/CSNK1D/PER2/CSNK1E/NPAS2
KEGG_VEGF_SIGNALING_PATHWAY	KEGG_VEGF_SIGNALING_PATHWAY	65	-0.289374	-1.2161	0.16886	0.362658	0.256653	4816	tags=40%, list=32%, signal=27%	MAPKAPK2/NFATC1/CASP9/MAPK1/AKT1/PTGS2/PPP3CC/KDR/NOS3/AKT3/RAF1/PPP3R1/HSPB1/CHP2/MAPK14/MAP2K2/NFATC4/MAPK12/HRAS/PTK2/RAC1/PLA2G4B/PLCG1/SPHK1/MAPK3/MAPK11
KEGG_STARCH_AND_SUCROSE_METABOLISM	KEGG_STARCH_AND_SUCROSE_METABOLISM	26	0.277174	1.22349	0.169312	0.362658	0.256653	2852	tags=38%, list=19%, signal=31%	GAA/GUSB/GBE1/HK3/GYS2/HK2/AGL/PGM1/GPI/MGAM
KEGG_BASAL_TRANSCRIPTION_FACTORS	KEGG_BASAL_TRANSCRIPTION_FACTORS	32	-0.341809	-1.23737	0.17006	0.362658	0.256653	7069	tags=62%, list=47%, signal=33%	GTF2H4/GTF2E2/STON1/GTF2I/TAF4B/TAF6/GTF2H2/GTF2A2/TAF2/TAF9/TBP/GTF2F1/GTF2H1/TBPL1/TAF5L/GTF2B/TAF11/TAF4/TAF10/TAF5
KEGG_VASCULAR_SMOOTH_MUSCLE_CONTRACTION	KEGG_VASCULAR_SMOOTH_MUSCLE_CONTRACTION	93	-0.26899	-1.19974	0.173774	0.366167	0.259137	6795	tags=51%, list=45%, signal=28%	PRKCE/ROCK1/PTGIR/ADRA1B/ACTA2/PPP1CB/ADCY2/CACNA1S/KCNMB3/CACNA1D/PPP1CC/PPP1CA/MYL9/ADCY3/PPP1R12A/PRKCA/CACNA1C/AVPR1A/KCNMB1/MAPK1/RHOA/ADCY9/GNA12/ARHGEF1/EDNRA/RAF1/BRAF/PRKCH/ITPR3/ARHGEF12/MYL6/NPR2/RAMP3/ITPR1/GUCY1B1/KCNMB4/RAMP2/MAP2K2/ADORA2A/GUCY1A1/PPP1R14A/ADCY4/PLA2G4B/NPR1/PLCB4/GNA11/MAPK3
KEGG_PANTOTHENATE_AND_COA_BIOSYNTHESIS	KEGG_PANTOTHENATE_AND_COA_BIOSYNTHESIS	15	0.331078	1.23247	0.183333	0.381765	0.270175	2941	tags=47%, list=20%, signal=38%	PANK3/PANK1/BCAT2/VNN1/VNN2/UPB1/DPYD
KEGG_THYROID_CANCER	KEGG_THYROID_CANCER	27	-0.352785	-1.23133	0.195122	0.401588	0.284205	4756	tags=44%, list=32%, signal=30%	LEF1/MAPK1/TCF7L1/MYC/BRAF/TCF7L2/TPM3/TP53/MAP2K2/HRAS/RXRB/MAPK3
KEGG_VASOPRESSIN_REGULATED_WATER_REABSORPTION	KEGG_VASOPRESSIN_REGULATED_WATER_REABSORPTION	40	-0.316444	-1.20562	0.207459	0.422072	0.298701	5608	tags=48%, list=37%, signal=30%	RAB11A/ADCY3/DYNLL1/RAB5B/DYNC1LI1/ADCY9/DCTN1/DYNC1I2/ARHGDIA/DYNLL2/DYNC1H1/DCTN6/RAB5C/STX4/AVPR2/CREB3L4/DCTN2/CREB3/VAMP2
KEGG_ENDOMETRIAL_CANCER	KEGG_ENDOMETRIAL_CANCER	50	-0.300208	-1.20525	0.211061	0.42452	0.300434	4756	tags=42%, list=32%, signal=29%	LEF1/CASP9/MAPK1/AKT1/TCF7L1/MYC/GRB2/ILK/ELK1/AKT3/RAF1/ERBB2/BRAF/CTNNA1/TCF7L2/TP53/AXIN1/MAP2K2/MLH1/HRAS/MAPK3
KEGG_GALACTOSE_METABOLISM	KEGG_GALACTOSE_METABOLISM	24	0.279292	1.18704	0.213904	0.425404	0.301059	1126	tags=21%, list=8%, signal=19%	GAA/GLB1/GLA/GALK2/HK3
KEGG_DORSO_VENTRAL_AXIS_FORMATION	KEGG_DORSO_VENTRAL_AXIS_FORMATION	19	-0.382054	-1.21697	0.223634	0.439814	0.311257	5731	tags=53%, list=38%, signal=33%	ETV6/NOTCH3/PIWIL2/MAPK1/SPIRE1/GRB2/NOTCH4/ETS2/NOTCH1/MAPK3
KEGG_RENAL_CELL_CARCINOMA	KEGG_RENAL_CELL_CARCINOMA	69	-0.272065	-1.15428	0.235424	0.457912	0.324065	4722	tags=38%, list=32%, signal=26%	MAPK1/RAP1A/AKT1/EP300/CRKL/GRB2/ARNT/AKT3/RAF1/BRAF/ELOB/CREBBP/TGFB1/JUN/RAPGEF1/MAP2K2/EGLN2/HRAS/PDGFB/RAC1/EGLN1/GAB1/FLCN/RBX1/MAPK3/VEGFC
KEGG_SMALL_CELL_LUNG_CANCER	KEGG_SMALL_CELL_LUNG_CANCER	79	0.182508	1.05696	0.247975	0.474064	0.335495	1224	tags=18%, list=8%, signal=16%	E2F1/E2F2/FN1/PIK3R1/CCNE1/CDKN2B/E2F3/ITGAV/CYCS/PIK3R2/COL4A1/BCL2/PTEN/COL4A2
KEGG_LINOLEIC_ACID_METABOLISM	KEGG_LINOLEIC_ACID_METABOLISM	10	0.358405	1.12931	0.249084	0.474064	0.335495	2822	tags=40%, list=19%, signal=32%	PLA2G5/PLA2G6/PLA2G4A/CYP3A4
KEGG_MISMATCH_REPAIR	KEGG_MISMATCH_REPAIR	22	-0.344897	-1.14443	0.269565	0.507586	0.359219	4180	tags=41%, list=28%, signal=30%	POLD1/RFC2/POLD4/RFC5/RPA2/POLD3/POLD2/MLH1/MSH6
KEGG_SELENOAMINO_ACID_METABOLISM	KEGG_SELENOAMINO_ACID_METABOLISM	24	-0.338741	-1.15119	0.278528	0.518941	0.367255	2568	tags=29%, list=17%, signal=24%	GGT7/MAT2A/SCLY/LCMT1/METTL6/MAT2B/HEMK1
KEGG_ALDOSTERONE_REGULATED_SODIUM_REABSORPTION	KEGG_ALDOSTERONE_REGULATED_SODIUM_REABSORPTION	34	-0.306555	-1.12297	0.287411	0.529914	0.375021	6439	tags=53%, list=43%, signal=30%	PIK3CD/KCNJ1/INSR/ATP1A1/ATP1B2/PRKCA/SFN/MAPK1/ATP1A3/ATP1B3/HSD11B1/FXYD2/SCNN1A/ATP1A2/SLC9A3R2/NR3C2/NEDD4L/MAPK3
KEGG_LEISHMANIA_INFECTION	KEGG_LEISHMANIA_INFECTION	50	-0.281662	-1.13079	0.301354	0.549894	0.389161	4877	tags=44%, list=33%, signal=30%	MARCKSL1/MAPK1/NFKB1/NFKBIA/IFNGR2/PTGS2/MYD88/TAB1/ELK1/IFNGR1/ITGB1/IL12A/NFKBIB/JAK1/TGFB1/JUN/MAPK14/TRAF6/MAPK12/RELA/MAPK3/MAPK11
KEGG_N_GLYCAN_BIOSYNTHESIS	KEGG_N_GLYCAN_BIOSYNTHESIS	45	0.208411	1.08648	0.308824	0.557773	0.394737	1391	tags=20%, list=9%, signal=18%	STT3B/FUT8/RFT1/ALG10/ALG14/RPN2/MAN2A1/DAD1/DOLPP1
KEGG_ARACHIDONIC_ACID_METABOLISM	KEGG_ARACHIDONIC_ACID_METABOLISM	34	0.232562	1.1255	0.325	0.573472	0.405847	2090	tags=29%, list=14%, signal=25%	GPX7/PLA2G5/CYP2B6/HPGDS/GPX4/PTGES2/CBR1/PLA2G6/CYP4F2/ALOX5
KEGG_BASAL_CELL_CARCINOMA	KEGG_BASAL_CELL_CARCINOMA	47	-0.280984	-1.11043	0.327566	0.573472	0.405847	6758	tags=60%, list=45%, signal=33%	APC2/FZD4/BMP2/FZD1/WNT10B/AXIN2/FZD5/FZD8/WNT7B/STK36/SUFU/LEF1/BMP4/TCF7L1/GLI2/WNT2B/WNT9A/DVL2/WNT11/HHIP/PTCH1/FZD6/TCF7L2/TP53/AXIN1/DVL1/WNT6/WNT9B
KEGG_NOD_LIKE_RECEPTOR_SIGNALING_PATHWAY	KEGG_NOD_LIKE_RECEPTOR_SIGNALING_PATHWAY	53	-0.270507	-1.09577	0.3292	0.573472	0.405847	4838	tags=38%, list=32%, signal=26%	BIRC3/MAPK1/NFKB1/NFKBIA/HSP90AA1/CXCL2/TAB1/RIPK2/BIRC2/NOD1/NFKBIB/SUGT1/MAPK14/TRAF6/IKBKB/MAPK12/RELA/MAPK3/MAPK11/HSP90AB1
KEGG_LONG_TERM_DEPRESSION	KEGG_LONG_TERM_DEPRESSION	52	-0.271624	-1.09887	0.333333	0.573472	0.405847	5137	tags=40%, list=34%, signal=27%	PRKCA/PPP2CA/IGF1R/MAPK1/PRKG2/GNAI2/GNA12/RAF1/PPP2CB/BRAF/ITPR3/ITPR1/GUCY1B1/MAP2K2/GNAZ/GUCY1A1/HRAS/PLA2G4B/PLCB4/GNA11/MAPK3
KEGG_MTOR_SIGNALING_PATHWAY	KEGG_MTOR_SIGNALING_PATHWAY	49	-0.274665	-1.09577	0.333716	0.573472	0.405847	6439	tags=49%, list=43%, signal=28%	PIK3CD/EIF4EBP1/EIF4E2/PGF/RPS6KB1/PRKAA1/MAPK1/RICTOR/AKT1/RHEB/MTOR/STRADA/EIF4B/AKT3/BRAF/ULK2/RPS6KB2/TSC2/STK11/TSC1/ULK1/RPS6/MAPK3/VEGFC
KEGG_PATHWAYS_IN_CANCER	KEGG_PATHWAYS_IN_CANCER	290	-0.217572	-1.06536	0.341093	0.580514	0.410831	5562	tags=41%, list=37%, signal=26%	BAD/FZD5/RARB/HDAC2/SMAD4/PPARD/STAT5A/FZD8/WNT7B/BAX/PRKCA/STK36/CDK6/FGF12/SUFU/BIRC3/FGF22/IGF1R/LEF1/CASP9/MAPK1/CASP3/BMP4/CDK4/AKT1/GSTP1/HDAC1/TCF7L1/NFKB1/NFKBIA/MTOR/RHOA/PTGS2/EP300/FGFR1/GLI2/WNT2B/HSP90AA1/STAT3/MYC/CRKL/RALBP1/PML/WNT9A/BID/GRB2/DVL2/FADD/ARNT/WNT11/CTBP1/AKT3/RAF1/ERBB2/RARA/ITGA3/ITGA2B/ITGB1/BIRC2/HHIP/BRAF/PTCH1/BCL2L1/FZD6/CTNNA1/JAK1/ELOB/SMAD3/TCF7L2/BCR/CREBB…
KEGG_PROSTATE_CANCER	KEGG_PROSTATE_CANCER	83	-0.245853	-1.0748	0.347686	0.586099	0.414783	4780	tags=41%, list=32%, signal=28%	IGF1R/LEF1/CASP9/MAPK1/AKT1/GSTP1/TCF7L1/NFKB1/NFKBIA/MTOR/EP300/FGFR1/HSP90AA1/GRB2/ATF4/PDGFC/AKT3/RAF1/ERBB2/BRAF/TCF7L2/CREBBP/TP53/MAP2K2/IKBKB/CREB3L4/CDKN1B/HRAS/PDGFB/RB1/CREB3/RELA/MAPK3/HSP90AB1
KEGG_PATHOGENIC_ESCHERICHIA_COLI_INFECTION	KEGG_PATHOGENIC_ESCHERICHIA_COLI_INFECTION	52	-0.266617	-1.07862	0.356982	0.596093	0.421856	7843	tags=63%, list=52%, signal=30%	CTNNB1/ACTB/WASL/TLR4/ABL1/ARPC2/TLR5/TUBA1A/ROCK1/ACTG1/CTTN/ARPC5/TUBB2A/LY96/PRKCA/TUBB1/ARPC3/TUBA8/TUBA4A/YWHAQ/RHOA/TUBB6/NCL/ARPC4/ITGB1/ARPC1B/EZR/ARPC5L/ARHGEF2/ARPC1A/KRT18/NCK2/OCLN
KEGG_GLYCEROPHOSPHOLIPID_METABOLISM	KEGG_GLYCEROPHOSPHOLIPID_METABOLISM	64	0.18449	1.03317	0.384615	0.636233	0.450263	1916	tags=23%, list=13%, signal=21%	PLA2G5/GPAM/CHPT1/DGKI/PEMT/GPD1/PCYT2/AGPAT2/LPCAT3/PLA2G15/PCYT1B/DGKA/GPD2/PLA2G6/ACHE
KEGG_CYTOSOLIC_DNA_SENSING_PATHWAY	KEGG_CYTOSOLIC_DNA_SENSING_PATHWAY	39	-0.278344	-1.05458	0.392774	0.643713	0.455556	4606	tags=59%, list=31%, signal=41%	IL6/ZBP1/ADAR/POLR3D/TBK1/CHUK/DDX58/RIPK3/POLR1C/NFKB1/NFKBIA/POLR3A/TREX1/RIPK1/IRF7/STING1/NFKBIB/IL33/IKBKB/IRF3/RELA/POLR3F/POLR3C
KEGG_MELANOGENESIS	KEGG_MELANOGENESIS	84	-0.238157	-1.04406	0.415863	0.669645	0.473908	5545	tags=39%, list=37%, signal=25%	FZD5/FZD8/ADCY3/WNT7B/EDNRB/PRKCA/LEF1/MAPK1/TCF7L1/EP300/WNT2B/ADCY9/GNAI2/WNT9A/DVL2/WNT11/RAF1/FZD6/TCF7L2/CREBBP/CAMK2A/EDN1/DVL1/MAP2K2/WNT6/CREB3L4/HRAS/ADCY4/CREB3/CAMK2B/WNT9B/PLCB4/MAPK3
KEGG_BASE_EXCISION_REPAIR	KEGG_BASE_EXCISION_REPAIR	33	-0.285111	-1.03984	0.418854	0.669645	0.473908	6170	tags=58%, list=41%, signal=34%	APEX1/PARP3/NEIL1/POLB/MPG/POLE2/POLL/POLD1/NEIL2/POLD4/UNG/POLD3/XRCC1/HMGB1/POLD2/MUTYH/NTHL1/OGG1/POLE3
KEGG_T_CELL_RECEPTOR_SIGNALING_PATHWAY	KEGG_T_CELL_RECEPTOR_SIGNALING_PATHWAY	99	-0.231618	-1.04071	0.421277	0.669645	0.473908	5113	tags=36%, list=34%, signal=24%	PAK4/MALT1/NFATC1/MAPK1/CDK4/AKT1/NFKB1/NFKBIA/RHOA/PPP3CC/GRB2/BCL10/AKT3/RAF1/MAP3K8/NFKBIE/NFKBIB/PPP3R1/MAP3K14/JUN/TEC/CHP2/MAP2K7/CBLC/MAPK14/MAP2K2/NFATC4/IKBKB/MAPK12/HRAS/NCK2/RELA/PLCG1/CD247/MAPK3/MAPK11
KEGG_AMINOACYL_TRNA_BIOSYNTHESIS	KEGG_AMINOACYL_TRNA_BIOSYNTHESIS	41	-0.270431	-1.03612	0.424883	0.669645	0.473908	4892	tags=41%, list=33%, signal=28%	SARS1/WARS2/YARS1/SARS2/FARSA/NARS1/VARS1/VARS2/FARSB/WARS1/TARS2/HARS2/RARS1/QARS1/CARS1/KARS1/TARS3
KEGG_INSULIN_SIGNALING_PATHWAY	KEGG_INSULIN_SIGNALING_PATHWAY	125	-0.226231	-1.03592	0.427513	0.669645	0.473908	6482	tags=48%, list=43%, signal=27%	G6PC/PIK3CD/EIF4EBP1/PPP1CB/EIF4E2/SHC2/INSR/CRK/PPP1CC/PPP1CA/RPS6KB1/BAD/PYGB/TRIP10/SHC4/PRKAA1/PRKAR1A/PTPRF/MAPK1/AKT1/RHEB/MTOR/CRKL/ACACB/GRB2/PHKA2/ELK1/PTPN1/PHKG2/AKT3/RAF1/PHKG1/PRKAG1/BRAF/EXOC7/SHC1/PRKCZ/INPP5K/PRKAG2/RPS6KB2/PYGL/TSC2/PRKAR1B/RAPGEF1/HK1/CBLC/MAP2K2/TSC1/GCK/PRKAB1/IKBKB/SH2B2/MKNK2/HRAS/PPP1R3C/FLOT1/RPS6/PPP1R3B/MAPK3/FLOT2
KEGG_AMYOTROPHIC_LATERAL_SCLEROSIS_ALS	KEGG_AMYOTROPHIC_LATERAL_SCLEROSIS_ALS	45	-0.26156	-1.02108	0.435335	0.675915	0.478346	6014	tags=51%, list=40%, signal=31%	GRIN2C/NEFH/BAD/PRPH2/BAX/CASP9/CASP3/TNFRSF1B/PPP3CC/BID/MAP2K3/DAXX/BCL2L1/PPP3R1/TP53/CHP2/CCS/MAPK14/TNFRSF1A/MAPK12/GPX1/RAC1/MAPK11
KEGG_PRIMARY_IMMUNODEFICIENCY	KEGG_PRIMARY_IMMUNODEFICIENCY	27	0.232144	1.02342	0.450549	0.693454	0.490759	2589	tags=33%, list=17%, signal=28%	BLNK/CD8A/CD40/CD3D/BTK/CD8B/ICOS/PTPRC/CD3E
KEGG_TYROSINE_METABOLISM	KEGG_TYROSINE_METABOLISM	28	0.224667	1.01089	0.477273	0.728252	0.515385	2102	tags=29%, list=14%, signal=25%	MAOB/GOT1/HPD/ALDH1A3/GSTZ1/MIF/FAH/GOT2
KEGG_MELANOMA	KEGG_MELANOMA	60	0.1764	0.971525	0.515152	0.779332	0.551534	2532	tags=27%, list=17%, signal=22%	E2F1/E2F2/PDGFD/PIK3R1/CDKN2A/FGF18/E2F3/PIK3R2/PTEN/CDH1/IGF1/AKT2/EGFR/PDGFRA/MITF/FGF2
KEGG_STEROID_HORMONE_BIOSYNTHESIS	KEGG_STEROID_HORMONE_BIOSYNTHESIS	20	0.229495	0.935412	0.553922	0.829461	0.587011	1557	tags=25%, list=10%, signal=22%	HSD17B12/STS/HSD17B7/SRD5A3/SRD5A1
KEGG_HISTIDINE_METABOLISM	KEGG_HISTIDINE_METABOLISM	22	0.227238	0.951936	0.558376	0.829461	0.587011	3333	tags=36%, list=22%, signal=28%	MAOB/ALDH7A1/ALDH1A3/AOC1/ASPA/ALDH2/HNMT/UROC1
KEGG_GLYCOSAMINOGLYCAN_BIOSYNTHESIS_HEPARAN_SULFATE	KEGG_GLYCOSAMINOGLYCAN_BIOSYNTHESIS_HEPARAN_SULFATE	21	0.21905	0.914411	0.565854	0.829461	0.587011	1443	tags=19%, list=10%, signal=17%	XYLT1/EXTL1/GLCE/HS3ST3B1
KEGG_ADIPOCYTOKINE_SIGNALING_PATHWAY	KEGG_ADIPOCYTOKINE_SIGNALING_PATHWAY	61	-0.227437	-0.946631	0.567033	0.829461	0.587011	5150	tags=41%, list=34%, signal=27%	CAMKK2/PRKAA1/ADIPOR1/CPT1C/TNFRSF1B/AKT1/NFKB1/NFKBIA/MTOR/STAT3/ACACB/AKT3/CPT1A/PRKAG1/NFKBIE/NFKBIB/PRKAG2/LEPR/STK11/TNFRSF1A/PRKAB1/IKBKB/RXRB/RELA/TRAF2
KEGG_BLADDER_CANCER	KEGG_BLADDER_CANCER	38	-0.24845	-0.934046	0.578327	0.832619	0.589246	3420	tags=39%, list=23%, signal=31%	MAPK1/CDK4/MYC/RAF1/ERBB2/BRAF/TP53/RASSF1/RPS6KA5/MAP2K2/DAPK3/HRAS/RB1/MAPK3/VEGFC
KEGG_GLYCOSAMINOGLYCAN_BIOSYNTHESIS_KERATAN_SULFATE	KEGG_GLYCOSAMINOGLYCAN_BIOSYNTHESIS_KERATAN_SULFATE	13	-0.322689	-0.933021	0.5786	0.832619	0.589246	5959	tags=62%, list=40%, signal=37%	B4GALT4/ST3GAL1/ST3GAL2/B3GNT7/B4GALT3/CHST1/B3GNT2/ST3GAL3
KEGG_CELL_ADHESION_MOLECULES_CAMS	KEGG_CELL_ADHESION_MOLECULES_CAMS	94	-0.213908	-0.954896	0.586096	0.836605	0.592067	1732	tags=20%, list=12%, signal=18%	CD34/CDH5/ESAM/MPZ/CLDN19/PVR/NECTIN2/SELP/ICAM3/L1CAM/JAM3/F11R/CDH2/PECAM1/MAG/NLGN4X/OCLN/JAM2/CLDN5
KEGG_PURINE_METABOLISM	KEGG_PURINE_METABOLISM	143	-0.202222	-0.938526	0.609015	0.860509	0.608983	4495	tags=34%, list=30%, signal=24%	POLR1C/PDE4C/PPAT/PRPS1/POLR3A/ADCY9/POLD1/POLD4/GMPR/POLR2L/ADPRM/POLA1/POLR2B/NUDT5/NME3/PRUNE1/POLD3/POLD2/POLR2K/PNP/AK4/POLR2C/POLR1E/AK5/GMPR2/APRT/POLR2F/POLR2J/NPR2/ENTPD1/POLA2/GUCY1B1/ITPA/IMPDH2/POLE3/PDE8B/PDE9A/PDE4A/GUCY1A1/PDE2A/ADSL/ADCY4/POLR2I/XDH/POLR2H/NPR1/PDE1B/POLR3F/POLR3C
KEGG_CALCIUM_SIGNALING_PATHWAY	KEGG_CALCIUM_SIGNALING_PATHWAY	142	-0.201711	-0.936078	0.612565	0.860509	0.608983	3644	tags=26%, list=24%, signal=20%	TRPC1/PHKG2/EDNRA/PTGER1/NOS3/ERBB2/PHKG1/F2R/PLN/CACNA1H/PLCD3/CYSLTR2/PPP3R1/PLCD4/ITPR3/TACR1/CAMK2A/PTK2B/PPID/ITPKA/ITPR1/ATP2A1/OXTR/CHP2/ATP2B3/GNAL/ITPKB/ADORA2A/ERBB3/PLCD1/ADCY4/CAMK2B/PLCB4/GNA11/PDE1B/PLCG1/SPHK1
KEGG_NATURAL_KILLER_CELL_MEDIATED_CYTOTOXICITY	KEGG_NATURAL_KILLER_CELL_MEDIATED_CYTOTOXICITY	87	-0.210583	-0.929114	0.618085	0.860602	0.609049	5899	tags=38%, list=39%, signal=23%	VAV2/NCR3/LAT/IFNAR1/TNFRSF10D/SHC4/PRKCA/NFATC1/SH3BP2/MAPK1/CASP3/TNFSF10/IFNGR2/PPP3CC/BID/GRB2/IFNGR1/RAF1/BRAF/PPP3R1/SHC1/ICAM1/PTK2B/CHP2/FAS/MAP2K2/NFATC4/IFNAR2/HRAS/RAC1/PLCG1/CD247/MAPK3
KEGG_ABC_TRANSPORTERS	KEGG_ABC_TRANSPORTERS	33	-0.243389	-0.887678	0.638425	0.860602	0.609049	5217	tags=52%, list=35%, signal=34%	ABCC1/ABCB4/ABCA4/ABCA3/ABCG1/ABCC10/ABCB10/ABCD4/TAP1/ABCA2/ABCC5/ABCC8/ABCB1/ABCG2/TAP2/ABCA5/ABCB9
KEGG_O_GLYCAN_BIOSYNTHESIS	KEGG_O_GLYCAN_BIOSYNTHESIS	25	0.205702	0.900088	0.639175	0.860602	0.609049	1927	tags=28%, list=13%, signal=24%	GALNT5/GALNT9/C1GALT1/B3GNT6/GALNT16/GALNT13/GALNT14
KEGG_PRION_DISEASES	KEGG_PRION_DISEASES	31	-0.248696	-0.895449	0.639952	0.860602	0.609049	3053	tags=26%, list=20%, signal=21%	ELK1/HSPA1A/STIP1/C7/MAP2K2/C6/NOTCH1/MAPK3
KEGG_AXON_GUIDANCE	KEGG_AXON_GUIDANCE	122	-0.201331	-0.92076	0.642706	0.860602	0.609049	4800	tags=33%, list=32%, signal=22%	SEMA4B/NFATC1/MAPK1/UNC5B/RHOA/SRGAP2/GNAI2/FES/PPP3CC/SEMA6A/EPHB1/PLXNB3/LIMK2/SEMA5A/ITGB1/EFNB2/DPYSL2/EFNA4/SEMA6D/PPP3R1/ARHGEF12/EPHB4/CXCL12/CHP2/EPHB6/SEMA3G/SEMA6B/NFATC4/SEMA5B/EPHA2/PLXNB2/PLXNB1/L1CAM/ABLIM2/HRAS/NCK2/PTK2/RAC1/MAPK3/EFNA1
KEGG_PANCREATIC_CANCER	KEGG_PANCREATIC_CANCER	68	-0.212633	-0.902916	0.642935	0.860602	0.609049	4735	tags=35%, list=32%, signal=24%	CASP9/MAPK1/CDK4/AKT1/NFKB1/STAT3/RALBP1/AKT3/RAF1/ERBB2/BRAF/BCL2L1/JAK1/SMAD3/TGFB1/TP53/RALGDS/IKBKB/RALB/RB1/RAC1/RELA/MAPK3/VEGFC
KEGG_AMINO_SUGAR_AND_NUCLEOTIDE_SUGAR_METABOLISM	KEGG_AMINO_SUGAR_AND_NUCLEOTIDE_SUGAR_METABOLISM	41	0.175284	0.89358	0.646667	0.860602	0.609049	3373	tags=37%, list=23%, signal=28%	PMM2/PGM3/GALK2/GFPT1/HK3/GMPPA/HK2/PGM1/CYB5R3/GPI/GNE/NPL/NAGK/PMM1/GNPDA1
KEGG_NON_SMALL_CELL_LUNG_CANCER	KEGG_NON_SMALL_CELL_LUNG_CANCER	52	-0.213294	-0.862898	0.698198	0.919353	0.650628	5562	tags=40%, list=37%, signal=25%	BAD/RARB/PRKCA/CDK6/CASP9/MAPK1/CDK4/AKT1/GRB2/AKT3/RAF1/ERBB2/BRAF/TP53/RASSF1/MAP2K2/HRAS/RXRB/RB1/PLCG1/MAPK3
KEGG_SNARE_INTERACTIONS_IN_VESICULAR_TRANSPORT	KEGG_SNARE_INTERACTIONS_IN_VESICULAR_TRANSPORT	36	-0.230166	-0.852886	0.705189	0.919353	0.650628	6325	tags=50%, list=42%, signal=29%	STX1A/STX5/STX12/STX6/SNAP23/SNAP29/GOSR2/STX7/STX2/STX10/STX3/VAMP4/TSNARE1/STX4/VTI1B/VAMP5/VAMP1/VAMP2
KEGG_HOMOLOGOUS_RECOMBINATION	KEGG_HOMOLOGOUS_RECOMBINATION	27	-0.240346	-0.838879	0.710976	0.919353	0.650628	6512	tags=52%, list=43%, signal=29%	SEM1/RPA1/RAD50/EME1/TOP3A/POLD1/POLD4/RPA2/POLD3/POLD2/RAD51D/MUS81/RAD52/TOP3B
KEGG_RIBOFLAVIN_METABOLISM	KEGG_RIBOFLAVIN_METABOLISM	14	-0.279204	-0.815392	0.715621	0.919353	0.650628	7466	tags=64%, list=50%, signal=32%	PHPT1/ENPP1/RFK/ACP1/MTMR6/ENPP3/MTMR7/MTMR2/ACP6
KEGG_COLORECTAL_CANCER	KEGG_COLORECTAL_CANCER	62	-0.204063	-0.852266	0.717582	0.919353	0.650628	4756	tags=35%, list=32%, signal=24%	LEF1/CASP9/MAPK1/CASP3/AKT1/TCF7L1/RHOA/MYC/AKT3/RAF1/BRAF/SMAD3/TCF7L2/TGFB1/TP53/AXIN1/JUN/RALGDS/MLH1/MSH6/RAC1/MAPK3
KEGG_ARRHYTHMOGENIC_RIGHT_VENTRICULAR_CARDIOMYOPATHY_ARVC	KEGG_ARRHYTHMOGENIC_RIGHT_VENTRICULAR_CARDIOMYOPATHY_ARVC	62	-0.203159	-0.848487	0.721978	0.919353	0.650628	7853	tags=65%, list=52%, signal=31%	ITGA1/CTNNB1/ACTN3/ACTB/LMNA/ITGB5/DSP/ITGB8/ACTG1/ITGB3/ITGA8/CACNA1S/JUP/CACNA1D/ITGA7/PKP2/CACNG4/DES/ITGA5/CACNA1C/ITGA9/LEF1/TCF7L1/CACNB1/RYR2/DMD/ITGA3/ITGA2B/ITGB1/CACNB2/CTNNA1/TCF7L2/ACTN1/CACNA2D3/ITGB4/CACNB3/EMD/ITGA10/ACTN4/CDH2
KEGG_FC_GAMMA_R_MEDIATED_PHAGOCYTOSIS	KEGG_FC_GAMMA_R_MEDIATED_PHAGOCYTOSIS	93	-0.190676	-0.850451	0.739872	0.920719	0.651594	3577	tags=26%, list=24%, signal=20%	LIMK2/AKT3/ARPC4/RAF1/DNM2/GAB2/ARPC1B/PLPP2/WASF2/ARPC5L/RPS6KB2/PLD2/ARPC1A/WASF3/PIP5K1A/PIP5K1B/VASP/RAC1/DNM3/PLA2G4B/PIP5K1C/PLCG1/SPHK1/MAPK3
KEGG_TYPE_I_DIABETES_MELLITUS	KEGG_TYPE_I_DIABETES_MELLITUS	14	0.223978	0.816355	0.747036	0.920719	0.651594	3236	tags=43%, list=22%, signal=34%	CD86/CPE/HSPD1/IL1B/FASLG/PRF1
KEGG_GLIOMA	KEGG_GLIOMA	59	-0.19956	-0.82444	0.751947	0.920719	0.651594	5181	tags=37%, list=35%, signal=24%	SHC4/PRKCA/CDK6/IGF1R/MAPK1/CDK4/AKT1/MTOR/GRB2/AKT3/RAF1/BRAF/SHC1/CAMK2A/TP53/MAP2K2/HRAS/PDGFB/RB1/CAMK2B/PLCG1/MAPK3
KEGG_REGULATION_OF_ACTIN_CYTOSKELETON	KEGG_REGULATION_OF_ACTIN_CYTOSKELETON	184	-0.18031	-0.857199	0.759221	0.920719	0.651594	6758	tags=47%, list=45%, signal=26%	APC2/ROCK1/ACTG1/ITGB3/ITGA8/GSN/FGD1/ARPC5/PIK3CD/SSH1/PPP1CB/PIP4K2B/CRK/CFL1/PPP1CC/VAV2/PPP1CA/PDGFA/MYL9/ITGA7/ARHGAP35/PXN/ITGA5/RRAS2/VCL/PPP1R12A/ARHGEF4/PAK4/FGF12/ARPC3/ITGA9/FGF22/MAPK1/RDX/BDKRB2/CSK/RHOA/FGFR1/CRKL/MSN/GNA12/ARHGEF1/DIAPH1/LIMK2/PDGFC/ARPC4/RAF1/F2R/ITGA3/ITGA2B/ITGB1/ARPC1B/BRAF/WASF2/EZR/ARPC5L/ARHGEF12/ACTN1/F2/FGF9/ITGB4/DOCK1/MAP2K2/ARPC1A/MYH9/SSH3/PIP4K2C/ITGA…
KEGG_ETHER_LIPID_METABOLISM	KEGG_ETHER_LIPID_METABOLISM	23	0.191124	0.80679	0.762887	0.920719	0.651594	2699	tags=30%, list=18%, signal=25%	PLA2G5/CHPT1/PLA2G7/PLA2G6/PLPP3/PLA2G4A/PAFAH2
KEGG_HYPERTROPHIC_CARDIOMYOPATHY_HCM	KEGG_HYPERTROPHIC_CARDIOMYOPATHY_HCM	68	-0.195007	-0.828069	0.763417	0.920719	0.651594	6908	tags=54%, list=46%, signal=29%	IL6/ITGB8/ACTG1/ITGB3/ITGA8/CACNA1S/CACNA1D/ITGA7/CACNG4/DES/TPM2/ITGA5/CACNA1C/PRKAA1/TPM4/ITGA9/CACNB1/RYR2/DMD/TNNI3/PRKAG1/ITGA3/ITGA2B/ITGB1/CACNB2/TPM1/TPM3/PRKAG2/TGFB1/CACNA2D3/ITGB4/CACNB3/ACE/EMD/ITGA10/PRKAB1/MYL3
KEGG_HEDGEHOG_SIGNALING_PATHWAY	KEGG_HEDGEHOG_SIGNALING_PATHWAY	43	-0.208321	-0.807766	0.771196	0.920719	0.651594	6586	tags=49%, list=44%, signal=27%	CSNK1G3/BMP2/BTRC/WNT10B/WNT7B/STK36/SUFU/BMP4/CSNK1G2/GLI2/WNT2B/FBXW11/WNT9A/CSNK1D/WNT11/BMP6/HHIP/PTCH1/WNT6/CSNK1E/WNT9B
KEGG_FC_EPSILON_RI_SIGNALING_PATHWAY	KEGG_FC_EPSILON_RI_SIGNALING_PATHWAY	65	-0.194737	-0.818384	0.77193	0.920719	0.651594	1606	tags=15%, list=11%, signal=14%	MAP2K7/MAPK14/MAP2K2/MAPK12/HRAS/RAC1/PLA2G4B/PLCG1/MAPK3/MAPK11
KEGG_GAP_JUNCTION	KEGG_GAP_JUNCTION	77	-0.190341	-0.821992	0.775244	0.920719	0.651594	5137	tags=34%, list=34%, signal=22%	PRKCA/TUBB1/TUBA8/TUBA4A/MAPK1/PRKG2/MAPK7/ADCY9/TUBB6/GNAI2/GRB2/CSNK1D/PDGFC/RAF1/ITPR3/ITPR1/GUCY1B1/MAP2K2/GUCY1A1/TJP1/HRAS/PDGFB/ADCY4/PLCB4/GNA11/MAPK3
KEGG_INTESTINAL_IMMUNE_NETWORK_FOR_IGA_PRODUCTION	KEGG_INTESTINAL_IMMUNE_NETWORK_FOR_IGA_PRODUCTION	24	-0.230959	-0.784902	0.77546	0.920719	0.651594	7295	tags=58%, list=49%, signal=30%	CCR10/IL6/CCL25/CD80/IL15RA/IL15/MADCAM1/CCL27/TNFSF13/ICOSLG/TGFB1/LTBR/MAP3K14/CXCL12
KEGG_GLYCOSPHINGOLIPID_BIOSYNTHESIS_GLOBO_SERIES	KEGG_GLYCOSPHINGOLIPID_BIOSYNTHESIS_GLOBO_SERIES	10	-0.282493	-0.753113	0.783265	0.920719	0.651594	7007	tags=70%, list=47%, signal=37%	HEXA/HEXB/ST3GAL1/ST3GAL2/NAGA/FUT1/A4GALT
KEGG_TOLL_LIKE_RECEPTOR_SIGNALING_PATHWAY	KEGG_TOLL_LIKE_RECEPTOR_SIGNALING_PATHWAY	84	-0.185136	-0.811627	0.787781	0.920719	0.651594	4722	tags=33%, list=32%, signal=23%	MAPK1/TICAM1/AKT1/NFKB1/NFKBIA/MYD88/TAB1/RIPK1/MAP2K3/FADD/AKT3/IRF7/IL12A/MAP3K8/JUN/MAP2K7/MAPK14/MAP2K2/TRAF6/TOLLIP/IKBKB/IRF3/MAPK12/IFNAR2/RAC1/RELA/MAPK3/MAPK11
KEGG_CHEMOKINE_SIGNALING_PATHWAY	KEGG_CHEMOKINE_SIGNALING_PATHWAY	163	-0.177368	-0.833502	0.790674	0.920719	0.651594	4722	tags=31%, list=32%, signal=22%	MAPK1/RAP1A/GNG8/AKT1/CXCR5/NFKB1/NFKBIA/CSK/RHOA/ADCY9/CXCL2/STAT3/GNAI2/CRKL/GNB2/GRB2/RASGRP2/CCL21/GRK5/ELMO1/AKT3/RAF1/PARD3/JAK3/BRAF/NFKBIB/ARRB1/SHC1/PRKCZ/GNB1/GNG5/PTK2B/CXCL12/GRK2/CXCL16/GRK4/STAT5B/IKBKB/GSK3A/BCAR1/HRAS/PTK2/RAC1/ADCY4/CCL14/RELA/GNG11/PLCB4/CXCL3/MAPK3/CCL26
KEGG_TASTE_TRANSDUCTION	KEGG_TASTE_TRANSDUCTION	21	-0.231367	-0.754417	0.811794	0.930571	0.658566	3166	tags=24%, list=21%, signal=19%	ASIC2/ITPR3/GNB1/SCNN1A/ADCY4
KEGG_TYPE_II_DIABETES_MELLITUS	KEGG_TYPE_II_DIABETES_MELLITUS	40	0.160629	0.805175	0.8125	0.930571	0.658566	1126	tags=15%, list=8%, signal=14%	PIK3R1/PKLR/PIK3R2/CACNA1G/MAPK9/HK3
KEGG_DRUG_METABOLISM_OTHER_ENZYMES	KEGG_DRUG_METABOLISM_OTHER_ENZYMES	22	-0.229918	-0.762908	0.814907	0.930571	0.658566	1807	tags=23%, list=12%, signal=20%	UCK1/ITPA/IMPDH2/UCKL1/XDH
KEGG_PROXIMAL_TUBULE_BICARBONATE_RECLAMATION	KEGG_PROXIMAL_TUBULE_BICARBONATE_RECLAMATION	20	-0.226712	-0.730463	0.839599	0.952622	0.674172	5497	tags=50%, list=37%, signal=32%	ATP1A1/ATP1B2/ATP1A3/ATP1B3/GLUD1/AQP1/GLS2/FXYD2/ATP1A2/SLC25A10
KEGG_CYTOKINE_CYTOKINE_RECEPTOR_INTERACTION	KEGG_CYTOKINE_CYTOKINE_RECEPTOR_INTERACTION	179	-0.168884	-0.801437	0.847893	0.955905	0.676495	5977	tags=36%, list=40%, signal=22%	IL4R/IL15RA/CTF1/PDGFA/HGF/IL20RB/IFNAR1/TPO/IL15/ACVRL1/TNFRSF10D/TNFSF12/PRL/CCL1/INHBA/CCL27/TNFRSF18/PLEKHO2/TNFRSF1B/CXCR5/AMH/IL2RG/TNFSF10/IFNGR2/TNFRSF25/CXCL2/ACVR1/AMHR2/KDR/TNFSF14/ACVR1B/IL3RA/TNFSF13/IL6R/IFNGR1/CCL21/PDGFC/FLT4/IL12A/LIFR/IL10RB/TGFB1/LTBR/CXCL12/TNFRSF19/CXCL16/IL1R1/TNFRSF4/LEPR/FAS/FLT3LG/TNFRSF1A/FLT1/ACVR2B/CLCF1/IFNAR2/PDGFB/CCL14/TNFRSF11A/IL17RA/CSF3/CXCL3/C…
KEGG_B_CELL_RECEPTOR_SIGNALING_PATHWAY	KEGG_B_CELL_RECEPTOR_SIGNALING_PATHWAY	73	-0.175509	-0.754332	0.860414	0.963882	0.682141	4790	tags=32%, list=32%, signal=22%	NFATC1/MAPK1/AKT1/NFKB1/NFKBIA/PPP3CC/GRB2/BCL10/AKT3/RAF1/NFKBIE/NFKBIB/PPP3R1/JUN/CHP2/IFITM1/MAP2K2/NFATC4/IKBKB/HRAS/RAC1/RELA/MAPK3
KEGG_PYRIMIDINE_METABOLISM	KEGG_PYRIMIDINE_METABOLISM	88	-0.166153	-0.734364	0.879915	0.979528	0.693213	4268	tags=49%, list=28%, signal=35%	POLR2G/PNPT1/POLR1B/NT5C3A/POLR3D/NME1/CAD/TXNRD2/TK2/POLR2D/POLR1A/POLE2/UPP1/NT5C/POLR1C/POLR3A/POLD1/POLD4/POLR2L/POLA1/POLR2B/CMPK2/NME3/POLD3/POLD2/DHODH/CTPS2/POLR2K/PNP/POLR2C/POLR1E/UCK1/POLR2F/POLR2J/ENTPD1/POLA2/ITPA/UCKL1/POLE3/POLR2I/POLR2H/POLR3F/POLR3C
KEGG_PROTEIN_EXPORT	KEGG_PROTEIN_EXPORT	22	-0.203861	-0.676445	0.896894	0.988344	0.699453	3260	tags=18%, list=22%, signal=14%	SEC62/SEC11A/SEC61A2/SRP68
KEGG_DNA_REPLICATION	KEGG_DNA_REPLICATION	35	-0.187419	-0.690356	0.904028	0.988344	0.699453	4180	tags=34%, list=28%, signal=25%	POLD1/RFC2/POLD4/POLA1/RFC5/RPA2/POLD3/POLD2/POLA2/POLE3/MCM7/RNASEH1
KEGG_GRAFT_VERSUS_HOST_DISEASE	KEGG_GRAFT_VERSUS_HOST_DISEASE	10	0.222787	0.701985	0.912088	0.988344	0.699453	3236	tags=50%, list=22%, signal=39%	CD86/IL1B/FASLG/KLRD1/PRF1
KEGG_SPHINGOLIPID_METABOLISM	KEGG_SPHINGOLIPID_METABOLISM	32	-0.184894	-0.669327	0.918563	0.988344	0.699453	5580	tags=41%, list=37%, signal=26%	SMPD3/ARSA/SGMS1/ACER2/SPTLC2/ASAH1/GALC/PLPP2/UGT8/SMPD4/CERK/SMPD2/SPHK1
KEGG_VIBRIO_CHOLERAE_INFECTION	KEGG_VIBRIO_CHOLERAE_INFECTION	50	-0.16469	-0.661182	0.923251	0.988344	0.699453	5401	tags=34%, list=36%, signal=22%	ADCY3/PRKCA/ARF1/SLC12A2/ATP6V0E2/ATP6V0E1/ADCY9/ATP6AP1/ATP6V1F/ATP6V1B1/SEC61A2/TCIRG1/ATP6V0A1/TJP2/TJP1/ATP6V0B/PLCG1
KEGG_DILATED_CARDIOMYOPATHY	KEGG_DILATED_CARDIOMYOPATHY	73	-0.160499	-0.689822	0.926936	0.988344	0.699453	6848	tags=49%, list=46%, signal=27%	ITGB8/ACTG1/ITGB3/ITGA8/ADCY2/CACNA1S/CACNA1D/ITGA7/CACNG4/ADCY3/DES/TPM2/ITGA5/CACNA1C/TPM4/ITGA9/CACNB1/RYR2/ADCY9/DMD/TNNI3/ITGA3/ITGA2B/PLN/ITGB1/CACNB2/TPM1/TPM3/TGFB1/CACNA2D3/ITGB4/CACNB3/EMD/ITGA10/MYL3/ADCY4
KEGG_NITROGEN_METABOLISM	KEGG_NITROGEN_METABOLISM	17	0.168181	0.66754	0.942478	0.988344	0.699453	12471	tags=100%, list=83%, signal=17%	CA2/GLUL/CA5A/CA8/GLS/CA14/CA13/CA12/CA3/CTH/ASNS/CA4/CA9/CA5B/GLUD1/GLS2/AMT
KEGG_NON_HOMOLOGOUS_END_JOINING	KEGG_NON_HOMOLOGOUS_END_JOINING	12	0.190893	0.642954	0.945312	0.988344	0.699453	12130	tags=100%, list=81%, signal=19%	PRKDC/FEN1/XRCC4/POLM/LIG4/MRE11/DCLRE1C/NHEJ1/RAD50/XRCC5/POLL/XRCC6
KEGG_FOCAL_ADHESION	KEGG_FOCAL_ADHESION	182	-0.14753	-0.702217	0.945918	0.988344	0.699453	6050	tags=41%, list=40%, signal=25%	PGF/COL2A1/THBS4/CRK/PPP1CC/VAV2/PPP1CA/PDGFA/THBS1/HGF/TNXB/MYL9/ITGA7/LAMB2/BAD/ARHGAP35/ZYX/PXN/ITGA5/VCL/PPP1R12A/SHC4/PRKCA/PAK4/ITGA9/BIRC3/IGF1R/MAPK1/RAP1A/AKT1/RHOA/RELN/CRKL/GRB2/ILK/KDR/ELK1/DIAPH1/PDGFC/AKT3/CAV1/RAF1/ERBB2/FLT4/FLNA/PARVB/ITGA3/ITGA2B/ITGB1/BIRC2/BRAF/SHC1/CAV3/ACTN1/JUN/RAPGEF1/ITGB4/DOCK1/FLT1/VWF/ITGA10/CCND3/MYL12A/BCAR1/ACTN4/HRAS/PDGFB/PTK2/VASP/RAC1/PIP5K1C/MA…
KEGG_COMPLEMENT_AND_COAGULATION_CASCADES	KEGG_COMPLEMENT_AND_COAGULATION_CASCADES	54	0.131009	0.710788	0.946429	0.988344	0.699453	2949	tags=28%, list=20%, signal=22%	MASP1/F5/PROC/C3AR1/PROS1/F13A1/CR2/FGG/C5AR1/C1QA/SERPINC1/C1QB/C2/C1QC/F8
KEGG_OLFACTORY_TRANSDUCTION	KEGG_OLFACTORY_TRANSDUCTION	23	-0.18145	-0.608543	0.949257	0.988344	0.699453	2374	tags=43%, list=16%, signal=37%	OR51E1/ARRB2/CALM2/GUCY2D/CAMK2G/ADCY3/PRKG2/CAMK2A/GNAL/CAMK2B
KEGG_GLYCOSAMINOGLYCAN_BIOSYNTHESIS_CHONDROITIN_SULFATE	KEGG_GLYCOSAMINOGLYCAN_BIOSYNTHESIS_CHONDROITIN_SULFATE	21	-0.179406	-0.584989	0.963614	0.99077	0.701169	6783	tags=48%, list=45%, signal=26%	UST/CHST12/B3GAT3/XYLT2/CHST3/CSGALNACT1/CHST14/CHST7/CHST15/B3GAT1
KEGG_AUTOIMMUNE_THYROID_DISEASE	KEGG_AUTOIMMUNE_THYROID_DISEASE	12	0.18116	0.610173	0.964844	0.99077	0.701169	3236	tags=42%, list=22%, signal=33%	CD40/CD86/TG/FASLG/PRF1
KEGG_GLYCOSPHINGOLIPID_BIOSYNTHESIS_GANGLIO_SERIES	KEGG_GLYCOSPHINGOLIPID_BIOSYNTHESIS_GANGLIO_SERIES	14	0.154731	0.563963	0.968379	0.99077	0.701169	147	tags=7%, list=1%, signal=7%	GLB1
KEGG_CYSTEINE_AND_METHIONINE_METABOLISM	KEGG_CYSTEINE_AND_METHIONINE_METABOLISM	30	0.131491	0.613923	0.988235	1	0.707701	2664	tags=27%, list=18%, signal=22%	GOT1/LDHB/LDHC/AHCY/TRDMT1/GOT2/MAT1A/MTR
KEGG_ALLOGRAFT_REJECTION	KEGG_ALLOGRAFT_REJECTION	10	0.173386	0.546327	0.992674	1	0.707701	1317	tags=20%, list=9%, signal=18%	CD40/CD86
KEGG_NEUROACTIVE_LIGAND_RECEPTOR_INTERACTION	KEGG_NEUROACTIVE_LIGAND_RECEPTOR_INTERACTION	148	-0.130189	-0.605805	0.996878	1	0.707701	7204	tags=42%, list=48%, signal=22%	GRIK4/ADORA2B/HRH2/CCKBR/GHSR/NPY1R/ADRA2B/F2RL1/TSPO/F2RL3/PTGIR/P2RX3/ADRB2/ADRA1B/CHRNB4/VIPR1/PTGER4/HTR2B/GRIN2C/CHRNA3/RXFP1/ADRA2C/GLRB/HTR1E/VIPR2/NTSR2/EDNRB/THRA/P2RX5/PRL/AVPR1A/HTR1F/BDKRB2/CNR1/LPAR6/HCRTR1/P2RY14/EDNRA/PTGER1/F2R/PARD3/GRM8/GPR83/TSHB/GRIK5/GRIK3/CYSLTR2/S1PR3/P2RY2/TACR1/GLP2R/F2/OXTR/CHRNE/LEPR/ADORA2A/CHRNA1/S1PR1/AVPR2/PTH1R/CHRNB1/GABBR1
KEGG_GLYCOSYLPHOSPHATIDYLINOSITOL_GPI_ANCHOR_BIOSYNTHESIS	KEGG_GLYCOSYLPHOSPHATIDYLINOSITOL_GPI_ANCHOR_BIOSYNTHESIS	24	-0.131267	-0.446103	1	1	0.707701	6070	tags=62%, list=40%, signal=37%	PIGT/PIGM/PIGU/PIGO/PIGC/GPAA1/PIGA/PIGQ/PIGW/PIGN/PIGL/GPLD1/PIGY/PIGH/PIGZ

## Sheet: gsea_kegg_PLCG1
Single gene GSEA results for PLCG1
ID	Description	setSize	enrichmentScore	NES	pvalue	p.adjust	qvalues	rank	leading_edge	core_enrichment
KEGG_ALZHEIMERS_DISEASE	KEGG_ALZHEIMERS_DISEASE	143	-0.497122	-3.43486	1e-10	1.36154e-09	9.31174e-10	1662	tags=51%, list=11%, signal=46%	ATP5PF/APOE/NDUFA4L2/PLCB1/NDUFV3/ITPR2/NDUFA6/COX7B2/NDUFA2/NDUFC2/COX7A1/NDUFA3/NDUFB9/NDUFA7/UQCRQ/ATP5F1E/NDUFS8/CYC1/NDUFB1/HSD17B10/NDUFB2/SDHC/ATP5F1D/NDUFA8/COX8A/NDUFV2/GSK3B/NDUFB6/SDHB/ATP5PD/ATP5PO/COX6B1/NDUFS3/COX7A2/NDUFA9/NDUFB8/NDUFS7/UQCRC1/COX7B/NDUFC1/UQCR11/NDUFA10/NDUFS6/NDUFV1/UQCR10/NDUFB3/NDUFS2/NDUFAB1/COX6A1/IDE/ATP5F1C/COX7C/ATP5PB/NDUFS4/ATP5F1B/CYCS/COX5B/ATP5F1A/NDU…
KEGG_BUTANOATE_METABOLISM	KEGG_BUTANOATE_METABOLISM	26	-0.785265	-3.62405	1e-10	1.36154e-09	9.31174e-10	1774	tags=81%, list=12%, signal=71%	ACSM3/ALDH2/ACSM1/BDH2/AACS/HADHA/ALDH5A1/L2HGDH/HADH/EHHADH/ACADS/ACAT1/PDHB/PDHA1/HMGCS1/ALDH7A1/OXCT1/ECHS1/ABAT/ACAT2/BDH1
KEGG_CITRATE_CYCLE_TCA_CYCLE	KEGG_CITRATE_CYCLE_TCA_CYCLE	28	-0.889066	-4.26049	1e-10	1.36154e-09	9.31174e-10	1006	tags=86%, list=7%, signal=80%	PCK1/SDHC/OGDH/SDHB/SUCLA2/ACO1/ACLY/PC/SUCLG2/MDH2/CS/SUCLG1/IDH3B/ACO2/PDHB/SDHA/PCK2/DLAT/IDH1/FH/PDHA1/SDHD/DLD/MDH1
KEGG_FATTY_ACID_METABOLISM	KEGG_FATTY_ACID_METABOLISM	33	-0.728139	-3.61138	1e-10	1.36154e-09	9.31174e-10	1776	tags=67%, list=12%, signal=59%	ECI1/ALDH2/ACADVL/ACADM/ACOX1/ACSL1/HADHA/ACSL4/ACSL3/HADHB/HADH/ECI2/EHHADH/ACADS/CPT2/ACAA2/ACADL/ACAT1/ALDH7A1/ECHS1/ACADSB/ACAT2
KEGG_HUNTINGTONS_DISEASE	KEGG_HUNTINGTONS_DISEASE	154	-0.434319	-3.06622	1e-10	1.36154e-09	9.31174e-10	1662	tags=47%, list=11%, signal=43%	NDUFA4L2/PLCB1/NDUFV3/NDUFA6/COX7B2/CLTC/DNAL1/NDUFA2/AP2S1/NDUFC2/COX7A1/NDUFA3/UCP1/NDUFB9/NDUFA7/UQCRQ/ATP5F1E/NDUFS8/CYC1/NDUFB1/VDAC2/NDUFB2/SDHC/ATP5F1D/NDUFA8/COX8A/NDUFV2/NDUFB6/SDHB/ATP5PD/ATP5PO/COX6B1/NDUFS3/COX7A2/NDUFA9/NDUFB8/NDUFS7/UQCRC1/COX7B/NDUFC1/UQCR11/NDUFA10/NDUFS6/NDUFV1/VDAC3/UQCR10/NDUFB3/NDUFS2/NDUFAB1/COX6A1/ATP5F1C/SLC25A4/COX7C/ATP5PB/NDUFS4/ATP5F1B/CYCS/COX5B/ATP5F1…
KEGG_OXIDATIVE_PHOSPHORYLATION	KEGG_OXIDATIVE_PHOSPHORYLATION	108	-0.68982	-4.50114	1e-10	1.36154e-09	9.31174e-10	1713	tags=68%, list=11%, signal=60%	ATP6V1E2/NDUFA4L2/NDUFV3/NDUFA6/COX7B2/NDUFA2/NDUFC2/COX7A1/NDUFA3/NDUFB9/NDUFA7/UQCRQ/ATP5F1E/ATP12A/NDUFS8/CYC1/ATP5MG/NDUFB1/NDUFA11/NDUFB2/SDHC/COX10/ATP5F1D/NDUFA8/COX8A/ATP6V1H/NDUFV2/NDUFB6/SDHB/ATP5PD/ATP5PO/COX6B1/NDUFS3/ATP5MF/COX7A2/NDUFA9/NDUFB8/ATP6V1A/NDUFS7/COX15/UQCRC1/COX7B/NDUFC1/UQCR11/NDUFA10/NDUFS6/NDUFV1/UQCR10/NDUFB3/NDUFS2/NDUFAB1/COX6A1/ATP5F1C/COX7C/ATP5PB/NDUFS4/ATP5F1B…
KEGG_PARKINSONS_DISEASE	KEGG_PARKINSONS_DISEASE	107	-0.620735	-3.99975	1e-10	1.36154e-09	9.31174e-10	1936	tags=67%, list=13%, signal=59%	NDUFB4/SLC25A5/ATP5PF/NDUFA4L2/NDUFV3/NDUFA6/COX7B2/NDUFA2/SLC6A3/GPR37/NDUFC2/COX7A1/NDUFA3/NDUFB9/NDUFA7/UQCRQ/ATP5F1E/NDUFS8/CYC1/NDUFB1/VDAC2/NDUFB2/SDHC/ATP5F1D/NDUFA8/COX8A/NDUFV2/NDUFB6/SDHB/ATP5PD/ATP5PO/COX6B1/NDUFS3/COX7A2/NDUFA9/NDUFB8/NDUFS7/UQCRC1/COX7B/NDUFC1/UQCR11/NDUFA10/NDUFS6/NDUFV1/VDAC3/UQCR10/NDUFB3/NDUFS2/NDUFAB1/COX6A1/ATP5F1C/SLC25A4/COX7C/ATP5PB/NDUFS4/ATP5F1B/CYCS/COX5B…
KEGG_PEROXISOME	KEGG_PEROXISOME	70	-0.528189	-3.15695	1e-10	1.36154e-09	9.31174e-10	2193	tags=50%, list=15%, signal=43%	PEX13/PEX11G/EPHX2/NOS2/HSD17B4/DHRS4/PRDX1/PEX11A/ABCD3/CROT/ABCD1/PMVK/NUDT12/PIPOX/ACOX1/ECH1/ACSL1/MLYCD/ACSL4/PHYH/SCP2/ACSL3/SLC25A17/PXMP4/CAT/ECI2/AMACR/PEX19/EHHADH/HACL1/CRAT/ACOX2/PECR/IDH1/PEX3
KEGG_PROPANOATE_METABOLISM	KEGG_PROPANOATE_METABOLISM	29	-0.799656	-3.82833	1e-10	1.36154e-09	9.31174e-10	1211	tags=83%, list=8%, signal=76%	LDHC/ALDH2/ACADM/MLYCD/ALDH6A1/HADHA/SUCLA2/MCEE/SUCLG2/EHHADH/HIBCH/SUCLG1/LDHB/MMUT/ACAT1/ALDH7A1/ACSS3/PCCA/ECHS1/ABAT/ACAT2/PCCB/ACACA/ACSS2
KEGG_PYRUVATE_METABOLISM	KEGG_PYRUVATE_METABOLISM	36	-0.669221	-3.39763	1e-10	1.36154e-09	9.31174e-10	1661	tags=69%, list=11%, signal=62%	LDHC/ALDH2/ME2/GLO1/GRHPR/PCK1/PKLR/PC/HAGH/LDHD/MDH2/ACYP2/LDHB/ACAT1/PDHB/PCK2/DLAT/PDHA1/ALDH7A1/DLD/MDH1/ACAT2/ACACA/ACSS2/ME1
KEGG_RIBOSOME	KEGG_RIBOSOME	84	0.720782	3.06815	1e-10	1.36154e-09	9.31174e-10	2763	tags=85%, list=18%, signal=69%	RPL15/RPL10A/RPL14/RPL3/RPL18/FAU/RPL29/RPS7/RPL4/RPS18/RPS16/RPS19/RPS6/RPL8/RPL18A/RPS4X/RPL7A/RPL13A/RPS3/RPS27L/RPL27A/RPS24/RPL32/RPS8/RPL11/RPL19/RPS9/RPL10/RPS12/RPS13/RPL26L1/RPS20/RPL24/RPS5/RPL28/RPL9/RPL30/RPL5/RPS10/RPL35/RPL13/RPL23/RPL7/RPS11/RPL34/RPS3A/RPS21/RPL23A/RPS15/RPS15A/RPL37/RPL17/RPLP0/RPS28/RPS26/RPS27A/RPL35A/RPS17/RPS27/RPS25/RPL26/RPL36/RPL22/RPL21/RPLP1/RPL36A/RPS2/…
KEGG_SPLICEOSOME	KEGG_SPLICEOSOME	118	0.523688	2.33709	1e-10	1.36154e-09	9.31174e-10	5218	tags=75%, list=35%, signal=50%	SART1/PQBP1/DDX42/SF3B2/PRPF6/PRPF3/DHX38/SNU13/DHX8/PRPF40B/CHERP/DHX16/ISY1/XAB2/SRSF4/HNRNPA1/DDX39B/HNRNPM/PPIH/SNRNP200/DDX23/U2AF1/SNRPD2/CTNNBL1/U2AF2/SRSF7/PUF60/RBM22/SF3A1/USP39/SF3A2/ACIN1/SF3A3/LSM6/SRSF2/RBM17/SF3B4/SNRPD3/PRPF4/SNRPA/TRA2A/THOC3/PRPF19/ZMAT2/SNRPC/MAGOH/HSPA1A/SNRPA1/CRNKL1/TRA2B/LSM7/PRPF18/SNRPB/CWC15/SRSF3/SNW1/THOC1/HNRNPC/EFTUD2/EIF4A3/WBP11/PPIE/TXNL4A/SF3B3/H…
KEGG_VALINE_LEUCINE_AND_ISOLEUCINE_DEGRADATION	KEGG_VALINE_LEUCINE_AND_ISOLEUCINE_DEGRADATION	41	-0.777754	-4.02185	1e-10	1.36154e-09	9.31174e-10	1211	tags=73%, list=8%, signal=67%	ACADM/BCAT2/DBT/ALDH6A1/HADHA/MCCC1/HSD17B10/IVD/MCEE/HADHB/HADH/EHHADH/ACADS/HIBCH/ACAA2/MCCC2/MMUT/ACAT1/HIBADH/HMGCS1/ALDH7A1/DLD/PCCA/OXCT1/ECHS1/ABAT/ACADSB/ACAT2/PCCB/BCKDHB
KEGG_PPAR_SIGNALING_PATHWAY	KEGG_PPAR_SIGNALING_PATHWAY	56	-0.508387	-2.79335	1.51138e-09	1.91082e-08	1.30683e-08	2509	tags=57%, list=17%, signal=48%	SLC27A6/OLR1/CYP27A1/FABP3/FABP5/CD36/RXRG/FABP7/GK/ADIPOQ/AQP7/ACADM/UCP1/ACOX1/ANGPTL4/ACSL1/PCK1/ACSL4/SORBS1/SCP2/ACSL3/PLIN1/FABP4/EHHADH/CPT2/ACADL/PCK2/ACOX2/LPL/DBI/SCD/ME1
KEGG_GLYCOLYSIS_GLUCONEOGENESIS	KEGG_GLYCOLYSIS_GLUCONEOGENESIS	48	-0.488275	-2.59628	1.81636e-07	2.1433e-06	1.46583e-06	2636	tags=56%, list=18%, signal=47%	FBP2/ALDH9A1/PGK1/ALDH1A3/GPI/LDHC/ALDOC/GALM/FBP1/ALDH2/TPI1/HK2/AKR1A1/BPGM/PGM1/PCK1/PKLR/ALDOA/PGAM1/LDHB/PDHB/PCK2/DLAT/PDHA1/ALDH7A1/DLD/ACSS2
KEGG_BIOSYNTHESIS_OF_UNSATURATED_FATTY_ACIDS	KEGG_BIOSYNTHESIS_OF_UNSATURATED_FATTY_ACIDS	20	-0.717071	-3.09303	3.34004e-07	3.69492e-06	2.52701e-06	1126	tags=60%, list=8%, signal=56%	TECR/ACOX1/HADHA/ACOT4/ELOVL5/HACD2/HACD1/PECR/HSD17B12/ACOT2/ELOVL6/SCD
KEGG_STEROID_BIOSYNTHESIS	KEGG_STEROID_BIOSYNTHESIS	16	-0.752815	-2.93026	1.43629e-06	1.49543e-05	1.02274e-05	1813	tags=75%, list=12%, signal=66%	CYP51A1/SC5D/DHCR7/FDFT1/SOAT1/EBP/NSDHL/LIPA/MSMO1/DHCR24/LSS/HSD17B7
KEGG_DRUG_METABOLISM_CYTOCHROME_P450	KEGG_DRUG_METABOLISM_CYTOCHROME_P450	30	-0.570209	-2.77302	1.64579e-06	1.61836e-05	1.10681e-05	2110	tags=63%, list=14%, signal=55%	FMO5/GSTM3/ALDH1A3/FMO1/CYP3A4/GSTZ1/GSTM1/GSTM2/FMO4/GSTA2/MGST3/GSTA1/GSTT1/CYP2B6/GSTA4/MGST1/GSTT2/MAOB/FMO3
KEGG_GLUTATHIONE_METABOLISM	KEGG_GLUTATHIONE_METABOLISM	42	-0.469155	-2.48643	2.92627e-06	2.72605e-05	1.86438e-05	1723	tags=43%, list=11%, signal=38%	GSTZ1/GSTM1/GSTM2/GSTA2/MGST3/GSTA1/GPX4/GSTT1/GSS/GCLM/GPX7/IDH1/GSTA4/MGST1/G6PD/PGD/GSTT2/RRM2
KEGG_NOTCH_SIGNALING_PATHWAY	KEGG_NOTCH_SIGNALING_PATHWAY	46	0.530737	2.0673	5.74718e-06	5.08625e-05	3.47856e-05	4983	tags=72%, list=33%, signal=48%	DLL1/CTBP2/DVL1/NUMB/RFNG/PSEN2/DTX1/MAML1/JAG2/PSEN1/KAT2A/LFNG/NOTCH1/NCOR2/DVL2/SNW1/NOTCH4/APH1A/HDAC1/DLL4/CREBBP/NOTCH3/DTX2/JAG1/CTBP1/MAML3/EP300/DVL3/RBPJL/DTX4/DTX3L/PSENEN/HES1
KEGG_TRYPTOPHAN_METABOLISM	KEGG_TRYPTOPHAN_METABOLISM	30	-0.539351	-2.62295	7.00768e-06	5.90647e-05	4.03951e-05	947	tags=40%, list=6%, signal=38%	HADHA/OGDH/CAT/HADH/EHHADH/ACMSD/ACAT1/ALDH7A1/ECHS1/ACAT2/AADAT/MAOB
KEGG_METABOLISM_OF_XENOBIOTICS_BY_CYTOCHROME_P450	KEGG_METABOLISM_OF_XENOBIOTICS_BY_CYTOCHROME_P450	28	-0.508647	-2.43748	2.94315e-05	0.00023679	0.000161944	2110	tags=57%, list=14%, signal=49%	CYP1B1/EPHX1/GSTM3/ALDH1A3/CYP3A4/GSTZ1/GSTM1/GSTM2/GSTA2/MGST3/GSTA1/GSTT1/CYP2B6/GSTA4/MGST1/GSTT2
KEGG_GLYOXYLATE_AND_DICARBOXYLATE_METABOLISM	KEGG_GLYOXYLATE_AND_DICARBOXYLATE_METABOLISM	14	-0.699257	-2.58799	6.09265e-05	0.000468869	0.000320666	1676	tags=64%, list=11%, signal=57%	MTHFD2/GRHPR/MTHFD1/GLYCTK/ACO1/MDH2/CS/ACO2/MDH1
KEGG_NEUROTROPHIN_SIGNALING_PATHWAY	KEGG_NEUROTROPHIN_SIGNALING_PATHWAY	115	0.389119	1.72679	0.000104081	0.000767597	0.00052497	4994	tags=50%, list=33%, signal=34%	PLCG1/MAP3K3/IKBKB/RAC1/ZNF274/RELA/MAPK12/MAPK3/MAPK11/TP53/SH2B2/SH2B1/RAPGEF1/SHC1/CAMK2A/RPS6KA5/MAPK14/ARHGDIA/PSEN1/RHOA/PRDM4/MAP2K2/NFKBIE/CSK/CAMK2B/ATF4/GRB2/AKT1/SH2B3/TRAF6/NTF3/RPS6KA4/HRAS/MAPK7/PIK3CD/NTRK3/KIDINS220/BAX/GAB1/IRAK1/NFKB1/BAD/YWHAH/MAPKAPK2/SHC2/YWHAB/NFKBIA/YWHAQ/RAF1/IRAK3/NGF/CRKL/ARHGDIB/MAP2K7/NFKBIB/RIPK2/PIK3R3/JUN
KEGG_BETA_ALANINE_METABOLISM	KEGG_BETA_ALANINE_METABOLISM	17	-0.599709	-2.40915	0.000145911	0.00103305	0.000706517	1958	tags=65%, list=13%, signal=56%	ALDH9A1/DPYD/ALDH2/ACADM/MLYCD/HADHA/EHHADH/HIBCH/ALDH7A1/ECHS1/ABAT
KEGG_TERPENOID_BACKBONE_BIOSYNTHESIS	KEGG_TERPENOID_BACKBONE_BIOSYNTHESIS	13	-0.6634	-2.41165	0.000252843	0.00172128	0.00117721	2691	tags=69%, list=18%, signal=57%	HMGCR/FDPS/MVD/PMVK/PDSS2/ACAT1/IDI1/HMGCS1/ACAT2
KEGG_PHOSPHATIDYLINOSITOL_SIGNALING_SYSTEM	KEGG_PHOSPHATIDYLINOSITOL_SIGNALING_SYSTEM	68	0.433825	1.78968	0.000351831	0.00230644	0.00157741	4943	tags=54%, list=33%, signal=37%	PLCG1/PIP5K1C/PIP5K1A/DGKQ/INPP1/INPPL1/PIP5K1B/PIK3C2B/INPP5A/DGKZ/INPP5E/PLCB4/ITPR3/PI4KB/ITPR1/PLCD1/IMPA2/ITPK1/PLCD3/PLCD4/INPP4A/PIK3CD/PIP4K2C/INPP4B/DGKD/CDS2/ITPKB/ITPKA/PIP4K2B/INPP5D/PRKCA/INPP5K/CDIPT/PI4KA/DGKG/INPP5B/PIK3R3
KEGG_PENTOSE_PHOSPHATE_PATHWAY	KEGG_PENTOSE_PHOSPHATE_PATHWAY	23	-0.491048	-2.16108	0.00067537	0.0042693	0.00291983	2636	tags=52%, list=18%, signal=43%	FBP2/RPE/GPI/ALDOC/FBP1/PRPS2/PGM1/ALDOA/TALDO1/TKT/G6PD/PGD
KEGG_ENDOCYTOSIS	KEGG_ENDOCYTOSIS	164	0.34128	1.56307	0.000822056	0.00501738	0.00343145	5517	tags=48%, list=37%, signal=30%	PIP5K1C/PIP5K1A/ARFGAP2/GIT1/GRK2/PIP5K1B/ARAP3/ARRB1/RAB5C/RAB11FIP3/ERBB3/CHMP4A/MVB12B/RAB11FIP5/PLD2/CLTA/FLT1/HGS/NEDD4L/CHMP4B/SMURF1/PRKCZ/EPN2/SNF8/AP2M1/RNF41/GRK5/VPS37B/IQSEC2/CBLC/TSG101/DNM2/ACAP1/CLTB/AP2A2/GIT2/MVB12A/HSPA1A/GRK6/TRAF6/EHD4/CHMP2A/HRAS/CHMP5/RUFY1/DNM3/PARD3/AP2A1/ARAP1/CHMP6/CHMP4C/SH3GL1/LDLRAP1/VPS25/SMAP1/GRK4/PIP4K2B/F2R/DNAJC6/FGFR3/NEDD4/PARD6G/EHD3/EPN3/VPS…
KEGG_GLYCEROLIPID_METABOLISM	KEGG_GLYCEROLIPID_METABOLISM	39	-0.362005	-1.8707	0.00126393	0.0074572	0.00510008	2595	tags=46%, list=17%, signal=38%	ALDH9A1/GPAT3/AGPAT3/TKFC/ALDH2/MGLL/DGKI/AGPAT4/LIPG/GLA/GK/AKR1A1/GLYCTK/AGPAT2/ALDH7A1/GPAM/LPL/DGAT2
KEGG_MAPK_SIGNALING_PATHWAY	KEGG_MAPK_SIGNALING_PATHWAY	226	0.307623	1.44736	0.0015417	0.00880263	0.00602023	5225	tags=44%, list=35%, signal=29%	TRAF2/MAP3K3/IKBKB/RAC1/RELA/MAPK12/PLA2G4B/MAPK3/DUSP7/MAP3K14/MAPK11/ARRB1/TP53/CACNB3/MAPK8IP3/FLNB/CACNA1H/TNFRSF1A/RPS6KA5/MKNK2/MAPK14/FLNA/MAP4K2/NFATC4/DAXX/SRF/MAP3K11/MAP2K2/TAOK2/ELK1/RASGRP2/CACNB2/CHP2/PDGFB/DDIT3/MAPT/MAP3K4/ATF4/DUSP8/NFKB2/IL1R1/GRB2/MAP3K8/TGFB1/AKT1/MAX/HSPA1A/TRAF6/GNA12/DUSP3/NTF3/RPS6KA4/HRAS/MAPK7/RRAS/FGF9/TAB1/PPP3R1/MAP2K3/FGFR1/PDGFRB/MAPKAPK5/DUSP4/FGF1…
KEGG_LEUKOCYTE_TRANSENDOTHELIAL_MIGRATION	KEGG_LEUKOCYTE_TRANSENDOTHELIAL_MIGRATION	98	0.371901	1.61667	0.00162531	0.00898999	0.00614837	4943	tags=45%, list=33%, signal=30%	PLCG1/RAPGEF3/PTK2/RAC1/JAM3/OCLN/MAPK12/PTK2B/MAPK11/PECAM1/ACTN4/MYL12A/VASP/CLDN5/AFDN/MAPK14/RHOA/BCAR1/MSN/CXCL12/SIPA1/ACTN1/ICAM1/CTNNA1/CDH5/JAM2/ESAM/EZR/PIK3CD/ITGB1/GNAI2/VAV2/CLDN19/CD99/PXN/MYL9/CLDN11/PRKCA/ACTG1/CYBA/CTNND1/F11R/ACTB/PIK3R3
KEGG_GLYCINE_SERINE_AND_THREONINE_METABOLISM	KEGG_GLYCINE_SERINE_AND_THREONINE_METABOLISM	24	-0.446971	-1.98376	0.00214205	0.0114892	0.00785762	1711	tags=42%, list=11%, signal=37%	PHGDH/CHDH/SARDH/PIPOX/GCAT/GLYCTK/PSPH/PSAT1/DLD/MAOB
KEGG_CARDIAC_MUSCLE_CONTRACTION	KEGG_CARDIAC_MUSCLE_CONTRACTION	55	-0.310204	-1.71194	0.00280137	0.0145836	0.00997391	1594	tags=35%, list=11%, signal=31%	CACNG7/COX7B2/COX7A1/UQCRQ/CYC1/COX8A/COX6B1/COX7A2/UQCRC1/COX7B/UQCR11/UQCR10/COX6A1/COX7C/COX5B/UQCRC2/UQCRB/COX5A/UQCRFS1
KEGG_INOSITOL_PHOSPHATE_METABOLISM	KEGG_INOSITOL_PHOSPHATE_METABOLISM	50	0.428366	1.69736	0.00389093	0.019677	0.0134573	4941	tags=56%, list=33%, signal=38%	PLCG1/PIP5K1C/PIP5K1A/INPP1/INPPL1/ISYNA1/PIP5K1B/PIK3C2B/INPP5A/INPP5E/PLCB4/PI4KB/PLCD1/IMPA2/ITPK1/PLCD3/PLCD4/INPP4A/PIK3CD/PIP4K2C/INPP4B/ITPKB/ITPKA/PIP4K2B/INPP5K/CDIPT/PI4KA/INPP5B
KEGG_RETINOL_METABOLISM	KEGG_RETINOL_METABOLISM	21	-0.430371	-1.8866	0.00458401	0.022538	0.0154141	1744	tags=57%, list=12%, signal=51%	RDH16/LRAT/DGAT1/RDH10/CYP3A4/PNPLA4/DHRS4/ALDH1A1/RDH8/RETSAT/CYP2B6/DGAT2
KEGG_ALANINE_ASPARTATE_AND_GLUTAMATE_METABOLISM	KEGG_ALANINE_ASPARTATE_AND_GLUTAMATE_METABOLISM	25	-0.419477	-1.92553	0.00505117	0.0241637	0.0165259	2045	tags=44%, list=14%, signal=38%	GPT/ASPA/GOT2/ADSS1/ALDH4A1/ALDH5A1/GLUL/GOT1/GFPT1/ABAT/GPT2
KEGG_ECM_RECEPTOR_INTERACTION	KEGG_ECM_RECEPTOR_INTERACTION	68	-0.269559	-1.5781	0.00611238	0.0284708	0.0194716	1314	tags=22%, list=9%, signal=20%	COL5A1/SPP1/COL6A3/FN1/COL4A2/COL4A1/DAG1/COL5A3/ITGAV/HMMR/COL1A1/COL1A2/COL3A1/SDC2/COL5A2
KEGG_ARGININE_AND_PROLINE_METABOLISM	KEGG_ARGININE_AND_PROLINE_METABOLISM	46	-0.303345	-1.59327	0.00659225	0.0294994	0.020175	2090	tags=35%, list=14%, signal=30%	PYCR1/ACY1/NOS2/ALDH2/P4HA3/OAT/GOT2/P4HA2/AGMAT/ALDH4A1/GLUL/ALDH7A1/ALDH18A1/GOT1/CKB/MAOB
KEGG_RNA_DEGRADATION	KEGG_RNA_DEGRADATION	55	0.393864	1.58001	0.00666653	0.0294994	0.020175	5356	tags=58%, list=36%, signal=38%	PATL1/EDC4/TENT4A/EXOSC10/EXOSC4/EXOSC2/CNOT10/DCP1B/LSM6/EXOSC3/EXOSC5/EXOSC1/EXOSC7/DDX6/CNOT3/LSM7/DCPS/CNOT2/CNOT1/EXOSC6/EDC3/XRN2/EXOSC9/EXOSC8/DIS3/ZCCHC7/LSM2/CNOT6L/CNOT4/LSM5/ENO2/LSM3
KEGG_ANTIGEN_PROCESSING_AND_PRESENTATION	KEGG_ANTIGEN_PROCESSING_AND_PRESENTATION	38	0.444815	1.67377	0.00687038	0.0296599	0.0202848	3155	tags=42%, list=21%, signal=33%	HSP90AB1/NFYC/PSME2/PSME1/TAP2/RFXANK/CIITA/NFYB/TAPBP/HSPA1A/TAP1/CALR/CD74/B2M/RFXAP/NFYA
KEGG_PRIMARY_BILE_ACID_BIOSYNTHESIS	KEGG_PRIMARY_BILE_ACID_BIOSYNTHESIS	11	-0.568361	-1.9049	0.00747344	0.0314952	0.02154	2404	tags=64%, list=16%, signal=53%	CYP27A1/HSD17B4/CYP46A1/SCP2/AMACR/ACOX2/CYP39A1
KEGG_CELL_CYCLE	KEGG_CELL_CYCLE	118	-0.222664	-1.44993	0.00821571	0.0338182	0.0231287	1855	tags=27%, list=12%, signal=24%	ATM/E2F3/E2F2/ORC5/MCM3/TFDP2/GADD45A/CDC6/CHEK1/CDKN1C/CDKN2A/CCNB3/ESPL1/ANAPC13/CDKN2B/CDK1/GSK3B/BUB1/PTTG1/RBL1/TGFB2/TTK/CCNB2/CDKN2C/E2F1/CCNA2/CDC20/CCNE1/CDC25C/BUB1B/CCNB1/CDC25A
KEGG_RENIN_ANGIOTENSIN_SYSTEM	KEGG_RENIN_ANGIOTENSIN_SYSTEM	14	-0.509748	-1.88661	0.00908898	0.0365625	0.0250056	2556	tags=57%, list=17%, signal=47%	LNPEP/CPA3/REN/CTSA/AGTR2/ENPEP/ACE2/MME
KEGG_ADHERENS_JUNCTION	KEGG_ADHERENS_JUNCTION	72	0.358385	1.49474	0.00983002	0.0386647	0.0264433	5684	tags=53%, list=38%, signal=33%	RAC1/CSNK2B/MAPK3/ACTN4/NECTIN2/AFDN/WASF3/SNAI1/PTPRB/RHOA/PTPN1/ACTN1/WASF2/LMO7/CTNNA1/CSNK2A2/LEF1/SMAD3/PARD3/TJP1/TCF7L2/FGFR1/PTPRF/TCF7L1/CREBBP/ACTG1/EP300/FYN/CTNND1/ACTB/SMAD4/SRC/FARP2/IGF1R/VCL/ACTN3/IQGAP1/ERBB2
KEGG_PORPHYRIN_AND_CHLOROPHYLL_METABOLISM	KEGG_PORPHYRIN_AND_CHLOROPHYLL_METABOLISM	21	-0.401985	-1.76217	0.0106307	0.0409051	0.0279755	3482	tags=67%, list=23%, signal=51%	EPRS1/UROD/UROS/FECH/BLVRB/ALAS1/MMAB/GUSB/HCCS/ALAD/CPOX/HMBS/COX10/COX15
KEGG_WNT_SIGNALING_PATHWAY	KEGG_WNT_SIGNALING_PATHWAY	134	0.312893	1.4122	0.0109376	0.0411904	0.0281707	5451	tags=46%, list=36%, signal=29%	CCND3/PPP2R5B/CTBP2/RAC1/SOX17/TBL1X/CSNK1E/CSNK2B/DVL1/CHD8/TP53/CAMK2A/AXIN1/PLCB4/NFATC4/PSEN1/RHOA/WNT11/RBX1/CACYBP/WNT6/PPP2R5C/CHP2/CAMK2B/CUL1/WNT9B/CSNK2A2/LEF1/DVL2/WNT2B/SMAD3/LRP5/PPP3R1/SENP2/RUVBL1/TCF7L2/SFRP1/SIAH1/WNT10B/TCF7L1/PPP3CC/CREBBP/FBXW11/WNT7B/DAAM2/PRKCA/CTBP1/EP300/CCND1/DVL3/PPP2CB/WNT9A/SMAD4/PPP2R5D/JUN/PPP2R1A/DKK1/WNT4/AXIN2/NFATC1/FZD6
KEGG_VALINE_LEUCINE_AND_ISOLEUCINE_BIOSYNTHESIS	KEGG_VALINE_LEUCINE_AND_ISOLEUCINE_BIOSYNTHESIS	10	-0.565157	-1.86616	0.0135009	0.0497844	0.0340482	1070	tags=50%, list=7%, signal=46%	BCAT2/IARS2/LARS2/PDHB/PDHA1
KEGG_SYSTEMIC_LUPUS_ERYTHEMATOSUS	KEGG_SYSTEMIC_LUPUS_ERYTHEMATOSUS	63	0.357452	1.45799	0.0160877	0.0581126	0.039744	2723	tags=33%, list=18%, signal=27%	ACTN4/C7/MACROH2A1/H3-3B/SNRPD3/ACTN1/H4C2/H4C8/H4C11/H4C13/H4-16/H4C4/H4C1/H4C3/H4C6/H4C7/H4C12/TRIM21/C4A/SNRPB/H2AJ
KEGG_TIGHT_JUNCTION	KEGG_TIGHT_JUNCTION	107	0.325884	1.43281	0.0181534	0.0642629	0.0439502	5148	tags=47%, list=34%, signal=31%	JAM3/OCLN/TJP2/CSNK2B/EXOC3/ACTN4/MYL12A/SYMPK/MYH9/CLDN5/AFDN/MYH7B/PRKCZ/RHOA/PRKCH/SPTAN1/MPDZ/YBX3/ACTN1/CTNNA1/AKT1/JAM2/CSNK2A2/HRAS/RRAS/PARD3/GNAI2/TJP1/VAPA/CDK4/PPP2R2A/CLDN19/MYL9/LLGL1/CLDN11/MYH4/MAGI3/PRKCA/ACTG1/PARD6G/ASH1L/CTTN/PPP2CB/F11R/EPB41L1/ACTB/SRC/TJAP1/PPP2R1A/RAB13
KEGG_NUCLEOTIDE_EXCISION_REPAIR	KEGG_NUCLEOTIDE_EXCISION_REPAIR	43	0.407196	1.5644	0.0187301	0.0650046	0.0444575	4510	tags=51%, list=30%, signal=36%	XPC/ERCC5/RAD23A/POLD2/ERCC1/POLE3/ERCC2/RBX1/POLD1/RPA2/CUL4A/POLD4/POLD3/CETN2/GTF2H1/DDB1/ERCC3/RPA1/GTF2H4/RFC2/POLE2/RFC5
KEGG_LYSINE_DEGRADATION	KEGG_LYSINE_DEGRADATION	41	-0.30256	-1.56457	0.0199544	0.0679217	0.0464525	1757	tags=32%, list=12%, signal=28%	PLOD2/ALDH2/PIPOX/HADHA/OGDH/SUV39H2/HADH/EHHADH/ACAT1/ALDH7A1/ECHS1/ACAT2/AADAT
KEGG_PATHOGENIC_ESCHERICHIA_COLI_INFECTION	KEGG_PATHOGENIC_ESCHERICHIA_COLI_INFECTION	52	0.377073	1.4998	0.0207203	0.0691981	0.0473255	6547	tags=62%, list=44%, signal=35%	ARPC1A/NCK2/OCLN/ARHGEF2/ARPC1B/RHOA/TUBB6/TUBA4A/EZR/ITGB1/KRT18/ARPC4/ARPC5L/NCL/YWHAQ/TUBA8/ARPC5/PRKCA/ACTG1/FYN/CTTN/ARPC3/TUBB1/ACTB/TUBA1A/TLR4/TUBB2A/ABL1/TLR5/LY96/TUBA1B/CTNNB1
KEGG_ARRHYTHMOGENIC_RIGHT_VENTRICULAR_CARDIOMYOPATHY_ARVC	KEGG_ARRHYTHMOGENIC_RIGHT_VENTRICULAR_CARDIOMYOPATHY_ARVC	62	0.365083	1.48499	0.0228395	0.0748629	0.0511997	5754	tags=56%, list=38%, signal=35%	ITGB4/ACTN4/CACNB3/EMD/ITGA3/CACNB2/ACTN1/CTNNA1/ITGA9/ITGA10/LEF1/ITGB1/TCF7L2/TCF7L1/DMD/DES/CACNB1/CACNA1C/CACNA2D3/CDH2/CACNA1D/PKP2/ITGB3/ACTG1/ITGA7/DSP/ACTB/CACNG4/ITGA5/ITGA2B/ITGB7/ITGB5/ACTN3/LMNA/RYR2
KEGG_PHENYLALANINE_METABOLISM	KEGG_PHENYLALANINE_METABOLISM	14	-0.456442	-1.68932	0.0288525	0.0928527	0.0635032	2110	tags=43%, list=14%, signal=37%	ALDH1A3/MIF/GOT2/HPD/GOT1/MAOB
KEGG_GNRH_SIGNALING_PATHWAY	KEGG_GNRH_SIGNALING_PATHWAY	81	0.330234	1.39592	0.0338983	0.105982	0.0724823	4994	tags=42%, list=33%, signal=28%	GNA11/MAP3K3/ADCY4/MAPK12/PLA2G4B/MAPK3/PTK2B/MAPK11/CAMK2A/PLD2/PLCB4/ITPR3/MAPK14/ITPR1/MAP2K2/ELK1/CAMK2B/MAP3K4/ADCY3/ATF4/GRB2/HRAS/MAPK7/MAP2K3/CACNA1C/CACNA1D/RAF1/PRKCA/MAP2K7/GNRH1/SRC/MAP2K4/HBEGF/JUN
KEGG_CYTOSOLIC_DNA_SENSING_PATHWAY	KEGG_CYTOSOLIC_DNA_SENSING_PATHWAY	39	0.387007	1.45855	0.0341297	0.105982	0.0724823	5031	tags=49%, list=34%, signal=32%	IKBKB/IRF3/RELA/STING1/POLR3F/IRF7/TREX1/POLR3C/RIPK1/POLR1C/NFKB1/NFKBIA/DDX58/POLR3D/RIPK3/ADAR/NFKBIB/ZBP1/IL33
KEGG_ACUTE_MYELOID_LEUKEMIA	KEGG_ACUTE_MYELOID_LEUKEMIA	56	0.357223	1.44067	0.0381679	0.116478	0.0796609	4943	tags=46%, list=33%, signal=31%	IKBKB/RELA/MAPK3/PIM2/RUNX1T1/RPS6KB2/RARA/MAP2K2/STAT5B/GRB2/AKT1/PML/PIM1/HRAS/LEF1/PIK3CD/TCF7L2/TCF7L1/NFKB1/BAD/STAT3/RAF1/CCND1/STAT5A/MTOR/PIK3R3
KEGG_NICOTINATE_AND_NICOTINAMIDE_METABOLISM	KEGG_NICOTINATE_AND_NICOTINAMIDE_METABOLISM	20	-0.365222	-1.57536	0.0444025	0.132314	0.0904913	2745	tags=50%, list=18%, signal=41%	NT5M/NADK/CD38/NT5E/NMNAT2/NUDT12/NMRK1/NMNAT1/QPRT/NNT
KEGG_UBIQUITIN_MEDIATED_PROTEOLYSIS	KEGG_UBIQUITIN_MEDIATED_PROTEOLYSIS	129	0.293518	1.32501	0.0448522	0.132314	0.0904913	4489	tags=38%, list=30%, signal=27%	PIAS4/UBE2Q1/UBE2G2/BIRC6/HUWE1/FZR1/UBOX5/UBE2I/ANAPC5/NEDD4L/UBE2O/TRIM37/SMURF1/RBX1/CDC16/MGRN1/PIAS3/CUL4A/CDC26/CUL1/CBLC/RHOBTB2/PPIL2/ANAPC7/UBE2E1/UBE2J2/PRPF19/STUB1/PML/TRAF6/TRIP12/UBE3B/RNF7/UBA7/UBE2Z/SIAH1/ANAPC1/WWP2/DDB1/UBE2G1/FBXW11/SYVN1/ANAPC4/FBXW8/TRIM32/NEDD4/UBE2D2/UBE2L6/UBE3C
KEGG_REGULATION_OF_ACTIN_CYTOSKELETON	KEGG_REGULATION_OF_ACTIN_CYTOSKELETON	184	0.276847	1.27712	0.0484848	0.140686	0.0962167	5636	tags=45%, list=38%, signal=28%	PIP5K1C/PTK2/PIP5K1A/CYFIP1/ARPC1A/ARHGEF7/RAC1/GIT1/SSH3/PIP5K1B/ITGB4/MAPK3/ACTN4/MYL12A/ARPC1B/MYH9/ITGA3/PDGFC/RHOA/MAP2K2/ARHGEF1/BCAR1/MSN/TMSB4X/PDGFB/CSK/ACTN1/WASF2/ITGA9/ITGA10/ARHGEF4/EZR/GNA12/HRAS/PAK4/RRAS/FGF9/PIK3CD/ITGB1/PIP4K2C/BRK1/VAV2/FGFR1/ARPC4/PDGFRB/DOCK1/FGF11/ARPC5L/PXN/MYL9/F2/PIP4K2B/RAF1/F2R/ARPC5/ITGB3/ACTG1/LIMK2/CRKL/FGFR3/ITGA7/ARPC3/DIAPH1/ACTB/ARHGEF12/PIK3R3/S…
KEGG_BASE_EXCISION_REPAIR	KEGG_BASE_EXCISION_REPAIR	33	0.392565	1.43336	0.0495963	0.141589	0.0968349	5648	tags=61%, list=38%, signal=38%	OGG1/MUTYH/POLD2/NTHL1/POLE3/POLD1/POLL/HMGB1/POLD4/XRCC1/POLD3/LIG3/PARP3/NEIL2/POLE2/UNG/MPG/SMUG1/NEIL1/APEX1
KEGG_P53_SIGNALING_PATHWAY	KEGG_P53_SIGNALING_PATHWAY	65	-0.233484	-1.35817	0.0510029	0.143294	0.0980006	2157	tags=37%, list=14%, signal=32%	MDM2/CCNG1/CHEK2/PERP/GADD45G/CCNE2/ATM/GTSE1/SESN1/GADD45A/CHEK1/CDKN2A/CCNB3/CDK1/IGF1/ZMAT3/PTEN/CYCS/SESN3/CCNB2/CCNG2/CCNE1/CCNB1/RRM2
KEGG_ONE_CARBON_POOL_BY_FOLATE	KEGG_ONE_CARBON_POOL_BY_FOLATE	16	-0.405252	-1.5774	0.0534312	0.146698	0.100329	2887	tags=56%, list=19%, signal=45%	MTR/SHMT2/TYMS/GART/DHFR/MTHFD2/MTHFS/ALDH1L1/MTHFD1
KEGG_AMYOTROPHIC_LATERAL_SCLEROSIS_ALS	KEGG_AMYOTROPHIC_LATERAL_SCLEROSIS_ALS	45	0.366311	1.41999	0.0538721	0.146698	0.100329	3421	tags=42%, list=23%, signal=33%	RAC1/MAPK12/MAPK11/TP53/GPX1/TNFRSF1A/MAPK14/DAXX/BCL2L1/CCS/CASP9/CHP2/BID/PPP3R1/MAP2K3/BAX/TNFRSF1B/PPP3CC/BAD
KEGG_HYPERTROPHIC_CARDIOMYOPATHY_HCM	KEGG_HYPERTROPHIC_CARDIOMYOPATHY_HCM	68	0.329888	1.3609	0.0560949	0.150436	0.102885	5952	tags=54%, list=40%, signal=33%	MYL3/ITGB4/CACNB3/ACE/EMD/PRKAG1/ITGA3/PRKAG2/PRKAB1/TPM3/CACNB2/TPM1/TGFB1/ITGA9/ITGA10/ITGB1/TPM2/DMD/DES/CACNB1/CACNA1C/CACNA2D3/TPM4/CACNA1D/ITGB3/ACTG1/TNNI3/ITGA7/ACTB/CACNG4/ITGA5/ITGA2B/ITGB7/ITGB5/LMNA/RYR2/PRKAA1
KEGG_BASAL_CELL_CARCINOMA	KEGG_BASAL_CELL_CARCINOMA	47	0.353515	1.38172	0.0581655	0.153661	0.105091	6624	tags=66%, list=44%, signal=37%	DVL1/TP53/AXIN1/WNT11/WNT6/SUFU/WNT9B/LEF1/DVL2/WNT2B/BMP4/TCF7L2/WNT10B/TCF7L1/PTCH1/HHIP/WNT7B/STK36/GLI2/DVL3/WNT9A/WNT4/SMO/AXIN2/FZD6/WNT5B/GLI1/FZD10/FZD2/CTNNB1/FZD1
KEGG_CHRONIC_MYELOID_LEUKEMIA	KEGG_CHRONIC_MYELOID_LEUKEMIA	72	0.324113	1.3518	0.0608974	0.158512	0.108409	5892	tags=54%, list=39%, signal=33%	IKBKB/CTBP2/RELA/MAPK3/TP53/SHC1/BCR/RB1/BCL2L1/MAP2K2/GAB2/CBLC/STAT5B/GRB2/TGFB1/AKT1/HRAS/PIK3CD/SMAD3/CDKN1B/CDK4/HDAC1/NFKB1/MECOM/BAD/SHC2/NFKBIA/RAF1/CTBP1/CRKL/CCND1/STAT5A/SMAD4/PIK3R3/HDAC2/ABL1/IKBKG/MYC/BRAF
KEGG_VEGF_SIGNALING_PATHWAY	KEGG_VEGF_SIGNALING_PATHWAY	65	0.332699	1.36045	0.0640608	0.162277	0.110983	4421	tags=40%, list=29%, signal=28%	PLCG1/PTK2/SPHK1/RAC1/MAPK12/PLA2G4B/MAPK3/MAPK11/MAPK14/NFATC4/MAP2K2/CASP9/NOS3/CHP2/AKT1/HRAS/PIK3CD/PPP3R1/PPP3CC/BAD/MAPKAPK2/SHC2/PXN/RAF1/PRKCA/HSPB1
KEGG_RNA_POLYMERASE	KEGG_RNA_POLYMERASE	26	0.405272	1.41335	0.0641774	0.162277	0.110983	5467	tags=62%, list=36%, signal=39%	POLR2H/POLR3F/POLR2J/POLR2I/POLR2C/POLR3C/POLR1C/POLR2B/POLR2F/POLR1E/POLR3D/POLR1A/POLR2K/POLR1B/POLR2D/POLR2L
KEGG_DORSO_VENTRAL_AXIS_FORMATION	KEGG_DORSO_VENTRAL_AXIS_FORMATION	19	0.433964	1.39788	0.0780669	0.192015	0.131322	5673	tags=53%, list=38%, signal=33%	MAPK3/NOTCH1/GRB2/ETS2/NOTCH4/NOTCH3/SPIRE1/SPIRE2/ETV6/PIWIL2
KEGG_RIG_I_LIKE_RECEPTOR_SIGNALING_PATHWAY	KEGG_RIG_I_LIKE_RECEPTOR_SIGNALING_PATHWAY	50	0.341487	1.35311	0.0781078	0.192015	0.131322	3848	tags=38%, list=26%, signal=28%	TRAF2/IKBKB/IRF3/RELA/MAPK12/TBKBP1/MAPK11/STING1/OTUD5/MAPK14/IRF7/RIPK1/TRAF6/ISG15/DHX58/PIN1/NFKB1/NFKBIA/DDX58
KEGG_PANTOTHENATE_AND_COA_BIOSYNTHESIS	KEGG_PANTOTHENATE_AND_COA_BIOSYNTHESIS	15	-0.349631	-1.33207	0.079677	0.192451	0.13162	1958	tags=33%, list=13%, signal=29%	DPYD/BCAT2/PANK1/VNN1/PANK3
KEGG_ALDOSTERONE_REGULATED_SODIUM_REABSORPTION	KEGG_ALDOSTERONE_REGULATED_SODIUM_REABSORPTION	34	0.375898	1.37893	0.0804598	0.192451	0.13162	5134	tags=53%, list=34%, signal=35%	SLC9A3R2/MAPK3/NEDD4L/FXYD2/ATP1A2/SCNN1A/ATP1B2/PIK3CD/HSD11B1/ATP1B3/ATP1A1/PRKCA/ATP1B1/NR3C2/SFN/PIK3R3/HSD11B2/ATP1A3
KEGG_HOMOLOGOUS_RECOMBINATION	KEGG_HOMOLOGOUS_RECOMBINATION	27	0.38799	1.36418	0.0868545	0.204977	0.140186	3412	tags=41%, list=23%, signal=32%	TOP3B/MUS81/POLD2/RAD52/RAD51D/POLD1/RPA2/TOP3A/POLD4/POLD3/RPA1
KEGG_JAK_STAT_SIGNALING_PATHWAY	KEGG_JAK_STAT_SIGNALING_PATHWAY	104	0.291209	1.27314	0.0893971	0.205593	0.140608	6127	tags=45%, list=41%, signal=27%	STAT6/CCND3/PIAS4/TYK2/IFNAR2/IRF9/JAK3/SPRY1/BCL2L1/CSF3/CLCF1/PIAS3/CBLC/STAT5B/GRB2/AKT1/PIM1/PIK3CD/SPRED2/IL13/IL3RA/IL6R/SPRY2/IFNGR2/IFNGR1/CREBBP/STAT4/STAT3/JAK1/IL12A/EP300/CCND1/LEPR/STAT5A/IL4R/PIK3R3/IFNAR1/IL2RG/IL10RB/SOCS5/IL2RA/IL23A/LIFR/MYC/STAT1/IL11RA/STAT2
KEGG_VASOPRESSIN_REGULATED_WATER_REABSORPTION	KEGG_VASOPRESSIN_REGULATED_WATER_REABSORPTION	40	0.357486	1.35665	0.0902935	0.205593	0.140608	3914	tags=38%, list=26%, signal=28%	DYNC1H1/RAB5C/STX4/CREB3/VAMP2/ARHGDIA/CREB3L4/ADCY3/DCTN2/AVPR2/DYNLL2/DCTN1/DYNLL1/DCTN6/DYNC1LI1
KEGG_PRION_DISEASES	KEGG_PRION_DISEASES	31	0.379883	1.37135	0.0914352	0.205593	0.140608	2965	tags=26%, list=20%, signal=21%	MAPK3/C7/MAP2K2/ELK1/STIP1/NOTCH1/HSPA1A/BAX
KEGG_PROGESTERONE_MEDIATED_OOCYTE_MATURATION	KEGG_PROGESTERONE_MEDIATED_OOCYTE_MATURATION	78	-0.200006	-1.22751	0.0917619	0.205593	0.140608	964	tags=18%, list=6%, signal=17%	GNAI1/CCNB3/ANAPC13/CDK1/PDE3B/BUB1/IGF1/MAPK9/PIK3R1/CCNB2/CCNA2/CDC25C/CCNB1/CDC25A
KEGG_APOPTOSIS	KEGG_APOPTOSIS	77	0.3048	1.27851	0.100956	0.223366	0.152763	4276	tags=42%, list=29%, signal=30%	TRAF2/IKBKB/RELA/MAP3K14/TP53/DFFB/PRKAR1B/TNFRSF1A/BCL2L1/CASP9/CHP2/MYD88/CASP7/IL1R1/CASP6/AKT1/RIPK1/PIK3CD/BID/PPP3R1/BAX/ENDOD1/IL3RA/CAPN1/PPP3CC/IRAK1/NFKB1/BAD/NFKBIA/FAS/IRAK3/NGF
KEGG_EPITHELIAL_CELL_SIGNALING_IN_HELICOBACTER_PYLORI_INFECTION	KEGG_EPITHELIAL_CELL_SIGNALING_IN_HELICOBACTER_PYLORI_INFECTION	63	0.317316	1.29428	0.103712	0.226629	0.154995	5806	tags=49%, list=39%, signal=30%	PLCG1/IKBKB/RAC1/JAM3/GIT1/RELA/MAPK12/MAP3K14/MAPK11/TCIRG1/NOD1/MAPK14/ATP6V0B/ATP6V0E2/CSK/JAM2/ATP6AP1/TJP1/ATP6V0E1/ATP6V0A1/NFKB1/NFKBIA/F11R/SRC/MAP2K4/HBEGF/JUN/PTPRZ1/CASP3/ATP6V1B1/IKBKG
KEGG_VASCULAR_SMOOTH_MUSCLE_CONTRACTION	KEGG_VASCULAR_SMOOTH_MUSCLE_CONTRACTION	93	0.292641	1.26148	0.107853	0.232806	0.159219	7498	tags=58%, list=50%, signal=29%	GNA11/ADCY4/PLA2G4B/ADORA2A/MAPK3/RAMP2/NPR1/KCNMB4/PLCB4/ITPR3/NPR2/ITPR1/RHOA/PRKCH/MAP2K2/ARHGEF1/GUCY1B1/RAMP3/ADCY3/PPP1R14A/EDNRA/MYL6/GNA12/PTGIR/CACNA1C/MYL9/GUCY1A1/CACNA1D/RAF1/PRKCA/ADRA1B/ARHGEF12/KCNMB1/ACTA2/ADORA2B/ADCY2/PPP1CC/BRAF/PPP1R12B/PRKCE/ADCY9/PRKCD/ARHGEF11/MYLK/PPP1R12A/CALM2/PPP1CA/PLA2G2C/MYH11/ARAF/PPP1CB/CACNA1S/MAPK1/AVPR1A
KEGG_STEROID_HORMONE_BIOSYNTHESIS	KEGG_STEROID_HORMONE_BIOSYNTHESIS	20	-0.320192	-1.38113	0.119795	0.254388	0.173979	1744	tags=30%, list=12%, signal=27%	CYP3A4/SRD5A3/SRD5A1/HSD17B7/STS/HSD17B12
KEGG_DILATED_CARDIOMYOPATHY	KEGG_DILATED_CARDIOMYOPATHY	73	0.301951	1.25911	0.120726	0.254388	0.173979	5754	tags=49%, list=38%, signal=31%	ADCY4/MYL3/ITGB4/CACNB3/EMD/ITGA3/TPM3/CACNB2/TPM1/ADCY3/TGFB1/ITGA9/ITGA10/ITGB1/TPM2/DMD/DES/CACNB1/CACNA1C/CACNA2D3/TPM4/CACNA1D/ITGB3/ACTG1/TNNI3/ITGA7/ACTB/CACNG4/ITGA5/ITGA2B/PLN/ITGB7/ITGB5/ADCY2/LMNA/RYR2
KEGG_HEDGEHOG_SIGNALING_PATHWAY	KEGG_HEDGEHOG_SIGNALING_PATHWAY	43	0.33402	1.28327	0.130191	0.271103	0.185411	6042	tags=56%, list=40%, signal=33%	CSNK1E/WNT11/WNT6/SUFU/CSNK1D/WNT9B/WNT2B/BMP4/WNT10B/PTCH1/FBXW11/HHIP/CSNK1G2/WNT7B/STK36/GLI2/WNT9A/DHH/WNT4/SMO/BMP6/BMP7/WNT5B/GLI1
[truncated: 92 more rows]

## Sheet: gsea_kegg_RRM2
Single gene GSEA results for RRM2
ID	Description	setSize	enrichmentScore	NES	pvalue	p.adjust	qvalues	rank	leading_edge	core_enrichment
[truncated: 177 more rows]
