# Supplementary material for: Identification of Key Genes Associated With Early Calf-Hood Nutrition in Subcutaneous and Visceral Adipose Tissues by Co-Expression Analysis
Source: Front Vet Sci. 2022 May 10;9:831129. doi: 10.3389/fvets.2022.831129 (PMC9127810; doi:10.3389/fvets.2022.831129)
Supplement: Supplementary Table 4 — Single-gene GSEA results in hub genes in visceral adipose tissue. [file Table_4.XLS]

## Sheet: gsea_kegg_AKT1
Single gene GSEA results for AKT1
ID	Description	setSize	enrichmentScore	NES	pvalue	p.adjust	qvalues	rank	leading_edge	core_enrichment
KEGG_CITRATE_CYCLE_TCA_CYCLE	KEGG_CITRATE_CYCLE_TCA_CYCLE	28	-0.783167	-3.86056	1e-10	2.95e-09	1.80702e-09	1572	tags=82%, list=10%, signal=74%	IDH3G/PCK2/DLST/OGDH/MDH1/CS/PDHA1/IDH2/IDH3A/SUCLG1/IDH1/PCK1/DLAT/ACO2/SDHD/PDHB/DLD/IDH3B/FH/MDH2/ACLY/SDHA/SDHC
KEGG_GLYCOLYSIS_GLUCONEOGENESIS	KEGG_GLYCOLYSIS_GLUCONEOGENESIS	49	-0.610438	-3.44999	1e-10	2.95e-09	1.80702e-09	1588	tags=49%, list=11%, signal=44%	GALM/BPGM/ADH5/PCK2/LDHA/FBP2/ALDH2/PDHA1/PCK1/DLAT/PGK1/PFKM/ALDH7A1/PDHB/DLD/LDHC/ENO1/ADH6/PGAM1/ALDOA/GPI/ACSS2/ALDOC/LDHB
KEGG_OXIDATIVE_PHOSPHORYLATION	KEGG_OXIDATIVE_PHOSPHORYLATION	106	-0.768638	-4.936	1e-10	2.95e-09	1.80702e-09	1472	tags=74%, list=10%, signal=67%	COX10/ATP6V1F/NDUFA8/COX4I2/ATP6V1A/ATP5PF/ATP5PD/NDUFC2/NDUFB6/ATP5F1C/NDUFB9/NDUFB4/UQCRH/ATP5ME/NDUFA3/ATP5MG/NDUFS4/NDUFS7/ATP5F1E/NDUFB7/ATP12A/ATP5PB/COX6B1/NDUFV3/UQCRC2/NDUFS8/ATP6V0D1/ATP5F1B/NDUFA7/COX17/NDUFB8/ATP5PO/COX5B/NDUFA11/ATP5MC3/COX5A/UQCRQ/COX7A1/NDUFA9/NDUFS1/SDHD/CYC1/ATP5F1A/NDUFA6/UQCRB/NDUFB2/NDUFA5/NDUFV2/COX7A2/NDUFB1/COX6A1/PPA1/COX7B/UQCRC1/NDUFS3/UQCR10/NDUFA4/UQCR…
KEGG_PARKINSONS_DISEASE	KEGG_PARKINSONS_DISEASE	105	-0.736622	-4.69744	1e-10	2.95e-09	1.80702e-09	1450	tags=67%, list=10%, signal=61%	NDUFA8/COX4I2/ATP5PF/ATP5PD/NDUFC2/NDUFB6/ATP5F1C/NDUFB9/VDAC3/NDUFB4/UQCRH/NDUFA3/NDUFS4/NDUFS7/ATP5F1E/NDUFB7/ATP5PB/COX6B1/NDUFV3/UQCRC2/NDUFS8/ATP5F1B/NDUFA7/NDUFB8/ATP5PO/PARK7/COX5B/ATP5MC3/VDAC1/COX5A/UQCRQ/COX7A1/NDUFA9/NDUFS1/SDHD/CYC1/ATP5F1A/NDUFA6/UQCRB/UBE2L3/CYCS/NDUFB2/NDUFA5/NDUFV2/COX7A2/NDUFB1/COX6A1/COX7B/UQCRC1/NDUFS3/UQCR10/NDUFA4/UQCR11/ATP5MC1/NDUFB3/COX8A/NDUFC1/NDUFS6/NDU…
KEGG_PYRUVATE_METABOLISM	KEGG_PYRUVATE_METABOLISM	36	-0.749329	-3.90476	1e-10	2.95e-09	1.80702e-09	1481	tags=67%, list=10%, signal=60%	PCK2/LDHA/ACAT1/ALDH2/ACACA/MDH1/PDHA1/HAGH/PCK1/DLAT/LDHD/ALDH7A1/ACYP2/PDHB/DLD/ME1/GRHPR/LDHC/HAGHL/MDH2/ACAT2/ACSS2/LDHB/GLO1
KEGG_VALINE_LEUCINE_AND_ISOLEUCINE_DEGRADATION	KEGG_VALINE_LEUCINE_AND_ISOLEUCINE_DEGRADATION	41	-0.624917	-3.39891	1e-10	2.95e-09	1.80702e-09	1577	tags=54%, list=10%, signal=48%	HMGCS1/MMUT/EHHADH/HSD17B10/ACAT1/OXCT1/ALDH2/ACADSB/HADH/PCCB/IVD/HIBCH/BCAT2/ALDH7A1/MCEE/ABAT/DLD/BCKDHB/ECHS1/ACADS/ACAT2/HIBADH
KEGG_BUTANOATE_METABOLISM	KEGG_BUTANOATE_METABOLISM	26	-0.737878	-3.54685	1.72383e-10	4.35882e-09	2.66999e-09	1468	tags=77%, list=10%, signal=70%	HMGCS1/EHHADH/ACSM1/ACAT1/OXCT1/AACS/ALDH5A1/ALDH2/L2HGDH/ACSM3/HADH/PDHA1/ALDH7A1/ABAT/PDHB/BDH2/ECHS1/ACADS/ACAT2/BDH1
KEGG_PROPANOATE_METABOLISM	KEGG_PROPANOATE_METABOLISM	29	-0.701637	-3.44755	2.80113e-10	6.19751e-09	3.79627e-09	1577	tags=62%, list=10%, signal=56%	MMUT/EHHADH/LDHA/ACAT1/ALDH2/ACACA/SUCLG1/PCCB/MLYCD/HIBCH/ALDH7A1/MCEE/ABAT/LDHC/ECHS1/ACAT2/ACSS2/LDHB
KEGG_PROTEASOME	KEGG_PROTEASOME	41	-0.544304	-2.96046	1.22654e-08	2.4122e-07	1.47759e-07	1944	tags=41%, list=13%, signal=36%	PSMD4/PSMB6/PSMA7/POMP/PSMA2/PSMB7/PSMA4/PSME3/PSMD1/SEM1/PSMA1/PSMC4/PSMA3/PSMD7/PSMB5/PSMA5/PSMD14
KEGG_FATTY_ACID_METABOLISM	KEGG_FATTY_ACID_METABOLISM	35	-0.539757	-2.89348	1.45037e-07	2.56716e-06	1.57251e-06	1543	tags=46%, list=10%, signal=41%	ADH5/EHHADH/ACAT1/ACADVL/ALDH2/ECI1/ACADSB/HADH/GCDH/ALDH7A1/ECHS1/ACSL5/ADH6/ACADS/ACAT2/CPT2
KEGG_CARDIAC_MUSCLE_CONTRACTION	KEGG_CARDIAC_MUSCLE_CONTRACTION	57	-0.427813	-2.50593	2.00245e-07	3.22213e-06	1.97371e-06	1004	tags=35%, list=7%, signal=33%	UQCRH/TNNI3/COX6B1/UQCRC2/COX5B/COX5A/UQCRQ/COX7A1/CYC1/UQCRB/COX7A2/COX6A1/COX7B/UQCRC1/UQCR10/UQCR11/COX8A/ATP1B3/UQCRFS1/COX7C
KEGG_GLUTATHIONE_METABOLISM	KEGG_GLUTATHIONE_METABOLISM	43	-0.481883	-2.64412	4.09559e-07	6.041e-06	3.7004e-06	837	tags=33%, list=6%, signal=31%	GSTT2/IDH2/GSTA2/IDH1/GSTT1/LAP3/GSTA4/GSTA1/GPX4/GPX1/GSS/PGD/G6PD/MGST1
KEGG_RIBOSOME	KEGG_RIBOSOME	84	0.489639	1.94676	6.0258e-07	8.20436e-06	5.02557e-06	6343	tags=81%, list=42%, signal=47%	RPL26L1/RPL10/RPL3/RPLP0/RPL15/RPL26/RPS8/RPL6/RPL9/RPS18/RPL5/RPS29/RPL32/RPL10A/RPL14/RPS4X/RPL29/RPS28/RPS16/RPL4/RPS12/RPS6/RPL23/RPL38/RPL8/RPL37/RPLP2/RPS2/RPL27A/RPL7A/RPLP1/RPL11/RPL36A/RPS3/RPS5/RPS24/RPL35A/RPS21/RPL13/RPS7/RPS11/RPL34/RPS15A/RPL18/RPS15/RPL39/RPS20/RPL17/RPS13/RPL22L1/RPL7/RPSA/FAU/RPL37A/RPL23A/RPS27/RPL30/RPL27/RPL36/RPL18A/RPS19/RPL13A/UBA52/RPS25/RPS26/RPL36AL/RPL2…
KEGG_SPLICEOSOME	KEGG_SPLICEOSOME	118	0.438593	1.80938	1.47344e-06	1.86284e-05	1.14108e-05	4157	tags=50%, list=28%, signal=37%	SF3A1/SF3B4/CHERP/CDC5L/HNRNPU/DDX42/DHX8/CRNKL1/PRPF38A/RBM22/EFTUD2/DHX38/SART1/RBMX/SF3B1/U2AF2/WBP11/XAB2/PRPF4/ACIN1/PRPF18/DHX16/SRSF7/DHX15/SNW1/PRPF6/TRA2A/SF3A2/HNRNPA1/CTNNBL1/PRPF3/HNRNPC/HNRNPM/RBM17/DDX23/SRSF4/DDX39B/EIF4A3/HNRNPK/PRPF40B/CDC40/SNRNP200/PRPF8/PRPF38B/SRSF6/PUF60/RBM25/USP39/TRA2B/SNRPB2/PPIE/SF3B2/PLRG1/SRSF1/SF3B3/SRSF5/SMNDC1/THOC2/SRSF10
KEGG_PENTOSE_PHOSPHATE_PATHWAY	KEGG_PENTOSE_PHOSPHATE_PATHWAY	23	-0.608308	-2.81296	1.97771e-06	2.3337e-05	1.4295e-05	1279	tags=48%, list=8%, signal=44%	FBP2/PRPS2/PGLS/TKT/PFKM/ALDOA/TALDO1/PGD/GPI/G6PD/ALDOC
KEGG_TIGHT_JUNCTION	KEGG_TIGHT_JUNCTION	105	0.437257	1.78135	1.54196e-05	0.000170579	0.000104488	5153	tags=57%, list=34%, signal=38%	AKT1/YBX3/EXOC3/GNAI3/PARD6B/PATJ/SRC/F11R/ACTG1/MPDZ/MYH9/LLGL1/CDK4/ACTN2/PRKCD/AFDN/CSNK2A2/PARD3/EXOC4/JAM3/MYL12A/TJAP1/NRAS/MAGI3/TJP2/CTNNA1/ACTN4/ACTB/AKT3/PRKCA/CGN/GNAI1/PRKCG/SYMPK/GNAI2/PRKCI/EPB41L3/EPB41L2/PPP2R2A/PPP2R1B/TJP1/VAPA/MYH3/CLDN1/RAB13/OCLN/CTNNB1/PPP2R2B/PARD6A/MAGI1/ASH1L/CLDN3/PPP2CB/MYH10/PTEN/KRAS/PRKCH/PPP2R1A/SPTAN1/RRAS
KEGG_PORPHYRIN_AND_CHLOROPHYLL_METABOLISM	KEGG_PORPHYRIN_AND_CHLOROPHYLL_METABOLISM	24	-0.526363	-2.46198	1.87379e-05	0.000195094	0.000119505	2663	tags=62%, list=18%, signal=52%	FECH/MMAB/COX15/BLVRB/ALAS2/COX10/GUSB/EPRS1/UROD/UGT1A6/UGT1A1/ALAS1/HCCS/HMBS/HMOX2
KEGG_RETINOL_METABOLISM	KEGG_RETINOL_METABOLISM	25	-0.525778	-2.50506	2.47058e-05	0.00023271	0.000142546	1803	tags=52%, list=12%, signal=46%	CYP3A5/CYP26B1/CYP2B6/LRAT/ADH5/DHRS4/UGT1A6/UGT1A1/RETSAT/DGAT2/ADH6/DHRS3/RDH8
KEGG_BIOSYNTHESIS_OF_UNSATURATED_FATTY_ACIDS	KEGG_BIOSYNTHESIS_OF_UNSATURATED_FATTY_ACIDS	20	-0.58168	-2.5192	2.49802e-05	0.00023271	0.000142546	707	tags=60%, list=5%, signal=57%	ACOX3/ACOT4/FADS2/FADS1/PECR/HACD2/ELOVL6/TECR/ELOVL5/ACOT2/HSD17B12/SCD
KEGG_PEROXISOME	KEGG_PEROXISOME	72	-0.338238	-1.99729	4.0358e-05	0.000357168	0.000218783	1965	tags=36%, list=13%, signal=32%	PEX11G/PEX7/PEX11B/PXMP4/ACOT8/PRDX5/AMACR/EHHADH/PEX2/DHRS4/PXMP2/ACOX2/IDH2/CRAT/PECR/SLC25A17/IDH1/MLYCD/MPV17L/ECH1/ABCD1/ACSL5/SOD2/SOD1/PRDX1/EPHX2
KEGG_NEUROTROPHIN_SIGNALING_PATHWAY	KEGG_NEUROTROPHIN_SIGNALING_PATHWAY	114	0.403398	1.65816	9.72264e-05	0.00081948	0.000501971	3587	tags=39%, list=24%, signal=30%	AKT1/YWHAQ/MAPKAPK2/TRAF6/RPS6KA5/IKBKB/PSEN1/PRDM4/PLCG1/ABL1/NFKBIA/SH2B1/MAPK7/PIK3CD/KIDINS220/NFKB1/RAP1A/MAP3K3/RPS6KA4/PRKCD/RAP1B/MAPK8/RELA/GAB1/TP53/IRAK3/NRAS/SHC4/SHC1/MAP2K7/NTRK3/AKT3/MAPK1/CRKL/MAP3K5/RPS6KA6/PIK3R3/BRAF/CAMK2A/RAC1/RAPGEF1/CSK/ZNF274/JUN/MAGED1
KEGG_BETA_ALANINE_METABOLISM	KEGG_BETA_ALANINE_METABOLISM	18	-0.574272	-2.40526	0.000116947	0.000940892	0.000576342	1468	tags=50%, list=10%, signal=45%	EHHADH/DPYS/ALDH2/AOC2/MLYCD/HIBCH/ALDH7A1/ABAT/ECHS1
KEGG_MAPK_SIGNALING_PATHWAY	KEGG_MAPK_SIGNALING_PATHWAY	228	0.347397	1.49168	0.000143972	0.00107363	0.000657649	6129	tags=52%, list=41%, signal=31%	AKT1/MAPKAPK2/SRF/TRAF6/MAPK8IP3/CACNB3/TAB1/MAPKAPK3/RPS6KA5/MKNK2/PPP3CC/IKBKB/FLNB/PPP5C/TAOK3/MYC/FGFR3/PPP3CB/MAPT/IL1R1/MAPK7/PDGFB/NFKB1/DUSP3/FLNA/RAP1A/RASGRP2/MAP3K3/RPS6KA4/STK3/NFKB2/IKBKG/RAP1B/MAPK8/RELA/TP53/CACNA1H/FGF2/RASGRP1/CACNA2D1/NRAS/MAP2K4/PAK2/TAOK2/MAP4K4/MAP2K7/DUSP16/AKT3/MAPK1/PRKCA/CRKL/MAP3K4/ELK1/MAP3K5/DUSP7/RPS6KA6/PRKCG/BRAF/MAP3K14/RAC1/PPM1B/JUN/MAP3K8/MAP3K6…
KEGG_DRUG_METABOLISM_CYTOCHROME_P450	KEGG_DRUG_METABOLISM_CYTOCHROME_P450	33	-0.423995	-2.20213	0.000146902	0.00107363	0.000657649	1086	tags=33%, list=7%, signal=31%	ADH5/UGT1A6/UGT1A1/GSTT2/GSTA2/GSTT1/FMO3/GSTA4/ADH6/GSTA1/MGST1
KEGG_MTOR_SIGNALING_PATHWAY	KEGG_MTOR_SIGNALING_PATHWAY	49	0.490228	1.81467	0.000152168	0.00107363	0.000657649	4162	tags=53%, list=28%, signal=39%	AKT1/EIF4B/STRADA/STK11/HIF1A/VEGFA/TSC2/PIK3CD/ULK1/IGF1/ULK2/PRKAA1/DDIT4/AKT3/MAPK1/RPS6KA6/CAB39/PIK3R3/BRAF/EIF4E2/RPS6/RICTOR/MAPK3/PIK3CA/TSC1/RPS6KB1
KEGG_FRUCTOSE_AND_MANNOSE_METABOLISM	KEGG_FRUCTOSE_AND_MANNOSE_METABOLISM	32	-0.430526	-2.19636	0.000158348	0.00107363	0.000657649	1283	tags=34%, list=8%, signal=32%	PMM2/FBP2/PFKFB2/MPI/GMDS/PFKFB1/PFKM/KHK/ALDOA/ALDOC/SORD
KEGG_STEROID_BIOSYNTHESIS	KEGG_STEROID_BIOSYNTHESIS	16	-0.597133	-2.42419	0.000163774	0.00107363	0.000657649	1461	tags=56%, list=10%, signal=51%	SQLE/DHCR24/FDFT1/LIPA/MSMO1/TM7SF2/LSS/NSDHL/EBP
KEGG_ADHERENS_JUNCTION	KEGG_ADHERENS_JUNCTION	72	0.44639	1.74748	0.000199304	0.00125989	0.000771742	6284	tags=71%, list=42%, signal=42%	TCF7L2/ERBB2/SRC/IGF1R/WASL/ACTG1/ACTN2/INSR/PTPRF/SMAD3/SMAD4/WASF2/AFDN/CSNK2A2/FER/PARD3/NECTIN3/PTPN1/CTNNA1/ACTN4/ACTB/MAPK1/CREBBP/TCF7/SMAD2/RAC1/LMO7/IQGAP1/SNAI1/CTNND1/MAPK3/WASF1/SSX2IP/TJP1/TGFBR2/VCL/MET/CTNNB1/EP300/PTPRM/NECTIN1/FGFR1/TCF7L1/PTPRJ/ACTN3/PTPRB/YES1/TGFBR1/MAP3K7/WASF3/LEF1
KEGG_ARACHIDONIC_ACID_METABOLISM	KEGG_ARACHIDONIC_ACID_METABOLISM	35	-0.390579	-2.09378	0.000335078	0.00204513	0.00125274	1951	tags=34%, list=13%, signal=30%	ALOX15/HPGDS/CYP4F2/LTC4S/CBR1/PLA2G4A/PLA2G12A/PTGES2/GPX4/GPX1/PLA2G5/EPHX2
KEGG_NOTCH_SIGNALING_PATHWAY	KEGG_NOTCH_SIGNALING_PATHWAY	45	0.496224	1.81195	0.000374166	0.00220758	0.00135225	5023	tags=64%, list=33%, signal=43%	DVL2/PSEN1/RFNG/CTBP2/DLL1/LFNG/JAG2/HDAC1/SNW1/NUMBL/DTX3/HDAC2/JAG1/NOTCH4/NUMB/NCOR2/MAML1/CREBBP/NCSTN/APH1A/CTBP1/DTX2/NOTCH1/DVL1/DTX3L/ADAM17/DTX4/KAT2A/EP300
KEGG_METABOLISM_OF_XENOBIOTICS_BY_CYTOCHROME_P450	KEGG_METABOLISM_OF_XENOBIOTICS_BY_CYTOCHROME_P450	33	-0.404172	-2.09918	0.000445948	0.00254622	0.00155968	1086	tags=30%, list=7%, signal=28%	ADH5/UGT1A6/UGT1A1/GSTT2/GSTA2/GSTT1/GSTA4/ADH6/GSTA1/MGST1
KEGG_CIRCADIAN_RHYTHM_MAMMAL	KEGG_CIRCADIAN_RHYTHM_MAMMAL	12	0.698824	1.90731	0.000493059	0.00272723	0.00167056	737	tags=42%, list=5%, signal=40%	CSNK1D/CSNK1E/CRY2/PER2/PER1
KEGG_TRYPTOPHAN_METABOLISM	KEGG_TRYPTOPHAN_METABOLISM	32	-0.394129	-2.01067	0.00065997	0.00353984	0.00216832	1718	tags=44%, list=11%, signal=39%	IDO1/EHHADH/ACAT1/WARS1/ALDH2/OGDH/DDC/HADH/GCDH/KYNU/AADAT/ALDH7A1/ECHS1/ACAT2
KEGG_GLYOXYLATE_AND_DICARBOXYLATE_METABOLISM	KEGG_GLYOXYLATE_AND_DICARBOXYLATE_METABOLISM	14	-0.573218	-2.16929	0.00102261	0.00532359	0.00326096	1383	tags=57%, list=9%, signal=52%	MTHFD1L/MDH1/CS/ACO2/GRHPR/MDH2/MTHFD1/PGP
KEGG_TGF_BETA_SIGNALING_PATHWAY	KEGG_TGF_BETA_SIGNALING_PATHWAY	75	0.416912	1.63852	0.00117039	0.00576029	0.00352846	6330	tags=65%, list=42%, signal=38%	ACVR2B/MYC/ACVR1/BMP6/SMAD6/CUL1/ACVRL1/SP1/BMPR2/SMAD3/SMAD4/AMHR2/CHRD/SMURF2/MAPK1/CREBBP/SMAD7/THBS1/FST/SMAD2/INHBB/LTBP1/MAPK3/ZFYVE16/SMAD5/TFDP1/RPS6KB1/PPP2R1B/RBL2/TGFBR2/SMURF1/BMPR1B/TGFB3/RPS6KB2/SMAD1/PPP2CB/EP300/PPP2R1A/ACVR1C/SMAD9/ID3/PPP2CA/ROCK2/TGFBR1/ROCK1/BMP2/AMH/ID1/THBS4
KEGG_ERBB_SIGNALING_PATHWAY	KEGG_ERBB_SIGNALING_PATHWAY	78	0.402087	1.58505	0.00117158	0.00576029	0.00352846	4959	tags=50%, list=33%, signal=34%	AKT1/ERBB2/NCK1/PAK4/SRC/PLCG1/MYC/ABL1/NCK2/PIK3CD/MAPK8/GAB1/NRAS/MAP2K4/PAK2/SHC4/SHC1/MAP2K7/HBEGF/PTK2/AKT3/MAPK1/PRKCA/CRKL/ELK1/PRKCG/PIK3R3/BRAF/CAMK2A/JUN/CDKN1B/MAPK3/PIK3CA/RPS6KB1/MAPK9/CAMK2D/CAMK2G/RPS6KB2/KRAS
KEGG_PANCREATIC_CANCER	KEGG_PANCREATIC_CANCER	67	0.416455	1.61552	0.0013108	0.00627058	0.00384103	4421	tags=46%, list=29%, signal=33%	AKT1/ERBB2/RALA/IKBKB/VEGFA/CASP9/BCL2L1/CDK4/PIK3CD/NFKB1/SMAD3/SMAD4/IKBKG/JAK1/MAPK8/RELA/TP53/AKT3/MAPK1/RB1/PIK3R3/BRAF/SMAD2/RAC1/RALBP1/RALB/MAPK3/PIK3CA/ARHGEF6/MAPK9/TGFBR2
KEGG_LEUKOCYTE_TRANSENDOTHELIAL_MIGRATION	KEGG_LEUKOCYTE_TRANSENDOTHELIAL_MIGRATION	97	0.388866	1.57488	0.00137498	0.00640452	0.00392308	4508	tags=43%, list=30%, signal=31%	RAPGEF3/GNAI3/EZR/BCAR1/F11R/PLCG1/ACTG1/PIK3CD/MSN/ACTN2/RAP1A/PXN/RAP1B/AFDN/PECAM1/JAM3/MYL12A/ITGB1/ICAM1/CTNNA1/ACTN4/ACTB/PTK2/PRKCA/CXCL12/GNAI1/PRKCG/ARHGAP35/VASP/VAV2/PIK3R3/RAC1/CDH5/GNAI2/CTNND1/ESAM/PIK3CA/CLDN1/VCL/CD99/OCLN/CTNNB1
KEGG_CHRONIC_MYELOID_LEUKEMIA	KEGG_CHRONIC_MYELOID_LEUKEMIA	72	0.414011	1.62072	0.00167429	0.00759871	0.00465458	3779	tags=43%, list=25%, signal=32%	AKT1/GAB2/IKBKB/CTBP2/MYC/ABL1/NFKBIA/BCL2L1/CDK4/PIK3CD/NFKB1/SMAD3/SMAD4/HDAC1/IKBKG/RELA/TP53/NRAS/HDAC2/SHC4/SHC1/AKT3/MAPK1/CRKL/BCR/RB1/PIK3R3/BRAF/CTBP1/CDKN1B/MAPK3
KEGG_WNT_SIGNALING_PATHWAY	KEGG_WNT_SIGNALING_PATHWAY	133	0.361569	1.51137	0.00181865	0.00804754	0.00492951	7232	tags=62%, list=48%, signal=33%	TCF7L2/DVL2/CSNK1E/PPP2R5D/PPP3CC/PSEN1/CTBP2/BTRC/MYC/SENP2/PPP3CB/CUL1/PLCB4/AXIN1/CCND3/SMAD3/FZD7/SMAD4/DKK1/CSNK2A2/CCND2/SOX17/MAPK8/TP53/SFRP1/PPP2R5C/NFATC1/LRP5/CREBBP/PRKCA/AXIN2/TCF7/TBL1X/PRKCG/CSNK1A1/SMAD2/CTBP1/CAMK2A/RAC1/TBL1XR1/CHD8/JUN/DVL1/WNT9A/SIAH1/PPP2R1B/DAAM2/PPP2R5B/MAPK9/CTNNB1/FRAT2/CAMK2D/CAMK2G/WNT6/PPP2CB/EP300/PPP3R1/PPP2R1A/FZD5/NFATC2/NFATC4/CTNNBIP1/PRICKLE1/FZ…
KEGG_ENDOCYTOSIS	KEGG_ENDOCYTOSIS	165	0.34586	1.46202	0.00190733	0.00823408	0.00504377	6508	tags=55%, list=43%, signal=31%	AP2B1/SH3GLB1/TRAF6/GRK6/DNAJC6/RAB11FIP3/HGS/NEDD4/PARD6B/SRC/AP2M1/IGF1R/RAB11B/FGFR3/AP2A2/VPS37C/GRK2/LDLRAP1/VTA1/ARFGAP3/EPN2/AGAP1/GIT1/STAMBP/PIP5K1A/EHD2/STAM2/PIP5K1C/VPS37B/PARD3/GRK5/EHD4/ARAP1/SMURF2/ARF6/ARFGAP2/VPS36/RAB11FIP2/ACAP3/IQSEC2/AGAP2/SMAP1/ADRB2/SH3GLB2/PRKCI/VPS4B/NEDD4L/ACAP2/ARAP3/EPS15/PLD2/EHD3/PDCD6IP/STAM/F2R/CHMP5/GRK3/MET/RABEP1/SMURF1/RAB22A/VPS4A/CHMP4A/ASAP1…
KEGG_TYPE_I_DIABETES_MELLITUS	KEGG_TYPE_I_DIABETES_MELLITUS	16	-0.499238	-2.02676	0.00197292	0.00831444	0.00509299	7576	tags=100%, list=50%, signal=50%	PTPRN2/GZMB/IL1A/CD28/LTA/PRF1/ICA1/FASLG/IL12A/HSPD1/TNF/CD86/FAS/IL1B/CPE
KEGG_FOCAL_ADHESION	KEGG_FOCAL_ADHESION	181	0.337142	1.43218	0.00209041	0.00860472	0.0052708	6831	tags=57%, list=45%, signal=32%	AKT1/LAMB1/ERBB2/VWF/FLNB/PAK4/SRC/BCAR1/IGF1R/VEGFA/ITGA3/ACTG1/COL11A2/ZYX/ILK/PDGFB/PIK3CD/ACTN2/CCND3/FLNA/RAP1A/PPP1CA/PXN/RAP1B/IGF1/PDGFC/PIP5K1C/CCND2/MAPK8/MYL12A/ITGB1/ITGA2B/PARVB/PAK2/PARVA/SHC4/ITGA10/PPP1CB/SHC1/DIAPH1/ACTN4/ACTB/DOCK1/PTK2/AKT3/MAPK1/PRKCA/CRKL/ELK1/ITGB4/PRKCG/ARHGAP35/THBS1/VASP/VAV2/PIK3R3/BRAF/RAC1/LAMB2/RELN/RAPGEF1/JUN/MAPK3/MYLK2/PIK3CA/PPP1R12A/COL6A2/ITGA9…
KEGG_COLORECTAL_CANCER	KEGG_COLORECTAL_CANCER	61	0.414492	1.57692	0.00308946	0.0124281	0.00761279	4959	tags=51%, list=33%, signal=34%	AKT1/TCF7L2/MSH6/MYC/CASP9/AXIN1/PIK3CD/MLH1/SMAD3/SMAD4/MAPK8/TP53/APPL1/AKT3/MAPK1/AXIN2/TCF7/PIK3R3/BRAF/SMAD2/RAC1/JUN/MAPK3/MSH2/PIK3CA/BCL2/MAPK9/TGFBR2/CTNNB1/TGFB3/KRAS
KEGG_PHENYLALANINE_METABOLISM	KEGG_PHENYLALANINE_METABOLISM	14	-0.523009	-1.97928	0.00322482	0.0126843	0.00776973	1244	tags=50%, list=8%, signal=46%	MIF/DDC/HPD/PRDX6/AOC2/GOT1/GOT2
KEGG_PROSTATE_CANCER	KEGG_PROSTATE_CANCER	83	0.377553	1.50064	0.00329662	0.0126848	0.00777006	6423	tags=58%, list=43%, signal=33%	AKT1/TCF7L2/ERBB2/IKBKB/IGF1R/CASP9/NFKBIA/PDGFB/PIK3CD/NFKB1/IKBKG/IGF1/PDGFC/RELA/TP53/NRAS/CDK2/AKT3/MAPK1/CREBBP/RB1/TCF7/HSP90AB1/CREB1/PIK3R3/CREB3L4/BRAF/CDKN1B/MAPK3/PIK3CA/BCL2/CTNNB1/CCNE2/CREB3L2/PTEN/KRAS/CREB5/EP300/SOS2/FOXO1/ATF4/FGFR1/TCF7L1/CCND1/CDKN1A/HRAS/LEF1/PDGFRB
KEGG_TYROSINE_METABOLISM	KEGG_TYROSINE_METABOLISM	29	-0.381327	-1.87368	0.00338353	0.0127422	0.00780523	1789	tags=45%, list=12%, signal=40%	MAOB/TRMT11/TH/ADH5/MIF/TYRP1/DDC/HPD/AOC2/GOT1/ADH6/GOT2/BUD23
KEGG_REGULATION_OF_AUTOPHAGY	KEGG_REGULATION_OF_AUTOPHAGY	18	0.565146	1.706	0.00361688	0.0133373	0.00816972	3586	tags=61%, list=24%, signal=47%	GABARAP/ULK1/ULK2/ATG3/PRKAA1/ATG4D/ATG4B/PIK3C3/PIK3R4/GABARAPL1/ATG12
KEGG_TOLL_LIKE_RECEPTOR_SIGNALING_PATHWAY	KEGG_TOLL_LIKE_RECEPTOR_SIGNALING_PATHWAY	82	0.370642	1.4714	0.00572295	0.0206727	0.012663	4420	tags=39%, list=29%, signal=28%	AKT1/TRAF6/TAB1/IKBKB/TOLLIP/MYD88/TICAM1/NFKBIA/PIK3CD/NFKB1/RIPK1/IKBKG/MAPK8/RELA/MAP2K4/MAP2K7/AKT3/MAPK1/TICAM2/IFNAR2/PIK3R3/RAC1/TIRAP/JUN/IRF3/MAP3K8/MAPK3/IFNAR1/TAB2/PIK3CA/CASP8/MAPK9
KEGG_ENDOMETRIAL_CANCER	KEGG_ENDOMETRIAL_CANCER	50	0.420251	1.56042	0.00684781	0.0242412	0.0148489	6284	tags=60%, list=42%, signal=35%	AKT1/TCF7L2/ERBB2/MYC/CASP9/AXIN1/ILK/PIK3CD/MLH1/TP53/NRAS/CTNNA1/AKT3/MAPK1/ELK1/AXIN2/TCF7/PIK3R3/BRAF/MAPK3/PIK3CA/CTNNB1/PTEN/KRAS/SOS2/TCF7L1/CCND1/HRAS/FOXO3/LEF1
KEGG_PATHWAYS_IN_CANCER	KEGG_PATHWAYS_IN_CANCER	289	0.299696	1.30061	0.00784661	0.0272324	0.0166811	5047	tags=40%, list=33%, signal=27%	AKT1/LAMB1/TCF7L2/ERBB2/MSH6/TRAF6/DVL2/RALA/IKBKB/JUP/ARNT2/CTBP2/DAPK3/PLCG1/IGF1R/HIF1A/VEGFA/MYC/ITGA3/FGFR3/STK36/ABL1/CASP9/RUNX1T1/NFKBIA/AXIN1/BCL2L1/CDK4/PIAS1/PDGFB/PIK3CD/NFKB1/SMO/MLH1/EGLN2/SMAD3/FZD7/TFG/SMAD4/HDAC1/NFKB2/IKBKG/PIAS4/TRAF5/IGF1/JAK1/DAPK1/MAPK8/RELA/NCOA4/TP53/APPL1/ITGB1/FGF2/ITGA2B/GLI3/CUL2/NRAS/HDAC2/CDK2/CTNNA1/GLI2/PTK2/AKT3/MAPK1/CREBBP/PRKCA/CRKL/BCR/RB1/PAX…
KEGG_UBIQUITIN_MEDIATED_PROTEOLYSIS	KEGG_UBIQUITIN_MEDIATED_PROTEOLYSIS	129	0.337334	1.40339	0.00892847	0.0303912	0.018616	6482	tags=56%, list=43%, signal=32%	MGRN1/FBXW8/TRAF6/PPIL2/UBE2O/UBE3B/UBA6/NEDD4/UBE2Z/UBE2I/UBE2Q1/ANAPC1/WWP2/KLHL13/BTRC/CUL7/UBE4B/FZR1/CUL1/PIAS1/FBXO4/UBE2R2/UBE2E1/RHOBTB2/PIAS4/UBE2D3/KEAP1/FBXW7/TRIP12/CUL2/SOCS1/SOCS3/BRCA1/UBOX5/UBE4A/SMURF2/ANAPC4/UBE3A/DET1/HERC4/UBR5/DDB1/SYVN1/CUL3/ANAPC10/NEDD4L/SIAH1/UBE2J1/HUWE1/ANAPC5/TRIM37/UBE2B/SMURF1/ITCH/CUL4A/XIAP/TRIM32/HERC3/MID1/UBE2W/UBE2H/UBA2/BIRC6/UBE2G2/COP1/UBE2D…
KEGG_THYROID_CANCER	KEGG_THYROID_CANCER	27	0.489241	1.6258	0.00932988	0.0311583	0.019086	6284	tags=81%, list=42%, signal=48%	TCF7L2/MYC/TFG/NCOA4/TP53/NRAS/MAPK1/PAX8/TCF7/CCDC6/BRAF/TPM3/MAPK3/PPARG/CTNNB1/KRAS/RXRB/TCF7L1/CCND1/HRAS/RXRA/LEF1
KEGG_TERPENOID_BACKBONE_BIOSYNTHESIS	KEGG_TERPENOID_BACKBONE_BIOSYNTHESIS	13	-0.489835	-1.78685	0.00958825	0.0314281	0.0192513	1859	tags=46%, list=12%, signal=41%	HMGCS1/ACAT1/FDPS/MVD/ACAT2/IDI1
KEGG_ARGININE_AND_PROLINE_METABOLISM	KEGG_ARGININE_AND_PROLINE_METABOLISM	47	-0.289936	-1.64442	0.00984613	0.0316866	0.0194096	1810	tags=30%, list=12%, signal=26%	GLUD1/NOS1/OAT/CKMT2/ALDH2/AGMAT/GAMT/LAP3/ALDH7A1/ALDH18A1/GOT1/ALDH4A1/GOT2/CKB
KEGG_CELL_ADHESION_MOLECULES_CAMS	KEGG_CELL_ADHESION_MOLECULES_CAMS	93	0.364783	1.47132	0.0103831	0.0328181	0.0201026	6009	tags=49%, list=40%, signal=30%	SDC4/F11R/CDH3/ICOSLG/PTPRF/PECAM1/GLG1/JAM3/VCAN/ITGB1/NECTIN3/NEGR1/MPZL1/ICAM1/NLGN3/SDC3/CADM3/CD58/CADM1/PVR/ALCAM/CDH5/L1CAM/NCAM2/ESAM/ITGA9/NFASC/CD6/CLDN1/CD99/OCLN/NEO1/MPZ/CLDN3/PTPRC/NRXN1/PTPRM/ICAM3/NECTIN1/NCAM1/CNTNAP1/CD276/SDC1/SELP/CDH2/CDH4
KEGG_NON_HOMOLOGOUS_END_JOINING	KEGG_NON_HOMOLOGOUS_END_JOINING	12	0.583344	1.59213	0.0130997	0.040678	0.0249173	5688	tags=83%, list=38%, signal=52%	XRCC4/POLL/NHEJ1/XRCC5/XRCC6/DCLRE1C/RAD50/MRE11/POLM/LIG4
KEGG_AXON_GUIDANCE	KEGG_AXON_GUIDANCE	123	0.341491	1.41655	0.015548	0.0474482	0.0290643	6135	tags=51%, list=41%, signal=31%	ROBO2/GNAI3/NCK1/PPP3CC/RGS3/PAK4/EPHB4/SEMA4G/EFNB1/UNC5B/PPP3CB/ABL1/SEMA4F/NCK2/SRGAP2/PLXNB3/PLXNB1/ITGB1/SEMA6B/ABLIM2/NRAS/PAK2/NFATC1/ABLIM3/PTK2/MAPK1/DPYSL2/CXCL12/NTN4/PLXNA2/FES/GNAI1/EPHA2/SEMA4D/SEMA4B/RAC1/EPHB6/L1CAM/GNAI2/SEMA3D/MAPK3/RASA1/SEMA5A/SEMA6D/SEMA7A/EFNA1/MET/NRP1/EPHB1/KRAS/PPP3R1/NFATC2/SEMA3G/NFATC4/EFNB3/CFL2/SEMA6A/EFNB2/PLXNB2/LIMK2/ROCK2/HRAS/ROCK1
KEGG_SMALL_CELL_LUNG_CANCER	KEGG_SMALL_CELL_LUNG_CANCER	80	0.360509	1.42367	0.0176068	0.0523125	0.032044	3417	tags=35%, list=23%, signal=27%	AKT1/LAMB1/TRAF6/IKBKB/MYC/ITGA3/CASP9/NFKBIA/BCL2L1/CDK4/PIAS1/PIK3CD/NFKB1/IKBKG/PIAS4/TRAF5/RELA/TP53/ITGB1/ITGA2B/CDK2/PTK2/AKT3/RB1/APAF1/PIK3R3/CKS1B/LAMB2
KEGG_STEROID_HORMONE_BIOSYNTHESIS	KEGG_STEROID_HORMONE_BIOSYNTHESIS	22	-0.366608	-1.63903	0.0177331	0.0523125	0.032044	1781	tags=36%, list=12%, signal=32%	HSD17B6/HSD17B8/UGT1A6/UGT1A1/CYP11B1/STS/HSD17B12/SRD5A1
KEGG_CELL_CYCLE	KEGG_CELL_CYCLE	118	0.331151	1.36613	0.0207218	0.0601272	0.0368308	6042	tags=47%, list=40%, signal=28%	YWHAQ/WEE1/STAG2/ANAPC1/MYC/FZR1/ABL1/MCM7/CUL1/CDK4/CCND3/SMAD3/PKMYT1/SMAD4/HDAC1/ATR/STAG1/CCND2/BUB3/TP53/ORC4/HDAC2/CDK2/MAD1L1/CREBBP/RB1/ANAPC4/MCM4/SMAD2/RAD21/ANAPC10/GADD45A/CDKN1B/CDC7/SMC3/MCM3/TFDP1/CDC14A/RBL2/ANAPC5/YWHAZ/MCM2/TGFB3/CCNE2/ORC2/CDC45/EP300/GADD45B/CCNB3/ORC3/DBF4/PCNA/CCND1/CCNH/CDKN1A
KEGG_JAK_STAT_SIGNALING_PATHWAY	KEGG_JAK_STAT_SIGNALING_PATHWAY	107	0.340845	1.39126	0.0214563	0.0612544	0.0375213	6482	tags=53%, list=43%, signal=31%	AKT1/STAT6/IL20RA/IFNGR2/CLCF1/IL6R/SPRY2/SOCS2/IL10RB/MYC/TYK2/CNTFR/BCL2L1/PIAS1/PIK3CD/MPL/CCND3/SPRY1/PIAS4/JAK1/STAM2/CCND2/PIM1/GHR/STAT4/SOCS1/SOCS3/JAK3/AKT3/CREBBP/SOCS5/SPRY4/SPRED2/IFNAR2/PIK3R3/IFNGR1/IFNAR1/SPRED1/PIK3CA/STAM/JAK2/LEPR/IL4R/EP300/EPOR/TPO/SOS2/STAT3/IL7R/CCND1/CTF1/PIAS2/CISH/SOCS7/CBLB/LIFR/CBLC
KEGG_ALLOGRAFT_REJECTION	KEGG_ALLOGRAFT_REJECTION	11	-0.499073	-1.72036	0.0248774	0.0698937	0.0428133	7576	tags=91%, list=50%, signal=45%	GZMB/CD28/PRF1/FASLG/IL12A/IL10/TNF/CD86/FAS/CD40
KEGG_HISTIDINE_METABOLISM	KEGG_HISTIDINE_METABOLISM	24	-0.314918	-1.47298	0.0273667	0.075686	0.0463613	1041	tags=21%, list=7%, signal=19%	ALDH2/DDC/HDC/ALDH7A1/BUD23
KEGG_EPITHELIAL_CELL_SIGNALING_IN_HELICOBACTER_PYLORI_INFECTION	KEGG_EPITHELIAL_CELL_SIGNALING_IN_HELICOBACTER_PYLORI_INFECTION	61	0.374744	1.4257	0.0300518	0.0818334	0.0501269	4425	tags=43%, list=29%, signal=30%	IKBKB/SRC/ATP6V1B2/F11R/PLCG1/ATP6V1C1/NFKBIA/NFKB1/GIT1/IKBKG/MAPK8/RELA/JAM3/MAP2K4/HBEGF/MAP3K14/RAC1/TCIRG1/CSK/JUN/ATP6AP1/LYN/ADAM17/TJP1/MAPK9/MET
KEGG_FC_GAMMA_R_MEDIATED_PHAGOCYTOSIS	KEGG_FC_GAMMA_R_MEDIATED_PHAGOCYTOSIS	93	0.347697	1.4024	0.0321468	0.0852909	0.0522448	6508	tags=49%, list=43%, signal=28%	AKT1/GAB2/PLCG1/WASL/MARCKSL1/GSN/PIK3CD/PIP5K1A/ARPC1A/PRKCD/WASF2/PIP5K1C/AKT3/MAPK1/PRKCA/CRKL/ARF6/PRKCG/VASP/VAV2/PIK3R3/RAC1/MAPK3/WASF1/SPHK1/PLD2/PIK3CA/RPS6KB1/LYN/ARPC1B/ASAP1/RPS6KB2/PTPRC/PLPP1/ASAP2/PLA2G4B/CFL2/PLPP3/LIMK2/CRK/PRKCE/PLPP2/WASF3/PIP5K1B/PIP4K2B/PLD1
KEGG_GLYCINE_SERINE_AND_THREONINE_METABOLISM	KEGG_GLYCINE_SERINE_AND_THREONINE_METABOLISM	26	-0.324032	-1.55757	0.0325406	0.0852909	0.0522448	2770	tags=54%, list=18%, signal=44%	SDS/GLYCTK/SARDH/MAOB/SHMT2/PSAT1/PIPOX/ALAS2/PHGDH/ALAS1/AOC2/GCAT/GAMT/DLD
KEGG_PPAR_SIGNALING_PATHWAY	KEGG_PPAR_SIGNALING_PATHWAY	58	-0.247213	-1.46912	0.0327671	0.0852909	0.0522448	1481	tags=22%, list=10%, signal=20%	PCK2/EHHADH/AQP7/LPL/ACOX2/UBC/PCK1/ME1/ACSL5/GK/SCD/CPT2/DBI
KEGG_PANTOTHENATE_AND_COA_BIOSYNTHESIS	KEGG_PANTOTHENATE_AND_COA_BIOSYNTHESIS	15	-0.389618	-1.53518	0.0352477	0.090418	0.0553854	1700	tags=40%, list=11%, signal=36%	PPCDC/PANK3/COASY/DPYS/PANK1/BCAT2
KEGG_GLIOMA	KEGG_GLIOMA	59	0.373204	1.42009	0.035824	0.0905834	0.0554867	6769	tags=56%, list=45%, signal=31%	AKT1/PLCG1/IGF1R/CDK4/PDGFB/PIK3CD/IGF1/TP53/NRAS/SHC4/SHC1/AKT3/MAPK1/PRKCA/RB1/PRKCG/PIK3R3/BRAF/CAMK2A/MAPK3/PIK3CA/CAMK2D/CAMK2G/PTEN/KRAS/SOS2/CCND1/CDKN1A/HRAS/PDGFRB/EGFR/SHC2/MDM2
KEGG_RENAL_CELL_CARCINOMA	KEGG_RENAL_CELL_CARCINOMA	69	0.360176	1.4028	0.0366599	0.0910127	0.0557497	5023	tags=46%, list=33%, signal=31%	AKT1/ARNT2/PAK4/HIF1A/VEGFA/FLCN/PDGFB/PIK3CD/EGLN2/RAP1A/RAP1B/GAB1/CUL2/NRAS/PAK2/AKT3/MAPK1/CREBBP/CRKL/ARNT/PIK3R3/BRAF/RAC1/RAPGEF1/JUN/MAPK3/PIK3CA/ETS1/MET/TGFB3/KRAS/EP300
KEGG_LINOLEIC_ACID_METABOLISM	KEGG_LINOLEIC_ACID_METABOLISM	11	-0.481049	-1.65823	0.0370221	0.0910127	0.0557497	1951	tags=45%, list=13%, signal=40%	CYP3A5/ALOX15/PLA2G4A/PLA2G12A/PLA2G5
KEGG_ACUTE_MYELOID_LEUKEMIA	KEGG_ACUTE_MYELOID_LEUKEMIA	56	0.369516	1.39144	0.0433884	0.105202	0.0644414	6284	tags=54%, list=42%, signal=31%	AKT1/TCF7L2/IKBKB/JUP/MYC/RUNX1T1/PIK3CD/NFKB1/IKBKG/RELA/PIM1/NRAS/AKT3/MAPK1/TCF7/PIK3R3/BRAF/MAPK3/PIK3CA/RPS6KB1/RPS6KB2/KRAS/SOS2/STAT3/KIT/TCF7L1/CCND1/PIM2/HRAS/LEF1
KEGG_T_CELL_RECEPTOR_SIGNALING_PATHWAY	KEGG_T_CELL_RECEPTOR_SIGNALING_PATHWAY	100	0.327344	1.32723	0.0456389	0.109163	0.0668679	8669	tags=69%, list=57%, signal=30%	AKT1/CARD11/NCK1/PPP3CC/IKBKB/MALT1/PAK4/PLCG1/PPP3CB/NFKBIA/CDK4/NCK2/PIK3CD/NFKB1/IKBKG/RELA/RASGRP1/NRAS/PAK2/NFATC1/MAP2K7/AKT3/MAPK1/VAV2/PIK3R3/MAP3K14/JUN/MAP3K8/MAPK3/PIK3CA/ZAP70/MAPK9/PTPRC/KRAS/PPP3R1/NFATC2/NFATC4/SOS2/BCL10/MAPK11/MAP3K7/MAPK12/HRAS/CBLB/CBLC/DLG1/NFATC3/PAK3/TEC/CD8A/PPP3CA/CD3G/ITK/FYN/RHOA/PDPK1/NFAT5/SOS1/CHP2/NFKBIE/PRKCQ/CD247/CHP1/CBL/CD3E/CD8B/CD3D/NFKBIB/PIK…
KEGG_GRAFT_VERSUS_HOST_DISEASE	KEGG_GRAFT_VERSUS_HOST_DISEASE	14	-0.36855	-1.39475	0.0587124	0.138561	0.0848754	9548	tags=93%, list=63%, signal=34%	KIR3DL2/CD80/KLRC1/GZMB/IL1A/CD28/PRF1/KLRD1/FASLG/TNF/CD86/FAS/IL1B
KEGG_APOPTOSIS	KEGG_APOPTOSIS	78	0.336114	1.32497	0.0610376	0.140872	0.0862912	5274	tags=44%, list=35%, signal=29%	AKT1/CAPN1/PPP3CC/IKBKB/PRKAR1A/MYD88/PPP3CB/CASP9/NFKBIA/IL1R1/BCL2L1/PIK3CD/NFKB1/RIPK1/IKBKG/RELA/TP53/IRAK3/CFLAR/CASP7/AKT3/APAF1/CASP6/PIK3R3/MAP3K14/EXOG/PIK3CA/BCL2/CASP8/TRAF2/BID/PPP3R1/CAPN2/XIAP
KEGG_BLADDER_CANCER	KEGG_BLADDER_CANCER	38	0.392785	1.39086	0.0613108	0.140872	0.0862912	3779	tags=39%, list=25%, signal=30%	ERBB2/RPS6KA5/DAPK3/VEGFA/MYC/FGFR3/CDK4/DAPK1/TP53/NRAS/MAPK1/RB1/THBS1/BRAF/MAPK3
KEGG_ALPHA_LINOLENIC_ACID_METABOLISM	KEGG_ALPHA_LINOLENIC_ACID_METABOLISM	10	-0.480911	-1.5843	0.0620794	0.140872	0.0862912	2468	tags=50%, list=16%, signal=42%	ACOX3/FADS2/PLA2G4A/PLA2G12A/PLA2G5
KEGG_GLYCOSAMINOGLYCAN_BIOSYNTHESIS_HEPARAN_SULFATE	KEGG_GLYCOSAMINOGLYCAN_BIOSYNTHESIS_HEPARAN_SULFATE	22	0.452312	1.4325	0.0644796	0.144467	0.088493	1815	tags=23%, list=12%, signal=20%	EXT2/B3GAT1/NDST2/B3GALT6/GLCE
KEGG_GLYCOSPHINGOLIPID_BIOSYNTHESIS_LACTO_AND_NEOLACTO_SERIES	KEGG_GLYCOSPHINGOLIPID_BIOSYNTHESIS_LACTO_AND_NEOLACTO_SERIES	18	0.47313	1.42823	0.0654971	0.144912	0.0887658	4605	tags=56%, list=30%, signal=39%	B4GALT2/B3GNT2/B4GALT1/ST3GAL4/ST3GAL3/FUT1/B3GNT3/GCNT2/B3GNT5/B4GALT3
KEGG_PHOSPHATIDYLINOSITOL_SIGNALING_SYSTEM	KEGG_PHOSPHATIDYLINOSITOL_SIGNALING_SYSTEM	69	0.339379	1.3218	0.0692464	0.151316	0.0926885	4953	tags=43%, list=33%, signal=29%	PLCD1/INPPL1/PIP4K2C/DGKZ/PLCG1/IMPA2/PLCB4/OCRL/PIK3CD/PIP5K1A/PI4KB/DGKQ/PLCE1/PIP5K1C/INPP5A/DGKD/PRKCA/PIK3C3/PRKCG/INPP5E/PIK3R3/ITPR3/PIK3C2G/INPP4A/PIK3CA/CDS2/DGKA/INPP1/PIP4K2A/PTEN
KEGG_INSULIN_SIGNALING_PATHWAY	KEGG_INSULIN_SIGNALING_PATHWAY	124	0.304478	1.26403	0.0712136	0.153717	0.0941592	4162	tags=34%, list=28%, signal=25%	AKT1/PHKA2/MKNK2/IKBKB/EXOC7/FBP1/SOCS2/PRKAR1A/TSC2/LIPE/PIK3CD/INSR/PYGL/PTPRF/PPP1CA/MAPK8/PRKAB1/PDE3A/PRKAA1/PTPN1/NRAS/SOCS1/SHC4/FLOT1/SOCS3/PPP1CB/SHC1/AKT3/MAPK1/CRKL/TRIP10/ELK1/PIK3R3/BRAF/EIF4E2/RPS6/RAPGEF1/MAPK3/PRKCI/PIK3CA/TSC1/RPS6KB1
KEGG_REGULATION_OF_ACTIN_CYTOSKELETON	KEGG_REGULATION_OF_ACTIN_CYTOSKELETON	185	0.286321	1.21854	0.0769231	0.161818	0.0991215	7058	tags=53%, list=47%, signal=29%	EZR/PIP4K2C/PAK4/BCAR1/WASL/ITGA3/ACTG1/FGFR3/MYH9/GSN/SSH3/PDGFB/PIK3CD/MSN/ACTN2/GIT1/PIP5K1A/ARPC1A/PPP1CA/PXN/WASF2/PDGFC/PIP5K1C/ARHGEF4/ARHGEF7/MYL12A/ITGB1/FGF2/ITGA2B/NRAS/PAK2/ITGA10/PPP1CB/DIAPH1/ACTN4/ACTB/DOCK1/TIAM2/PTK2/MAPK1/CRKL/ITGB4/ARHGAP35/VAV2/PIK3R3/BRAF/RAC1/CSK/IQGAP1/MAPK3/WASF1/MYLK2/GNA12/PIK3CA/PPP1R12A/F2R/ITGA9/ITGB5/RDX/ARHGEF6/VCL/ARPC1B/PIP4K2A/MYH10/KRAS/FGF12/IT…
KEGG_PATHOGENIC_ESCHERICHIA_COLI_INFECTION	KEGG_PATHOGENIC_ESCHERICHIA_COLI_INFECTION	51	0.362109	1.34633	0.0770031	0.161818	0.0991215	4544	tags=41%, list=30%, signal=29%	YWHAQ/EZR/NCK1/WASL/ACTG1/ABL1/TUBB6/NCK2/ARPC1A/TUBB2A/NCL/TUBB/ITGB1/ACTB/PRKCA/TUBA1A/CLDN1/YWHAZ/OCLN/CTNNB1/ARPC1B
KEGG_RNA_POLYMERASE	KEGG_RNA_POLYMERASE	26	-0.292006	-1.40362	0.0777093	0.161818	0.0991215	1296	tags=27%, list=9%, signal=25%	POLR2D/POLR3G/POLR2F/POLR2L/POLR3K/POLR2E/POLR3H
KEGG_ALANINE_ASPARTATE_AND_GLUTAMATE_METABOLISM	KEGG_ALANINE_ASPARTATE_AND_GLUTAMATE_METABOLISM	25	-0.294992	-1.40549	0.0810378	0.166787	0.102165	2327	tags=40%, list=15%, signal=34%	ASNS/ADSL/GLUD1/NIT2/ALDH5A1/GPT/ABAT/GOT1/ALDH4A1/GOT2
KEGG_GLYCOSAMINOGLYCAN_BIOSYNTHESIS_KERATAN_SULFATE	KEGG_GLYCOSAMINOGLYCAN_BIOSYNTHESIS_KERATAN_SULFATE	14	0.48957	1.38	0.086747	0.176435	0.108075	2444	tags=43%, list=16%, signal=36%	B4GALT2/CHST1/B3GNT2/B4GALT1/ST3GAL3/CHST6
KEGG_ARRHYTHMOGENIC_RIGHT_VENTRICULAR_CARDIOMYOPATHY_ARVC	KEGG_ARRHYTHMOGENIC_RIGHT_VENTRICULAR_CARDIOMYOPATHY_ARVC	64	0.33853	1.29997	0.0877193	0.176435	0.108075	6013	tags=50%, list=40%, signal=30%	TCF7L2/CACNB3/JUP/ITGA3/ACTG1/ACTN2/EMD/ITGB1/ITGA2B/CACNA2D1/ITGA10/CTNNA1/ACTN4/ACTB/ITGB4/TCF7/GJA1/LMNA/CACNB1/ITGA9/ITGB5/SLC8A1/CACNA1D/CTNNB1/RYR2/SGCB/ITGA5/TCF7L1/ACTN3/CACNA1S/CDH2/DMD
KEGG_MISMATCH_REPAIR	KEGG_MISMATCH_REPAIR	22	0.434376	1.37569	0.0995475	0.197977	0.12127	3051	tags=41%, list=20%, signal=33%	MSH6/MLH3/RFC1/POLD1/MLH1/RFC5/POLD3/RFC2/POLD4
KEGG_PROGESTERONE_MEDIATED_OOCYTE_MATURATION	KEGG_PROGESTERONE_MEDIATED_OOCYTE_MATURATION	77	0.321951	1.27042	0.10233	0.20125	0.123275	4420	tags=36%, list=29%, signal=26%	AKT1/GNAI3/ANAPC1/IGF1R/FZR1/PIK3CD/PKMYT1/IGF1/MAPK8/CPEB1/PDE3A/CDK2/AKT3/MAPK1/ANAPC4/GNAI1/RPS6KA6/HSP90AB1/PIK3R3/BRAF/ANAPC10/GNAI2/MAPK3/PIK3CA/ADCY5/ADCY9/ANAPC5/MAPK9
KEGG_CHEMOKINE_SIGNALING_PATHWAY	KEGG_CHEMOKINE_SIGNALING_PATHWAY	164	0.287118	1.21349	0.104	0.202286	0.12391	4381	tags=30%, list=29%, signal=21%	AKT1/GRK6/GNAI3/IKBKB/BCAR1/WASL/GRK2/PLCB4/NFKBIA/PIK3CD/NFKB1/RAP1A/RASGRP2/PRKCD/PXN/IKBKG/RAP1B/PARD3/RELA/GRK5/NRAS/SHC4/GNB2/SHC1/JAK3/TIAM2/PTK2/AKT3/MAPK1/CXCL12/CRKL/CXCL3/CCR8/GNAI1/CCL25/VAV2/PIK3R3/BRAF/RAC1/CSK/GNAI2/MAPK3/PIK3CA/ADCY5/LYN/GSK3A/ADCY9/JAK2/GRK3
KEGG_VEGF_SIGNALING_PATHWAY	KEGG_VEGF_SIGNALING_PATHWAY	66	0.332354	1.28584	0.110769	0.21191	0.129805	5260	tags=44%, list=35%, signal=29%	AKT1/MAPKAPK2/MAPKAPK3/PPP3CC/SRC/PLCG1/VEGFA/PPP3CB/CASP9/PIK3CD/PXN/NRAS/NFATC1/PTK2/AKT3/MAPK1/PRKCA/PRKCG/PIK3R3/RAC1/NOS3/MAPK3/SPHK1/PIK3CA/KRAS/PPP3R1/NFATC2/PLA2G4B/NFATC4
KEGG_LEISHMANIA_INFECTION	KEGG_LEISHMANIA_INFECTION	51	0.349513	1.2995	0.111342	0.21191	0.129805	4724	tags=35%, list=31%, signal=24%	TRAF6/TAB1/IFNGR2/MARCKSL1/MYD88/NFKBIA/NFKB1/JAK1/RELA/ITGB1/MAPK1/ELK1/JUN/IFNGR1/MAPK3/TAB2/JAK2/TGFB3
KEGG_VALINE_LEUCINE_AND_ISOLEUCINE_BIOSYNTHESIS	KEGG_VALINE_LEUCINE_AND_ISOLEUCINE_BIOSYNTHESIS	10	-0.43904	-1.44636	0.113922	0.214513	0.1314	1272	tags=50%, list=8%, signal=46%	LARS2/IARS2/PDHA1/BCAT2/PDHB
KEGG_P53_SIGNALING_PATHWAY	KEGG_P53_SIGNALING_PATHWAY	66	0.326607	1.2636	0.125128	0.233134	0.142806	6042	tags=47%, list=40%, signal=28%	MDM4/SESN1/TSC2/PMAIP1/CASP9/CDK4/CCND3/ATR/IGF1/PIDD1/CCND2/TP53/CCNG1/CDK2/APAF1/THBS1/TP53I3/BBC3/GADD45A/SIAH1/CASP8/BID/CCNE2/PTEN/CD82/GADD45B/CCNB3/PPM1D/CCND1/COP1/CDKN1A
KEGG_GLYCEROLIPID_METABOLISM	KEGG_GLYCEROLIPID_METABOLISM	38	-0.251772	-1.32599	0.12694	0.234046	0.143364	1041	tags=21%, list=7%, signal=20%	ALDH2/GPAT3/LPL/ALDH7A1/AGPAT2/TKFC/GK/DGAT2
KEGG_PYRIMIDINE_METABOLISM	KEGG_PYRIMIDINE_METABOLISM	89	-0.189717	-1.14107	0.138171	0.251974	0.154346	1522	tags=22%, list=10%, signal=20%	POLE4/UMPS/NT5C/POLR2D/DHODH/DTYMK/NT5M/POLE/DPYS/ENTPD6/NME2/POLR3G/CTPS1/NME1/POLR2F/POLR2L/TXNRD2/POLR3K/POLR2E/POLR3H
KEGG_HYPERTROPHIC_CARDIOMYOPATHY_HCM	KEGG_HYPERTROPHIC_CARDIOMYOPATHY_HCM	69	0.318357	1.23993	0.139511	0.251974	0.154346	5233	tags=41%, list=35%, signal=27%	CACNB3/ITGA3/ACTG1/TPM1/MYL3/EMD/IGF1/PRKAB1/ITGB1/ITGA2B/CACNA2D1/PRKAA1/ITGA10/ACTB/TPM4/ITGB4/TPM3/LMNA/CACNB1/ITGA9/ITGB5/SLC8A1/CACNA1D/TGFB3/RYR2/SGCB/ITGA5/PRKAB2
KEGG_PROXIMAL_TUBULE_BICARBONATE_RECLAMATION	KEGG_PROXIMAL_TUBULE_BICARBONATE_RECLAMATION	22	-0.273502	-1.22277	0.143977	0.257413	0.157678	2015	tags=36%, list=13%, signal=32%	SLC25A10/GLUD1/PCK2/MDH1/SLC4A4/PCK1/CA2/ATP1B3
KEGG_B_CELL_RECEPTOR_SIGNALING_PATHWAY	KEGG_B_CELL_RECEPTOR_SIGNALING_PATHWAY	73	0.315102	1.23434	0.146341	0.259024	0.158665	5540	tags=40%, list=37%, signal=25%	AKT1/CARD11/PPP3CC/IKBKB/MALT1/PPP3CB/NFKBIA/PIK3CD/NFKB1/IKBKG/RELA/NRAS/NFATC1/AKT3/MAPK1/VAV2/PIK3R3/RAC1/JUN/MAPK3/PIK3CA/LYN/KRAS/PPP3R1/NFATC2/NFATC4/SOS2/CD79B/BCL10
KEGG_NON_SMALL_CELL_LUNG_CANCER	KEGG_NON_SMALL_CELL_LUNG_CANCER	52	0.335723	1.25057	0.155602	0.269861	0.165303	6259	tags=48%, list=41%, signal=28%	AKT1/ERBB2/PLCG1/CASP9/CDK4/PIK3CD/TP53/NRAS/AKT3/MAPK1/PRKCA/RB1/PRKCG/PIK3R3/BRAF/MAPK3/PIK3CA/STK4/KRAS/RXRB/SOS2/CCND1/HRAS/RXRA/FOXO3
KEGG_RIG_I_LIKE_RECEPTOR_SIGNALING_PATHWAY	KEGG_RIG_I_LIKE_RECEPTOR_SIGNALING_PATHWAY	49	0.33982	1.25791	0.158004	0.269861	0.165303	6101	tags=47%, list=40%, signal=28%	TRAF6/TBKBP1/OTUD5/IKBKB/NFKBIA/NFKB1/RIPK1/IKBKG/MAPK8/RELA/CYLD/IRF3/ATG12/TRIM25/CASP8/MAPK9/TRAF2/DDX3X/MAVS/ATG5/MAPK11/MAP3K7/MAPK12
KEGG_STARCH_AND_SUCROSE_METABOLISM	KEGG_STARCH_AND_SUCROSE_METABOLISM	27	-0.259692	-1.26917	0.158178	0.269861	0.165303	2074	tags=33%, list=14%, signal=29%	G6PC/GBE1/GUSB/GYS2/GAA/UGT1A6/UGT1A1/GYS1/GPI
KEGG_TYPE_II_DIABETES_MELLITUS	KEGG_TYPE_II_DIABETES_MELLITUS	38	0.356025	1.26069	0.158562	0.269861	0.165303	6093	tags=50%, list=40%, signal=30%	IKBKB/SOCS2/ADIPOQ/PIK3CD/INSR/PRKCD/MAPK8/SOCS1/SOCS3/MAPK1/PIK3R3/MAPK3/PIK3CA/MAPK9/CACNA1D/GCK/CACNA1B/CACNA1A/PRKCE
KEGG_ADIPOCYTOKINE_SIGNALING_PATHWAY	KEGG_ADIPOCYTOKINE_SIGNALING_PATHWAY	60	0.324965	1.23584	0.16358	0.273274	0.167394	5233	tags=43%, list=35%, signal=28%	AKT1/IKBKB/STK11/NFKBIA/ACSL4/ADIPOQ/NFKB1/IKBKG/ADIPOR1/CD36/MAPK8/RELA/PRKAB1/PRKAA1/SOCS3/AKT3/CAMKK2/JAK2/ACSL6/ADIPOR2/MAPK9/TRAF2/LEPR/TNFRSF1B/RXRB/PRKAB2
KEGG_ALDOSTERONE_REGULATED_SODIUM_REABSORPTION	KEGG_ALDOSTERONE_REGULATED_SODIUM_REABSORPTION	36	0.358571	1.2525	0.163656	0.273274	0.167394	7261	tags=64%, list=48%, signal=33%	ATP1B1/PIK3CD/INSR/IGF1/SGK1/MAPK1/PRKCA/PRKCG/ATP1A1/PIK3R3/SLC9A3R2/MAPK3/NEDD4L/PIK3CA/KRAS/HSD11B2/SCNN1A/ATP1A4/FXYD2/NR3C2/ATP1B4/HSD11B1/ATP1B2
KEGG_AUTOIMMUNE_THYROID_DISEASE	KEGG_AUTOIMMUNE_THYROID_DISEASE	12	-0.339559	-1.20468	0.178161	0.294715	0.180527	9985	tags=50%, list=66%, signal=17%	IL10/CGA/CD86/FAS/CD40/TG
KEGG_LONG_TERM_POTENTIATION	KEGG_LONG_TERM_POTENTIATION	57	0.322655	1.22014	0.189495	0.310562	0.190234	5032	tags=42%, list=33%, signal=28%	RAPGEF3/PPP3CC/PPP3CB/PLCB4/RAP1A/PPP1CA/RAP1B/NRAS/PPP1CB/MAPK1/CREBBP/PRKCA/RPS6KA6/PRKCG/BRAF/CAMK2A/ITPR3/MAPK3/PPP1R12A/CAMK2D/CAMK2G/KRAS/EP300/PPP3R1
KEGG_INOSITOL_PHOSPHATE_METABOLISM	KEGG_INOSITOL_PHOSPHATE_METABOLISM	51	0.327971	1.21941	0.191467	0.310915	0.19045	4953	tags=41%, list=33%, signal=28%	PLCD1/INPPL1/PIP4K2C/PLCG1/IMPA2/PLCB4/OCRL/PIK3CD/PIP5K1A/PI4KB/PLCE1/PIP5K1C/INPP5A/PIK3C3/INPP5E/PIK3C2G/INPP4A/PIK3CA/INPP1/PIP4K2A/PTEN
KEGG_OOCYTE_MEIOSIS	KEGG_OOCYTE_MEIOSIS	97	0.287373	1.16384	0.204061	0.328353	0.201132	5039	tags=38%, list=33%, signal=26%	YWHAQ/PPP2R5D/PPP3CC/ANAPC1/BTRC/IGF1R/PPP3CB/CUL1/PKMYT1/PPP1CA/IGF1/CPEB1/PPP2R5C/PPP1CB/CDK2/STAG3/MAPK1/ANAPC4/RPS6KA6/CAMK2A/ITPR3/ANAPC10/MAPK3/SMC3/ADCY5/PPP2R1B/ADCY9/PPP2R5B/FBXO5/ANAPC5/YWHAZ/CAMK2D/CCNE2/CAMK2G/PPP2CB/PPP3R1/PPP2R1A
KEGG_NICOTINATE_AND_NICOTINAMIDE_METABOLISM	KEGG_NICOTINATE_AND_NICOTINAMIDE_METABOLISM	19	-0.294235	-1.25721	0.215243	0.343226	0.210242	1306	tags=42%, list=9%, signal=39%	NNT/NMNAT1/CD38/NT5C/QPRT/NT5M/NMNAT2/NADK
KEGG_HOMOLOGOUS_RECOMBINATION	KEGG_HOMOLOGOUS_RECOMBINATION	27	0.366108	1.21661	0.219647	0.344666	0.211125	3051	tags=33%, list=20%, signal=27%	RAD52/RAD51C/TOP3B/MUS81/POLD1/TOP3A/POLD3/BLM/POLD4
KEGG_RNA_DEGRADATION	KEGG_RNA_DEGRADATION	55	0.316601	1.19087	0.220041	0.344666	0.211125	4368	tags=40%, list=29%, signal=29%	EDC4/CNOT3/ZCCHC7/PATL1/EXOSC10/CNOT10/EDC3/DCP1B/CNOT2/DIS3/TENT4A/XRN2/EXOSC2/MTREX/CNOT4/C1D/DDX6/CNOT9/CNOT7/CNOT6L/EXOSC9/PAPOLG
KEGG_LONG_TERM_DEPRESSION	KEGG_LONG_TERM_DEPRESSION	53	0.316202	1.18254	0.225207	0.349663	0.214185	6129	tags=53%, list=41%, signal=32%	GNA11/GNAI3/RYR1/IGF1R/PLCB4/GUCY1B1/IGF1/NRAS/MAPK1/PRKCA/GNAI1/PRKCG/BRAF/ITPR3/GNAI2/MAPK3/GNA12/LYN/PPP2R1B/PPP2CB/KRAS/PPP2R1A/PLA2G4B/GNA13/PPP2CA/CACNA1A/GNAO1/HRAS
KEGG_GLYCOSAMINOGLYCAN_DEGRADATION	KEGG_GLYCOSAMINOGLYCAN_DEGRADATION	20	0.378987	1.17733	0.240506	0.370171	0.226747	5088	tags=40%, list=34%, signal=27%	IDUA/SGSH/GLB1/HYAL2/SPAM1/GALNS/HEXB/ARSB
KEGG_SNARE_INTERACTIONS_IN_VESICULAR_TRANSPORT	KEGG_SNARE_INTERACTIONS_IN_VESICULAR_TRANSPORT	36	0.337447	1.17872	0.25186	0.384303	0.235404	4068	tags=42%, list=27%, signal=31%	VAMP2/STX17/STX3/STX12/STX7/STX18/BET1L/GOSR2/STX2/TSNARE1/STX5/VAMP7/STX16/STX11/USE1
KEGG_NATURAL_KILLER_CELL_MEDIATED_CYTOTOXICITY	KEGG_NATURAL_KILLER_CELL_MEDIATED_CYTOTOXICITY	90	0.282102	1.1338	0.267206	0.404235	0.247614	8126	tags=52%, list=54%, signal=24%	PPP3CC/IFNGR2/PLCG1/PPP3CB/PIK3CD/NRAS/ICAM1/SHC4/NFATC1/SHC1/MAPK1/PRKCA/PRKCG/VAV2/IFNAR2/PIK3R3/BRAF/RAC1/IFNGR1/MAPK3/IFNAR1/PIK3CA/ZAP70/SH3BP2/BID/KRAS/PPP3R1/NFATC2/NFATC4/SOS2/KIR2DL5A/HRAS/KIR2DS1/NFATC3/SHC2/PPP3CA/FYN/KIR3DL2/CD244/SYK/TNFRSF10D/NFAT5/SOS1/CHP2/CD247/CHP1/KLRC1
KEGG_GAP_JUNCTION	KEGG_GAP_JUNCTION	75	0.287206	1.12876	0.272358	0.408537	0.250248	7983	tags=61%, list=53%, signal=29%	GNA11/CSNK1D/GNAI3/SRC/PLCB4/TUBB6/MAPK7/PDGFB/GUCY1B1/TUBB2A/PDGFC/TUBB/NRAS/MAPK1/PRKCA/GNAI1/PRKCG/TUBA1A/ITPR3/GNAI2/GJA1/MAPK3/ADCY5/ADCY9/TJP1/KRAS/TUBA8/SOS2/HRAS/PDGFRB/GNAS/EGFR/TUBB4B/PRKX/PDGFD/ITPR1/HTR2A/TUBB2B/TUBA1C/ADCY3/GUCY1A1/SOS1/ADCY2/DRD2/PRKG1/ADCY4
KEGG_DNA_REPLICATION	KEGG_DNA_REPLICATION	35	0.33265	1.14918	0.292208	0.434628	0.266231	4542	tags=43%, list=30%, signal=30%	POLA1/RFC1/MCM7/POLD1/RFC5/POLE3/POLD3/RFC2/MCM4/POLD4/POLA2/MCM3/MCM2/PRIM1/PRIM2
KEGG_VIBRIO_CHOLERAE_INFECTION	KEGG_VIBRIO_CHOLERAE_INFECTION	48	0.305585	1.12965	0.305613	0.45078	0.276124	5356	tags=44%, list=35%, signal=28%	KDELR1/KDELR3/ATP6V1B2/PLCG1/ACTG1/ATP6V1C1/SEC61A2/TJP2/ACTB/PRKCA/KCNQ1/PRKCG/TCIRG1/ERO1A/ATP6AP1/ADCY9/TJP1/ARF1/ATP6V1B1/SLC12A2/KDELR2
KEGG_NOD_LIKE_RECEPTOR_SIGNALING_PATHWAY	KEGG_NOD_LIKE_RECEPTOR_SIGNALING_PATHWAY	51	0.300039	1.11556	0.311134	0.45513	0.278789	4420	tags=31%, list=29%, signal=22%	TRAF6/TAB1/IKBKB/NFKBIA/NFKB1/ERBIN/IKBKG/MAPK8/RELA/MAPK1/HSP90AB1/MAPK3/TNFAIP3/TAB2/CASP8/MAPK9
KEGG_GLYCOSAMINOGLYCAN_BIOSYNTHESIS_CHONDROITIN_SULFATE	KEGG_GLYCOSAMINOGLYCAN_BIOSYNTHESIS_CHONDROITIN_SULFATE	21	0.355161	1.1181	0.314415	0.45616	0.27942	2872	tags=33%, list=19%, signal=27%	B3GAT1/B3GALT6/CHST14/CHSY1/CHST3/CSGALNACT2/CHPF
KEGG_OTHER_GLYCAN_DEGRADATION	KEGG_OTHER_GLYCAN_DEGRADATION	13	0.399409	1.10836	0.345783	0.49759	0.304798	7444	tags=69%, list=49%, signal=35%	MAN2C1/GLB1/FUCA2/HEXB/NEU1/MANBA/NEU3/AGA/FUCA1
KEGG_NUCLEOTIDE_EXCISION_REPAIR	KEGG_NUCLEOTIDE_EXCISION_REPAIR	43	0.300727	1.09115	0.350418	0.500194	0.306393	8134	tags=70%, list=54%, signal=32%	ERCC3/RFC1/GTF2H1/POLD1/RFC5/POLE3/POLD3/XPC/RFC2/POLD4/ERCC5/DDB1/ERCC6/GTF2H4/ERCC2/CUL4A/LIG1/PCNA/CCNH/ERCC4/RAD23A/ERCC8/ERCC1/RFC4/RAD23B/GTF2H3/CETN2/GTF2H2/RBX1/CDK7
KEGG_GLYCOSPHINGOLIPID_BIOSYNTHESIS_GANGLIO_SERIES	KEGG_GLYCOSPHINGOLIPID_BIOSYNTHESIS_GANGLIO_SERIES	14	0.388896	1.09622	0.354217	0.501571	0.307237	6681	tags=57%, list=44%, signal=32%	GLB1/ST6GALNAC6/HEXB/ST3GAL1/ST6GALNAC4/B4GALNT1/ST3GAL2/B3GALT4
KEGG_NITROGEN_METABOLISM	KEGG_NITROGEN_METABOLISM	18	-0.253611	-1.06221	0.360544	0.506479	0.310243	605	tags=28%, list=4%, signal=27%	ASNS/GLUD1/CA9/CA2/CA5B
KEGG_HEDGEHOG_SIGNALING_PATHWAY	KEGG_HEDGEHOG_SIGNALING_PATHWAY	42	0.299774	1.07792	0.363445	0.506534	0.310277	4199	tags=33%, list=28%, signal=24%	CSNK1D/CSNK1E/BTRC/BMP6/STK36/SMO/CSNK1G2/GLI3/GLI2/CSNK1G3/CSNK1A1/WNT9A/CSNK1G1/GAS1
KEGG_MELANOMA	KEGG_MELANOMA	60	0.280943	1.06843	0.374486	0.517843	0.317204	7154	tags=53%, list=47%, signal=28%	AKT1/IGF1R/CDK4/PDGFB/PIK3CD/IGF1/PDGFC/TP53/FGF2/NRAS/AKT3/MAPK1/RB1/PIK3R3/BRAF/MAPK3/MITF/PIK3CA/MET/PTEN/KRAS/FGF12/FGFR1/FGF11/CCND1/CDKN1A/HRAS/PDGFRB/EGFR/MDM2/PDGFD/FGF10
KEGG_DILATED_CARDIOMYOPATHY	KEGG_DILATED_CARDIOMYOPATHY	75	0.26868	1.05595	0.401423	0.545175	0.333946	5026	tags=36%, list=33%, signal=24%	CACNB3/ITGA3/ACTG1/TPM1/MYL3/EMD/IGF1/ITGB1/ITGA2B/CACNA2D1/ITGA10/ACTB/TPM4/ITGB4/TPM3/LMNA/CACNB1/ADCY5/ITGA9/ADCY9/ITGB5/SLC8A1/CACNA1D/TGFB3/RYR2/SGCB/ITGA5
KEGG_ONE_CARBON_POOL_BY_FOLATE	KEGG_ONE_CARBON_POOL_BY_FOLATE	17	-0.251562	-1.03336	0.405229	0.545175	0.333946	1383	tags=24%, list=9%, signal=21%	MTHFD1L/GART/MTFMT/MTHFD1
KEGG_VASCULAR_SMOOTH_MUSCLE_CONTRACTION	KEGG_VASCULAR_SMOOTH_MUSCLE_CONTRACTION	94	0.25889	1.04592	0.406282	0.545175	0.333946	8807	tags=70%, list=58%, signal=29%	NPR1/GNA11/KCNMB4/PLCB4/KCNMB1/NPR2/GUCY1B1/PPP1CA/PRKCD/PPP1CB/MAPK1/PRKCA/PRKCG/ARHGEF11/BRAF/ITPR3/MAPK3/KCNMB3/MYLK2/GNA12/PPP1R12A/ADCY5/ADCY9/ADORA2A/CACNA1D/AGTR1/PRKCH/ACTG2/PLA2G4B/GNA13/MYL9/RAMP2/ARHGEF1/CACNA1S/AVPR1A/MYLK/ADORA2B/ACTA2/ROCK2/PRKCE/ROCK1/MYH11/GNAS/CALD1/PRKX/ITPR1/ADCY3/RHOA/ARHGEF12/CACNA1C/GUCY1A1/RAMP3/ADCY2/PRKG1/ADCY4/PRKCQ/KCNMA1/PLA2G2C/CALCRL/MYL6/ADRA1B/GNAQ…
KEGG_FC_EPSILON_RI_SIGNALING_PATHWAY	KEGG_FC_EPSILON_RI_SIGNALING_PATHWAY	65	0.271704	1.04648	0.406571	0.545175	0.333946	6129	tags=42%, list=41%, signal=25%	AKT1/GAB2/PLCG1/PIK3CD/PRKCD/MAPK8/NRAS/MAP2K4/MAP2K7/AKT3/MAPK1/PRKCA/VAV2/PIK3R3/RAC1/MAPK3/PIK3CA/LYN/MAPK9/KRAS/PLA2G4B/SOS2/MAPK11/MAP2K3/PRKCE/MAPK12/HRAS
KEGG_VASOPRESSIN_REGULATED_WATER_REABSORPTION	KEGG_VASOPRESSIN_REGULATED_WATER_REABSORPTION	40	0.290293	1.03411	0.417281	0.555329	0.340166	7543	tags=62%, list=50%, signal=31%	DCTN4/VAMP2/DYNC1I2/RAB11B/DYNC1LI1/AQP3/DCTN6/DCTN1/DCTN2/CREB1/CREB3L4/DYNC1H1/ADCY9/DYNC1LI2/CREB3L2/CREB5/RAB5B/DYNC2LI1/ARHGDIA/GNAS/NSF/PRKX/CREB3/CREB3L1/ADCY3
KEGG_BASAL_CELL_CARCINOMA	KEGG_BASAL_CELL_CARCINOMA	47	0.27856	1.02572	0.433923	0.573167	0.351092	7046	tags=51%, list=47%, signal=27%	TCF7L2/DVL2/STK36/AXIN1/SMO/FZD7/TP53/GLI3/GLI2/AXIN2/TCF7/DVL1/WNT9A/CTNNB1/WNT6/FZD5/FZD3/TCF7L1/BMP2/PTCH1/LEF1/APC2/WNT2B/FZD4
KEGG_BASE_EXCISION_REPAIR	KEGG_BASE_EXCISION_REPAIR	33	0.303048	1.04102	0.442516	0.580188	0.355393	3165	tags=30%, list=21%, signal=24%	SMUG1/POLL/PARP3/POLD1/PARP4/POLE3/POLD3/XRCC1/POLD4/HMGB1
KEGG_GLYCOSPHINGOLIPID_BIOSYNTHESIS_GLOBO_SERIES	KEGG_GLYCOSPHINGOLIPID_BIOSYNTHESIS_GLOBO_SERIES	10	0.396559	1.0251	0.450495	0.585909	0.358898	6603	tags=50%, list=44%, signal=28%	FUT1/HEXB/A4GALT/ST3GAL1/ST3GAL2
KEGG_N_GLYCAN_BIOSYNTHESIS	KEGG_N_GLYCAN_BIOSYNTHESIS	45	0.279168	1.01938	0.453501	0.585909	0.358898	5912	tags=40%, list=39%, signal=24%	ALG1/B4GALT2/B4GALT1/MAN1C1/ALG8/ALG2/ALG13/MGAT1/MAN1A1/TUSC3/ALG11/B4GALT3/ALG12/MGAT3/MGAT5/MAN1A2/MAN1B1/STT3A
KEGG_PENTOSE_AND_GLUCURONATE_INTERCONVERSIONS	KEGG_PENTOSE_AND_GLUCURONATE_INTERCONVERSIONS	11	-0.280366	-0.966451	0.463158	0.59405	0.363885	1448	tags=36%, list=10%, signal=33%	DCXR/GUSB/UGT1A6/UGT1A1
KEGG_ABC_TRANSPORTERS	KEGG_ABC_TRANSPORTERS	33	-0.194418	-1.00976	0.475	0.604856	0.370504	452	tags=18%, list=3%, signal=18%	ABCA13/ABCC8/ABCB8/ABCD1/ABCB6/ABCA7
KEGG_RENIN_ANGIOTENSIN_SYSTEM	KEGG_RENIN_ANGIOTENSIN_SYSTEM	13	-0.264237	-0.9639	0.511628	0.646844	0.396223	2012	tags=46%, list=13%, signal=40%	MME/REN/CPA3/CTSA/ENPEP/ACE2
KEGG_LYSINE_DEGRADATION	KEGG_LYSINE_DEGRADATION	41	0.273619	0.979617	0.515789	0.64748	0.396613	5021	tags=46%, list=33%, signal=31%	AASS/PLOD1/SETDB1/NSD3/EHMT1/PLOD2/KMT5B/SUV39H1/SETMAR/SETD1A/PLOD3/AASDHPPT/SETD2/EHMT2/SETD1B/AASDH/KMT5C/ASH1L/SUV39H2
KEGG_CYTOSOLIC_DNA_SENSING_PATHWAY	KEGG_CYTOSOLIC_DNA_SENSING_PATHWAY	38	0.268068	0.949233	0.563425	0.702297	0.430191	1871	tags=18%, list=12%, signal=16%	POLR3C/IKBKB/NFKBIA/NFKB1/RIPK1/IKBKG/RELA
KEGG_O_GLYCAN_BIOSYNTHESIS	KEGG_O_GLYCAN_BIOSYNTHESIS	23	0.296097	0.941778	0.571914	0.707893	0.433619	8251	tags=70%, list=55%, signal=32%	GCNT1/GALNT12/GALNT15/GALNT2/GALNT7/C1GALT1C1/GALNT1/C1GALT1/ST3GAL1/ST3GAL2/B3GNT6/GALNT13/GCNT4/GALNT17/GALNT6/GALNT18
KEGG_PROTEIN_EXPORT	KEGG_PROTEIN_EXPORT	22	0.289747	0.917644	0.588235	0.723039	0.442896	2486	tags=23%, list=16%, signal=19%	SRP68/SRP72/SEC61A2/SEC11A/SEC62
KEGG_GNRH_SIGNALING_PATHWAY	KEGG_GNRH_SIGNALING_PATHWAY	81	0.237829	0.940686	0.593686	0.723473	0.443162	6129	tags=44%, list=41%, signal=27%	GNA11/SRC/PLCB4/MAPK7/MAP3K3/PRKCD/MAPK8/NRAS/MAP2K4/MMP14/MAP2K7/HBEGF/MAPK1/PRKCA/MAP3K4/ELK1/CAMK2A/JUN/ITPR3/MAPK3/PLD2/ADCY5/ADCY9/MAPK9/CACNA1D/CAMK2D/CAMK2G/KRAS/PLA2G4B/SOS2/ATF4/MAPK11/CACNA1S/MAP2K3/MAPK12/HRAS
KEGG_SPHINGOLIPID_METABOLISM	KEGG_SPHINGOLIPID_METABOLISM	34	0.267441	0.921182	0.600217	0.723473	0.443162	6739	tags=53%, list=45%, signal=29%	UGCG/GLB1/SGPL1/SGMS1/SPTLC1/SPHK1/SPTLC2/PLPP1/NEU1/GALC/ACER2/SMPD1/SMPD4/PLPP3/SGPP1/PLPP2/NEU3/SMPD2
KEGG_MELANOGENESIS	KEGG_MELANOGENESIS	86	0.239078	0.953018	0.604273	0.723473	0.443162	7983	tags=58%, list=53%, signal=28%	TCF7L2/GNAI3/DVL2/PLCB4/FZD7/NRAS/MAPK1/CREBBP/PRKCA/GNAI1/TCF7/PRKCG/CREB1/CREB3L4/CAMK2A/GNAI2/DVL1/MAPK3/WNT9A/MITF/ADCY5/ADCY9/EDNRB/CTNNB1/CAMK2D/CAMK2G/WNT6/CREB3L2/KRAS/EP300/FZD5/FZD3/KIT/TCF7L1/GNAO1/HRAS/LEF1/EDN1/GNAS/WNT2B/PRKX/FZD4/CREB3/DVL3/CREB3L1/ADCY3/MC1R/ADCY2/WNT5B/ADCY4
KEGG_PRION_DISEASES	KEGG_PRION_DISEASES	31	-0.183289	-0.926892	0.604938	0.723473	0.443162	12348	tags=100%, list=82%, signal=18%	ELK1/NCAM2/NOTCH1/MAPK3/HSPA1A/NCAM1/C7/PRKX/FYN/EGR1/BAX/PRKACB/C8B/IL1A/STIP1/MAP2K2/C5/CCL5/LAMC1/C8G/PRNP/HSPA5/PRKACA/C1QA/C1QB/C1QC/IL1B/MAP2K1/C6/SOD1
KEGG_LYSOSOME	KEGG_LYSOSOME	114	0.230103	0.945835	0.6143	0.729739	0.447	6934	tags=47%, list=46%, signal=26%	AP3B2/GGA1/IDUA/AP1S2/CTSV/ARSG/AP3D1/CTSO/CLN3/AP4M1/SGSH/GLB1/GNPTAB/SLC11A2/M6PR/AP3M1/CLN5/MCOLN1/GGA3/LAMP2/TCIRG1/GALNS/AP1M1/NAGPA/ATP6AP1/HEXB/LAPTM4B/AP3B1/IGF2R/SLC17A5/SLC11A1/CD63/NEU1/CD164/ARSB/GALC/GNPTG/PPT2/SMPD1/ABCA2/DNASE2/CLTA/AP1G1/SUMF1/MANBA/HYAL1/ATP6V0B/AGA/LAPTM4A/NAGLU/CTNS/ACP5/ENTPD4/AP1S1
KEGG_ETHER_LIPID_METABOLISM	KEGG_ETHER_LIPID_METABOLISM	24	0.268492	0.86608	0.669291	0.788748	0.483146	6508	tags=54%, list=43%, signal=31%	LPCAT4/AGPS/PAFAH1B1/PAFAH1B3/LPCAT1/PLD2/ENPP2/PLPP1/PLA2G4B/PAFAH1B2/PLPP3/PLPP2/PLD1
KEGG_PRIMARY_IMMUNODEFICIENCY	KEGG_PRIMARY_IMMUNODEFICIENCY	29	0.256655	0.859718	0.672887	0.788748	0.483146	8617	tags=62%, list=57%, signal=27%	IKBKG/RFXAP/JAK3/TAP2/RFXANK/ZAP70/DCLRE1C/PTPRC/IL7R/TNFRSF13C/CD79A/CD8A/IL2RG/RFX5/CD19/CD3E/CD8B/CD3D
KEGG_DRUG_METABOLISM_OTHER_ENZYMES	KEGG_DRUG_METABOLISM_OTHER_ENZYMES	26	0.250547	0.824879	0.70634	0.821796	0.50339	2832	tags=23%, list=19%, signal=19%	XDH/UCKL1/IMPDH2/UCK1/TK2/NAT1
KEGG_SYSTEMIC_LUPUS_ERYTHEMATOSUS	KEGG_SYSTEMIC_LUPUS_ERYTHEMATOSUS	75	0.223353	0.877808	0.710366	0.821796	0.50339	4673	tags=31%, list=31%, signal=21%	C1R/ACTN2/MACROH2A1/H3-3B/C2/C1S/ACTN4/H2AW/H2BC5/RO60/MACROH2A2/H2AJ/H4C2/H4C8/H4C11/H4C13/H4-16/H4C4/H4C1/H4C3/H4C6/H4C7/H4C12
KEGG_GLYCOSYLPHOSPHATIDYLINOSITOL_GPI_ANCHOR_BIOSYNTHESIS	KEGG_GLYCOSYLPHOSPHATIDYLINOSITOL_GPI_ANCHOR_BIOSYNTHESIS	24	0.251905	0.812575	0.727784	0.836479	0.512384	2406	tags=25%, list=16%, signal=21%	PIGZ/PIGT/PIGY/PIGO/PIGW/PIGN
KEGG_PRIMARY_BILE_ACID_BIOSYNTHESIS	KEGG_PRIMARY_BILE_ACID_BIOSYNTHESIS	11	-0.242088	-0.834503	0.736842	0.841426	0.515414	2288	tags=36%, list=15%, signal=31%	CYP27A1/AMACR/ACOX2/CYP46A1
KEGG_SELENOAMINO_ACID_METABOLISM	KEGG_SELENOAMINO_ACID_METABOLISM	23	0.246827	0.785068	0.756512	0.857607	0.525326	5863	tags=39%, list=39%, signal=24%	MAT2A/GGT7/LCMT1/PAPSS1/AHCYL1/METTL6/MAT2B/AHCY/CBS
KEGG_CYSTEINE_AND_METHIONINE_METABOLISM	KEGG_CYSTEINE_AND_METHIONINE_METABOLISM	29	0.236498	0.792197	0.760703	0.857607	0.525326	5863	tags=52%, list=39%, signal=32%	MTAP/MAT2A/DNMT3A/DNMT1/AHCYL1/APIP/DNMT3B/SMS/TRDMT1/MAT2B/AMD1/AHCY/ENOPH1/SRM/CBS
KEGG_VIRAL_MYOCARDITIS	KEGG_VIRAL_MYOCARDITIS	43	0.222476	0.807226	0.777197	0.870657	0.533319	7537	tags=49%, list=50%, signal=25%	ACTG1/MYH9/ABL1/CASP9/ICAM1/ACTB/RAC1/CXADR/MYH3/CASP8/BID/MYH10/SGCB/CCND1/DMD/CAV1/MYH11/CD55/EIF4G2/FYN/CD80
KEGG_COMPLEMENT_AND_COAGULATION_CASCADES	KEGG_COMPLEMENT_AND_COAGULATION_CASCADES	53	0.212498	0.794701	0.80062	0.891256	0.545937	4150	tags=26%, list=27%, signal=19%	C1R/VWF/CD46/PLAT/F11/C2/C1S/KLKB1/SERPIND1/CD59/PLAUR/SERPING1/MASP2/F2R
KEGG_AMINOACYL_TRNA_BIOSYNTHESIS	KEGG_AMINOACYL_TRNA_BIOSYNTHESIS	41	0.21916	0.784642	0.810526	0.895488	0.54853	6436	tags=41%, list=43%, signal=24%	WARS2/QARS1/TARS3/KARS1/DARS1/LARS1/RARS1/AARS2/SARS1/PSTK/CARS1/NARS1/HARS1/SEPSECS/TARS1/VARS2/PARS2
KEGG_ECM_RECEPTOR_INTERACTION	KEGG_ECM_RECEPTOR_INTERACTION	71	0.201731	0.787406	0.817347	0.895488	0.54853	4661	tags=28%, list=31%, signal=20%	LAMB1/VWF/SDC4/ITGA3/COL11A2/SV2A/CD36/ITGB1/ITGA2B/SDC3/ITGA10/ITGB4/THBS1/LAMB2/RELN/COL6A2/ITGA9/ITGB5/HMMR/SV2B
KEGG_DORSO_VENTRAL_AXIS_FORMATION	KEGG_DORSO_VENTRAL_AXIS_FORMATION	18	0.245601	0.741392	0.822222	0.895488	0.54853	8421	tags=72%, list=56%, signal=32%	CPEB1/NOTCH4/MAPK1/NOTCH1/MAPK3/ETS1/KRAS/SOS2/EGFR/SPIRE1/SOS1/ETV6/NOTCH2
KEGG_INTESTINAL_IMMUNE_NETWORK_FOR_IGA_PRODUCTION	KEGG_INTESTINAL_IMMUNE_NETWORK_FOR_IGA_PRODUCTION	27	0.21993	0.730849	0.826711	0.895488	0.54853	3384	tags=19%, list=22%, signal=14%	ICOSLG/CXCL12/LTBR/CCL25/MAP3K14
KEGG_BASAL_TRANSCRIPTION_FACTORS	KEGG_BASAL_TRANSCRIPTION_FACTORS	33	0.21283	0.731109	0.829718	0.895488	0.54853	5345	tags=36%, list=35%, signal=24%	TAF5L/TAF5/GTF2H1/TAF4/TBP/GTF2B/GTF2H4/TAF9B/STON1/GTF2A1/TBPL1/TAF1
KEGG_CALCIUM_SIGNALING_PATHWAY	KEGG_CALCIUM_SIGNALING_PATHWAY	137	0.197465	0.824227	0.845226	0.906697	0.555396	8275	tags=54%, list=55%, signal=25%	PLCD1/PHKA2/ERBB2/GNA11/P2RX4/PPP3CC/RYR1/PLCG1/PPP3CB/PTGER3/PLCB4/TRPC1/PLCE1/CACNA1H/GNAL/ATP2A3/SLC25A6/PRKCA/PRKCG/CAMK2A/ITPR3/NOS3/ADRB2/SPHK1/MYLK2/F2R/ADCY9/SLC8A1/EDNRB/ADORA2A/CACNA1D/AGTR1/CAMK2D/RYR2/CAMK2G/PPP3R1/CACNA1B/GRIN2D/ERBB3/PDE1A/TACR2/CACNA1S/LTB4R2/AVPR1A/MYLK/ADORA2B/CACNA1A/ATP2B3/P2RX7/ATP2B2/PDGFRB/GNAS/GNA14/EGFR/PRKX/ITPR1/PDE1B/P2RX1/HTR2A/PPP3CA/PHKG1/PLCD3/ADCY3…
KEGG_AMINO_SUGAR_AND_NUCLEOTIDE_SUGAR_METABOLISM	KEGG_AMINO_SUGAR_AND_NUCLEOTIDE_SUGAR_METABOLISM	41	0.205831	0.73692	0.855789	0.912498	0.558949	6590	tags=41%, list=44%, signal=23%	FPGT/UAP1/NANP/GNPDA2/UGP2/PGM1/HEXB/GNE/RENBP/CMAS/GCK/GMPPA/GALK1/UGDH/CYB5R1/GFPT1/GFPT2
KEGG_HEMATOPOIETIC_CELL_LINEAGE	KEGG_HEMATOPOIETIC_CELL_LINEAGE	66	0.190037	0.735228	0.875897	0.928346	0.568657	9059	tags=56%, list=60%, signal=23%	IL6R/ITGA3/CD9/IL1R1/CD36/ITGA2B/ANPEP/CD59/CD37/THPO/IL4R/ITGA5/EPOR/TPO/CSF1/IL7R/KIT/FLT3LG/MS4A1/CD55/CD14/CD8A/IL11RA/CD3G/CD7/ITGA1/CSF3/CD19/KITLG/CD3E/CD8B/CD3D/ITGA2/CD5/ITGA4/CD2/CD4
KEGG_NEUROACTIVE_LIGAND_RECEPTOR_INTERACTION	KEGG_NEUROACTIVE_LIGAND_RECEPTOR_INTERACTION	152	0.1839	0.773907	0.902806	0.95117	0.582638	5970	tags=32%, list=40%, signal=19%	S1PR3/CHRNA3/P2RX4/OPRL1/HCRTR1/P2RY2/GPR156/ADRA2B/S1PR1/GRIK4/PTGER3/CHRNB4/GRIK2/THRA/GLP2R/PARD3/GABBR1/P2RY14/GHR/GIPR/TSPO/PTH1R/GABRB2/ADRA2C/PTGDR/NPY1R/ADRB2/VIPR1/F2R/GABRE/S1PR2/GRM2/CHRNA1/EDNRB/ADORA2A/LEPR/AGTR1/FSHR/GHSR/LPAR2/GRIN2D/TACR2/CHRNB1/LTB4R2/GPR50/AVPR1A/GRIK3/ADORA2B
KEGG_AMYOTROPHIC_LATERAL_SCLEROSIS_ALS	KEGG_AMYOTROPHIC_LATERAL_SCLEROSIS_ALS	44	0.175297	0.638981	0.937304	0.976507	0.598157	6697	tags=48%, list=44%, signal=27%	PPP3CC/PPP3CB/CASP9/BCL2L1/TP53/CAT/APAF1/MAP3K5/RAC1/BCL2/DERL1/BID/TNFRSF1B/PPP3R1/DAXX/GRIN2D/MAPK11/MAP2K3/MAPK12/TNFRSF1A/ALS2
KEGG_GALACTOSE_METABOLISM	KEGG_GALACTOSE_METABOLISM	24	0.187247	0.604007	0.943757	0.976507	0.598157	1399	tags=12%, list=9%, signal=11%	B4GALT2/GLB1/B4GALT1
KEGG_RIBOFLAVIN_METABOLISM	KEGG_RIBOFLAVIN_METABOLISM	13	0.213774	0.593226	0.946988	0.976507	0.598157	8466	tags=69%, list=56%, signal=30%	MTMR6/FLAD1/RFK/MTMR1/ACP5/MTMR2/ACP1/ENPP1/ACP2
KEGG_TASTE_TRANSDUCTION	KEGG_TASTE_TRANSDUCTION	21	0.189196	0.595618	0.948922	0.976507	0.598157	8749	tags=67%, list=58%, signal=28%	ASIC2/ITPR3/GNB3/CACNA1B/SCNN1A/PDE1A/KCNB1/CACNA1A/GNAS/PRKX/GNB1/ADCY4/TAS1R3/PRKACB
KEGG_CYTOKINE_CYTOKINE_RECEPTOR_INTERACTION	KEGG_CYTOKINE_CYTOKINE_RECEPTOR_INTERACTION	187	0.166186	0.708153	0.966034	0.98837	0.605424	7133	tags=37%, list=47%, signal=20%	IL20RA/IFNGR2/CLCF1/IL6R/ACVR2B/IL10RB/VEGFA/ACVR1/IL18R1/CNTFR/ACVRL1/IL1R1/PDGFB/BMPR2/MPL/PDGFC/AMHR2/PLEKHO2/GHR/TNFRSF4/CXCL12/ACVR1B/CXCL3/LTBR/CCR8/CCL25/IFNAR2/INHBB/IL25/TNFRSF19/TNFRSF25/IFNGR1/IFNAR1/TGFBR2/MET/LEPR/BMPR1B/TGFB3/IL4R/TNFRSF1B/IL17RA/EPOR/TPO/TNFRSF12A/CSF1/IL7R/TNFRSF11A/KIT/CCR9/CTF1/FLT3LG/TGFBR1/BMP2/AMH/FLT1/LIFR/PDGFRB/CCR4/VEGFD/TNFRSF13C/TNFRSF1A/INHBA/EGFR/KDR/…
KEGG_GLYCEROPHOSPHOLIPID_METABOLISM	KEGG_GLYCEROPHOSPHOLIPID_METABOLISM	65	0.155039	0.597137	0.977413	0.99002	0.606435	6861	tags=43%, list=45%, signal=24%	LCAT/AGPAT1/LPCAT4/DGKZ/LPGAT1/ADPRM/DGKQ/PISD/MBOAT1/DGKD/CHKB/MBOAT2/LPCAT1/PLD2/TAZ/CDS2/DGKA/PLPP1/PLA2G4B/PLPP3/PGS1/PCYT1A/PLPP2/GPD1L/PLD1/LPCAT3/DGKE/DGKG
KEGG_PURINE_METABOLISM	KEGG_PURINE_METABOLISM	141	0.156268	0.654848	0.982983	0.99002	0.606435	4542	tags=28%, list=30%, signal=20%	NPR1/POLR1E/POLR3C/XDH/POLA1/PDE2A/NUDT5/NT5C2/ADPRM/POLD1/NPR2/GUCY1B1/AK5/NUDT9/PDE8B/POLE3/AK7/POLD3/PDE3A/ADSS1/IMPDH2/POLR2H/PAPSS1/POLD4/POLR3D/PAICS/POLR2K/PDE6A/ATIC/POLA2/ENTPD8/PDE9A/NME3/POLR2C/ADCY5/ADCY9/PDE8A/POLR2A/PRIM1/PRIM2
KEGG_OLFACTORY_TRANSDUCTION	KEGG_OLFACTORY_TRANSDUCTION	26	0.159595	0.525435	0.984427	0.99002	0.606435	8841	tags=54%, list=59%, signal=22%	GNAL/CAMK2A/GUCA1A/GRK3/CAMK2D/CAMK2G/GUCA1B/OR10AD1/PRKX/ADCY3/PRKG1/PRKG2/PRKACB/OR51E1
KEGG_ANTIGEN_PROCESSING_AND_PRESENTATION	KEGG_ANTIGEN_PROCESSING_AND_PRESENTATION	41	0.100684	0.360471	1	1	0.612548	595	tags=5%, list=4%, signal=5%	NFYA/NFYC

## Sheet: gsea_kegg_RPL4
Single gene GSEA results for PRL4
ID	Description	setSize	enrichmentScore	NES	pvalue	p.adjust	qvalues	rank	leading_edge	core_enrichment
KEGG_RIBOSOME	KEGG_RIBOSOME	84	0.919225	3.65237	1e-10	8.95e-09	6.73684e-09	477	tags=92%, list=3%, signal=89%	RPL4/RPL10A/RPL14/RPL29/RPL27A/RPL18A/RPS6/RPL9/RPL6/RPL15/RPL7A/RPS4X/RPL36A/RPL13/RPL8/RPL5/RPS5/RPL7/RPL23A/RPL23/RPS27/RPS8/RPL34/RPL24/RPS7/RPS15/RPL27/RPS16/RPS18/RPL17/RPL13A/RPL10/RPS25/RPL36AL/RPLP0/RPL3/FAU/RPL36/RPL35A/RPS3/RPS19/RPL37/RPL32/RPL26/RPS20/RPS13/RPL38/RPL18/RPS24/RPL30/RPS29/RPL11/RPS12/RPS2/RPL28/RPS3A/RPS21/RPS11/RPL35/RPL22/RPS15A/RPS26/RPL39/RPS9/RPLP2/RPS17/RPSA/RPL3…
KEGG_SPLICEOSOME	KEGG_SPLICEOSOME	118	0.620201	2.55408	1e-10	8.95e-09	6.73684e-09	2821	tags=57%, list=19%, signal=47%	PUF60/SNRPD2/ISY1/SNRPC/CCDC12/SF3B2/ALYREF/SNRPD1/SF3B6/SNRPG/SNU13/LSM6/LSM7/LSM5/EIF4A3/SNRPF/MAGOH/LSM3/SNRPE/LSM2/HNRNPA1/SNRPB2/BUD31/SNRNP27/CWC15/U2AF1/USP39/MAGOHB/SRSF9/NCBP2/PPIE/PQBP1/EFTUD2/SNRPA1/SNRPD3/SF3A3/PRPF40B/SART1/SNRPB/U2AF2/CTNNBL1/PRPF6/LSM8/DDX23/XAB2/SRSF4/BCAS2/SF3A2/SYF2/CHERP/THOC1/SF3B4/PRPF4/PPIH/PRPF18/HNRNPU/PRPF31/HNRNPC/PRPF19/SNW1/SRSF7/SF3B5/RBM17/HNRNPM/ZMA…
KEGG_CITRATE_CYCLE_TCA_CYCLE	KEGG_CITRATE_CYCLE_TCA_CYCLE	28	-0.716177	-2.98116	1.06061e-09	6.3283e-08	4.76343e-08	2133	tags=71%, list=14%, signal=61%	PC/IDH2/SDHC/IDH3G/MDH2/CS/IDH1/IDH3A/PDHB/PCK1/DLD/DLAT/IDH3B/DLST/FH/ACO2/SDHA/OGDH/PDHA1/ACLY
KEGG_PROPANOATE_METABOLISM	KEGG_PROPANOATE_METABOLISM	29	-0.699498	-2.95195	5.21083e-09	2.33185e-07	1.75523e-07	2922	tags=66%, list=19%, signal=53%	ACSS1/ACADM/SUCLG1/HADHA/ALDH2/ACAT1/LDHC/LDHB/PCCB/ECHS1/PCCA/ALDH6A1/MMUT/ACAT2/ALDH7A1/ACSS2/EHHADH/ACACA/ABAT
KEGG_VALINE_LEUCINE_AND_ISOLEUCINE_DEGRADATION	KEGG_VALINE_LEUCINE_AND_ISOLEUCINE_DEGRADATION	41	-0.597876	-2.81977	8.60336e-09	3.08e-07	2.31838e-07	2611	tags=59%, list=17%, signal=49%	HADH/HADHA/ALDH2/ACAT1/HMGCS1/MCCC2/ACAA2/PCCB/ECHS1/BCKDHB/PCCA/DBT/ACADS/DLD/ALDH6A1/MMUT/ACAT2/ALDH7A1/IVD/EHHADH/HIBADH/ABAT/OXCT1/ACADSB
KEGG_PYRUVATE_METABOLISM	KEGG_PYRUVATE_METABOLISM	36	-0.604547	-2.65963	6.37658e-08	1.90235e-06	1.43193e-06	2922	tags=69%, list=19%, signal=56%	MDH1/ALDH3A2/GRHPR/ACSS1/PKM/HAGH/ALDH2/PC/HAGHL/ACAT1/LDHC/LDHB/MDH2/GLO1/PDHB/PCK1/DLD/DLAT/ACYP2/ACAT2/ALDH7A1/ACSS2/ME1/ACACA/PDHA1
KEGG_BUTANOATE_METABOLISM	KEGG_BUTANOATE_METABOLISM	26	-0.67438	-2.83141	2.12257e-07	5.42773e-06	4.08556e-06	2774	tags=77%, list=18%, signal=63%	BDH2/HADH/HADHA/AACS/ALDH2/ACAT1/HMGCS1/ACSM3/ECHS1/PDHB/ACADS/L2HGDH/ACAT2/ALDH7A1/EHHADH/BDH1/ALDH5A1/ABAT/PDHA1/OXCT1
KEGG_FATTY_ACID_METABOLISM	KEGG_FATTY_ACID_METABOLISM	35	-0.560021	-2.46308	1.74851e-06	3.91229e-05	2.94486e-05	3603	tags=69%, list=24%, signal=52%	ALDH3A2/CPT1B/CPT1A/ACADVL/ACSL1/HADHB/ACADM/ACSL3/HADH/HADHA/ALDH2/ACAT1/ACOX3/ACSL5/ACAA2/ECHS1/ACADS/ADH6/CPT2/ACAT2/ALDH7A1/EHHADH/ACOX1/ACADSB
KEGG_GLYCOLYSIS_GLUCONEOGENESIS	KEGG_GLYCOLYSIS_GLUCONEOGENESIS	49	-0.47818	-2.30628	5.52403e-06	0.000109867	8.2699e-05	2438	tags=51%, list=16%, signal=43%	GALM/HK2/ALDH2/FBP2/PGK1/LDHC/TPI1/LDHB/ENO1/ALDOA/PGAM2/PGM2/PDHB/ALDH1A3/PCK1/DLD/PFKM/DLAT/ALDOC/ADH6/PGAM1/ALDH7A1/ACSS2/GPI/PDHA1
KEGG_BASE_EXCISION_REPAIR	KEGG_BASE_EXCISION_REPAIR	33	0.609261	2.02861	1.67795e-05	0.000300354	0.000226082	3272	tags=61%, list=22%, signal=48%	POLD4/MPG/MUTYH/NTHL1/POLL/PCNA/LIG1/POLD1/HMGB1/SMUG1/OGG1/NEIL2/XRCC1/POLE3/APEX2/NEIL1/POLD2/PARP2/PARP3/POLB
KEGG_STARCH_AND_SUCROSE_METABOLISM	KEGG_STARCH_AND_SUCROSE_METABOLISM	27	-0.552001	-2.33005	6.98868e-05	0.00113725	0.000856029	2260	tags=52%, list=15%, signal=44%	HK2/PGM2L1/GUSB/ENPP1/PGM2/UGT1A6/UGT1A1/GYS2/GYS1/AGL/GANC/GPI/GBE1/GAA
KEGG_ECM_RECEPTOR_INTERACTION	KEGG_ECM_RECEPTOR_INTERACTION	71	-0.343959	-1.85213	0.000154479	0.00230431	0.0017345	3714	tags=46%, list=25%, signal=35%	ITGA11/THBS3/COL5A1/LAMA3/ITGA8/THBS2/FN1/TNXB/GP5/ITGA6/CHAD/COL11A1/COL6A1/ITGB8/CD47/ITGA4/ITGA1/ITGA2/SDC2/COL5A3/COL4A2/COL1A1/COL4A1/ITGAV/COL1A2/LAMC1/DAG1/COL5A2/COL6A3/COL3A1/LAMC2/ITGA7/HSPG2
KEGG_LYSINE_DEGRADATION	KEGG_LYSINE_DEGRADATION	41	-0.4263	-2.01057	0.000220582	0.00303725	0.0022862	2913	tags=51%, list=19%, signal=41%	DOT1L/SETD2/SETD1B/HADH/HADHA/ASH1L/TMLHE/ALDH2/NSD1/ACAT1/SETDB2/AADAT/ECHS1/SETD7/DLST/NSD2/KMT5A/ACAT2/ALDH7A1/EHHADH/OGDH
KEGG_STEROID_BIOSYNTHESIS	KEGG_STEROID_BIOSYNTHESIS	16	-0.623072	-2.18916	0.000467262	0.00597427	0.00449695	2444	tags=56%, list=16%, signal=47%	TM7SF2/SQLE/CYP51A1/EBP/MSMO1/LSS/NSDHL/LIPA/DHCR24
KEGG_BIOSYNTHESIS_OF_UNSATURATED_FATTY_ACIDS	KEGG_BIOSYNTHESIS_OF_UNSATURATED_FATTY_ACIDS	20	-0.552057	-2.1521	0.000586785	0.0070023	0.00527077	375	tags=40%, list=2%, signal=39%	ELOVL6/YOD1/HSD17B12/ELOVL5/ACOX1/SCD/ACOT2/HACD2
KEGG_RETINOL_METABOLISM	KEGG_RETINOL_METABOLISM	25	-0.482142	-2.00728	0.00110611	0.0123746	0.00931461	1580	tags=40%, list=10%, signal=36%	CYP26B1/RDH11/DHRS3/UGT1A6/UGT1A1/LRAT/ADH6/RDH8/DGAT2/RETSAT
KEGG_PENTOSE_PHOSPHATE_PATHWAY	KEGG_PENTOSE_PHOSPHATE_PATHWAY	23	-0.493904	-1.98996	0.00155262	0.0149059	0.01122	2432	tags=48%, list=16%, signal=40%	TKT/FBP2/TALDO1/ALDOA/PGD/PGM2/PFKM/ALDOC/GPI/PRPS2/G6PD
KEGG_PPAR_SIGNALING_PATHWAY	KEGG_PPAR_SIGNALING_PATHWAY	58	-0.330863	-1.66319	0.00155898	0.0149059	0.01122	1983	tags=33%, list=13%, signal=29%	AQP7/ACOX3/UBC/LPL/DBI/ACSL5/PPARA/SORBS1/PDPK1/UCP1/PCK1/GK/CPT2/PPARD/EHHADH/ACOX1/ME1/SCD/ACOX2
KEGG_NUCLEOTIDE_EXCISION_REPAIR	KEGG_NUCLEOTIDE_EXCISION_REPAIR	43	0.482263	1.6942	0.00158219	0.0149059	0.01122	5191	tags=65%, list=34%, signal=43%	ERCC1/POLD4/RFC2/RBX1/GTF2H4/PCNA/LIG1/POLD1/CETN2/CCNH/ERCC5/RAD23A/XPC/MNAT1/POLE3/GTF2H1/RPA2/POLD2/RFC4/RFC5/RFC3/POLE4/GTF2H2/RPA3/ERCC8/CDK7/ERCC3/POLD3
KEGG_DORSO_VENTRAL_AXIS_FORMATION	KEGG_DORSO_VENTRAL_AXIS_FORMATION	18	-0.528745	-1.96236	0.00181528	0.0162468	0.0122293	3426	tags=61%, list=23%, signal=47%	NOTCH3/ETS1/SOS2/NOTCH1/MAP2K1/KRAS/SOS1/ETS2/SPIRE1/EGFR/NOTCH2
KEGG_MISMATCH_REPAIR	KEGG_MISMATCH_REPAIR	22	0.572291	1.75421	0.00195398	0.0166553	0.0125368	5191	tags=82%, list=34%, signal=54%	POLD4/RFC2/PCNA/LIG1/POLD1/MLH1/MLH3/RPA2/POLD2/RFC4/RFC5/MSH6/RFC3/SSBP1/MSH2/RPA3/PMS2/POLD3
KEGG_SYSTEMIC_LUPUS_ERYTHEMATOSUS	KEGG_SYSTEMIC_LUPUS_ERYTHEMATOSUS	75	0.409975	1.59248	0.00257021	0.0201524	0.0151691	1189	tags=27%, list=8%, signal=25%	H2AJ/SNRPD1/C1R/H4C2/H4C8/H4C11/H4C13/H4-16/H4C4/H4C1/H4C3/H4C6/H4C7/H4C12/H3-3B/H2AZ2/C2/H3-3A/SNRPD3/SNRPB
KEGG_ARGININE_AND_PROLINE_METABOLISM	KEGG_ARGININE_AND_PROLINE_METABOLISM	47	-0.356745	-1.70484	0.00258942	0.0201524	0.0151691	1096	tags=28%, list=7%, signal=26%	MAOB/CKMT2/LAP3/OAT/GLS/NOS1/GOT1/ALDH18A1/GOT2/ALDH7A1/GLUD1/CKB/ALDH4A1
KEGG_DNA_REPLICATION	KEGG_DNA_REPLICATION	35	0.506415	1.7173	0.00272961	0.0203583	0.0153241	4746	tags=69%, list=31%, signal=47%	POLD4/RFC2/RNASEH1/PCNA/LIG1/POLD1/POLA2/MCM7/RNASEH2C/PRIM2/RNASEH2B/MCM5/POLE3/RPA2/POLD2/RFC4/MCM4/RFC5/RFC3/MCM3/SSBP1/POLE4/MCM2/RPA3
KEGG_RNA_DEGRADATION	KEGG_RNA_DEGRADATION	55	0.421491	1.55167	0.00486375	0.0345817	0.0260304	4323	tags=49%, list=29%, signal=35%	DCPS/EXOSC4/LSM6/EXOSC3/LSM7/LSM5/LSM3/LSM2/EXOSC8/EXOSC1/ENO3/DCP1B/LSM8/EXOSC10/EXOSC9/EDC3/EXOSC2/MPHOSPH6/ZCCHC7/EXOSC5/TENT4A/CNOT3/CNOT10/EXOSC7/DDX6/EDC4/EXOSC6
KEGG_PROTEIN_EXPORT	KEGG_PROTEIN_EXPORT	22	0.546714	1.67581	0.00502305	0.0345817	0.0260304	5626	tags=68%, list=37%, signal=43%	SEC11A/SPCS3/SEC61G/SEC61B/SPCS1/SRP68/SEC62/IMMP2L/SPCS2/SRP14/SEC11C/SRPRA/SRP19/SRP54/IMMP1L
KEGG_CALCIUM_SIGNALING_PATHWAY	KEGG_CALCIUM_SIGNALING_PATHWAY	137	-0.240165	-1.45887	0.00601427	0.0398724	0.0300127	1868	tags=20%, list=12%, signal=18%	P2RX5/CHRNA7/ATP2A2/PTK2B/PLCD4/ITPR1/PPP3CA/CYSLTR1/PRKACB/EGFR/P2RX6/ADRB1/PDGFRA/GRPR/PLCG2/MYLK3/NOS1/SLC25A4/ITPR2/PLCB1/ATP2B1/GNAQ/ATP2B4/VDAC1/ADRA1A/LHCGR/PHKB/PDE1C
KEGG_BETA_ALANINE_METABOLISM	KEGG_BETA_ALANINE_METABOLISM	18	-0.485912	-1.80339	0.00635529	0.0406285	0.0305819	2910	tags=50%, list=19%, signal=40%	ACADM/HADHA/ALDH2/ECHS1/DPYD/ALDH7A1/EHHADH/ABAT/AOC2
KEGG_PROTEASOME	KEGG_PROTEASOME	41	0.463927	1.61191	0.00658843	0.0406665	0.0306105	4761	tags=59%, list=32%, signal=40%	PSMB2/PSMC1/PSME1/PSMF1/PSME2/PSMA6/PSMB1/PSMC3/PSMD8/PSMB3/PSMD13/PSMB4/PSMB10/PSMB8/PSMB6/PSMB9/PSMA7/PSMC5/POMP/PSMD4/PSMC2/PSMA2/PSMB7/PSMD6
KEGG_ALANINE_ASPARTATE_AND_GLUTAMATE_METABOLISM	KEGG_ALANINE_ASPARTATE_AND_GLUTAMATE_METABOLISM	25	-0.426315	-1.77486	0.00702631	0.0419236	0.0315568	963	tags=32%, list=6%, signal=30%	GLS/GOT1/GOT2/GPT2/GLUD1/ALDH4A1/ALDH5A1/ABAT
KEGG_INOSITOL_PHOSPHATE_METABOLISM	KEGG_INOSITOL_PHOSPHATE_METABOLISM	51	-0.318205	-1.54612	0.0078668	0.0454244	0.0341918	3342	tags=43%, list=22%, signal=34%	IPPK/PIK3C2B/PIP4K2A/INPP4B/PIK3CA/MINPP1/INPP4A/SYNJ1/PIK3CB/PIP4K2B/INPP5K/TPI1/PIK3C2A/PLCD4/PIKFYVE/IPMK/PIK3CG/SYNJ2/PLCG2/PLCB1/ALDH6A1/PI4KA
KEGG_TRYPTOPHAN_METABOLISM	KEGG_TRYPTOPHAN_METABOLISM	32	-0.381232	-1.65745	0.0124554	0.0674932	0.0508035	2800	tags=41%, list=19%, signal=33%	DDC/HADH/HADHA/ALDH2/ACAT1/AADAT/ECHS1/MAOB/KYNU/ACAT2/ALDH7A1/EHHADH/OGDH
KEGG_PHOSPHATIDYLINOSITOL_SIGNALING_SYSTEM	KEGG_PHOSPHATIDYLINOSITOL_SIGNALING_SYSTEM	69	-0.283053	-1.49791	0.0127047	0.0674932	0.0508035	3342	tags=36%, list=22%, signal=28%	IPPK/PIK3C2B/PIP4K2A/INPP4B/PIK3CA/PIK3R3/INPP4A/PIK3R2/SYNJ1/PIK3CB/PIP4K2B/INPP5K/PIK3C2A/DGKE/PLCD4/ITPR1/PIKFYVE/PIK3CG/SYNJ2/PIK3R1/PLCG2/ITPR2/PLCB1/CDS1/PI4KA
KEGG_ABC_TRANSPORTERS	KEGG_ABC_TRANSPORTERS	33	-0.378646	-1.67118	0.0128199	0.0674932	0.0508035	3843	tags=58%, list=25%, signal=43%	ABCA1/ABCC6/ABCA2/ABCC2/ABCA5/ABCC3/ABCA9/ABCB1/ABCA3/ABCC8/ABCA13/ABCD3/ABCB10/ABCB8/ABCC9/ABCC1/ABCD1/ABCB6/ABCA7
KEGG_TYPE_II_DIABETES_MELLITUS	KEGG_TYPE_II_DIABETES_MELLITUS	38	-0.326163	-1.46425	0.0163008	0.0811302	0.0610683	3034	tags=42%, list=20%, signal=34%	PIK3CA/PKM/PIK3R3/CACNA1G/CACNA1A/CACNA1C/PIK3R2/MAPK9/PIK3CB/HK2/ABCC8/SOCS4/PIK3CG/KCNJ11/MTOR/PIK3R1
KEGG_PHENYLALANINE_METABOLISM	KEGG_PHENYLALANINE_METABOLISM	14	-0.508396	-1.73061	0.0163167	0.0811302	0.0610683	1096	tags=43%, list=7%, signal=40%	MAOB/GOT1/ALDH1A3/GOT2/HPD/AOC2
KEGG_INSULIN_SIGNALING_PATHWAY	KEGG_INSULIN_SIGNALING_PATHWAY	124	-0.232071	-1.38051	0.0169733	0.082114	0.0618088	3206	tags=40%, list=21%, signal=31%	SOS2/MAP2K1/FOXO1/PIK3CA/CRK/KRAS/PHKA1/PIK3R3/PRKCI/EIF4E/PRKX/PHKG2/PRKAB2/PIK3R2/TSC1/MAPK9/PIK3CB/PPP1R3D/HK2/PRKAR2B/FBP2/AKT2/MKNK1/SOCS4/INPP5K/RPTOR/GSK3B/CBLB/SOS1/PRKAG2/PPP1CC/PRKACB/PIK3CG/CBL/PPARGC1A/SORBS1/PDPK1/MTOR/PIK3R1/PDE3B/PCK1/GYS2/PHKB/GYS1/PRKAR2A/PPP1R3B/PRKAA2/FASN/ACACA
KEGG_OXIDATIVE_PHOSPHORYLATION	KEGG_OXIDATIVE_PHOSPHORYLATION	106	-0.25032	-1.37631	0.0192138	0.0905071	0.0681265	3190	tags=35%, list=21%, signal=28%	ATP5MC1/NDUFB1/COX7A1/NDUFA9/UQCRB/SDHD/COX6A1/NDUFA2/UQCRQ/ATP6V1H/COX8A/NDUFS3/COX7A2/PPA1/UQCR10/LHPP/UQCRFS1/CYC1/COX7B/ATP6V1E1/SDHC/COX10/ATP5F1A/NDUFV1/NDUFS2/ATP12A/COX15/NDUFA1/UQCRC1/NDUFA10/ATP5F1B/ATP6V0A1/UQCRC2/ATP6V0A2/NDUFS1/SDHA/ATP6V1A
KEGG_PEROXISOME	KEGG_PEROXISOME	72	-0.267779	-1.45507	0.0202907	0.0931293	0.0701003	2143	tags=32%, list=14%, signal=28%	PEX3/PXMP4/PEX13/ACOX3/PECR/IDH2/CROT/NUDT12/ACSL5/ABCD3/SOD1/PEX26/ECH1/PEX1/IDH1/ABCD1/EHHADH/EPHX2/ACOX1/ACOX2/MPV17L/SOD2/CRAT
KEGG_GLYCOSPHINGOLIPID_BIOSYNTHESIS_GANGLIO_SERIES	KEGG_GLYCOSPHINGOLIPID_BIOSYNTHESIS_GANGLIO_SERIES	14	0.562856	1.52247	0.0238153	0.106574	0.08022	2745	tags=43%, list=18%, signal=35%	HEXB/B3GALT4/ST6GALNAC6/ST6GALNAC4/B4GALNT1/HEXA
KEGG_VALINE_LEUCINE_AND_ISOLEUCINE_BIOSYNTHESIS	KEGG_VALINE_LEUCINE_AND_ISOLEUCINE_BIOSYNTHESIS	10	-0.549471	-1.65789	0.0301752	0.129763	0.097675	1614	tags=50%, list=11%, signal=45%	LARS2/IARS1/PDHB/IARS2/PDHA1
KEGG_PANTOTHENATE_AND_COA_BIOSYNTHESIS	KEGG_PANTOTHENATE_AND_COA_BIOSYNTHESIS	15	-0.456495	-1.60293	0.0309824	0.129763	0.097675	1110	tags=27%, list=7%, signal=25%	ENPP1/DPYD/PANK1/PANK3
KEGG_THYROID_CANCER	KEGG_THYROID_CANCER	27	0.48057	1.53574	0.0311721	0.129763	0.097675	2230	tags=37%, list=15%, signal=32%	RXRB/HRAS/MAP2K2/TPM3/TFG/TP53/MYC/MAPK3/RXRG/PAX8
KEGG_RENIN_ANGIOTENSIN_SYSTEM	KEGG_RENIN_ANGIOTENSIN_SYSTEM	13	-0.476497	-1.56743	0.0324151	0.131871	0.0992616	1856	tags=46%, list=12%, signal=41%	LNPEP/REN/MME/CTSA/ENPEP/ACE2
KEGG_GLYCOSAMINOGLYCAN_BIOSYNTHESIS_HEPARAN_SULFATE	KEGG_GLYCOSAMINOGLYCAN_BIOSYNTHESIS_HEPARAN_SULFATE	22	-0.387142	-1.54256	0.0370682	0.144827	0.109014	1575	tags=36%, list=10%, signal=33%	HS3ST3A1/XYLT1/HS2ST1/HS6ST2/EXTL3/EXTL1/NDST1/HS3ST3B1
KEGG_BASAL_CELL_CARCINOMA	KEGG_BASAL_CELL_CARCINOMA	47	-0.298178	-1.42496	0.0372182	0.144827	0.109014	1861	tags=23%, list=12%, signal=21%	WNT5A/WNT16/FZD6/DVL3/GSK3B/SUFU/FZD4/FZD8/WNT11/APC/WNT8B
KEGG_PYRIMIDINE_METABOLISM	KEGG_PYRIMIDINE_METABOLISM	89	0.345379	1.37474	0.0384615	0.146346	0.110157	3120	tags=33%, list=21%, signal=26%	POLD4/NME3/POLR2H/ITPA/NME6/POLR2I/POLR1E/TK1/POLR3C/POLD1/POLA2/UCKL1/CTPS2/POLR1C/NME4/NUDT2/POLR1D/POLR3D/POLR2G/POLR2J/PRIM2/TYMS/POLE3/DUT/POLD2/TK2/PNP/NME7/POLR2B
KEGG_HEDGEHOG_SIGNALING_PATHWAY	KEGG_HEDGEHOG_SIGNALING_PATHWAY	42	-0.299815	-1.41949	0.0392436	0.146346	0.110157	1861	tags=21%, list=12%, signal=19%	WNT5A/WNT16/GSK3B/SUFU/PRKACB/RAB23/WNT11/FBXW11/WNT8B
KEGG_PRIMARY_IMMUNODEFICIENCY	KEGG_PRIMARY_IMMUNODEFICIENCY	29	0.463896	1.49886	0.0406905	0.148645	0.111888	6692	tags=66%, list=44%, signal=37%	RFXANK/JAK3/ZAP70/TAP2/IL2RG/IKBKG/CD79A/CD8A/CD19/ADA/LCK/TAP1/CD40/CD3E/TNFRSF13C/CD8B/TNFRSF13B/CD4/BTK
KEGG_SNARE_INTERACTIONS_IN_VESICULAR_TRANSPORT	KEGG_SNARE_INTERACTIONS_IN_VESICULAR_TRANSPORT	36	0.429903	1.4683	0.0444444	0.158231	0.119104	5273	tags=56%, list=35%, signal=36%	USE1/VTI1B/TSNARE1/STX18/BET1L/STX4/STX12/VAMP2/STX2/STX17/VAMP5/STX3/STX5/STX10/VAMP4/STX8/GOSR2/STX11/STX1A/STX7
KEGG_STEROID_HORMONE_BIOSYNTHESIS	KEGG_STEROID_HORMONE_BIOSYNTHESIS	22	-0.375477	-1.49608	0.0450827	0.158231	0.119104	1586	tags=27%, list=10%, signal=24%	CYP11B1/UGT1A6/UGT1A1/SRD5A1/HSD17B12/STS
KEGG_GLYOXYLATE_AND_DICARBOXYLATE_METABOLISM	KEGG_GLYOXYLATE_AND_DICARBOXYLATE_METABOLISM	14	-0.453393	-1.54337	0.0523083	0.180061	0.135536	1358	tags=36%, list=9%, signal=33%	MDH2/CS/PGP/ACO2/MTHFD1
KEGG_PARKINSONS_DISEASE	KEGG_PARKINSONS_DISEASE	105	-0.218183	-1.20843	0.0574046	0.192207	0.144678	3241	tags=32%, list=21%, signal=26%	LRRK2/ATP5MC1/UBA1/NDUFB1/COX7A1/NDUFA9/UQCRB/SDHD/COX6A1/NDUFA2/UQCRQ/COX8A/NDUFS3/COX7A2/CYCS/UQCR10/UQCRFS1/CYC1/COX7B/GPR37/SDHC/ATP5F1A/NDUFV1/NDUFS2/NDUFA1/UQCRC1/NDUFA10/ATP5F1B/PRKN/SLC25A4/UQCRC2/VDAC1/NDUFS1/SDHA
KEGG_DRUG_METABOLISM_CYTOCHROME_P450	KEGG_DRUG_METABOLISM_CYTOCHROME_P450	33	-0.321606	-1.41943	0.0579841	0.192207	0.144678	1288	tags=30%, list=9%, signal=28%	GSTT2/MAOB/UGT1A6/UGT1A1/MGST1/FMO4/ALDH1A3/GSTA1/ADH6/FMO3
KEGG_MELANOMA	KEGG_MELANOMA	60	-0.254651	-1.30928	0.0661252	0.213194	0.160476	3755	tags=48%, list=25%, signal=36%	FGF9/PTEN/FGF14/HGF/E2F2/RB1/AKT3/BRAF/MAP2K1/PIK3CA/CCND1/KRAS/PDGFRB/PIK3R3/MET/MITF/PIK3R2/CDH1/PIK3CB/AKT2/FGF22/PDGFD/MDM2/PIK3CG/EGFR/PDGFRA/PIK3R1/FGF1/E2F3
KEGG_GLYCEROPHOSPHOLIPID_METABOLISM	KEGG_GLYCEROPHOSPHOLIPID_METABOLISM	65	-0.255433	-1.33548	0.0666976	0.213194	0.160476	2294	tags=28%, list=15%, signal=24%	LCLAT1/AGPAT2/ETNK2/PCYT2/MBOAT7/DGKE/PCYT1A/PLA2G5/PLD1/GPD2/ETNK1/LPCAT2/AGPAT3/PLA2G12A/LYPLA1/CHPT1/GPAM/CDS1
KEGG_LEISHMANIA_INFECTION	KEGG_LEISHMANIA_INFECTION	51	0.37881	1.37422	0.0688073	0.216079	0.162647	2164	tags=24%, list=14%, signal=20%	NFKBIB/MARCKSL1/TAB1/MAPK11/PTPN6/IFNGR1/RELA/IFNGR2/MAPK12/CYBA/MAPK3/NFKBIA
KEGG_GLYCEROLIPID_METABOLISM	KEGG_GLYCEROLIPID_METABOLISM	38	-0.277699	-1.24668	0.0700628	0.216228	0.162759	2294	tags=29%, list=15%, signal=25%	LCLAT1/AGPAT2/ALDH2/DGKE/LPL/GLA/AGPAT3/DGAT2/GK/ALDH7A1/GPAM
KEGG_VASOPRESSIN_REGULATED_WATER_REABSORPTION	KEGG_VASOPRESSIN_REGULATED_WATER_REABSORPTION	40	0.400203	1.38654	0.0725146	0.217413	0.163651	2663	tags=32%, list=18%, signal=27%	DYNC1LI1/DCTN2/CREB3/RAB11B/CREB3L4/DYNLL1/DCTN6/STX4/VAMP2/ARHGDIA/AVPR2/DYNC2LI1/DYNC1I2
KEGG_TASTE_TRANSDUCTION	KEGG_TASTE_TRANSDUCTION	21	-0.357867	-1.40475	0.0728757	0.217413	0.163651	3799	tags=48%, list=25%, signal=36%	ADCY8/CACNA1B/TAS1R3/GNG3/PDE1A/CACNA1A/PRKX/GRM4/PRKACB/ADCY6
KEGG_PATHOGENIC_ESCHERICHIA_COLI_INFECTION	KEGG_PATHOGENIC_ESCHERICHIA_COLI_INFECTION	51	0.376922	1.36737	0.0745413	0.218736	0.164647	5802	tags=53%, list=38%, signal=33%	ARPC1B/ARPC4/ARPC1A/NCL/ARPC3/YWHAQ/TUBB6/TUBA1A/ACTG1/ACTB/TUBB2A/RHOA/EZR/ARPC5L/TUBB4B/TUBA1B/TUBB/CDC42/LY96/TUBA8/FYN/TUBB3/NCK1/CD14/TUBA1C/ARHGEF2/TUBB4A
KEGG_GLYCOSPHINGOLIPID_BIOSYNTHESIS_LACTO_AND_NEOLACTO_SERIES	KEGG_GLYCOSPHINGOLIPID_BIOSYNTHESIS_LACTO_AND_NEOLACTO_SERIES	18	0.487228	1.41719	0.0805812	0.232646	0.175117	5148	tags=61%, list=34%, signal=40%	ST3GAL4/B4GALT2/FUT7/B4GALT4/B3GNT3/ST3GAL3/FUT1/B4GALT3/B3GNT2/ABO/B4GAT1
KEGG_HUNTINGTONS_DISEASE	KEGG_HUNTINGTONS_DISEASE	152	-0.194083	-1.16959	0.0845376	0.233872	0.17604	3240	tags=34%, list=21%, signal=27%	TGM2/ATP5MC1/NDUFB1/COX7A1/NDUFA9/UQCRB/CREB3L2/SDHD/COX6A1/POLR2E/DNAH2/NDUFA2/UQCRQ/POLR2A/HIP1/COX8A/GPX1/NDUFS3/HTT/COX7A2/CYCS/UQCR10/EP300/UQCRFS1/CYC1/COX7B/TFAM/SDHC/ITPR1/RCOR1/TBPL2/CLTC/SOD1/ATP5F1A/NDUFV1/PPARGC1A/NDUFS2/TAF4B/NDUFA1/UQCRC1/NDUFA10/ATP5F1B/DNAL1/SLC25A4/PLCB1/UCP1/GNAQ/UQCRC2/VDAC1/NDUFS1/SDHA/SOD2
KEGG_ALPHA_LINOLENIC_ACID_METABOLISM	KEGG_ALPHA_LINOLENIC_ACID_METABOLISM	10	-0.47511	-1.43353	0.0847458	0.233872	0.17604	1971	tags=60%, list=13%, signal=52%	PLA2G4A/PLA2G3/ACOX3/PLA2G5/PLA2G12A/ACOX1
KEGG_ALZHEIMERS_DISEASE	KEGG_ALZHEIMERS_DISEASE	141	-0.195947	-1.18599	0.0849258	0.233872	0.17604	3190	tags=31%, list=21%, signal=25%	ATP5MC1/NDUFB1/COX7A1/NDUFA9/UQCRB/SDHD/COX6A1/NDUFA2/UQCRQ/COX8A/NDUFS3/CACNA1C/COX7A2/ADAM17/CYCS/UQCR10/UQCRFS1/CYC1/COX7B/ATP2A2/SDHC/GSK3B/LPL/ITPR1/ATF6/LRP1/PPP3CA/ATP5F1A/MME/ERN1/NDUFV1/NDUFS2/NDUFA1/IDE/UQCRC1/NDUFA10/ATP5F1B/NOS1/ITPR2/PLCB1/GNAQ/UQCRC2/NDUFS1/SDHA
KEGG_RNA_POLYMERASE	KEGG_RNA_POLYMERASE	26	0.423928	1.34428	0.12015	0.325862	0.245283	1838	tags=35%, list=12%, signal=30%	POLR2H/POLR2I/POLR1E/POLR3C/POLR1C/POLR1D/POLR3D/POLR2G/POLR2J
KEGG_NICOTINATE_AND_NICOTINAMIDE_METABOLISM	KEGG_NICOTINATE_AND_NICOTINAMIDE_METABOLISM	19	-0.354776	-1.36301	0.130904	0.343663	0.258682	3069	tags=42%, list=20%, signal=34%	NAMPT/NMRK1/NMNAT1/NUDT12/ENPP1/NNT/NMNAT2/NADK
KEGG_HOMOLOGOUS_RECOMBINATION	KEGG_HOMOLOGOUS_RECOMBINATION	27	0.41255	1.31837	0.13217	0.343663	0.258682	5191	tags=56%, list=34%, signal=37%	POLD4/MUS81/POLD1/RAD51D/EME1/RPA2/POLD2/TOP3B/NBN/SSBP1/RAD50/RAD52/RPA3/BLM/POLD3
KEGG_AMINOACYL_TRNA_BIOSYNTHESIS	KEGG_AMINOACYL_TRNA_BIOSYNTHESIS	41	0.367794	1.2779	0.132474	0.343663	0.258682	4231	tags=46%, list=28%, signal=33%	KARS1/SARS1/CARS1/RARS1/QARS1/FARS2/AARS2/TARS1/FARSB/WARS2/PSTK/TARS3/CARS2/HARS1/GARS1/RARS2/SARS2/LARS1/VARS2
KEGG_NON_HOMOLOGOUS_END_JOINING	KEGG_NON_HOMOLOGOUS_END_JOINING	12	0.501686	1.31897	0.136929	0.349878	0.26336	2833	tags=50%, list=19%, signal=41%	XRCC5/XRCC6/POLL/POLM/NHEJ1/XRCC4
KEGG_FRUCTOSE_AND_MANNOSE_METABOLISM	KEGG_FRUCTOSE_AND_MANNOSE_METABOLISM	32	-0.28637	-1.24503	0.140502	0.349878	0.26336	2842	tags=41%, list=19%, signal=33%	MTMR2/PFKFB1/KHK/MTMR7/HK2/FBP2/TPI1/MTMR1/ALDOA/PFKM/ALDOC/SORD/PFKFB2
KEGG_VIBRIO_CHOLERAE_INFECTION	KEGG_VIBRIO_CHOLERAE_INFECTION	48	0.356236	1.27748	0.142197	0.349878	0.26336	1682	tags=25%, list=11%, signal=22%	ARF1/KDELR1/ATP6V0B/SEC61G/SEC61B/ACTG1/KDELR3/ATP6V0E1/TCIRG1/ACTB/ATP6V1G1/KCNQ1
KEGG_OLFACTORY_TRANSDUCTION	KEGG_OLFACTORY_TRANSDUCTION	26	-0.297377	-1.24855	0.142857	0.349878	0.26336	3024	tags=35%, list=20%, signal=28%	CNGA3/GRK3/PRKX/OR51E1/OR6Q1/PRKG1/PRKACB/PDE1C/GUCY2D
KEGG_SMALL_CELL_LUNG_CANCER	KEGG_SMALL_CELL_LUNG_CANCER	80	-0.208091	-1.10705	0.146308	0.349878	0.26336	3701	tags=44%, list=24%, signal=33%	PTEN/E2F2/RB1/AKT3/LAMA3/SKP2/BIRC3/RARB/PIK3CA/FN1/CCND1/PIK3R3/ITGA6/CDKN2B/XIAP/PIK3R2/BCL2/PIK3CB/CYCS/PIAS2/AKT2/CHUK/ITGA2/MAX/COL4A2/TRAF3/TRAF4/PIK3CG/COL4A1/ITGAV/PIK3R1/CCNE1/LAMC1/LAMC2/E2F3
KEGG_TYROSINE_METABOLISM	KEGG_TYROSINE_METABOLISM	29	-0.291116	-1.22854	0.146597	0.349878	0.26336	1096	tags=24%, list=7%, signal=22%	MAOB/GOT1/ALDH1A3/ADH6/GOT2/HPD/AOC2
KEGG_PROXIMAL_TUBULE_BICARBONATE_RECLAMATION	KEGG_PROXIMAL_TUBULE_BICARBONATE_RECLAMATION	22	-0.319088	-1.2714	0.151786	0.357495	0.269094	963	tags=41%, list=6%, signal=38%	MDH1/CA2/SLC9A3/GLS2/ATP1B2/GLS/PCK1/GLUD1/SLC4A4
KEGG_AMYOTROPHIC_LATERAL_SCLEROSIS_ALS	KEGG_AMYOTROPHIC_LATERAL_SCLEROSIS_ALS	44	0.361678	1.27706	0.153846	0.357642	0.269204	2645	tags=30%, list=18%, signal=24%	BID/BAD/RAC1/TNFRSF1A/MAPK11/BAX/MAPK12/TP53/CASP9/CCS/TOMM40L/DAXX/MAP2K3
KEGG_ANTIGEN_PROCESSING_AND_PRESENTATION	KEGG_ANTIGEN_PROCESSING_AND_PRESENTATION	41	0.358032	1.24398	0.161782	0.371269	0.279461	5874	tags=56%, list=39%, signal=34%	PSME1/RFXANK/PSME2/HSP90AB1/B2M/TAPBP/KLRC1/NFYA/CTSL/TAP2/NFYC/CALR/CD8A/LTA/HSPA1A/KIR2DS1/PDIA3/IFI30/TAP1/CD74/CD8B/KIR2DL5A/NFYB
KEGG_AMINO_SUGAR_AND_NUCLEOTIDE_SUGAR_METABOLISM	KEGG_AMINO_SUGAR_AND_NUCLEOTIDE_SUGAR_METABOLISM	41	0.35223	1.22382	0.19109	0.432977	0.32591	3711	tags=34%, list=25%, signal=26%	GALK1/UGP2/GCK/HEXB/NANS/GALT/AMDHD2/GMPPA/HEXA/CYB5R1/NAGK/RENBP/FPGT/PMM1
KEGG_REGULATION_OF_ACTIN_CYTOSKELETON	KEGG_REGULATION_OF_ACTIN_CYTOSKELETON	185	-0.178833	-1.09536	0.195592	0.437637	0.329418	3391	tags=36%, list=22%, signal=28%	SLC9A1/BRAF/ITGA8/MYH10/RRAS2/PIP4K2A/SOS2/MAP2K1/IQGAP1/PIK3CA/IQGAP2/FN1/BDKRB2/ROCK1/CRK/DIAPH3/KRAS/DIAPH2/PDGFRB/PIK3R3/ITGA6/PPP1R12A/ITGB8/MYLK/GNG12/ITGAM/PIK3R2/APC2/PIK3CB/PFN2/IQGAP3/ROCK2/LIMK1/CYFIP2/PIP4K2B/ITGA4/SCIN/FGFR4/GNA13/ITGAL/ITGA1/ITGA2/FGF22/PDGFD/CYFIP1/NCKAP1/SSH1/SOS1/ARHGEF12/PPP1CC/PIKFYVE/PIK3CG/BAIAP2/EGFR/PDGFRA/ITGAV/MYH14/SSH2/PIK3R1/MYLK3/APC/ENAH/FGF1/ITGA7/M…
KEGG_NEUROACTIVE_LIGAND_RECEPTOR_INTERACTION	KEGG_NEUROACTIVE_LIGAND_RECEPTOR_INTERACTION	152	-0.18292	-1.10232	0.199037	0.439846	0.331081	1917	tags=18%, list=13%, signal=16%	GRM4/P2RX5/CHRNA7/CHRNB2/F2RL2/GRIA3/GABBR2/GABRR2/CALCRL/PLG/CYSLTR1/P2RX6/ADRB1/P2RY1/GRPR/CHRNA5/GABRA1/GABRB3/TAAR1/ADRA1A/LHCGR/LEP/PRLR/PTH2R/ADRA2A/LPAR4/THRB
KEGG_CELL_CYCLE	KEGG_CELL_CYCLE	118	0.282666	1.16406	0.202492	0.442026	0.332721	5129	tags=41%, list=34%, signal=27%	RBX1/CDK4/PCNA/YWHAQ/ANAPC5/CCND3/ORC3/CCNH/MCM7/ANAPC4/ANAPC10/CDC26/TP53/MYC/GADD45A/CCND2/MCM5/YWHAE/CDC16/FZR1/ORC6/GADD45B/MAD2L2/HDAC1/CDKN2A/ORC5/TGFB3/WEE1/MCM4/CDKN2C/HDAC2/MAD1L1/CDC45/MCM3/GADD45G/ZBTB17/ORC4/MCM2/CDKN2D/E2F4/BUB3/PKMYT1/SMC3/ATR/CDK2/DBF4/CDK7/TGFB1
KEGG_GLUTATHIONE_METABOLISM	KEGG_GLUTATHIONE_METABOLISM	43	-0.244331	-1.16277	0.205479	0.443142	0.333562	1953	tags=33%, list=13%, signal=28%	GSTT1/IDH2/OPLAH/RRM2B/GCLC/GSTT2/GPX4/GSS/LAP3/IDH1/PGD/MGST1/GSTA1/G6PD
KEGG_GLYCOSAMINOGLYCAN_BIOSYNTHESIS_KERATAN_SULFATE	KEGG_GLYCOSAMINOGLYCAN_BIOSYNTHESIS_KERATAN_SULFATE	14	0.452422	1.22376	0.219008	0.466696	0.351291	6018	tags=64%, list=40%, signal=39%	B4GALT2/B4GALT4/ST3GAL3/CHST1/B4GALT3/B3GNT2/B4GAT1/CHST2/CHST6
KEGG_NITROGEN_METABOLISM	KEGG_NITROGEN_METABOLISM	18	-0.318395	-1.18168	0.22449	0.472749	0.355848	1166	tags=44%, list=8%, signal=41%	CA5A/CA2/CTH/GLS2/CA9/GLS/CA5B/GLUD1
KEGG_TIGHT_JUNCTION	KEGG_TIGHT_JUNCTION	105	0.284459	1.15432	0.228992	0.476622	0.358763	3801	tags=29%, list=25%, signal=22%	PPP2R1A/MYL12A/CSNK2B/CDK4/MYL9/RAB13/HRAS/RRAS/ACTG1/ACTB/MYH3/F11R/GNAI3/AKT1/YBX3/RHOA/PPP2R2A/JAM3/CLDN5/CSNK2A2/CLDN3/JAM2/EXOC3/TJAP1/PRKCG/LLGL1/GNAI2/VAPA/PPP2R2B/PRKCD
KEGG_NEUROTROPHIN_SIGNALING_PATHWAY	KEGG_NEUROTROPHIN_SIGNALING_PATHWAY	114	0.277505	1.13065	0.247899	0.510045	0.383921	4969	tags=41%, list=33%, signal=28%	BAD/NFKBIB/MAGED1/HRAS/RAC1/MAP2K2/YWHAQ/MAPK11/BAX/RELA/CSK/NFKBIE/MAPK12/TP53/ARHGDIA/ZNF274/MAPK3/BEX3/NFKBIA/MAPK7/YWHAE/AKT1/RAP1A/RHOA/IKBKB/SH2B2/RPS6KA4/SHC1/ATF4/GAB1/SH2B1/CALM1/PSEN1/CAMK2A/PRKCD/RAP1B/CALM2/RPS6KA5/CRKL/CDC42/CAMK4/TRAF6/JUN/MAP2K5/MAPKAPK2/NTF3/NFKB1
KEGG_LEUKOCYTE_TRANSENDOTHELIAL_MIGRATION	KEGG_LEUKOCYTE_TRANSENDOTHELIAL_MIGRATION	97	0.283437	1.14005	0.257928	0.524649	0.394914	3437	tags=27%, list=23%, signal=21%	MYL12A/MYL9/RAC1/MAPK11/ACTG1/ACTB/BCAR1/VASP/ESAM/MAPK12/CYBA/F11R/GNAI3/RAP1A/RHOA/EZR/SIPA1/JAM3/CLDN5/RAPGEF3/CLDN3/JAM2/CD99/PRKCG/ICAM1/GNAI2
KEGG_INTESTINAL_IMMUNE_NETWORK_FOR_IGA_PRODUCTION	KEGG_INTESTINAL_IMMUNE_NETWORK_FOR_IGA_PRODUCTION	27	0.36355	1.16178	0.274314	0.551711	0.415283	6121	tags=56%, list=41%, signal=33%	LTBR/MAP3K14/CCL25/IL15RA/CCL27/TNFSF13/ITGB7/TNFRSF17/TGFB1/CD40/TNFSF13B/TNFRSF13C/CXCL12/ICOSLG/TNFRSF13B
KEGG_PORPHYRIN_AND_CHLOROPHYLL_METABOLISM	KEGG_PORPHYRIN_AND_CHLOROPHYLL_METABOLISM	24	-0.266564	-1.09726	0.282927	0.559095	0.420842	1517	tags=29%, list=10%, signal=26%	COX10/GUSB/ALAS2/UGT1A6/UGT1A1/COX15/FECH
KEGG_FOCAL_ADHESION	KEGG_FOCAL_ADHESION	181	-0.174837	-1.05606	0.28534	0.559095	0.420842	3714	tags=38%, list=25%, signal=29%	ITGA11/PTEN/HGF/THBS3/CAV2/PAK6/AKT3/COL5A1/LAMA3/BIRC3/BRAF/ITGA8/SOS2/PGF/MAP2K1/THBS2/PIK3CA/FN1/ROCK1/CCND1/CRK/PDGFRB/TNXB/PIK3R3/ITGA6/MET/CHAD/COL11A1/PPP1R12A/COL6A1/ITGB8/MYLK/XIAP/PIK3R2/BCL2/MAPK9/PIK3CB/TLN1/ROCK2/AKT2/ARHGAP5/ITGA4/ITGA1/ITGA2/PDGFD/GSK3B/COL5A3/SOS1/COL4A2/PPP1CC/TLN2/PIK3CG/EGFR/COL1A1/PDGFRA/COL4A1/ITGAV/PDPK1/PIK3R1/MYLK3/COL1A2/LAMC1/COL5A2/COL6A3/COL3A1/LAMC2/I…
KEGG_GAP_JUNCTION	KEGG_GAP_JUNCTION	75	-0.198492	-1.08321	0.287356	0.559095	0.420842	1659	tags=20%, list=11%, signal=18%	PDGFD/GUCY1A1/ITPR1/SOS1/PRKG1/PRKACB/EGFR/ADRB1/PDGFRA/ITPR2/PLCB1/GNAQ/TUBA3E/TUBB1/ADCY6
KEGG_GLYCOSAMINOGLYCAN_BIOSYNTHESIS_CHONDROITIN_SULFATE	KEGG_GLYCOSAMINOGLYCAN_BIOSYNTHESIS_CHONDROITIN_SULFATE	21	0.379777	1.15032	0.292367	0.562729	0.423577	4608	tags=43%, list=30%, signal=30%	CHST14/CHPF/B3GAT1/CHST12/B3GAT2/B3GAT3/CHST7/XYLT2/CHPF2
KEGG_NOTCH_SIGNALING_PATHWAY	KEGG_NOTCH_SIGNALING_PATHWAY	45	0.316061	1.12261	0.310624	0.591507	0.445239	4855	tags=40%, list=32%, signal=27%	CTBP1/PSENEN/LFNG/DTX3/PSEN2/CIR1/SNW1/RFNG/HDAC1/DLL1/DVL2/PSEN1/HES1/HDAC2/NCSTN/CTBP2/NUMBL/DTX1
KEGG_GLYCOSAMINOGLYCAN_DEGRADATION	KEGG_GLYCOSAMINOGLYCAN_DEGRADATION	20	-0.277601	-1.08218	0.337607	0.636122	0.478822	1575	tags=30%, list=10%, signal=27%	HS3ST3A1/GNS/GUSB/HGSNAT/IDS/HS3ST3B1
KEGG_OTHER_GLYCAN_DEGRADATION	KEGG_OTHER_GLYCAN_DEGRADATION	13	0.414612	1.10927	0.34153	0.636811	0.47934	6433	tags=62%, list=43%, signal=35%	MAN2C1/HEXB/HEXA/NEU1/ENGASE/GLB1/GBA/FUCA1
KEGG_ALLOGRAFT_REJECTION	KEGG_ALLOGRAFT_REJECTION	11	-0.34755	-1.06891	0.358423	0.66142	0.497864	9864	tags=100%, list=65%, signal=35%	PRF1/FAS/TNF/GZMB/IL12A/CD86/IL10/CD28/CD80/FASLG
KEGG_GLYCINE_SERINE_AND_THREONINE_METABOLISM	KEGG_GLYCINE_SERINE_AND_THREONINE_METABOLISM	26	-0.246973	-1.03693	0.374384	0.683824	0.514728	3094	tags=27%, list=20%, signal=21%	CTH/ALAS1/GCAT/ALAS2/MAOB/DLD/AOC2
KEGG_RIG_I_LIKE_RECEPTOR_SIGNALING_PATHWAY	KEGG_RIG_I_LIKE_RECEPTOR_SIGNALING_PATHWAY	49	0.297264	1.07143	0.379469	0.686111	0.51645	4969	tags=41%, list=33%, signal=27%	FADD/PIN1/IRF3/NFKBIB/MAPK11/RELA/MAPK12/TRAF2/NFKBIA/IKBKB/IKBKG/AZI2/TRADD/TBKBP1/IKBKE/TRAF6/OTUD5/DHX58/IRF7/NFKB1
KEGG_LINOLEIC_ACID_METABOLISM	KEGG_LINOLEIC_ACID_METABOLISM	11	-0.340779	-1.04808	0.383513	0.686487	0.516733	4026	tags=55%, list=27%, signal=40%	PLA2G4A/PLA2G3/CYP3A5/ALOX15/PLA2G5/PLA2G12A
KEGG_REGULATION_OF_AUTOPHAGY	KEGG_REGULATION_OF_AUTOPHAGY	18	0.365585	1.06337	0.401585	0.70846	0.533272	1509	tags=22%, list=10%, signal=20%	GABARAP/ATG3/ATG4B/GABARAPL2
KEGG_TERPENOID_BACKBONE_BIOSYNTHESIS	KEGG_TERPENOID_BACKBONE_BIOSYNTHESIS	13	-0.313434	-1.03103	0.403704	0.70846	0.533272	2749	tags=46%, list=18%, signal=38%	HMGCR/MVD/ACAT1/HMGCS1/ACAT2/IDI1
KEGG_ETHER_LIPID_METABOLISM	KEGG_ETHER_LIPID_METABOLISM	24	-0.24823	-1.02179	0.414634	0.71648	0.539309	1258	tags=21%, list=8%, signal=19%	PLA2G5/PLD1/LPCAT2/PLA2G12A/CHPT1
KEGG_CYTOSOLIC_DNA_SENSING_PATHWAY	KEGG_CYTOSOLIC_DNA_SENSING_PATHWAY	38	0.302493	1.0435	0.416279	0.71648	0.539309	5140	tags=47%, list=34%, signal=31%	IRF3/NFKBIB/POLR3C/POLR1C/POLR1D/POLR3D/RELA/NFKBIA/IKBKB/IKBKG/PYCARD/IL18/IKBKE/TREX1/CCL4/IRF7/NFKB1/POLR3F
KEGG_PENTOSE_AND_GLUCURONATE_INTERCONVERSIONS	KEGG_PENTOSE_AND_GLUCURONATE_INTERCONVERSIONS	11	0.401508	1.03948	0.430152	0.729117	0.548821	3650	tags=45%, list=24%, signal=35%	UGP2/CRYL1/AKR1B1/DHDH/DCXR
KEGG_GLIOMA	KEGG_GLIOMA	59	-0.198042	-1.01569	0.432692	0.729117	0.548821	3701	tags=41%, list=24%, signal=31%	PTEN/E2F2/RB1/AKT3/BRAF/SOS2/MAP2K1/PIK3CA/CCND1/KRAS/PDGFRB/PIK3R3/PIK3R2/PIK3CB/AKT2/SOS1/MDM2/PIK3CG/EGFR/PDGFRA/MTOR/PIK3R1/PLCG2/E2F3
KEGG_ENDOMETRIAL_CANCER	KEGG_ENDOMETRIAL_CANCER	50	0.285173	1.0321	0.43908	0.729117	0.548821	2280	tags=24%, list=15%, signal=20%	BAD/ILK/HRAS/MAP2K2/MLH1/AXIN1/TP53/MYC/MAPK3/ERBB2/CASP9/AKT1
KEGG_N_GLYCAN_BIOSYNTHESIS	KEGG_N_GLYCAN_BIOSYNTHESIS	45	0.289677	1.0289	0.443418	0.729117	0.548821	5192	tags=42%, list=34%, signal=28%	ALG12/B4GALT2/DPM2/DPM3/MOGS/ALG1/DPM1/TUSC3/DDOST/MGAT1/MAN1C1/ALG8/DAD1/MGAT4B/ALG5/RPN1/B4GALT3/MAN1B1/ALG3
KEGG_PURINE_METABOLISM	KEGG_PURINE_METABOLISM	141	0.243279	1.02118	0.443988	0.729117	0.548821	3120	tags=26%, list=21%, signal=21%	POLD4/NME3/POLR2H/ITPA/NME6/POLR2I/POLR1E/PAICS/IMPDH2/NUDT5/ADSS1/POLR3C/ATIC/POLD1/POLA2/POLR1C/NME4/NUDT2/POLR1D/POLR3D/POLR2G/POLR2J/PRIM2/ADPRM/POLE3/PDE9A/POLD2/AK7/NPR1/PDE6D/AK2/PNP/NME7/AK5/PDE1B/AMPD2/POLR2B
KEGG_LONG_TERM_DEPRESSION	KEGG_LONG_TERM_DEPRESSION	53	-0.200388	-0.994684	0.475806	0.770539	0.58	1823	tags=21%, list=12%, signal=18%	GNA13/GRIA3/GUCY1A1/ITPR1/PLA2G5/PRKG1/NOS1/ITPR2/PLCB1/GNAQ/PLA2G12A
KEGG_SELENOAMINO_ACID_METABOLISM	KEGG_SELENOAMINO_ACID_METABOLISM	23	0.324593	1.00773	0.47782	0.770539	0.58	4312	tags=39%, list=29%, signal=28%	LCMT1/METTL6/PAPSS1/GGT7/HEMK1/AHCY/SCLY/MAT2A/GGT1
KEGG_LYSOSOME	KEGG_LYSOSOME	114	0.244935	0.99795	0.488445	0.776789	0.584704	3345	tags=28%, list=22%, signal=22%	CLTA/AP4M1/AP1S1/CD63/DNASE2/GNPTG/ATP6V0B/CLTB/PPT2/AP4S1/AP1M1/TCIRG1/NAGPA/AP3B2/HEXB/IDUA/ACP5/M6PR/CTSV/SUMF1/SGSH/ARSG/CLN3/CTSH/ARSA/HEXA/CTSF/SMPD1/CTSW/LAPTM4A/NEU1/CTSL
KEGG_CYTOKINE_CYTOKINE_RECEPTOR_INTERACTION	KEGG_CYTOKINE_CYTOKINE_RECEPTOR_INTERACTION	187	0.232166	0.992142	0.490375	0.776789	0.584704	5425	tags=36%, list=36%, signal=23%	FLT3LG/TNFRSF1A/LTBR/IL11RA/AMH/CNTFR/TNFSF12/TNFRSF4/IL10RB/CLCF1/IFNGR1/PLEKHO2/IFNGR2/TNFRSF18/IL20RA/TNFRSF25/CCL26/IFNAR2/ACVRL1/ACVR2B/PDGFB/CTF1/CXCR5/TNFRSF12A/CCL14/CCL21/CSF3/CCL25/TGFB3/TNFRSF6B/IL6R/IL25/IL15RA/TPO/PDGFA/CSF1/IL2RG/CCL1/LTB/IL13/CCL16/IL20RB/CXCL3/XCL2/PPBP/MPL/IL18/LTA/VEGFA/CCL4/CCL27/CCR7/EPOR/INHBA/CCL3/TNFSF13/TNFRSF17/IL1R1/TGFB1/CXCL11/CD40/CXCR3/TNFSF13B/CCL19…
KEGG_TOLL_LIKE_RECEPTOR_SIGNALING_PATHWAY	KEGG_TOLL_LIKE_RECEPTOR_SIGNALING_PATHWAY	82	0.250247	0.990148	0.496781	0.777435	0.58519	5391	tags=38%, list=36%, signal=24%	FADD/IRF3/RAC1/MAP2K2/TAB1/MAPK11/TOLLIP/RELA/MAPK12/MAPK3/NFKBIA/IFNAR2/AKT1/MAP2K3/IKBKB/TICAM1/IKBKG/MYD88/IKBKE/TRAF6/JUN/LY96/CCL4/MAP3K8/CCL3/IRF7/NFKB1/CTSK/CXCL11/CD40/CD14
KEGG_NON_SMALL_CELL_LUNG_CANCER	KEGG_NON_SMALL_CELL_LUNG_CANCER	52	0.27139	0.986995	0.505721	0.777435	0.58519	3109	tags=27%, list=21%, signal=21%	RXRB/BAD/CDK4/HRAS/MAP2K2/TP53/MAPK3/RXRG/ERBB2/CASP9/AKT1/CDKN2A/PRKCG/ARAF
KEGG_PROSTATE_CANCER	KEGG_PROSTATE_CANCER	83	-0.181446	-0.984664	0.507692	0.777435	0.58519	3748	tags=42%, list=25%, signal=32%	FGFR2/PTEN/E2F2/RB1/AKT3/BRAF/SOS2/MAP2K1/FOXO1/PIK3CA/CCND1/CREB3L2/KRAS/PDGFRB/PIK3R3/HSP90AA1/PIK3R2/BCL2/PIK3CB/EP300/AKT2/CHUK/PDGFD/GSK3B/SOS1/MDM2/PIK3CG/EGFR/PDGFRA/PDPK1/MTOR/PIK3R1/CCNE1/AR/E2F3
KEGG_GLYCOSYLPHOSPHATIDYLINOSITOL_GPI_ANCHOR_BIOSYNTHESIS	KEGG_GLYCOSYLPHOSPHATIDYLINOSITOL_GPI_ANCHOR_BIOSYNTHESIS	24	0.313198	0.981435	0.508156	0.777435	0.58519	3780	tags=38%, list=25%, signal=28%	PIGY/PIGL/PIGU/PIGZ/DPM2/PIGB/PIGH/PIGT/PIGK
KEGG_MTOR_SIGNALING_PATHWAY	KEGG_MTOR_SIGNALING_PATHWAY	49	-0.201149	-0.970148	0.525926	0.795828	0.599035	3704	tags=41%, list=25%, signal=31%	RPS6KB1/AKT3/BRAF/PGF/PIK3CA/PIK3R3/EIF4E/PIK3R2/TSC1/PIK3CB/AKT2/RPS6KA3/RPTOR/CAB39L/RPS6KA2/PIK3CG/PDPK1/MTOR/PIK3R1/PRKAA2
KEGG_BLADDER_CANCER	KEGG_BLADDER_CANCER	38	0.279934	0.965678	0.52907	0.795828	0.599035	4402	tags=34%, list=29%, signal=24%	CDK4/HRAS/MAP2K2/TP53/MYC/MAPK3/ERBB2/DAPK3/CDKN2A/ARAF/RASSF1/RPS6KA5/VEGFA
KEGG_NOD_LIKE_RECEPTOR_SIGNALING_PATHWAY	KEGG_NOD_LIKE_RECEPTOR_SIGNALING_PATHWAY	51	0.263954	0.957553	0.544725	0.812548	0.611621	4969	tags=35%, list=33%, signal=24%	NFKBIB/SUGT1/TAB1/MAPK11/HSP90AB1/RELA/MAPK12/MAPK3/NFKBIA/IKBKB/CARD9/IKBKG/TRIP6/PYCARD/IL18/TRAF6/TNFAIP3/NFKB1
KEGG_VEGF_SIGNALING_PATHWAY	KEGG_VEGF_SIGNALING_PATHWAY	66	0.253121	0.962538	0.551111	0.81528	0.613677	4763	tags=35%, list=32%, signal=24%	BAD/NFATC4/HRAS/RAC1/MAP2K2/MAPK11/SPHK1/HSPB1/MAPK12/MAPK3/CASP9/AKT1/MAPKAPK3/RAC3/PRKCG/PLA2G4B/PLA2G2C/PPP3CB/VEGFA/CDC42/PXN/MAPKAPK2/SRC
KEGG_JAK_STAT_SIGNALING_PATHWAY	KEGG_JAK_STAT_SIGNALING_PATHWAY	107	0.236306	0.960732	0.560797	0.822808	0.619344	3470	tags=27%, list=23%, signal=21%	IL11RA/PTPN6/CCND3/CNTFR/IL10RB/CLCF1/IFNGR1/IFNGR2/IL20RA/MYC/STAT6/CCND2/IFNAR2/AKT1/SOCS2/CBLC/JAK3/CTF1/STAT4/IRF9/CSF3/PIAS4/IL6R/SOCS1/BCL2L1/IL15RA/CISH/TPO/IL2RG
KEGG_HYPERTROPHIC_CARDIOMYOPATHY_HCM	KEGG_HYPERTROPHIC_CARDIOMYOPATHY_HCM	69	0.249646	0.957551	0.583241	0.838393	0.631075	2321	tags=20%, list=15%, signal=17%	TPM2/LMNA/EMD/ACTG1/PRKAB1/TPM3/ACTB/PRKAG1/ITGA2B/CACNB3/TPM4/TPM1/TNNT2/DES
KEGG_CHRONIC_MYELOID_LEUKEMIA	KEGG_CHRONIC_MYELOID_LEUKEMIA	72	0.245907	0.946172	0.589207	0.838393	0.631075	3515	tags=29%, list=23%, signal=22%	CTBP1/BAD/CDK4/HRAS/MAP2K2/RELA/TP53/MYC/MAPK3/NFKBIA/AKT1/CBLC/IKBKB/HDAC1/CDKN2A/ARAF/TGFB3/SHC1/BCL2L1/HDAC2/IKBKG
KEGG_BASAL_TRANSCRIPTION_FACTORS	KEGG_BASAL_TRANSCRIPTION_FACTORS	33	0.274962	0.915522	0.589436	0.838393	0.631075	2871	tags=27%, list=19%, signal=22%	GTF2F1/GTF2H4/GTF2A2/GTF2B/TAF10/TAF11/TAF5L/GTF2H1/TAF9
KEGG_PRIMARY_BILE_ACID_BIOSYNTHESIS	KEGG_PRIMARY_BILE_ACID_BIOSYNTHESIS	11	-0.294205	-0.904841	0.591398	0.838393	0.631075	1033	tags=27%, list=7%, signal=25%	SCP2/CYP46A1/ACOX2
KEGG_GNRH_SIGNALING_PATHWAY	KEGG_GNRH_SIGNALING_PATHWAY	81	-0.172505	-0.930826	0.6	0.838393	0.631075	3206	tags=28%, list=21%, signal=22%	SOS2/MAP2K1/ADCY9/KRAS/MAP3K1/MAP3K2/PRKX/CACNA1C/MAPK9/PTK2B/GNRH2/ITPR1/SOS1/MAPK14/PLA2G5/PRKACB/PLD1/EGFR/ITPR2/PLCB1/GNAQ/PLA2G12A/ADCY6
KEGG_COLORECTAL_CANCER	KEGG_COLORECTAL_CANCER	61	0.247422	0.929964	0.601111	0.838393	0.631075	3615	tags=26%, list=24%, signal=20%	BAD/RAC1/MLH1/AXIN1/BAX/TP53/MYC/MAPK3/CASP9/AKT1/RHOA/RAC3/ARAF/TGFB3/MSH6/TCF7L2
KEGG_RIBOFLAVIN_METABOLISM	KEGG_RIBOFLAVIN_METABOLISM	13	0.336207	0.899506	0.606557	0.838393	0.631075	3277	tags=31%, list=22%, signal=24%	ACP5/FLAD1/PHPT1/ACP1
KEGG_EPITHELIAL_CELL_SIGNALING_IN_HELICOBACTER_PYLORI_INFECTION	KEGG_EPITHELIAL_CELL_SIGNALING_IN_HELICOBACTER_PYLORI_INFECTION	61	0.244749	0.919918	0.608889	0.838393	0.631075	5095	tags=41%, list=34%, signal=27%	ATP6V0B/RAC1/MAPK11/ATP6V0E1/TCIRG1/RELA/ATP6V1G1/CSK/MAPK12/F11R/NFKBIA/JAM3/ATP6V1C1/IKBKB/MAP3K14/JAM2/IKBKG/ATP6V1E2/ATP6V1F/PAK1/CDC42/JUN/SRC/NFKB1/ATP6V1B1
KEGG_PANCREATIC_CANCER	KEGG_PANCREATIC_CANCER	67	0.241706	0.925596	0.613861	0.838788	0.631372	3515	tags=27%, list=23%, signal=21%	BAD/CDK4/RAC1/RELA/TP53/MAPK3/ERBB2/CASP9/AKT1/RALA/RALB/IKBKB/RAC3/CDKN2A/ARAF/TGFB3/BCL2L1/IKBKG
KEGG_CIRCADIAN_RHYTHM_MAMMAL	KEGG_CIRCADIAN_RHYTHM_MAMMAL	12	-0.273541	-0.880161	0.62724	0.850576	0.640245	1852	tags=33%, list=12%, signal=29%	CRY1/BHLHE41/ARNTL/CLOCK
KEGG_METABOLISM_OF_XENOBIOTICS_BY_CYTOCHROME_P450	KEGG_METABOLISM_OF_XENOBIOTICS_BY_CYTOCHROME_P450	33	-0.203916	-0.899999	0.639053	0.856911	0.645014	1288	tags=21%, list=9%, signal=19%	GSTT2/UGT1A6/UGT1A1/MGST1/ALDH1A3/GSTA1/ADH6
KEGG_MELANOGENESIS	KEGG_MELANOGENESIS	86	-0.164009	-0.914743	0.646154	0.856911	0.645014	3143	tags=26%, list=21%, signal=20%	MAP2K1/ADCY9/CREB3L2/KRAS/MITF/PRKX/TYRP1/EP300/WNT5A/WNT16/FZD6/DVL3/GSK3B/KITLG/FZD4/PRKACB/FZD8/WNT11/PLCB1/GNAQ/ADCY6/WNT8B
KEGG_ADIPOCYTOKINE_SIGNALING_PATHWAY	KEGG_ADIPOCYTOKINE_SIGNALING_PATHWAY	60	0.240497	0.900133	0.646274	0.856911	0.645014	2923	tags=23%, list=19%, signal=19%	RXRB/NFKBIB/TNFRSF1A/PRKAB1/POMC/RELA/PRKAG1/NFKBIE/TRAF2/NFKBIA/RXRG/AKT1/IKBKB/ADIPOR1
KEGG_ONE_CARBON_POOL_BY_FOLATE	KEGG_ONE_CARBON_POOL_BY_FOLATE	17	0.297229	0.858796	0.658245	0.866366	0.652131	4082	tags=41%, list=27%, signal=30%	ATIC/TYMS/MTHFR/AMT/FTCD/MTHFS/ALDH1L1
KEGG_HEMATOPOIETIC_CELL_LINEAGE	KEGG_HEMATOPOIETIC_CELL_LINEAGE	66	0.230924	0.878131	0.677778	0.877188	0.660277	6253	tags=45%, list=41%, signal=27%	FLT3LG/IL11RA/ANPEP/CD9/ITGA2B/CD7/CSF3/IL6R/TPO/CSF1/CD37/CD8A/THPO/ITGA3/CD59/CD19/ITGA5/EPOR/MS4A1/IL1R1/CD3E/IL5RA/CD14/CD36/CD3G/CD2/CD8B/FCGR1A/CD34/CD5
KEGG_APOPTOSIS	KEGG_APOPTOSIS	78	0.227333	0.889612	0.678879	0.877188	0.660277	3889	tags=28%, list=26%, signal=21%	FADD/BID/BAD/TNFRSF1A/BAX/RELA/CASP6/TP53/TRAF2/PRKAR1B/CAPN1/NFKBIA/CASP9/AKT1/DFFB/IKBKB/MAP3K14/BCL2L1/IKBKG/CAPN2/TRADD/MYD88
KEGG_GLYCOSPHINGOLIPID_BIOSYNTHESIS_GLOBO_SERIES	KEGG_GLYCOSPHINGOLIPID_BIOSYNTHESIS_GLOBO_SERIES	10	0.335828	0.843917	0.684583	0.877188	0.660277	3926	tags=40%, list=26%, signal=30%	HEXB/HEXA/FUT1/A4GALT
KEGG_T_CELL_RECEPTOR_SIGNALING_PATHWAY	KEGG_T_CELL_RECEPTOR_SIGNALING_PATHWAY	100	0.218444	0.88396	0.689146	0.877188	0.660277	5286	tags=37%, list=35%, signal=24%	NFKBIB/CDK4/NFATC4/HRAS/MAP2K2/MAPK11/PAK4/PTPN6/RELA/NFKBIE/MAPK12/CD247/MAPK3/NFKBIA/AKT1/CBLC/RHOA/IKBKB/MAP3K14/CARD11/ZAP70/IKBKG/CD8A/TEC/PDCD1/PAK1/PPP3CB/CDC42/JUN/FYN/MAP3K8/LCK/NFKB1/NCK1/LAT/CD3E/BCL10
KEGG_PRION_DISEASES	KEGG_PRION_DISEASES	31	-0.205782	-0.894885	0.693989	0.877188	0.660277	1248	tags=16%, list=8%, signal=15%	SOD1/PRKACB/LAMC1/C6/PRNP
KEGG_DRUG_METABOLISM_OTHER_ENZYMES	KEGG_DRUG_METABOLISM_OTHER_ENZYMES	26	0.265449	0.841743	0.69587	0.877188	0.660277	1799	tags=19%, list=12%, signal=17%	ITPA/TK1/IMPDH2/UCKL1/NAT1
KEGG_P53_SIGNALING_PATHWAY	KEGG_P53_SIGNALING_PATHWAY	66	0.226028	0.859514	0.704444	0.880035	0.66242	5050	tags=36%, list=33%, signal=24%	BID/CDK4/PIDD1/CCND3/BAX/TP53/GADD45A/CCND2/SHISA5/CASP9/CD82/GADD45B/PMAIP1/CDKN2A/GTSE1/EI24/GADD45G/MDM4/SESN1/SERPINE1/TP53I3/ATR/CDK2/BBC3
KEGG_UBIQUITIN_MEDIATED_PROTEOLYSIS	KEGG_UBIQUITIN_MEDIATED_PROTEOLYSIS	129	0.212431	0.884686	0.709578	0.880035	0.66242	5712	tags=40%, list=38%, signal=25%	UBOX5/RBX1/FBXO4/UBE2F/UBE2D2/ANAPC5/ANAPC4/KEAP1/ANAPC10/UBE2Q1/UBE2I/CUL2/CDC26/CDC16/PRPF19/FZR1/CBLC/UBE2G2/UBE2E1/FBXW8/UBE2E2/UBE2L6/WWP2/PPIL2/UBE2B/ELOB/PIAS4/ELOC/MGRN1/SOCS1/UBE2M/UBE2S/UBE2J2/UBA3/UBE2K/UBE2D3/STUB1/TRAF6/ERCC8/UBA6/NEDD4/UBA7/DET1/KLHL13/NEDD4L/PML/SAE1/RNF7/ANAPC13/DDB2/SYVN1/UBE2QL1
KEGG_VASCULAR_SMOOTH_MUSCLE_CONTRACTION	KEGG_VASCULAR_SMOOTH_MUSCLE_CONTRACTION	94	0.218551	0.874708	0.718684	0.880035	0.66242	4113	tags=29%, list=27%, signal=21%	PPP1CA/RAMP2/PPP1R14A/MYL9/MAP2K2/KCNMB1/ACTA2/ADORA2A/MYL6/RAMP3/MAPK3/ACTG2/RHOA/KCNMB4/NPR1/PRKCG/ARAF/PLA2G4B/AVPR1A/CALM1/ARHGEF1/PRKCD/PLA2G2C/CALM2/RAMP1/GNA11/ADORA2B
KEGG_TGF_BETA_SIGNALING_PATHWAY	KEGG_TGF_BETA_SIGNALING_PATHWAY	75	0.221844	0.861714	0.721311	0.880035	0.66242	2482	tags=16%, list=16%, signal=13%	PPP2R1A/RBX1/ID1/AMH/ID3/RPS6KB2/SMAD6/MYC/MAPK3/ACVRL1/RHOA/ACVR2B
KEGG_GALACTOSE_METABOLISM	KEGG_GALACTOSE_METABOLISM	24	0.261995	0.820985	0.72271	0.880035	0.66242	3866	tags=33%, list=26%, signal=25%	GALK1/UGP2/GCK/B4GALT2/GALT/AKR1B1/PFKP/PFKL
KEGG_WNT_SIGNALING_PATHWAY	KEGG_WNT_SIGNALING_PATHWAY	133	-0.150941	-0.88096	0.744672	0.895317	0.673923	2699	tags=24%, list=18%, signal=20%	NLK/VANGL2/PRKX/PPP2R5E/APC2/MAPK9/MAP3K7/EP300/ROCK2/VANGL1/FRAT1/LRP6/WNT5A/WNT16/FZD6/DVL3/GSK3B/PRICKLE2/DKK2/NFATC3/PPP3CA/FZD4/PRKACB/FZD8/CSNK2A1/WNT11/FBXW11/APC/PLCB1/PPARD/WNT8B/NKD2
KEGG_LONG_TERM_POTENTIATION	KEGG_LONG_TERM_POTENTIATION	57	-0.176913	-0.891977	0.75	0.895317	0.673923	3396	tags=33%, list=22%, signal=26%	CHP1/BRAF/MAP2K1/KRAS/PPP1R12A/PRKX/CACNA1C/GRIA1/EP300/RPS6KA3/ITPR1/PPP3CA/PPP1CC/RPS6KA2/PRKACB/ITPR2/PLCB1/GNAQ/PPP1R1A
KEGG_NATURAL_KILLER_CELL_MEDIATED_CYTOTOXICITY	KEGG_NATURAL_KILLER_CELL_MEDIATED_CYTOTOXICITY	90	0.2128	0.85031	0.750266	0.895317	0.673923	3377	tags=23%, list=22%, signal=18%	BID/NFATC4/HRAS/RAC1/MAP2K2/PTPN6/IFNGR1/IFNGR2/CD247/MAPK3/SH3BP2/IFNAR2/NCR3/RAC3/PRKCG/ARAF/FCER1G/SHC1/KLRC1/ICAM1/ZAP70
KEGG_O_GLYCAN_BIOSYNTHESIS	KEGG_O_GLYCAN_BIOSYNTHESIS	23	-0.208037	-0.838192	0.755869	0.89603	0.674459	2613	tags=26%, list=17%, signal=22%	GALNT3/ST3GAL1/GCNT4/GALNT16/B4GALT5/GALNT10
KEGG_ACUTE_MYELOID_LEUKEMIA	KEGG_ACUTE_MYELOID_LEUKEMIA	56	0.220608	0.81282	0.767123	0.903389	0.679998	3615	tags=27%, list=24%, signal=20%	BAD/HRAS/MAP2K2/EIF4EBP1/RPS6KB2/RELA/MYC/MAPK3/AKT1/IKBKB/ARAF/JUP/IKBKG/RARA/TCF7L2
KEGG_VIRAL_MYOCARDITIS	KEGG_VIRAL_MYOCARDITIS	43	-0.175965	-0.837416	0.794521	0.929537	0.699681	2992	tags=28%, list=20%, signal=22%	CCND1/DMD/CXADR/EIF4G2/CYCS/SGCD/ITGAL/ABL2/MYH14/DAG1/EIF4G3/EIF4G1
KEGG_PROGESTERONE_MEDIATED_OOCYTE_MATURATION	KEGG_PROGESTERONE_MEDIATED_OOCYTE_MATURATION	77	0.202715	0.792493	0.817985	0.94095	0.708271	2590	tags=18%, list=17%, signal=15%	ANAPC5/MAPK11/ANAPC4/ANAPC10/HSP90AB1/CDC26/MAPK12/GNAI3/MAPK3/CDC16/AKT1/FZR1/SPDYA/MAD2L2
KEGG_HISTIDINE_METABOLISM	KEGG_HISTIDINE_METABOLISM	24	-0.186835	-0.769069	0.819512	0.94095	0.708271	3603	tags=42%, list=24%, signal=32%	ALDH3A2/UROC1/BUD23/LCMT2/DDC/ALDH2/MAOB/HDC/ALDH1A3/ALDH7A1
KEGG_COMPLEMENT_AND_COAGULATION_CASCADES	KEGG_COMPLEMENT_AND_COAGULATION_CASCADES	53	0.213757	0.779197	0.820046	0.94095	0.708271	6065	tags=49%, list=40%, signal=29%	C1R/C2/PLAUR/SERPING1/SERPINF2/CFD/C1S/F12/C8G/PLAT/CD46/FGB/VWF/CD59/F11/C1QC/KLKB1/C1QA/SERPINE1/F10/C1QB/C8B/C4BPA/SERPIND1/F2/PROS1
KEGG_MAPK_SIGNALING_PATHWAY	KEGG_MAPK_SIGNALING_PATHWAY	228	0.197161	0.848747	0.832154	0.948761	0.714151	5179	tags=33%, list=34%, signal=22%	NFATC4/STMN1/HRAS/RAC1/MAP2K2/TAB1/RRAS/TNFRSF1A/MAPK11/MAPK8IP3/RELA/HSPB1/RASGRP2/MAPK12/TP53/TRAF2/CACNB3/MYC/GADD45A/NFKB2/MAPK3/MAPK7/FGF11/AKT1/MAPT/MAP3K11/RAP1A/MAPKAPK3/GADD45B/PDGFB/DAXX/MAP2K3/IKBKB/MAP3K14/RAC3/MAPK8IP1/PRKCG/TGFB3/RPS6KA4/PLA2G4B/ATF4/PPP5C/PDGFA/MKNK2/IKBKG/SRF/JUND/RAP1B/MAP3K6/PLA2G2C/LAMTOR3/GADD45G/RPS6KA5/PAK1/PPP3CB/CRKL/CDC42/DDIT3/TRAF6/JUN/FLNA/RELB/HSPA1A/…
KEGG_RENAL_CELL_CARCINOMA	KEGG_RENAL_CELL_CARCINOMA	69	0.196623	0.754175	0.848953	0.960244	0.722795	4503	tags=32%, list=30%, signal=22%	RBX1/EGLN2/HRAS/RAC1/MAP2K2/PAK4/CUL2/MAPK3/AKT1/RAP1A/PDGFB/ELOB/ELOC/ARAF/TGFB3/GAB1/RAP1B/PAK1/CRKL/VEGFA/CDC42/JUN
KEGG_DILATED_CARDIOMYOPATHY	KEGG_DILATED_CARDIOMYOPATHY	75	0.194388	0.755064	0.864481	0.960244	0.722795	2321	tags=16%, list=15%, signal=14%	TPM2/LMNA/EMD/ACTG1/TPM3/ACTB/ITGA2B/CACNB3/TPM4/TPM1/TNNT2/DES
KEGG_ADHERENS_JUNCTION	KEGG_ADHERENS_JUNCTION	72	0.194142	0.746997	0.86674	0.960244	0.722795	3615	tags=19%, list=24%, signal=15%	CSNK2B/RAC1/ACTG1/PTPN6/ACTB/NECTIN2/MAPK3/ERBB2/RHOA/SNAI1/CSNK2A2/RAC3/ACP1/TCF7L2
KEGG_AUTOIMMUNE_THYROID_DISEASE	KEGG_AUTOIMMUNE_THYROID_DISEASE	12	-0.218558	-0.703244	0.867384	0.960244	0.722795	11812	tags=42%, list=78%, signal=9%	IL10/CD28/CD80/FASLG/TG
KEGG_SPHINGOLIPID_METABOLISM	KEGG_SPHINGOLIPID_METABOLISM	34	0.210335	0.707146	0.869048	0.960244	0.722795	3821	tags=24%, list=25%, signal=18%	SMPD2/SPHK1/SMPD4/PLPP2/ARSA/SMPD1/NEU1/ASAH1
KEGG_GRAFT_VERSUS_HOST_DISEASE	KEGG_GRAFT_VERSUS_HOST_DISEASE	14	0.252037	0.681737	0.874656	0.960511	0.722996	11306	tags=100%, list=75%, signal=25%	KLRC1/KIR2DL5A/PRF1/FAS/TNF/KIR3DL2/KLRD1/GZMB/IL1A/CD86/IL1B/CD28/CD80/FASLG
KEGG_ARACHIDONIC_ACID_METABOLISM	KEGG_ARACHIDONIC_ACID_METABOLISM	35	-0.173774	-0.764293	0.883117	0.96389	0.725539	1733	tags=17%, list=11%, signal=15%	ALOX15/PLA2G5/GPX4/CYP4F2/PLA2G12A/EPHX2
KEGG_TYPE_I_DIABETES_MELLITUS	KEGG_TYPE_I_DIABETES_MELLITUS	16	0.229745	0.652134	0.900937	0.973812	0.733008	11643	tags=100%, list=77%, signal=23%	ICA1/LTA/PRF1/FAS/PTPRN2/TNF/GZMB/IL1A/IL12A/HSPD1/CD86/IL1B/CD28/CD80/FASLG/CPE
KEGG_FC_GAMMA_R_MEDIATED_PHAGOCYTOSIS	KEGG_FC_GAMMA_R_MEDIATED_PHAGOCYTOSIS	93	0.184052	0.736023	0.903088	0.973812	0.733008	2280	tags=15%, list=15%, signal=13%	ARPC1B/ARPC4/ARPC1A/MARCKSL1/RAC1/ARPC3/SPHK1/GSN/RPS6KB2/ARF6/VASP/MAPK3/PLPP2/AKT1
KEGG_CHEMOKINE_SIGNALING_PATHWAY	KEGG_CHEMOKINE_SIGNALING_PATHWAY	164	0.179182	0.759857	0.917599	0.980444	0.737999	5317	tags=32%, list=35%, signal=21%	GNB2/NFKBIB/HRAS/RAC1/GNG5/BCAR1/RELA/CSK/RASGRP2/GNAI3/MAPK3/NFKBIA/GRK2/CCL26/AKT1/RAP1A/RHOA/JAK3/CXCR5/IKBKB/CCL14/GNG11/GNB3/CCL21/CCL25/SHC1/GRK6/GNAI2/GRK5/CCL1/IKBKG/PRKCD/CCL16/RAP1B/CXCL3/GNG2/XCL2/PPBP/PAK1/CRKL/CDC42/PXN/CCL4/CCL27/CCR7/CCL3/GNGT2/NFKB1/PRKCZ/CXCL11/CXCR3/GRK4/CCL19
KEGG_CYSTEINE_AND_METHIONINE_METABOLISM	KEGG_CYSTEINE_AND_METHIONINE_METABOLISM	29	0.197363	0.637685	0.92725	0.980444	0.737999	4088	tags=28%, list=27%, signal=20%	APIP/MPST/SRM/SMS/ENOPH1/AHCY/TRDMT1/MAT2A
KEGG_FC_EPSILON_RI_SIGNALING_PATHWAY	KEGG_FC_EPSILON_RI_SIGNALING_PATHWAY	65	-0.149723	-0.782796	0.930693	0.980444	0.737999	3206	tags=28%, list=21%, signal=22%	SOS2/MAP2K1/PIK3CA/KRAS/PIK3R3/PIK3R2/MAPK9/PIK3CB/AKT2/SOS1/MAPK14/PLA2G5/PIK3CG/PDPK1/PIK3R1/PLCG2/PLA2G12A/VAV3
KEGG_B_CELL_RECEPTOR_SIGNALING_PATHWAY	KEGG_B_CELL_RECEPTOR_SIGNALING_PATHWAY	73	0.176426	0.68227	0.931148	0.980444	0.737999	3515	tags=22%, list=23%, signal=17%	NFKBIB/NFATC4/HRAS/RAC1/MAP2K2/PTPN6/RELA/NFKBIE/MAPK3/NFKBIA/AKT1/IKBKB/RAC3/CARD11/CD79B/IKBKG
KEGG_CARDIAC_MUSCLE_CONTRACTION	KEGG_CARDIAC_MUSCLE_CONTRACTION	57	-0.154438	-0.778657	0.941667	0.981292	0.738638	3391	tags=32%, list=22%, signal=25%	SLC9A1/SLC8A1/COX7A1/UQCRB/COX6A1/UQCRQ/COX8A/CACNA1C/ATP1B2/COX7A2/UQCR10/UQCRFS1/CYC1/COX7B/ATP2A2/SLC9A6/UQCRC1/UQCRC2
KEGG_OOCYTE_MEIOSIS	KEGG_OOCYTE_MEIOSIS	97	0.170784	0.686933	0.942918	0.981292	0.738638	2590	tags=15%, list=17%, signal=13%	PPP1CA/PPP2R1A/RBX1/YWHAQ/ANAPC5/ANAPC4/ANAPC10/CDC26/MAPK12/MAPK3/YWHAE/CDC16/STAG3/SPDYA/MAD2L2
KEGG_CELL_ADHESION_MOLECULES_CAMS	KEGG_CELL_ADHESION_MOLECULES_CAMS	93	0.170595	0.682208	0.953142	0.986199	0.742331	6174	tags=38%, list=41%, signal=22%	NECTIN2/ESAM/F11R/MPZL1/JAM3/CLDN5/CLDN3/JAM2/CD99/ICAM1/SDC4/CD8A/CDH3/PDCD1/SELP/CLDN15/SDC1/ICAM3/NEGR1/PVR/ITGB7/NLGN3/CD40/CD6/NCAM2/SELPLG/CLDN4/SDC3/CD2/NRXN2/CD8B/ICOSLG/SIGLEC1/CDH4/CD34
KEGG_ERBB_SIGNALING_PATHWAY	KEGG_ERBB_SIGNALING_PATHWAY	78	0.156599	0.612813	0.971983	0.993078	0.747509	3450	tags=21%, list=23%, signal=16%	BAD/HRAS/MAP2K2/PAK4/EIF4EBP1/RPS6KB2/MYC/MAPK3/ERBB2/AKT1/CBLC/PRKCG/ARAF/SHC1/GAB1/CAMK2A
KEGG_ENDOCYTOSIS	KEGG_ENDOCYTOSIS	165	0.161925	0.687107	0.973577	0.993078	0.747509	5285	tags=32%, list=35%, signal=21%	SH3GLB2/CLTA/ARFGAP1/ARFGAP2/CHMP6/VPS37D/VPS37B/HRAS/CLTB/CHMP4A/MVB12A/CHMP2A/RAB11B/AP2A2/CHMP4B/EPN1/ARF6/CHMP3/SH3GLB1/CHMP5/GRK2/HGS/CBLC/LDLRAP1/STAMBP/EHD2/AP2S1/GRK6/ADRB2/GRK5/IL2RG/VTA1/RAB11FIP3/EHD4/VPS4A/VPS28/ACAP1/SNF8/CDC42/TRAF6/ARAP1/PARD6A/HSPA1A/SRC/PLD2/TSG101/EHD3/PRKCZ/FGFR3/NEDD4/VPS37C/NEDD4L/GRK4
KEGG_ALDOSTERONE_REGULATED_SODIUM_REABSORPTION	KEGG_ALDOSTERONE_REGULATED_SODIUM_REABSORPTION	36	-0.158836	-0.698776	0.979592	0.993078	0.747509	3034	tags=28%, list=20%, signal=22%	PIK3CA/KRAS/PIK3R3/ATP1B2/PIK3R2/PIK3CB/NR3C2/PIK3CG/PDPK1/PIK3R1
KEGG_PATHWAYS_IN_CANCER	KEGG_PATHWAYS_IN_CANCER	289	0.160338	0.70004	0.981982	0.993078	0.747509	3617	tags=21%, list=24%, signal=17%	CKS1B/RXRB/CTBP1/FADD/BID/BAD/RBX1/FLT3LG/CDK4/EGLN2/HRAS/RAC1/MAP2K2/TPM3/MLH1/AXIN1/BAX/HSP90AB1/RELA/CUL2/TFG/TP53/ITGA2B/TRAF2/MYC/NFKB2/MAPK3/NFKBIA/RXRG/PAX8/ERBB2/FGF11/DAPK3/CASP9/AKT1/CBLC/RHOA/TRAF1/LAMB1/PDGFB/RALA/RALB/IKBKB/HDAC1/ELOB/RAC3/CDKN2A/PIAS4/PRKCG/ELOC/DVL2/ARAF/TGFB3/JUP/BCL2L1/PDGFA/MSH6/HDAC2/IKBKG/RARA/TCF7L2/PPARG
KEGG_ARRHYTHMOGENIC_RIGHT_VENTRICULAR_CARDIOMYOPATHY_ARVC	KEGG_ARRHYTHMOGENIC_RIGHT_VENTRICULAR_CARDIOMYOPATHY_ARVC	64	-0.118567	-0.620235	1	1	0.75272	2881	tags=22%, list=19%, signal=18%	DMD/ITGA6/ITGB8/DSC2/CACNA1C/SGCD/ITGA4/ATP2A2/ITGA1/ITGA2/ITGAV/DAG1/DSP/ITGA7
KEGG_AXON_GUIDANCE	KEGG_AXON_GUIDANCE	123	0.119733	0.495376	1	1	0.75272	6417	tags=36%, list=42%, signal=21%	NFATC4/HRAS/RAC1/FES/PAK4/RGS3/EFNA4/GNAI3/MAPK3/RHOA/EFNA1/RAC3/NTN3/SEMA3B/SEMA4F/GNAI2/SEMA4A/RHOD/EPHB4/CFL1/ROBO2/EPHB6/PAK1/PPP3CB/LIMK2/CDC42/PLXNB3/FYN/EFNB1/EFNB3/NCK1/EPHB1/SRGAP2/PPP3CC/CXCL12/UNC5B/CDK5/SEMA4D/EPHA1/ROBO3/SEMA6B/CHP2/SEMA4G/CFL2

## Sheet: gsea_kegg_RPL14
Single gene GSEA results for RPL14
ID	Description	setSize	enrichmentScore	NES	pvalue	p.adjust	qvalues	rank	leading_edge	core_enrichment
KEGG_RIBOSOME	KEGG_RIBOSOME	84	0.931039	3.79022	1e-10	8.9e-09	6.57895e-09	303	tags=92%, list=2%, signal=90%	RPL14/RPL10A/RPS6/RPL29/RPS8/RPL27A/RPL34/RPL13/RPL36A/RPL6/RPL23/RPL7A/RPS5/RPL8/RPL36/RPL4/RPS3/RPS27/RPL9/RPS15/RPL35A/RPL7/RPL27/RPL18A/RPL11/RPS7/RPL32/RPLP0/RPS19/RPS12/RPS24/FAU/RPL13A/RPL15/RPL23A/RPL26/RPS16/RPL24/RPS4X/RPL18/RPS18/RPS13/RPL17/RPL38/RPS11/RPS20/RPL10/RPL37/RPL30/RPS2/RPL39/RPS29/RPS21/RPL3/RPS15A/RPL36AL/RPS3A/RPL28/RPS26/RPS25/RPL5/RPL37A/RPS10/RPSA/RPLP2/RPL35/RPS17/RP…
KEGG_SPLICEOSOME	KEGG_SPLICEOSOME	118	0.606776	2.5702	1e-10	8.9e-09	6.57895e-09	4275	tags=66%, list=28%, signal=48%	PUF60/SNRPD2/ISY1/CCDC12/SNRPC/MAGOH/SF3B2/ALYREF/U2AF1/SNRPG/EIF4A3/SF3B6/SNRPE/SNRPD1/LSM5/LSM6/LSM2/SNRPB2/PQBP1/USP39/LSM3/LSM7/SNRPA1/SNU13/CTNNBL1/XAB2/BUD31/CWC15/PRPF6/PPIE/SF3A3/LSM8/SNRPF/HNRNPA1/SRSF9/SART1/EFTUD2/PRPF40B/SNRNP27/BCAS2/MAGOHB/SNRPD3/U2AF2/NCBP2/SRSF4/PRPF4/SYF2/SNRPB/PRPF31/SRSF7/DDX23/PPIH/CHERP/PRPF18/SF3B4/DDX39B/HNRNPC/SF3A2/SF3B5/ACIN1/SNW1/RBM17/HNRNPU/THOC1/CDC5…
KEGG_PROPANOATE_METABOLISM	KEGG_PROPANOATE_METABOLISM	29	-0.677584	-2.81894	3.97585e-08	1.63014e-06	1.20501e-06	3046	tags=69%, list=20%, signal=55%	SUCLG1/HADHA/ACADM/ACAT1/ALDH3A2/ALDH2/ACSS1/LDHB/LDHC/ECHS1/PCCB/ALDH6A1/PCCA/MMUT/ACAT2/ALDH7A1/ACSS2/EHHADH/ABAT/ACACA
KEGG_VALINE_LEUCINE_AND_ISOLEUCINE_DEGRADATION	KEGG_VALINE_LEUCINE_AND_ISOLEUCINE_DEGRADATION	41	-0.595647	-2.76238	3.99568e-08	1.63014e-06	1.20501e-06	3151	tags=63%, list=21%, signal=50%	HADH/ACADM/ACAT1/BCAT2/ALDH3A2/ALDH2/ACAA2/ECHS1/HMGCS1/PCCB/MCCC2/BCKDHB/ACADS/ALDH6A1/PCCA/DBT/DLD/MMUT/ACAT2/ALDH7A1/IVD/EHHADH/HIBADH/ABAT/OXCT1/ACADSB
KEGG_CITRATE_CYCLE_TCA_CYCLE	KEGG_CITRATE_CYCLE_TCA_CYCLE	28	-0.680814	-2.82119	4.57904e-08	1.63014e-06	1.20501e-06	3017	tags=75%, list=20%, signal=60%	SDHD/IDH3G/IDH2/PC/SDHC/MDH2/PDHB/CS/IDH3A/IDH3B/FH/IDH1/DLAT/DLD/PCK1/DLST/ACO2/SDHA/OGDH/PDHA1/ACLY
KEGG_PYRUVATE_METABOLISM	KEGG_PYRUVATE_METABOLISM	36	-0.594676	-2.66085	3.13312e-07	9.29492e-06	6.87087e-06	3392	tags=64%, list=22%, signal=50%	HAGHL/GRHPR/HAGH/ACAT1/ALDH3A2/ALDH2/ACSS1/PC/LDHB/LDHC/MDH2/PDHB/ACYP2/GLO1/DLAT/DLD/PCK1/ME1/ACAT2/ALDH7A1/ACSS2/PDHA1/ACACA
KEGG_BUTANOATE_METABOLISM	KEGG_BUTANOATE_METABOLISM	26	-0.642919	-2.62079	9.57833e-07	2.43563e-05	1.80044e-05	3502	tags=81%, list=23%, signal=62%	HADHA/BDH2/HADH/ACAT1/ALDH3A2/ALDH2/AACS/ECHS1/HMGCS1/ACSM3/PDHB/ACADS/L2HGDH/ACAT2/ALDH7A1/BDH1/EHHADH/PDHA1/ABAT/ALDH5A1/OXCT1
KEGG_GLYCOLYSIS_GLUCONEOGENESIS	KEGG_GLYCOLYSIS_GLUCONEOGENESIS	49	-0.473074	-2.28619	5.76005e-06	0.000128161	9.47377e-05	3020	tags=55%, list=20%, signal=44%	HK1/ALDH3A2/FBP2/ALDH2/ACSS1/TPI1/PGAM2/LDHB/HK2/LDHC/PGK1/ENO1/ALDOA/PGM2/PDHB/ADH6/ALDOC/ALDH1A3/PFKM/DLAT/DLD/PCK1/PGAM1/GPI/ALDH7A1/ACSS2/PDHA1
KEGG_BASE_EXCISION_REPAIR	KEGG_BASE_EXCISION_REPAIR	33	0.584931	2.01975	5.34226e-05	0.00105658	0.000781033	3104	tags=58%, list=21%, signal=46%	POLD4/MPG/NTHL1/MUTYH/POLD1/POLL/LIG1/PCNA/OGG1/XRCC1/SMUG1/NEIL2/HMGB1/POLE3/APEX2/NEIL1/POLD2/PARP2/PARP3
KEGG_FATTY_ACID_METABOLISM	KEGG_FATTY_ACID_METABOLISM	35	-0.503935	-2.24805	7.51508e-05	0.00133768	0.000988826	3684	tags=69%, list=24%, signal=52%	CPT1A/ACADVL/CPT1B/HADHB/HADHA/HADH/ACADM/ACAT1/ALDH3A2/ALDH2/ACOX3/ACSL1/ACSL3/ACAA2/ECHS1/ACSL5/ACADS/ADH6/CPT2/ACOX1/ACAT2/ALDH7A1/EHHADH/ACADSB
KEGG_STARCH_AND_SUCROSE_METABOLISM	KEGG_STARCH_AND_SUCROSE_METABOLISM	27	-0.52459	-2.14341	0.000189422	0.00306519	0.00226581	2452	tags=52%, list=16%, signal=44%	PGM2L1/UGT1A6/UGT1A1/HK2/GUSB/ENPP1/PGM2/GYS2/GYS1/AGL/GPI/GANC/GBE1/GAA
KEGG_LYSINE_DEGRADATION	KEGG_LYSINE_DEGRADATION	41	-0.444758	-2.06262	0.000213154	0.00316178	0.00233721	3151	tags=51%, list=21%, signal=41%	HADH/SETD2/ACAT1/TMLHE/ALDH3A2/ALDH2/DOT1L/ASH1L/SETD1B/NSD1/ECHS1/AADAT/SETDB2/NSD2/SETD7/DLST/ACAT2/KMT5A/ALDH7A1/OGDH/EHHADH
KEGG_ECM_RECEPTOR_INTERACTION	KEGG_ECM_RECEPTOR_INTERACTION	71	-0.365201	-1.87026	0.000280912	0.00384633	0.00284324	2609	tags=46%, list=17%, signal=39%	THBS3/ITGA11/LAMA3/CHAD/ITGA9/ITGA8/ITGB8/ITGA2/COL11A1/FN1/ITGA6/TNXB/COL5A1/THBS2/ITGA4/CD47/COL6A1/ITGA1/COL5A3/SDC2/ITGAV/COL1A1/COL1A2/COL4A2/COL6A3/LAMC1/DAG1/COL4A1/ITGA7/COL5A2/COL3A1/HSPG2/LAMC2
KEGG_STEROID_BIOSYNTHESIS	KEGG_STEROID_BIOSYNTHESIS	16	-0.635644	-2.25785	0.000548261	0.00697074	0.00515283	2553	tags=56%, list=17%, signal=47%	TM7SF2/SQLE/CYP51A1/EBP/MSMO1/LSS/LIPA/NSDHL/DHCR24
KEGG_BIOSYNTHESIS_OF_UNSATURATED_FATTY_ACIDS	KEGG_BIOSYNTHESIS_OF_UNSATURATED_FATTY_ACIDS	20	-0.553134	-2.11771	0.000616919	0.00732077	0.00541157	522	tags=40%, list=3%, signal=39%	YOD1/ACOX1/ELOVL6/HSD17B12/ELOVL5/ACOT2/SCD/HACD2
KEGG_DORSO_VENTRAL_AXIS_FORMATION	KEGG_DORSO_VENTRAL_AXIS_FORMATION	18	-0.585397	-2.17021	0.00126905	0.0136599	0.0100975	3093	tags=61%, list=20%, signal=49%	NOTCH1/ETS1/KRAS/NOTCH3/SOS2/MAP2K1/ETS2/EGFR/SOS1/SPIRE1/NOTCH2
KEGG_PPAR_SIGNALING_PATHWAY	KEGG_PPAR_SIGNALING_PATHWAY	58	-0.341078	-1.69362	0.0013046	0.0136599	0.0100975	2393	tags=36%, list=16%, signal=31%	ACSL1/SCP2/ACSL3/AQP7/UBC/ACSL5/DBI/UCP1/PPARA/LPL/SORBS1/PDPK1/GK/PCK1/CPT2/ACOX1/ME1/ACOX2/PPARD/EHHADH/SCD
KEGG_NUCLEOTIDE_EXCISION_REPAIR	KEGG_NUCLEOTIDE_EXCISION_REPAIR	43	0.494601	1.79707	0.00147729	0.0146088	0.0107989	2890	tags=47%, list=19%, signal=38%	POLD4/RFC2/ERCC1/GTF2H4/POLD1/LIG1/RBX1/PCNA/XPC/CCNH/CETN2/ERCC5/RAD23A/MNAT1/POLE3/GTF2H1/RPA2/RFC4/POLD2/RFC5
KEGG_DNA_REPLICATION	KEGG_DNA_REPLICATION	35	0.51696	1.81348	0.00175546	0.0164459	0.0121569	3316	tags=57%, list=22%, signal=45%	POLD4/RFC2/RNASEH1/POLD1/LIG1/PCNA/MCM7/POLA2/RNASEH2C/PRIM2/POLE3/RPA2/MCM5/RFC4/MCM4/POLD2/RFC5/MCM3/RNASEH2B/RFC3
KEGG_INSULIN_SIGNALING_PATHWAY	KEGG_INSULIN_SIGNALING_PATHWAY	124	-0.259164	-1.48317	0.00189129	0.0168325	0.0124427	3073	tags=39%, list=20%, signal=31%	FOXO1/HK1/PRKCI/KRAS/SOS2/PHKA1/FBP2/CRK/MAPK9/TSC1/PRKX/PRKAB2/SOCS4/PHKG2/EIF4E/PPP1R3D/PRKAG2/PIK3CB/HK2/MAP2K1/PPARGC1A/MKNK1/PRKAR2B/PIK3R2/INPP5K/CBLB/AKT2/GSK3B/RPTOR/SOS1/CBL/PPP1CC/PIK3CG/PRKACB/SORBS1/PDPK1/GYS2/PPP1R3B/MTOR/PIK3R1/PDE3B/PRKAA2/PCK1/PRKAR2A/GYS1/PHKB/FASN/ACACA
KEGG_MISMATCH_REPAIR	KEGG_MISMATCH_REPAIR	22	0.557515	1.75799	0.00386391	0.0325192	0.0240384	3316	tags=59%, list=22%, signal=46%	POLD4/RFC2/POLD1/LIG1/PCNA/MLH1/MLH3/RPA2/RFC4/POLD2/RFC5/MSH6/RFC3
KEGG_CALCIUM_SIGNALING_PATHWAY	KEGG_CALCIUM_SIGNALING_PATHWAY	137	-0.247713	-1.45604	0.00417554	0.0325192	0.0240384	3271	tags=30%, list=22%, signal=24%	ADCY3/PTGER1/SLC8A1/PDE1A/ADCY9/P2RX5/PHKA1/PDGFRB/CACNA1A/PRKX/PLCD4/CACNA1C/CACNA1G/PTK2B/PHKG2/MYLK/CHRNA7/ATP2A2/EGFR/P2RX6/CYSLTR1/ITPR1/PPP3CA/PDGFRA/PLCG2/GRPR/PRKACB/MYLK3/SLC25A4/NOS1/ITPR2/PLCB1/GNAQ/ADRA1A/VDAC1/ATP2B1/ADRB1/ATP2B4/LHCGR/PHKB/PDE1C
KEGG_PENTOSE_PHOSPHATE_PATHWAY	KEGG_PENTOSE_PHOSPHATE_PATHWAY	23	-0.466749	-1.84606	0.00420191	0.0325192	0.0240384	1776	tags=48%, list=12%, signal=42%	FBP2/TKT/TALDO1/ALDOA/PGM2/PGD/ALDOC/PFKM/GPI/G6PD/PRPS2
KEGG_INOSITOL_PHOSPHATE_METABOLISM	KEGG_INOSITOL_PHOSPHATE_METABOLISM	51	-0.322463	-1.55136	0.00830411	0.0607598	0.0449141	3515	tags=43%, list=23%, signal=33%	INPP4B/PIK3CA/IPPK/PIP4K2A/PIK3C2B/INPP4A/PLCD4/SYNJ1/TPI1/MINPP1/PIK3C2A/PIK3CB/INPP5K/PIP4K2B/PIKFYVE/IPMK/PIK3CG/PLCG2/SYNJ2/ALDH6A1/PLCB1/PI4KA
KEGG_PHOSPHATIDYLINOSITOL_SIGNALING_SYSTEM	KEGG_PHOSPHATIDYLINOSITOL_SIGNALING_SYSTEM	69	-0.298835	-1.51394	0.00853369	0.0607598	0.0449141	3304	tags=36%, list=22%, signal=28%	PIK3CA/PIK3R3/DGKB/IPPK/PIP4K2A/PIK3C2B/INPP4A/PLCD4/SYNJ1/PIK3C2A/PIK3CB/DGKE/PIK3R2/INPP5K/PIP4K2B/ITPR1/PIKFYVE/PIK3CG/PLCG2/ITPR2/SYNJ2/PIK3R1/PLCB1/CDS1/PI4KA
KEGG_BETA_ALANINE_METABOLISM	KEGG_BETA_ALANINE_METABOLISM	18	-0.49845	-1.84788	0.00958306	0.0645945	0.0477487	3502	tags=56%, list=23%, signal=43%	HADHA/ACADM/ALDH3A2/ALDH2/ECHS1/DPYD/ALDH7A1/AOC2/EHHADH/ABAT
KEGG_PRIMARY_IMMUNODEFICIENCY	KEGG_PRIMARY_IMMUNODEFICIENCY	29	0.489113	1.64921	0.0101446	0.0645945	0.0477487	5315	tags=59%, list=35%, signal=38%	RFXANK/JAK3/IL2RG/ZAP70/CD79A/CD19/CD8A/IKBKG/TAP2/LCK/ADA/TAP1/CD3E/TNFRSF13C/CD40/CD8B/TNFRSF13B
KEGG_BASAL_CELL_CARCINOMA	KEGG_BASAL_CELL_CARCINOMA	47	-0.329133	-1.59344	0.0101609	0.0645945	0.0477487	1996	tags=26%, list=13%, signal=22%	APC2/WNT11/WNT16/DVL3/WNT5A/FZD6/GSK3B/FZD4/SUFU/APC/FZD8/WNT8B
KEGG_GLYCEROPHOSPHOLIPID_METABOLISM	KEGG_GLYCEROPHOSPHOLIPID_METABOLISM	65	-0.290257	-1.46192	0.0106359	0.0652827	0.0482575	1749	tags=34%, list=12%, signal=30%	PLA2G4A/GPD1L/PTDSS1/ETNK2/GPAT3/DGKE/LCLAT1/MBOAT7/PCYT2/PLA2G5/AGPAT2/PLD1/PCYT1A/GPD2/ETNK1/LPCAT2/CHPT1/LYPLA1/AGPAT3/PLA2G12A/CDS1/GPAM
KEGG_RETINOL_METABOLISM	KEGG_RETINOL_METABOLISM	25	-0.444268	-1.80447	0.0121596	0.0716783	0.0529851	2108	tags=40%, list=14%, signal=34%	UGT1A6/UGT1A1/CYP26B1/LRAT/DHRS3/RDH11/ADH6/RDH8/DGAT2/RETSAT
KEGG_PHENYLALANINE_METABOLISM	KEGG_PHENYLALANINE_METABOLISM	14	-0.546567	-1.86004	0.0130434	0.0716783	0.0529851	1001	tags=43%, list=7%, signal=40%	MAOB/GOT1/ALDH1A3/HPD/GOT2/AOC2
KEGG_FOCAL_ADHESION	KEGG_FOCAL_ADHESION	181	-0.205872	-1.27663	0.0132283	0.0716783	0.0529851	3714	tags=37%, list=25%, signal=28%	ITGA11/CTNNB1/AKT3/LAMA3/CHAD/ITGA9/ITGA8/MET/ITGB8/PIK3CA/PIK3R3/BIRC3/ACTN1/CAV2/ITGA2/PGF/SOS2/CCND1/PDGFRB/CRK/PPP1R12A/COL11A1/ROCK1/FN1/MAPK9/XIAP/ITGA6/PAK6/TNXB/BCL2/ARHGAP5/COL5A1/THBS2/ITGA4/PIK3CB/MYLK/MAP2K1/ROCK2/COL6A1/PIK3R2/ITGA1/PDGFD/AKT2/TLN1/GSK3B/EGFR/SOS1/COL5A3/PPP1CC/PIK3CG/PDGFRA/MYLK3/PDPK1/ITGAV/COL1A1/PIK3R1/COL1A2/COL4A2/COL6A3/LAMC1/TLN2/COL4A1/ITGA7/COL5A2/COL3A1/LA…
KEGG_RNA_DEGRADATION	KEGG_RNA_DEGRADATION	55	0.405265	1.54391	0.0132887	0.0716783	0.0529851	4861	tags=53%, list=32%, signal=36%	EXOSC8/LSM5/EXOSC4/LSM6/DCPS/LSM2/LSM3/EXOSC3/LSM7/ENO3/LSM8/EXOSC1/DCP1B/EXOSC9/EXOSC10/ZCCHC7/EDC3/CNOT3/EXOSC7/EXOSC5/TENT4A/EXOSC2/EDC4/WDR61/CNOT10/DIS3/EXOSC6/MPHOSPH6/PARN
KEGG_VALINE_LEUCINE_AND_ISOLEUCINE_BIOSYNTHESIS	KEGG_VALINE_LEUCINE_AND_ISOLEUCINE_BIOSYNTHESIS	10	-0.613633	-1.8681	0.0143628	0.0751933	0.0555835	1033	tags=50%, list=7%, signal=47%	PDHB/IARS1/LARS2/IARS2/PDHA1
KEGG_SYSTEMIC_LUPUS_ERYTHEMATOSUS	KEGG_SYSTEMIC_LUPUS_ERYTHEMATOSUS	75	0.379728	1.51556	0.0167458	0.0842345	0.0622668	5166	tags=53%, list=34%, signal=35%	H2AJ/H4C2/H4C8/H4C11/H4C13/H4-16/H4C4/H4C1/H4C3/H4C6/H4C7/H4C12/H2AZ2/SNRPD1/C1R/C2/H3-3B/SNRPD3/H3-3A/SNRPB/H2BC5/C8G/C1S/H2AC16/H2AC14/H2AC7/C1QC/H2BC12/MACROH2A1/C1QA/C1QB/H3-5/ACTN3/C8B/MACROH2A2/CD40/FCGR3A/ACTN2/H2AZ1/FCGR1A
KEGG_ARGININE_AND_PROLINE_METABOLISM	KEGG_ARGININE_AND_PROLINE_METABOLISM	47	-0.311146	-1.50636	0.0170362	0.0842345	0.0622668	1169	tags=23%, list=8%, signal=22%	GLS/MAOB/GOT1/NOS1/OAT/GOT2/ALDH18A1/CKB/ALDH4A1/ALDH7A1/GLUD1
KEGG_PROTEIN_EXPORT	KEGG_PROTEIN_EXPORT	22	0.504287	1.59015	0.018161	0.087369	0.0645838	6191	tags=68%, list=41%, signal=40%	SEC11A/SPCS3/SRP68/SEC61G/SEC61B/SPCS1/IMMP2L/SEC62/SPCS2/SRP14/SEC11C/SRP19/SRPRA/SRP54/IMMP1L
KEGG_ABC_TRANSPORTERS	KEGG_ABC_TRANSPORTERS	33	-0.365092	-1.6023	0.0209353	0.0980653	0.0724906	1664	tags=52%, list=11%, signal=46%	ABCA5/ABCA1/ABCA2/ABCB1/ABCC3/ABCA9/ABCA3/ABCC8/ABCB10/ABCA13/ABCD3/ABCC9/ABCB8/ABCB6/ABCC1/ABCD1/ABCA7
KEGG_PROTEASOME	KEGG_PROTEASOME	41	0.425536	1.52859	0.0219061	0.0999817	0.0739073	4698	tags=54%, list=31%, signal=37%	PSMC1/PSMB2/PSMA6/PSME1/PSMF1/PSMB1/PSME2/PSMD8/PSMC3/PSMB3/PSMB10/PSMB8/PSMB4/PSMD13/PSMB9/PSMC5/PSMB6/PSMA7/PSMD4/PSMC2/POMP/PSMB7
KEGG_PEROXISOME	KEGG_PEROXISOME	72	-0.259902	-1.3333	0.0235544	0.104817	0.0774815	2768	tags=38%, list=18%, signal=31%	PEX11B/ACOX3/PECR/IDH2/ACSL1/SCP2/CROT/ECH1/ACSL3/PEX13/SLC25A17/PXMP4/SOD1/PEX1/ACSL5/NUDT12/PEX26/ABCD3/IDH1/ABCD1/ACOX1/EPHX2/ACOX2/MPV17L/EHHADH/SOD2/CRAT
KEGG_GLYCOSAMINOGLYCAN_BIOSYNTHESIS_HEPARAN_SULFATE	KEGG_GLYCOSAMINOGLYCAN_BIOSYNTHESIS_HEPARAN_SULFATE	22	-0.401475	-1.55748	0.0243468	0.105701	0.0781349	2743	tags=45%, list=18%, signal=37%	EXTL2/NDST3/HS3ST3A1/XYLT1/HS2ST1/HS6ST2/EXTL3/EXTL1/NDST1/HS3ST3B1
KEGG_GLYCEROLIPID_METABOLISM	KEGG_GLYCEROLIPID_METABOLISM	38	-0.333148	-1.51469	0.0288828	0.120377	0.0889834	2838	tags=37%, list=19%, signal=30%	ALDH3A2/ALDH2/AGK/GPAT3/DGKE/LCLAT1/AGPAT2/LPL/GLA/GK/DGAT2/AGPAT3/ALDH7A1/GPAM
KEGG_REGULATION_OF_ACTIN_CYTOSKELETON	KEGG_REGULATION_OF_ACTIN_CYTOSKELETON	185	-0.198685	-1.2388	0.0290798	0.120377	0.0889834	3374	tags=35%, list=22%, signal=27%	ITGB8/DIAPH2/PIK3CA/PIK3R3/SLC9A1/PIP4K2A/ACTN1/IQGAP2/ITGA2/MYH10/ITGAM/KRAS/IQGAP1/IQGAP3/FGFR4/SOS2/PDGFRB/CRK/PPP1R12A/ROCK1/FN1/ITGA6/PAK6/CYFIP2/RRAS2/LIMK1/FGF22/ITGA4/APC2/PIK3CB/SCIN/GNG12/MYLK/MAP2K1/ROCK2/GNA13/PIK3R2/CYFIP1/ITGA1/PDGFD/PIP4K2B/ARHGEF12/SSH1/NCKAP1/EGFR/ITGAL/SOS1/PFN2/PIKFYVE/PPP1CC/PIK3CG/PDGFRA/BAIAP2/MYLK3/APC/ITGAV/SSH2/PIK3R1/ENAH/MYH14/ITGA7/MRAS/FGF1/VAV3
KEGG_SNARE_INTERACTIONS_IN_VESICULAR_TRANSPORT	KEGG_SNARE_INTERACTIONS_IN_VESICULAR_TRANSPORT	36	0.429714	1.51766	0.030405	0.121144	0.0895508	4438	tags=50%, list=29%, signal=35%	USE1/VTI1B/TSNARE1/STX18/STX4/BET1L/STX12/VAMP2/STX17/STX3/VAMP5/STX5/STX2/STX8/STX11/STX10/GOSR2/VAMP4
KEGG_PANTOTHENATE_AND_COA_BIOSYNTHESIS	KEGG_PANTOTHENATE_AND_COA_BIOSYNTHESIS	15	-0.471203	-1.64343	0.0306264	0.121144	0.0895508	1076	tags=27%, list=7%, signal=25%	ENPP1/DPYD/PANK1/PANK3
KEGG_TRYPTOPHAN_METABOLISM	KEGG_TRYPTOPHAN_METABOLISM	32	-0.348983	-1.50265	0.0343412	0.132886	0.0982301	3768	tags=44%, list=25%, signal=33%	DDC/HADHA/HADH/ACAT1/ALDH3A2/ALDH2/ECHS1/AADAT/MAOB/KYNU/ACAT2/ALDH7A1/OGDH/EHHADH
KEGG_ALANINE_ASPARTATE_AND_GLUTAMATE_METABOLISM	KEGG_ALANINE_ASPARTATE_AND_GLUTAMATE_METABOLISM	25	-0.405299	-1.64619	0.0356364	0.134963	0.0997658	1730	tags=36%, list=11%, signal=32%	GPT/GLS/GOT1/GOT2/GPT2/ALDH4A1/GLUD1/ABAT/ALDH5A1
KEGG_TYPE_II_DIABETES_MELLITUS	KEGG_TYPE_II_DIABETES_MELLITUS	38	-0.321747	-1.46285	0.0377995	0.139005	0.102753	3304	tags=47%, list=22%, signal=37%	CACNA1B/SLC2A4/PIK3CA/PIK3R3/HK1/CACNA1A/MAPK9/CACNA1C/CACNA1G/SOCS4/PIK3CB/HK2/PIK3R2/ABCC8/PIK3CG/KCNJ11/MTOR/PIK3R1
KEGG_THYROID_CANCER	KEGG_THYROID_CANCER	27	0.444875	1.47606	0.0382653	0.139005	0.102753	2384	tags=37%, list=16%, signal=31%	RXRB/HRAS/MAP2K2/TPM3/MYC/MAPK3/TP53/TFG/RXRG/PAX8
KEGG_NICOTINATE_AND_NICOTINAMIDE_METABOLISM	KEGG_NICOTINATE_AND_NICOTINAMIDE_METABOLISM	19	-0.404728	-1.52062	0.0455701	0.162229	0.119921	1453	tags=32%, list=10%, signal=29%	NMNAT1/NUDT12/ENPP1/NNT/NMNAT2/NADK
KEGG_HEDGEHOG_SIGNALING_PATHWAY	KEGG_HEDGEHOG_SIGNALING_PATHWAY	42	-0.298485	-1.3866	0.0468979	0.163683	0.120996	2353	tags=24%, list=16%, signal=20%	PRKX/WNT11/WNT16/WNT5A/GSK3B/SUFU/PRKACB/RAB23/FBXW11/WNT8B
KEGG_GLYCINE_SERINE_AND_THREONINE_METABOLISM	KEGG_GLYCINE_SERINE_AND_THREONINE_METABOLISM	26	-0.352918	-1.43863	0.0482288	0.164123	0.121321	2979	tags=31%, list=20%, signal=25%	CTH/GCAT/PSAT1/ALAS1/ALAS2/MAOB/DLD/AOC2
KEGG_GLYOXYLATE_AND_DICARBOXYLATE_METABOLISM	KEGG_GLYOXYLATE_AND_DICARBOXYLATE_METABOLISM	14	-0.46579	-1.58515	0.0488681	0.164123	0.121321	1421	tags=36%, list=9%, signal=32%	MDH2/CS/PGP/ACO2/MTHFD1
KEGG_GLYCOSPHINGOLIPID_BIOSYNTHESIS_LACTO_AND_NEOLACTO_SERIES	KEGG_GLYCOSPHINGOLIPID_BIOSYNTHESIS_LACTO_AND_NEOLACTO_SERIES	18	0.477847	1.43407	0.0536913	0.176982	0.130827	2688	tags=39%, list=18%, signal=32%	ST3GAL4/B4GALT2/B3GNT3/ST3GAL3/FUT7/B4GALT4/FUT1
KEGG_RENIN_ANGIOTENSIN_SYSTEM	KEGG_RENIN_ANGIOTENSIN_SYSTEM	13	-0.464799	-1.54798	0.0575013	0.186095	0.137563	1244	tags=46%, list=8%, signal=42%	LNPEP/REN/MME/ACE2/CTSA/ENPEP
KEGG_ALPHA_LINOLENIC_ACID_METABOLISM	KEGG_ALPHA_LINOLENIC_ACID_METABOLISM	10	-0.506069	-1.54064	0.065083	0.206871	0.152921	3321	tags=60%, list=22%, signal=47%	PLA2G3/PLA2G4A/ACOX3/PLA2G5/PLA2G12A/ACOX1
KEGG_NON_HOMOLOGOUS_END_JOINING	KEGG_NON_HOMOLOGOUS_END_JOINING	12	0.531125	1.4432	0.0679612	0.21223	0.156882	935	tags=42%, list=6%, signal=39%	XRCC5/XRCC6/POLL/POLM/NHEJ1
KEGG_PYRIMIDINE_METABOLISM	KEGG_PYRIMIDINE_METABOLISM	89	0.323443	1.32041	0.0700779	0.215067	0.158979	2231	tags=27%, list=15%, signal=23%	NME3/POLD4/POLR2H/POLR2I/POLR1E/ITPA/POLR3C/UCKL1/POLD1/TK1/NME6/CTPS2/POLR1C/NUDT2/TYMS/POLR1D/POLA2/POLR2J/POLR3D/PRIM2/POLR2G/DUT/POLE3/NME4
KEGG_GNRH_SIGNALING_PATHWAY	KEGG_GNRH_SIGNALING_PATHWAY	81	-0.231355	-1.24158	0.0722024	0.217831	0.161022	3321	tags=33%, list=22%, signal=26%	PLA2G3/ADCY3/MAP2K6/MAP3K2/ADCY9/KRAS/PLA2G4A/SOS2/MAPK9/MAP3K1/PRKX/CACNA1C/PTK2B/MAP2K1/PLA2G5/GNRH2/PLD1/EGFR/SOS1/ITPR1/MAPK14/PRKACB/ITPR2/PLCB1/GNAQ/ADCY6/PLA2G12A
KEGG_OLFACTORY_TRANSDUCTION	KEGG_OLFACTORY_TRANSDUCTION	26	-0.322212	-1.31347	0.0929774	0.275833	0.203898	3271	tags=38%, list=22%, signal=30%	ADCY3/CNGA3/GRK3/PRKX/OR6Q1/OR51E1/PRKG1/PRKACB/GUCY2D/PDE1C
KEGG_HOMOLOGOUS_RECOMBINATION	KEGG_HOMOLOGOUS_RECOMBINATION	27	0.410514	1.36205	0.0982143	0.283719	0.209727	5347	tags=56%, list=35%, signal=36%	POLD4/MUS81/POLD1/RAD51D/EME1/RPA2/POLD2/TOP3B/RAD50/RAD52/NBN/SSBP1/BLM/POLD3/RPA3
KEGG_PATHOGENIC_ESCHERICHIA_COLI_INFECTION	KEGG_PATHOGENIC_ESCHERICHIA_COLI_INFECTION	51	0.348808	1.31742	0.0988235	0.283719	0.209727	5116	tags=45%, list=34%, signal=30%	ARPC1B/ARPC1A/ARPC4/TUBB6/YWHAQ/ARPC3/NCL/ACTG1/TUBA1A/ACTB/TUBB2A/EZR/ARPC5L/TUBB4B/TUBA8/LY96/RHOA/TUBB/TUBA1B/TUBB3/NCK1/FYN/CD14
KEGG_FRUCTOSE_AND_MANNOSE_METABOLISM	KEGG_FRUCTOSE_AND_MANNOSE_METABOLISM	32	-0.298098	-1.28355	0.103863	0.293453	0.216923	3327	tags=41%, list=22%, signal=32%	KHK/HK1/FBP2/MTMR2/MTMR7/TPI1/HK2/ALDOA/MTMR1/ALDOC/PFKM/SORD/PFKFB2
KEGG_RNA_POLYMERASE	KEGG_RNA_POLYMERASE	26	0.406111	1.32977	0.107235	0.296854	0.219437	2067	tags=35%, list=14%, signal=30%	POLR2H/POLR2I/POLR1E/POLR3C/POLR1C/POLR1D/POLR2J/POLR3D/POLR2G
KEGG_SMALL_CELL_LUNG_CANCER	KEGG_SMALL_CELL_LUNG_CANCER	80	-0.227836	-1.21564	0.108402	0.296854	0.219437	3304	tags=38%, list=22%, signal=29%	PIK3CA/PIK3R3/BIRC3/ITGA2/SKP2/PIAS2/RARB/CCND1/FN1/XIAP/ITGA6/BCL2/TRAF4/CDKN2B/CYCS/PIK3CB/PIK3R2/CHUK/MAX/AKT2/TRAF3/CCNE1/PIK3CG/ITGAV/PIK3R1/COL4A2/LAMC1/COL4A1/LAMC2/E2F3
KEGG_LEISHMANIA_INFECTION	KEGG_LEISHMANIA_INFECTION	51	0.343539	1.29752	0.110588	0.298126	0.220377	2162	tags=24%, list=14%, signal=20%	MARCKSL1/NFKBIB/PTPN6/MAPK11/TAB1/IFNGR1/RELA/NFKBIA/MAPK12/CYBA/MAPK3/IFNGR2
KEGG_MELANOMA	KEGG_MELANOMA	60	-0.240275	-1.19734	0.112216	0.298126	0.220377	4050	tags=45%, list=27%, signal=33%	BRAF/PTEN/HGF/FGF14/FGFR1/AKT3/MET/PIK3CA/PIK3R3/KRAS/CCND1/PDGFRB/MITF/CDH1/FGF22/PIK3CB/MAP2K1/PIK3R2/PDGFD/AKT2/MDM2/EGFR/PIK3CG/PDGFRA/PIK3R1/FGF1/E2F3
KEGG_TASTE_TRANSDUCTION	KEGG_TASTE_TRANSDUCTION	21	-0.344849	-1.33114	0.131972	0.345457	0.255364	4650	tags=57%, list=31%, signal=40%	ITPR3/TAS1R3/PRKACA/CACNA1B/ADCY8/GNG3/PDE1A/CACNA1A/GRM4/PRKX/PRKACB/ADCY6
KEGG_AMINO_SUGAR_AND_NUCLEOTIDE_SUGAR_METABOLISM	KEGG_AMINO_SUGAR_AND_NUCLEOTIDE_SUGAR_METABOLISM	41	0.353152	1.26857	0.134496	0.34696	0.256475	3688	tags=34%, list=24%, signal=26%	GALK1/UGP2/GCK/HEXB/NANS/GALT/AMDHD2/CYB5R1/RENBP/HEXA/NAGK/GMPPA/FPGT/PMM1
KEGG_GLYCOSPHINGOLIPID_BIOSYNTHESIS_GANGLIO_SERIES	KEGG_GLYCOSPHINGOLIPID_BIOSYNTHESIS_GANGLIO_SERIES	14	0.457977	1.30433	0.151099	0.38302	0.283132	3569	tags=43%, list=24%, signal=33%	HEXB/ST6GALNAC6/B3GALT4/ST6GALNAC4/HEXA/B4GALNT1
KEGG_VASOPRESSIN_REGULATED_WATER_REABSORPTION	KEGG_VASOPRESSIN_REGULATED_WATER_REABSORPTION	40	0.349521	1.25157	0.154806	0.38302	0.283132	3397	tags=35%, list=22%, signal=27%	DCTN2/DYNC1LI1/RAB11B/CREB3/CREB3L4/STX4/DYNLL1/DCTN6/VAMP2/AVPR2/DYNC1I2/DYNC2LI1/ARHGDIA/AQP3
KEGG_TYROSINE_METABOLISM	KEGG_TYROSINE_METABOLISM	29	-0.294714	-1.22609	0.15493	0.38302	0.283132	1001	tags=24%, list=7%, signal=23%	MAOB/GOT1/ADH6/ALDH1A3/HPD/GOT2/AOC2
KEGG_GAP_JUNCTION	KEGG_GAP_JUNCTION	75	-0.224222	-1.17447	0.161438	0.389475	0.287903	3271	tags=33%, list=22%, signal=26%	ADCY3/TJP1/MAP3K2/ADCY9/KRAS/SOS2/PDGFRB/PRKX/MAP2K1/LPAR1/PDGFD/PRKG1/GUCY1A1/EGFR/SOS1/ITPR1/PDGFRA/PRKACB/ITPR2/PLCB1/TUBB1/GNAQ/ADRB1/TUBA3E/ADCY6
KEGG_OXIDATIVE_PHOSPHORYLATION	KEGG_OXIDATIVE_PHOSPHORYLATION	106	-0.202048	-1.13961	0.161917	0.389475	0.287903	3484	tags=51%, list=23%, signal=39%	ATP5MC3/ATP6V0D1/COX7A1/NDUFB3/NDUFS6/NDUFV3/ATP6V1D/ATP6V0A4/NDUFS8/NDUFAB1/NDUFA4/COX7C/NDUFA11/ATP6AP1/ATP6V1G2/ATP5PB/NDUFB5/COX6A1/NDUFB1/COX11/NDUFA9/ATP5MC1/UQCRB/UQCRQ/COX7A2/NDUFA2/UQCR10/SDHD/NDUFS3/COX8A/COX7B/LHPP/UQCRFS1/CYC1/ATP6V1E1/ATP6V1H/SDHC/PPA1/ATP5F1A/NDUFV1/COX10/NDUFA1/NDUFS2/UQCRC1/ATP5F1B/NDUFA10/ATP6V0A1/UQCRC2/ATP12A/COX15/ATP6V0A2/NDUFS1/SDHA/ATP6V1A
KEGG_DRUG_METABOLISM_CYTOCHROME_P450	KEGG_DRUG_METABOLISM_CYTOCHROME_P450	33	-0.265733	-1.16624	0.173077	0.410769	0.303644	2108	tags=30%, list=14%, signal=26%	UGT1A6/UGT1A1/GSTT2/GSTA1/FMO4/MAOB/MGST1/ADH6/ALDH1A3/FMO3
KEGG_LONG_TERM_DEPRESSION	KEGG_LONG_TERM_DEPRESSION	53	-0.233708	-1.14718	0.185897	0.435391	0.321845	2892	tags=30%, list=19%, signal=24%	KRAS/PLA2G4A/GRIA3/CACNA1A/MAP2K1/GNA13/GRIA1/PLA2G5/PRKG1/GUCY1A1/ITPR1/NOS1/ITPR2/PLCB1/GNAQ/PLA2G12A
KEGG_GLYCOSAMINOGLYCAN_BIOSYNTHESIS_KERATAN_SULFATE	KEGG_GLYCOSAMINOGLYCAN_BIOSYNTHESIS_KERATAN_SULFATE	14	0.427848	1.21853	0.207418	0.475427	0.351439	6237	tags=64%, list=41%, signal=38%	B4GALT2/ST3GAL3/B4GALT4/CHST1/B4GALT3/B3GNT2/CHST2/B4GAT1/CHST6
KEGG_STEROID_HORMONE_BIOSYNTHESIS	KEGG_STEROID_HORMONE_BIOSYNTHESIS	22	-0.305659	-1.18577	0.208333	0.475427	0.351439	2117	tags=27%, list=14%, signal=23%	CYP11B1/UGT1A6/UGT1A1/SRD5A1/HSD17B12/STS
KEGG_HUNTINGTONS_DISEASE	KEGG_HUNTINGTONS_DISEASE	152	-0.171133	-1.04553	0.223075	0.502625	0.371544	3259	tags=30%, list=22%, signal=24%	UQCRQ/GPX1/COX7A2/NDUFA2/UQCR10/POLR2E/SDHD/POLR2A/NDUFS3/COX8A/COX7B/CREB3L2/UQCRFS1/HIP1/CYC1/TGM2/CYCS/EP300/DNAH2/HTT/PPARGC1A/SDHC/SOD1/TFAM/ATP5F1A/TBPL2/NDUFV1/RCOR1/NDUFA1/NDUFS2/UCP1/UQCRC1/ITPR1/ATP5F1B/NDUFA10/TAF4B/CLTC/SLC25A4/DNAL1/UQCRC2/PLCB1/GNAQ/VDAC1/NDUFS1/SDHA/SOD2
KEGG_WNT_SIGNALING_PATHWAY	KEGG_WNT_SIGNALING_PATHWAY	133	-0.182648	-1.06729	0.228991	0.505906	0.37397	2605	tags=25%, list=17%, signal=21%	ROCK1/MAPK9/NLK/MAP3K7/PRKX/VANGL1/FRAT1/LRP6/EP300/VANGL2/PPP2R5E/APC2/WNT11/ROCK2/DKK2/WNT16/DVL3/WNT5A/FZD6/GSK3B/NFATC3/FZD4/PPP3CA/PRKACB/APC/PRICKLE2/CSNK2A1/FZD8/FBXW11/PLCB1/NKD2/PPARD/WNT8B
KEGG_CYTOKINE_CYTOKINE_RECEPTOR_INTERACTION	KEGG_CYTOKINE_CYTOKINE_RECEPTOR_INTERACTION	187	0.256885	1.14142	0.230216	0.505906	0.37397	5416	tags=40%, list=36%, signal=26%	FLT3LG/TNFRSF4/AMH/TNFRSF1A/IL11RA/IL10RB/CLCF1/IFNGR1/TNFRSF25/TNFRSF18/LTBR/CCL25/CNTFR/PLEKHO2/TNFSF12/IL20RA/TPO/IFNGR2/ACVR2B/CTF1/PDGFB/ACVRL1/CCL26/IFNAR2/IL25/CSF3/IL6R/CCL21/CXCR5/CXCL3/TNFRSF12A/IL2RG/IL15RA/CCL14/LTB/CCL1/CCL16/MPL/TGFB3/TNFRSF17/XCL2/PPBP/TNFRSF6B/IL13/PDGFA/LTA/VEGFA/CSF1/IL17RA/CCR7/IL18RAP/CCL3/CCL27/CCL8/CCL4/IL20RB/TNFRSF13C/CCL22/CD40/EPOR/CXCL11/CCL19/TNFSF13B/…
KEGG_ANTIGEN_PROCESSING_AND_PRESENTATION	KEGG_ANTIGEN_PROCESSING_AND_PRESENTATION	41	0.329897	1.18504	0.236613	0.513623	0.379674	5455	tags=51%, list=36%, signal=33%	RFXANK/PSME1/PSME2/HSP90AB1/B2M/TAPBP/CTSL/NFYA/KLRC1/NFYC/IFI30/CD8A/TAP2/KIR2DS1/LTA/CALR/TAP1/CD74/CD8B/HSPA1A/KIR2DL5A
KEGG_PROXIMAL_TUBULE_BICARBONATE_RECLAMATION	KEGG_PROXIMAL_TUBULE_BICARBONATE_RECLAMATION	22	-0.293719	-1.13945	0.254167	0.54508	0.402927	4069	tags=45%, list=27%, signal=33%	SLC9A3/ATP1B3/MDH1/GLS2/CA2/ATP1B2/GLS/PCK1/GLUD1/SLC4A4
KEGG_INTESTINAL_IMMUNE_NETWORK_FOR_IGA_PRODUCTION	KEGG_INTESTINAL_IMMUNE_NETWORK_FOR_IGA_PRODUCTION	27	0.348042	1.15477	0.262755	0.556791	0.411584	6134	tags=56%, list=41%, signal=33%	LTBR/CCL25/MAP3K14/IL15RA/TNFRSF17/ITGB7/CCL27/TNFRSF13C/CD40/TNFSF13B/TGFB1/TNFRSF13B/TNFSF13/ICOSLG/CXCL12
KEGG_VIBRIO_CHOLERAE_INFECTION	KEGG_VIBRIO_CHOLERAE_INFECTION	48	0.309016	1.14559	0.268999	0.561641	0.415169	2872	tags=29%, list=19%, signal=24%	KDELR1/ATP6V0B/ARF1/TCIRG1/SEC61G/ACTG1/ATP6V0E1/SEC61B/ACTB/KDELR3/KCNQ1/PRKCG/ATP6V1G1/ATP6V1C1
KEGG_CELL_CYCLE	KEGG_CELL_CYCLE	118	0.266968	1.13083	0.272825	0.561641	0.415169	5221	tags=42%, list=35%, signal=27%	CDK4/RBX1/YWHAQ/ANAPC5/PCNA/CCND3/ANAPC4/MCM7/ANAPC10/ORC3/CCNH/CDC16/CDC26/MYC/GADD45B/TP53/GADD45A/MAD2L2/MCM5/CDKN2A/FZR1/ORC6/CCND2/CDC45/MCM4/MCM3/YWHAE/HDAC2/WEE1/HDAC1/TGFB3/MAD1L1/ORC5/BUB3/GADD45G/CDKN2D/CDKN2C/DBF4/ORC4/MCM2/ZBTB17/E2F4/PKMYT1/CDK2/ATR/SMC3/CDK7/ANAPC11/TGFB1
KEGG_MELANOGENESIS	KEGG_MELANOGENESIS	86	-0.198478	-1.08713	0.27451	0.561641	0.415169	3001	tags=26%, list=20%, signal=21%	ADCY9/TYRP1/KRAS/CREB3L2/MITF/PRKX/EP300/MAP2K1/WNT11/WNT16/DVL3/WNT5A/FZD6/GSK3B/KITLG/FZD4/PRKACB/FZD8/PLCB1/GNAQ/ADCY6/WNT8B
KEGG_VASCULAR_SMOOTH_MUSCLE_CONTRACTION	KEGG_VASCULAR_SMOOTH_MUSCLE_CONTRACTION	94	-0.193739	-1.08249	0.288889	0.579693	0.428514	1918	tags=22%, list=13%, signal=20%	MYLK/MAP2K1/ROCK2/GNA13/PLA2G5/CALD1/PRKG1/GUCY1A1/ARHGEF12/CALCRL/ITPR1/PPP1CC/PRKACB/MYLK3/ITPR2/PPP1R12B/PLCB1/GNAQ/ADRA1A/ADCY6/PLA2G12A
KEGG_PENTOSE_AND_GLUCURONATE_INTERCONVERSIONS	KEGG_PENTOSE_AND_GLUCURONATE_INTERCONVERSIONS	11	0.429067	1.15396	0.291034	0.579693	0.428514	3537	tags=45%, list=23%, signal=35%	UGP2/CRYL1/DHDH/AKR1B1/DCXR
KEGG_ETHER_LIPID_METABOLISM	KEGG_ETHER_LIPID_METABOLISM	24	-0.277818	-1.10722	0.293103	0.579693	0.428514	3321	tags=42%, list=22%, signal=33%	PLA2G3/ENPP2/PLA2G4A/PAFAH1B2/ENPP6/PLA2G5/PLD1/LPCAT2/CHPT1/PLA2G12A
KEGG_AMINOACYL_TRNA_BIOSYNTHESIS	KEGG_AMINOACYL_TRNA_BIOSYNTHESIS	41	0.313618	1.12656	0.302615	0.583018	0.430972	2586	tags=32%, list=17%, signal=26%	KARS1/RARS1/QARS1/SARS1/CARS1/WARS2/FARS2/FARSB/TARS3/AARS2/PSTK/TARS1/CARS2
KEGG_NEUROACTIVE_LIGAND_RECEPTOR_INTERACTION	KEGG_NEUROACTIVE_LIGAND_RECEPTOR_INTERACTION	152	-0.163633	-0.999708	0.303379	0.583018	0.430972	3438	tags=27%, list=23%, signal=21%	PTGIR/GZMA/ADCYAP1R1/GABRA3/HTR1E/PTGER1/NMUR1/CNR1/P2RX5/CHRNB2/GPR83/PTGER4/GRIA3/GRM4/GABRR2/GRIK3/GRIN3A/CHRNA5/CHRNA7/F2RL2/LPAR1/GRIA1/GABBR2/PLG/GABRB3/CALCRL/P2RX6/CYSLTR1/P2RY1/GRPR/TAAR1/GABRA1/ADRA1A/PRLR/ADRB1/PTH2R/LHCGR/ADRA2A/LEP/LPAR4/THRB
KEGG_PROSTATE_CANCER	KEGG_PROSTATE_CANCER	83	-0.198101	-1.06843	0.305556	0.583018	0.430972	2892	tags=35%, list=19%, signal=28%	PIK3CA/PIK3R3/FOXO1/KRAS/SOS2/CCND1/PDGFRB/CREB3L2/BCL2/EP300/PIK3CB/HSP90AA1/MAP2K1/PIK3R2/PDGFD/CHUK/AKT2/GSK3B/MDM2/EGFR/SOS1/CCNE1/PIK3CG/PDGFRA/PDPK1/MTOR/PIK3R1/AR/E2F3
KEGG_MTOR_SIGNALING_PATHWAY	KEGG_MTOR_SIGNALING_PATHWAY	49	-0.221546	-1.07065	0.309942	0.583018	0.430972	2095	tags=27%, list=14%, signal=23%	EIF4E/PIK3CB/RPS6KA3/PIK3R2/AKT2/CAB39L/RPTOR/RPS6KA2/PIK3CG/PDPK1/MTOR/PIK3R1/PRKAA2
KEGG_ALZHEIMERS_DISEASE	KEGG_ALZHEIMERS_DISEASE	141	-0.173035	-1.04727	0.312083	0.583018	0.430972	1596	tags=17%, list=11%, signal=15%	ATP5F1A/NDUFV1/GSK3B/ATP2A2/LRP1/NDUFA1/NDUFS2/MME/ATF6/UQCRC1/ITPR1/PPP3CA/ATP5F1B/IDE/NDUFA10/ERN1/LPL/NOS1/ITPR2/UQCRC2/PLCB1/GNAQ/NDUFS1/SDHA
KEGG_GALACTOSE_METABOLISM	KEGG_GALACTOSE_METABOLISM	24	-0.274383	-1.09353	0.314655	0.583018	0.430972	1928	tags=29%, list=13%, signal=25%	HK2/LCT/PGM2/GLA/PFKM/GANC/GAA
KEGG_DRUG_METABOLISM_OTHER_ENZYMES	KEGG_DRUG_METABOLISM_OTHER_ENZYMES	26	0.336872	1.10305	0.319121	0.583018	0.430972	5215	tags=50%, list=35%, signal=33%	ITPA/IMPDH2/UCKL1/TK1/NAT1/TK2/XDH/UPB1/UPP1/CYP3A4/IMPDH1/GMPS/CES1
KEGG_BLADDER_CANCER	KEGG_BLADDER_CANCER	38	0.311546	1.10584	0.320988	0.583018	0.430972	2961	tags=29%, list=20%, signal=23%	CDK4/HRAS/MAP2K2/ERBB2/DAPK3/MYC/MAPK3/TP53/CDKN2A/ARAF/RASSF1
KEGG_NON_SMALL_CELL_LUNG_CANCER	KEGG_NON_SMALL_CELL_LUNG_CANCER	52	0.289371	1.09174	0.334515	0.587788	0.434497	2961	tags=29%, list=20%, signal=23%	RXRB/BAD/CDK4/HRAS/MAP2K2/ERBB2/AKT1/MAPK3/TP53/RXRG/PRKCG/CDKN2A/CASP9/ARAF/RASSF1
KEGG_PORPHYRIN_AND_CHLOROPHYLL_METABOLISM	KEGG_PORPHYRIN_AND_CHLOROPHYLL_METABOLISM	24	-0.271696	-1.08282	0.340517	0.587788	0.434497	2700	tags=42%, list=18%, signal=34%	EARS2/ALAS1/UGT1A6/UGT1A1/GUSB/EPRS1/COX10/ALAS2/COX15/FECH
KEGG_GLYCOSAMINOGLYCAN_DEGRADATION	KEGG_GLYCOSAMINOGLYCAN_DEGRADATION	20	-0.279241	-1.06909	0.34127	0.587788	0.434497	1860	tags=30%, list=12%, signal=26%	GUSB/HS3ST3A1/GNS/HGSNAT/IDS/HS3ST3B1
KEGG_LYSOSOME	KEGG_LYSOSOME	114	0.257705	1.08475	0.34202	0.587788	0.434497	2968	tags=27%, list=20%, signal=22%	CLTA/AP4M1/CD63/AP1S1/GNPTG/ATP6V0B/DNASE2/CLTB/AP3B2/TCIRG1/PPT2/CTSV/NAGPA/AP1M1/AP4S1/ACP5/HEXB/IDUA/M6PR/CTSH/CTSF/ARSG/SGSH/ARSA/CTSW/CLN3/SMPD1/SUMF1/HEXA/CTSL/MCOLN1
KEGG_AMYOTROPHIC_LATERAL_SCLEROSIS_ALS	KEGG_AMYOTROPHIC_LATERAL_SCLEROSIS_ALS	44	0.298748	1.09212	0.345036	0.587788	0.434497	2847	tags=27%, list=19%, signal=22%	BID/BAD/RAC1/MAPK11/TNFRSF1A/BAX/MAPK12/TP53/CCS/DAXX/CASP9/BCL2L1
KEGG_VIRAL_MYOCARDITIS	KEGG_VIRAL_MYOCARDITIS	43	-0.218972	-1.03431	0.345946	0.587788	0.434497	3030	tags=30%, list=20%, signal=24%	MYH10/SGCD/CXADR/CCND1/DMD/CYCS/EIF4G2/ABL2/ITGAL/MYH14/DAG1/EIF4G3/EIF4G1
KEGG_RIBOFLAVIN_METABOLISM	KEGG_RIBOFLAVIN_METABOLISM	13	0.390071	1.08522	0.34728	0.587788	0.434497	2402	tags=31%, list=16%, signal=26%	FLAD1/ACP5/ACP1/PHPT1
KEGG_LINOLEIC_ACID_METABOLISM	KEGG_LINOLEIC_ACID_METABOLISM	11	-0.349945	-1.09074	0.350181	0.587788	0.434497	3321	tags=55%, list=22%, signal=43%	CYP3A5/PLA2G3/PLA2G4A/PLA2G5/ALOX15/PLA2G12A
KEGG_LONG_TERM_POTENTIATION	KEGG_LONG_TERM_POTENTIATION	57	-0.209694	-1.03901	0.353333	0.587788	0.434497	2353	tags=28%, list=16%, signal=24%	PPP1R12A/PRKX/CACNA1C/EP300/MAP2K1/RPS6KA3/GRIA1/ITPR1/PPP1R1A/PPP1CC/RPS6KA2/PPP3CA/PRKACB/ITPR2/PLCB1/GNAQ
KEGG_TIGHT_JUNCTION	KEGG_TIGHT_JUNCTION	105	0.257091	1.07367	0.367965	0.599011	0.442794	5428	tags=38%, list=36%, signal=25%	CSNK2B/PPP2R1A/MYL12A/CDK4/HRAS/RAB13/RRAS/MYL9/ACTG1/ACTB/CLDN3/MYH3/F11R/AKT1/CSNK2A2/GNAI3/PPP2R2A/PRKCG/JAM3/YBX3/CLDN5/EXOC3/JAM2/TJAP1/PRKCD/RHOA/VAPA/LLGL1/PPP2R2B/GNAI2/ACTN3/PRKCZ/CLDN15/ACTN2/MYH15/HCLS1/PARD6A/CGN/SRC/MYH11
KEGG_CYTOSOLIC_DNA_SENSING_PATHWAY	KEGG_CYTOSOLIC_DNA_SENSING_PATHWAY	38	0.301315	1.06952	0.37037	0.599011	0.442794	5942	tags=58%, list=39%, signal=35%	IRF3/POLR3C/NFKBIB/POLR1C/POLR1D/RELA/NFKBIA/POLR3D/IKBKB/PYCARD/IKBKG/IRF7/CCL4/TREX1/NFKB1/ZBP1/IL18/IKBKE/POLR3F/CCL5/RIPK1/CXCL10
KEGG_NOTCH_SIGNALING_PATHWAY	KEGG_NOTCH_SIGNALING_PATHWAY	45	0.292555	1.07264	0.370909	0.599011	0.442794	4679	tags=38%, list=31%, signal=26%	CTBP1/PSENEN/LFNG/DTX3/PSEN2/CIR1/SNW1/RFNG/DVL2/HDAC2/DLL1/HDAC1/PSEN1/HES1/CTBP2/NCSTN/NUMBL
KEGG_NITROGEN_METABOLISM	KEGG_NITROGEN_METABOLISM	18	-0.283988	-1.05282	0.373541	0.599011	0.442794	3592	tags=44%, list=24%, signal=34%	CA5A/GLS2/CA2/CTH/CA9/GLS/CA5B/GLUD1
KEGG_RIG_I_LIKE_RECEPTOR_SIGNALING_PATHWAY	KEGG_RIG_I_LIKE_RECEPTOR_SIGNALING_PATHWAY	49	0.282674	1.05231	0.399519	0.634949	0.469359	4775	tags=39%, list=32%, signal=27%	FADD/PIN1/IRF3/NFKBIB/MAPK11/RELA/NFKBIA/MAPK12/TRAF2/IKBKB/AZI2/TRADD/IKBKG/TBKBP1/TRAF6/DHX58/IRF7/OTUD5/NFKB1
KEGG_NOD_LIKE_RECEPTOR_SIGNALING_PATHWAY	KEGG_NOD_LIKE_RECEPTOR_SIGNALING_PATHWAY	51	0.279384	1.05521	0.408235	0.640997	0.47383	5083	tags=39%, list=34%, signal=26%	SUGT1/NFKBIB/MAPK11/TAB1/RELA/NFKBIA/MAPK12/HSP90AB1/MAPK3/IKBKB/CARD9/PYCARD/IKBKG/TRAF6/TNFAIP3/TRIP6/CCL8/NFKB1/PSTPIP1/IL18
KEGG_TERPENOID_BACKBONE_BIOSYNTHESIS	KEGG_TERPENOID_BACKBONE_BIOSYNTHESIS	13	-0.305854	-1.01863	0.410526	0.640997	0.47383	2985	tags=46%, list=20%, signal=37%	HMGCR/ACAT1/MVD/HMGCS1/ACAT2/IDI1
KEGG_ALLOGRAFT_REJECTION	KEGG_ALLOGRAFT_REJECTION	11	-0.320861	-1.00009	0.418773	0.643129	0.475406	10267	tags=100%, list=68%, signal=32%	PRF1/TNF/FAS/GZMB/IL12A/CD86/IL10/CD80/CD28/FASLG
KEGG_FC_EPSILON_RI_SIGNALING_PATHWAY	KEGG_FC_EPSILON_RI_SIGNALING_PATHWAY	65	-0.200961	-1.01217	0.419118	0.643129	0.475406	3321	tags=32%, list=22%, signal=25%	PLA2G3/PIK3CA/MAP2K6/PIK3R3/KRAS/PLA2G4A/SOS2/MAPK9/PIK3CB/MAP2K1/PIK3R2/PLA2G5/AKT2/SOS1/MAPK14/PIK3CG/PLCG2/PDPK1/PIK3R1/PLA2G12A/VAV3
KEGG_GLIOMA	KEGG_GLIOMA	59	-0.204533	-1.01132	0.423358	0.644083	0.476111	2892	tags=32%, list=19%, signal=26%	PIK3CA/PIK3R3/KRAS/SOS2/CCND1/PDGFRB/PIK3CB/MAP2K1/PIK3R2/AKT2/MDM2/EGFR/SOS1/PIK3CG/PDGFRA/PLCG2/MTOR/PIK3R1/E2F3
KEGG_HEMATOPOIETIC_CELL_LINEAGE	KEGG_HEMATOPOIETIC_CELL_LINEAGE	66	0.260458	1.01666	0.448436	0.676454	0.50004	5416	tags=42%, list=36%, signal=27%	FLT3LG/IL11RA/ITGA2B/CD7/ANPEP/CD9/TPO/THPO/CSF3/CD37/IL6R/CD59/CD19/CD8A/ITGA3/CSF1/CD3E/MS4A1/EPOR/CD2/CD3G/ITGA5/CD14/IL5RA/FCGR1A/CD5/CD8B/IL1R1
KEGG_REGULATION_OF_AUTOPHAGY	KEGG_REGULATION_OF_AUTOPHAGY	18	0.341151	1.02383	0.461745	0.690517	0.510436	1495	tags=22%, list=10%, signal=20%	ATG3/GABARAP/ATG4B/GABARAPL2
KEGG_HISTIDINE_METABOLISM	KEGG_HISTIDINE_METABOLISM	24	-0.245488	-0.978373	0.465517	0.690517	0.510436	2952	tags=38%, list=20%, signal=30%	BUD23/ALDH3A2/ALDH2/LCMT2/UROC1/HDC/MAOB/ALDH1A3/ALDH7A1
KEGG_GLUTATHIONE_METABOLISM	KEGG_GLUTATHIONE_METABOLISM	43	-0.206067	-0.973348	0.513514	0.755417	0.55841	2083	tags=28%, list=14%, signal=24%	OPLAH/GSTT2/LAP3/RRM2B/GPX4/GSTA1/GSS/PGD/MGST1/GCLC/IDH1/G6PD
KEGG_OTHER_GLYCAN_DEGRADATION	KEGG_OTHER_GLYCAN_DEGRADATION	13	0.347634	0.967155	0.527197	0.756261	0.559034	3635	tags=31%, list=24%, signal=23%	MAN2C1/HEXB/HEXA/NEU1
KEGG_NEUROTROPHIN_SIGNALING_PATHWAY	KEGG_NEUROTROPHIN_SIGNALING_PATHWAY	114	0.232804	0.979936	0.533116	0.756261	0.559034	4775	tags=38%, list=32%, signal=26%	NFKBIB/BAD/HRAS/MAP2K2/YWHAQ/RAC1/MAPK11/CSK/BAX/MAGED1/RELA/NFKBIA/MAPK12/ZNF274/NFKBIE/AKT1/MAPK7/MAPK3/TP53/IKBKB/RAP1A/BEX3/YWHAE/SH2B1/ARHGDIA/ATF4/PSEN1/GAB1/CAMK2A/PRKCD/RHOA/RPS6KA4/SH2B2/TRAF6/RAP1B/SHC1/CALM1/JUN/RPS6KA5/NTF3/MAP2K5/MAPKAPK2/NFKB1
KEGG_LEUKOCYTE_TRANSENDOTHELIAL_MIGRATION	KEGG_LEUKOCYTE_TRANSENDOTHELIAL_MIGRATION	97	0.234432	0.970132	0.537281	0.756261	0.559034	2790	tags=22%, list=18%, signal=18%	MYL12A/RAC1/MAPK11/MYL9/ACTG1/ESAM/BCAR1/MAPK12/ACTB/CYBA/CLDN3/F11R/GNAI3/VASP/SIPA1/EZR/PRKCG/JAM3/RAPGEF3/RAP1A/CLDN5
KEGG_CIRCADIAN_RHYTHM_MAMMAL	KEGG_CIRCADIAN_RHYTHM_MAMMAL	12	-0.295203	-0.947509	0.537367	0.756261	0.559034	2548	tags=42%, list=17%, signal=35%	BHLHE40/CRY1/BHLHE41/CLOCK/ARNTL
KEGG_PARKINSONS_DISEASE	KEGG_PARKINSONS_DISEASE	105	-0.175593	-0.990355	0.538462	0.756261	0.559034	3484	tags=30%, list=23%, signal=24%	NDUFA9/ATP5MC1/UQCRB/GPR37/UBE2J1/UQCRQ/LRRK2/COX7A2/NDUFA2/UQCR10/SDHD/UBA1/NDUFS3/COX8A/COX7B/UQCRFS1/CYC1/CYCS/SDHC/ATP5F1A/NDUFV1/NDUFA1/NDUFS2/UQCRC1/ATP5F1B/NDUFA10/PRKN/SLC25A4/UQCRC2/VDAC1/NDUFS1/SDHA
KEGG_GLYCOSAMINOGLYCAN_BIOSYNTHESIS_CHONDROITIN_SULFATE	KEGG_GLYCOSAMINOGLYCAN_BIOSYNTHESIS_CHONDROITIN_SULFATE	21	0.305322	0.951022	0.546896	0.756261	0.559034	5168	tags=43%, list=34%, signal=28%	CHST14/B3GAT1/CHPF/B3GAT2/CHST7/CHST12/B3GAT3/XYLT2/CHPF2
KEGG_ADIPOCYTOKINE_SIGNALING_PATHWAY	KEGG_ADIPOCYTOKINE_SIGNALING_PATHWAY	60	0.245923	0.948321	0.547454	0.756261	0.559034	2333	tags=22%, list=15%, signal=18%	RXRB/NFKBIB/POMC/TNFRSF1A/PRKAB1/RELA/NFKBIA/TRAF2/PRKAG1/NFKBIE/AKT1/IKBKB/RXRG
KEGG_PURINE_METABOLISM	KEGG_PURINE_METABOLISM	141	0.224703	0.966482	0.548077	0.756261	0.559034	3935	tags=30%, list=26%, signal=23%	NME3/POLD4/POLR2H/POLR2I/NUDT5/POLR1E/ITPA/POLR3C/ADSS1/IMPDH2/POLD1/PAICS/NME6/POLR1C/NUDT2/POLR1D/ATIC/POLA2/POLR2J/POLR3D/PRIM2/POLR2G/ADPRM/POLE3/PDE9A/NME4/AK7/PDE6D/AMPD2/PDE1B/PNP/POLD2/AMPD1/NME7/AK5/NPR1/POLR2B/AK2/ENTPD8/PDE2A/POLR2K/PDE4C/XDH
KEGG_ENDOMETRIAL_CANCER	KEGG_ENDOMETRIAL_CANCER	50	0.251727	0.94448	0.553444	0.757461	0.559921	2928	tags=26%, list=19%, signal=21%	BAD/HRAS/ILK/MAP2K2/MLH1/AXIN1/ERBB2/MYC/AKT1/MAPK3/TP53/CASP9/ARAF
KEGG_ERBB_SIGNALING_PATHWAY	KEGG_ERBB_SIGNALING_PATHWAY	78	-0.184254	-0.96568	0.558333	0.757461	0.559921	2892	tags=29%, list=19%, signal=24%	KRAS/SOS2/NRG2/CRK/MAPK9/PAK6/STAT5B/EREG/PIK3CB/MAP2K1/PIK3R2/ABL2/CBLB/STAT5A/AKT2/GSK3B/EGFR/SOS1/CBL/PIK3CG/PLCG2/MTOR/PIK3R1
KEGG_BASAL_TRANSCRIPTION_FACTORS	KEGG_BASAL_TRANSCRIPTION_FACTORS	33	0.267507	0.923693	0.561713	0.757461	0.559921	2265	tags=24%, list=15%, signal=21%	GTF2F1/GTF2H4/GTF2A2/GTF2B/TAF10/TAF11/TAF5L/GTF2H1
KEGG_COMPLEMENT_AND_COAGULATION_CASCADES	KEGG_COMPLEMENT_AND_COAGULATION_CASCADES	53	0.243493	0.920939	0.593381	0.794148	0.587041	4210	tags=36%, list=28%, signal=26%	C1R/C2/PLAUR/SERPING1/SERPINF2/F12/CFD/C8G/C1S/PLAT/VWF/C1QC/CD59/FGB/F11/KLKB1/C1QA/C1QB/CD46
KEGG_TOLL_LIKE_RECEPTOR_SIGNALING_PATHWAY	KEGG_TOLL_LIKE_RECEPTOR_SIGNALING_PATHWAY	82	0.22782	0.922645	0.618834	0.822033	0.607653	5946	tags=44%, list=39%, signal=27%	FADD/IRF3/MAP2K2/TOLLIP/RAC1/MAPK11/TAB1/RELA/NFKBIA/MAPK12/AKT1/MAPK3/IKBKB/IFNAR2/TICAM1/IKBKG/LY96/MYD88/MAP2K3/TRAF6/JUN/IRF7/CCL3/CCL4/NFKB1/MAP3K8/CD40/CXCL11/CD14/TLR6/IKBKE/CXCL9/CCL5/RIPK1/CXCL10/CTSK
KEGG_GLYCOSPHINGOLIPID_BIOSYNTHESIS_GLOBO_SERIES	KEGG_GLYCOSPHINGOLIPID_BIOSYNTHESIS_GLOBO_SERIES	10	0.341012	0.882759	0.62358	0.822201	0.607777	3849	tags=40%, list=25%, signal=30%	HEXB/FUT1/HEXA/A4GALT
KEGG_OOCYTE_MEIOSIS	KEGG_OOCYTE_MEIOSIS	97	-0.166777	-0.937835	0.644444	0.843464	0.623495	2353	tags=21%, list=16%, signal=18%	PRKX/REC8/YWHAH/SLK/PPP2R5E/MAP2K1/RPS6KA3/ITPR1/CDC27/PPP1CC/RPS6KA2/PPP3CA/CCNE1/SMC1A/PRKACB/ITPR2/FBXW11/AR/YWHAG/ADCY6
KEGG_METABOLISM_OF_XENOBIOTICS_BY_CYTOCHROME_P450	KEGG_METABOLISM_OF_XENOBIOTICS_BY_CYTOCHROME_P450	33	0.246665	0.851728	0.673804	0.869315	0.642604	3059	tags=24%, list=20%, signal=19%	MGST2/GSTK1/ALDH3B1/MGST3/AKR1C4/DHDH/ALDH3A1/GSTP1
KEGG_EPITHELIAL_CELL_SIGNALING_IN_HELICOBACTER_PYLORI_INFECTION	KEGG_EPITHELIAL_CELL_SIGNALING_IN_HELICOBACTER_PYLORI_INFECTION	61	0.228009	0.882862	0.673963	0.869315	0.642604	3061	tags=26%, list=20%, signal=21%	ATP6V0B/RAC1/TCIRG1/MAPK11/CSK/ATP6V0E1/RELA/NFKBIA/MAPK12/F11R/IKBKB/JAM3/ATP6V1G1/ATP6V1C1/MAP3K14/JAM2
KEGG_ONE_CARBON_POOL_BY_FOLATE	KEGG_ONE_CARBON_POOL_BY_FOLATE	17	-0.234646	-0.857975	0.704981	0.902781	0.667343	1009	tags=24%, list=7%, signal=22%	MTR/DHFR/GART/MTHFD1
KEGG_JAK_STAT_SIGNALING_PATHWAY	KEGG_JAK_STAT_SIGNALING_PATHWAY	107	0.207862	0.869073	0.712893	0.904035	0.66827	3300	tags=25%, list=22%, signal=20%	PTPN6/CCND3/IL11RA/IL10RB/CLCF1/IFNGR1/CNTFR/IL20RA/MYC/TPO/AKT1/IFNGR2/STAT6/CTF1/STAT4/JAK3/CBLC/IFNAR2/IRF9/SOCS2/CCND2/BCL2L1/CSF3/IL6R/IL2RG/IL15RA/MPL
KEGG_ARACHIDONIC_ACID_METABOLISM	KEGG_ARACHIDONIC_ACID_METABOLISM	35	-0.19619	-0.875201	0.718593	0.904035	0.66827	3321	tags=31%, list=22%, signal=25%	PLA2G3/GPX1/PTGES2/PLA2G4A/CYP2U1/PLA2G5/ALOX15/GPX4/CYP4F2/PLA2G12A/EPHX2
KEGG_PRIMARY_BILE_ACID_BIOSYNTHESIS	KEGG_PRIMARY_BILE_ACID_BIOSYNTHESIS	11	-0.255101	-0.795126	0.736462	0.904035	0.66827	2370	tags=27%, list=16%, signal=23%	SCP2/CYP46A1/ACOX2
KEGG_RENAL_CELL_CARCINOMA	KEGG_RENAL_CELL_CARCINOMA	69	-0.176129	-0.892289	0.737705	0.904035	0.66827	3531	tags=38%, list=23%, signal=29%	ARNT/MET/PIK3CA/SLC2A1/PIK3R3/PGF/ETS1/KRAS/SOS2/CRK/PAK6/TGFB2/EGLN3/EP300/PIK3CB/MAP2K1/VHL/PIK3R2/AKT2/SOS1/PIK3CG/FH/PIK3R1/PTPN11/EPAS1/EGLN1
KEGG_T_CELL_RECEPTOR_SIGNALING_PATHWAY	KEGG_T_CELL_RECEPTOR_SIGNALING_PATHWAY	100	0.204273	0.850424	0.739177	0.904035	0.66827	5110	tags=36%, list=34%, signal=24%	NFKBIB/CDK4/HRAS/MAP2K2/PTPN6/MAPK11/PAK4/NFATC4/RELA/NFKBIA/MAPK12/CD247/NFKBIE/AKT1/MAPK3/IKBKB/CBLC/CARD11/MAP3K14/TEC/ZAP70/CD8A/IKBKG/RHOA/LCK/JUN/LAT/CD3E/PPP3CB/NFKB1/PDCD1/NCK1/MAP3K8/FYN/CD3G/PAK1
KEGG_APOPTOSIS	KEGG_APOPTOSIS	78	0.210045	0.844985	0.739229	0.904035	0.66827	3855	tags=28%, list=26%, signal=21%	FADD/BID/BAD/TNFRSF1A/BAX/CASP6/RELA/NFKBIA/TRAF2/PRKAR1B/AKT1/TP53/DFFB/IKBKB/CAPN1/CASP9/BCL2L1/MAP3K14/TRADD/IKBKG/MYD88/PRKAR1A
KEGG_UBIQUITIN_MEDIATED_PROTEOLYSIS	KEGG_UBIQUITIN_MEDIATED_PROTEOLYSIS	129	0.200884	0.861948	0.742521	0.904035	0.66827	5258	tags=36%, list=35%, signal=24%	UBOX5/FBXO4/KEAP1/UBE2F/UBE2D2/RBX1/ANAPC5/ANAPC4/ANAPC10/UBE2Q1/CDC16/CUL2/UBE2I/CDC26/FBXW8/UBE2L6/CBLC/ELOB/UBE2B/FZR1/UBE2E1/PPIL2/UBE2E2/MGRN1/UBE2S/UBE2J2/PRPF19/UBE2M/UBE2G2/WWP2/PIAS4/SOCS1/ELOC/UBE2K/UBA3/TRAF6/DET1/STUB1/UBE2D3/UBA7/UBA6/NEDD4/ERCC8/ANAPC11/KLHL13/PML/RNF7
KEGG_HYPERTROPHIC_CARDIOMYOPATHY_HCM	KEGG_HYPERTROPHIC_CARDIOMYOPATHY_HCM	69	0.211222	0.836708	0.746591	0.904035	0.66827	2496	tags=19%, list=17%, signal=16%	TPM2/EMD/ITGA2B/PRKAB1/TPM3/ACTG1/CACNB3/LMNA/ACTB/PRKAG1/DES/TNNT2/TPM1
KEGG_GLYCOSYLPHOSPHATIDYLINOSITOL_GPI_ANCHOR_BIOSYNTHESIS	KEGG_GLYCOSYLPHOSPHATIDYLINOSITOL_GPI_ANCHOR_BIOSYNTHESIS	24	0.251144	0.807842	0.753247	0.905932	0.669672	5776	tags=50%, list=38%, signal=31%	PIGL/PIGY/PIGZ/PIGU/PIGH/DPM2/PIGB/PIGT/PIGK/PIGV/PIGW/PIGN
KEGG_VEGF_SIGNALING_PATHWAY	KEGG_VEGF_SIGNALING_PATHWAY	66	0.210818	0.822895	0.761298	0.90947	0.672287	2691	tags=21%, list=18%, signal=18%	BAD/HRAS/MAP2K2/SPHK1/RAC1/MAPK11/NFATC4/MAPK12/AKT1/MAPK3/MAPKAPK3/HSPB1/PRKCG/CASP9
KEGG_PRION_DISEASES	KEGG_PRION_DISEASES	31	-0.198732	-0.845602	0.771028	0.914953	0.67634	2353	tags=29%, list=16%, signal=25%	NCAM1/NOTCH1/PRKX/MAP2K1/SOD1/PRKACB/LAMC1/C6/PRNP
KEGG_N_GLYCAN_BIOSYNTHESIS	KEGG_N_GLYCAN_BIOSYNTHESIS	45	0.220393	0.808065	0.77697	0.915898	0.677039	5118	tags=38%, list=34%, signal=25%	ALG12/B4GALT2/ALG1/MGAT1/DPM3/DPM2/MAN1C1/MOGS/ALG8/DPM1/DDOST/TUSC3/ALG5/MGAT4B/DAD1/B4GALT3/RPN1
KEGG_CHRONIC_MYELOID_LEUKEMIA	KEGG_CHRONIC_MYELOID_LEUKEMIA	72	0.205385	0.814631	0.789054	0.921465	0.681154	3414	tags=26%, list=23%, signal=21%	CTBP1/BAD/CDK4/HRAS/MAP2K2/RELA/NFKBIA/MYC/AKT1/MAPK3/TP53/IKBKB/CBLC/CDKN2A/BCL2L1/ARAF/HDAC2/HDAC1/TGFB3
KEGG_TGF_BETA_SIGNALING_PATHWAY	KEGG_TGF_BETA_SIGNALING_PATHWAY	75	0.201935	0.805958	0.792045	0.921465	0.681154	2464	tags=16%, list=16%, signal=13%	PPP2R1A/ID1/RBX1/AMH/ID3/RPS6KB2/MYC/SMAD6/MAPK3/ACVR2B/ACVRL1/FST
KEGG_PANCREATIC_CANCER	KEGG_PANCREATIC_CANCER	67	0.204376	0.802274	0.798857	0.923354	0.682551	3748	tags=27%, list=25%, signal=20%	BAD/CDK4/RAC1/RELA/ERBB2/AKT1/MAPK3/TP53/IKBKB/RALA/CDKN2A/CASP9/BCL2L1/ARAF/RALB/TGFB3/RAC3/IKBKG
KEGG_NATURAL_KILLER_CELL_MEDIATED_CYTOTOXICITY	KEGG_NATURAL_KILLER_CELL_MEDIATED_CYTOTOXICITY	90	0.199029	0.813998	0.807095	0.926858	0.68514	5475	tags=38%, list=36%, signal=24%	BID/HRAS/MAP2K2/PTPN6/RAC1/NFATC4/IFNGR1/CD247/MAPK3/IFNGR2/NCR3/PRKCG/SH3BP2/IFNAR2/FCER1G/ARAF/KLRC1/ZAP70/ICAM1/RAC3/CD48/KIR2DS1/LCK/CD244/SHC1/HCST/LAT/PPP3CB/FCGR3A/FYN/PAK1/TYROBP/KIR2DL5A/PPP3CC
KEGG_CYSTEINE_AND_METHIONINE_METABOLISM	KEGG_CYSTEINE_AND_METHIONINE_METABOLISM	29	-0.190251	-0.791498	0.840376	0.958239	0.708337	2013	tags=21%, list=13%, signal=18%	MTR/LDHB/LDHC/GOT1/GOT2/AHCYL2
KEGG_O_GLYCAN_BIOSYNTHESIS	KEGG_O_GLYCAN_BIOSYNTHESIS	23	-0.19533	-0.772559	0.845188	0.958239	0.708337	923	tags=43%, list=6%, signal=41%	GCNT3/ST3GAL2/GALNT11/C1GALT1/GALNT3/ST3GAL1/GCNT4/GALNT16/B4GALT5/GALNT10
KEGG_P53_SIGNALING_PATHWAY	KEGG_P53_SIGNALING_PATHWAY	66	0.196534	0.76714	0.852839	0.958401	0.708457	5425	tags=36%, list=36%, signal=23%	BID/CDK4/CCND3/BAX/PIDD1/GADD45B/TP53/GADD45A/SHISA5/CD82/CDKN2A/CASP9/CCND2/GTSE1/PMAIP1/GADD45G/SESN1/MDM4/EI24/CDK2/ATR/TP53I3/BBC3/SERPINE1
KEGG_COLORECTAL_CANCER	KEGG_COLORECTAL_CANCER	61	0.195585	0.757316	0.857143	0.958401	0.708457	3917	tags=26%, list=26%, signal=20%	BAD/RAC1/MLH1/AXIN1/BAX/MYC/AKT1/MAPK3/TP53/CASP9/ARAF/MSH6/TGFB3/RAC3/RHOA/TCF7L2
KEGG_TYPE_I_DIABETES_MELLITUS	KEGG_TYPE_I_DIABETES_MELLITUS	16	0.242994	0.710366	0.862585	0.958401	0.708457	11443	tags=100%, list=76%, signal=24%	ICA1/LTA/PRF1/TNF/FAS/IL1A/GZMB/IL12A/PTPRN2/IL1B/CD86/HSPD1/CD80/CD28/CPE/FASLG
KEGG_SELENOAMINO_ACID_METABOLISM	KEGG_SELENOAMINO_ACID_METABOLISM	23	0.225221	0.716172	0.87156	0.958401	0.708457	5038	tags=39%, list=33%, signal=26%	LCMT1/METTL6/AHCY/GGT7/MAT2A/SCLY/HEMK1/GGT1/PAPSS1
KEGG_GRAFT_VERSUS_HOST_DISEASE	KEGG_GRAFT_VERSUS_HOST_DISEASE	14	0.242962	0.691965	0.872253	0.958401	0.708457	11443	tags=100%, list=76%, signal=24%	KLRC1/KIR2DL5A/PRF1/TNF/FAS/IL1A/KLRD1/GZMB/KIR3DL2/IL1B/CD86/CD80/CD28/FASLG
KEGG_PROGESTERONE_MEDIATED_OOCYTE_MATURATION	KEGG_PROGESTERONE_MEDIATED_OOCYTE_MATURATION	77	0.186611	0.751004	0.888136	0.969866	0.716932	2928	tags=19%, list=19%, signal=16%	ANAPC5/MAPK11/ANAPC4/ANAPC10/MAPK12/CDC16/CDC26/AKT1/HSP90AB1/MAPK3/GNAI3/SPDYA/MAD2L2/FZR1/ARAF
KEGG_ENDOCYTOSIS	KEGG_ENDOCYTOSIS	165	-0.143965	-0.900775	0.9	0.970558	0.717444	3814	tags=35%, list=25%, signal=26%	CCR5/CXCR1/SMURF1/AP2A1/PARD6G/ASAP1/PSD4/PDCD6IP/RAB11FIP2/ACAP2/MET/IQSEC1/IQSEC2/ARAP2/STAM/PRKCI/EPS15/FGFR4/EEA1/GRK3/ASAP2/RAB11FIP1/RNF41/DNM1/EPN3/RAB5A/RAB5B/ITCH/RAB4A/RBSN/DAB2/GIT2/DNM1L/SH3GL2/PIP4K2B/CBLB/PLD1/MDM2/VPS37A/EGFR/IL2RA/CBL/PIKFYVE/RAB31/DNM2/PDGFRA/PSD3/CLTC/SH3GL1/VPS45/WWP1/LDLR/ADRB1/PSD/RET/TFRC/ASAP3
KEGG_DILATED_CARDIOMYOPATHY	KEGG_DILATED_CARDIOMYOPATHY	75	-0.151305	-0.792532	0.901639	0.970558	0.717444	3714	tags=32%, list=25%, signal=24%	ITGA11/ADCY8/ITGA9/ITGA8/ITGB8/ADCY3/SLC8A1/ITGA2/ADCY9/SGCD/DMD/ITGA6/TGFB2/PRKX/CACNA1C/ITGA4/ITGA1/ATP2A2/PRKACB/ITGAV/ADRB1/DAG1/ITGA7/ADCY6
KEGG_FC_GAMMA_R_MEDIATED_PHAGOCYTOSIS	KEGG_FC_GAMMA_R_MEDIATED_PHAGOCYTOSIS	93	0.178307	0.733128	0.906593	0.970558	0.717444	2601	tags=17%, list=17%, signal=14%	ARPC1B/MARCKSL1/ARPC1A/ARPC4/SPHK1/RAC1/ARPC3/GSN/RPS6KB2/AKT1/MAPK3/VASP/PLPP2/ARF6/PRKCG/ARPC5L
KEGG_SPHINGOLIPID_METABOLISM	KEGG_SPHINGOLIPID_METABOLISM	34	0.199053	0.690356	0.910579	0.970558	0.717444	2669	tags=18%, list=18%, signal=15%	SMPD2/SPHK1/PLPP2/SMPD4/ARSA/SMPD1
KEGG_ACUTE_MYELOID_LEUKEMIA	KEGG_ACUTE_MYELOID_LEUKEMIA	56	0.179102	0.684595	0.932005	0.9859	0.728785	2220	tags=18%, list=15%, signal=15%	BAD/HRAS/MAP2K2/EIF4EBP1/RELA/RPS6KB2/MYC/AKT1/MAPK3/IKBKB
KEGG_ADHERENS_JUNCTION	KEGG_ADHERENS_JUNCTION	72	0.174366	0.691599	0.945268	0.9859	0.728785	2311	tags=14%, list=15%, signal=12%	CSNK2B/NECTIN2/PTPN6/RAC1/ACTG1/ERBB2/ACTB/CSNK2A2/MAPK3/ACP1
KEGG_B_CELL_RECEPTOR_SIGNALING_PATHWAY	KEGG_B_CELL_RECEPTOR_SIGNALING_PATHWAY	73	0.174564	0.6925	0.947489	0.9859	0.728785	3748	tags=25%, list=25%, signal=19%	NFKBIB/HRAS/MAP2K2/PTPN6/RAC1/NFATC4/RELA/NFKBIA/NFKBIE/AKT1/MAPK3/IKBKB/CD79B/CARD11/CD79A/CD19/RAC3/IKBKG
KEGG_CHEMOKINE_SIGNALING_PATHWAY	KEGG_CHEMOKINE_SIGNALING_PATHWAY	164	0.161495	0.706138	0.956021	0.9859	0.728785	5616	tags=36%, list=37%, signal=23%	GNB2/NFKBIB/HRAS/RAC1/GNG5/CSK/RELA/BCAR1/NFKBIA/CCL25/AKT1/RASGRP2/MAPK3/GNAI3/IKBKB/GRK2/JAK3/CCL26/RAP1A/GNG11/GNB3/CCL21/CXCR5/CXCL3/CCL14/CCL1/CCL16/GRK6/PRKCD/GRK5/IKBKG/XCL2/RHOA/GNAI2/PPBP/RAP1B/SHC1/CCR7/CCL3/CCL27/GRK4/CCL8/PRKCZ/CCL4/GNGT2/CCL22/NFKB1/PXN/CXCL11/CCL19/PAK1/CRKL/CXCL14/CXCR3/PLCB4/CCL24/ARRB2/CXCL9/LYN
KEGG_ARRHYTHMOGENIC_RIGHT_VENTRICULAR_CARDIOMYOPATHY_ARVC	KEGG_ARRHYTHMOGENIC_RIGHT_VENTRICULAR_CARDIOMYOPATHY_ARVC	64	-0.145578	-0.73413	0.956522	0.9859	0.728785	3714	tags=31%, list=25%, signal=24%	ITGA11/CTNNB1/ITGA9/ITGA8/ITGB8/SLC8A1/ACTN1/ITGA2/SGCD/DSC2/DMD/ITGA6/CACNA1C/ITGA4/ITGA1/ATP2A2/ITGAV/DSP/DAG1/ITGA7
KEGG_MAPK_SIGNALING_PATHWAY	KEGG_MAPK_SIGNALING_PATHWAY	228	0.159492	0.716283	0.958206	0.9859	0.728785	5614	tags=35%, list=37%, signal=22%	HRAS/RRAS/MAP2K2/RAC1/STMN1/MAPK11/MAPK8IP3/TNFRSF1A/NFKB2/TAB1/NFATC4/CACNB3/RELA/MAPK12/TRAF2/FGF11/MYC/GADD45B/AKT1/MAPK7/RASGRP2/MAPK3/TP53/GADD45A/IKBKB/PDGFB/MAPT/MAPKAPK3/HSPB1/PRKCG/DAXX/RAP1A/MAP3K11/PPP5C/MAP3K14/PLA2G2C/ATF4/PLA2G4B/TGFB3/RELB/JUND/MAPK8IP1/RAC3/IKBKG/RPS6KA4/MAP2K3/GADD45G/SRF/DDIT3/MKNK2/TRAF6/PDGFA/RAP1B/MAP4K1/JUN/RPS6KA5/NTF3/MAP2K5/PPP3CB/MAPKAPK2/NFKB1/MAP3K8/FL…
KEGG_CELL_ADHESION_MOLECULES_CAMS	KEGG_CELL_ADHESION_MOLECULES_CAMS	93	0.160773	0.661034	0.971429	0.99376	0.734595	5951	tags=37%, list=39%, signal=22%	NECTIN2/ESAM/CLDN3/F11R/JAM3/CLDN5/MPZL1/JAM2/ICAM1/CD99/CD8A/PVR/ITGB7/CDH3/NEGR1/SDC4/SELP/CLDN15/PDCD1/CD6/SELPLG/CD40/ICAM3/CD2/CD8B/NLGN3/NCAM2/SDC3/CDH4/SIGLEC1/ICOSLG/SDC1/CNTN2/CLDN4
KEGG_ALDOSTERONE_REGULATED_SODIUM_REABSORPTION	KEGG_ALDOSTERONE_REGULATED_SODIUM_REABSORPTION	36	-0.142918	-0.639478	0.979592	0.996385	0.736535	3304	tags=28%, list=22%, signal=22%	PIK3CA/PIK3R3/KRAS/ATP1B2/NR3C2/PIK3CB/PIK3R2/PIK3CG/PDPK1/PIK3R1
KEGG_CARDIAC_MUSCLE_CONTRACTION	KEGG_CARDIAC_MUSCLE_CONTRACTION	57	0.158609	0.607022	0.985915	0.997119	0.737078	2981	tags=16%, list=20%, signal=13%	TPM2/COX7A2L/TPM3/CACNB3/TNNT2/FXYD2/TPM1/TPM4/COX4I1
KEGG_AUTOIMMUNE_THYROID_DISEASE	KEGG_AUTOIMMUNE_THYROID_DISEASE	12	-0.142565	-0.45759	1	1	0.739208	993	tags=42%, list=7%, signal=39%	IL10/CD80/CD28/FASLG/TG
KEGG_AXON_GUIDANCE	KEGG_AXON_GUIDANCE	123	-0.135984	-0.769729	1	1	0.739208	3453	tags=26%, list=23%, signal=20%	MET/CHP1/SEMA6A/EPHB2/EPHA6/SRGAP3/KRAS/SEMA5B/EFNB2/LRRC4C/ROCK1/SLIT3/SEMA5A/PAK6/PLXNC1/EPHA3/LIMK1/SEMA3C/ROCK2/UNC5A/SLIT2/ARHGEF12/GSK3B/NFATC3/ABLIM1/PPP3CA/PLXNA1/SLIT1/NTNG1/NTN1/EPHA7/ROBO1

## Sheet: gsea_kegg_RPLP0
Single gene GSEA results for RPLP0
ID	Description	setSize	enrichmentScore	NES	pvalue	p.adjust	qvalues	rank	leading_edge	core_enrichment
KEGG_RIBOSOME	KEGG_RIBOSOME	84	0.918604	3.59795	1e-10	8.95e-09	6.57895e-09	446	tags=90%, list=3%, signal=88%	RPLP0/RPS18/RPL3/RPS8/RPL10A/RPS16/RPL8/RPL14/RPL29/RPL6/RPS29/RPL26/RPS2/RPL15/RPL7A/RPL10/RPS12/RPL32/RPS6/RPL23/RPL36A/RPL27A/RPL38/RPL27/RPL37/RPL13/RPS15A/RPS13/RPL4/RPL11/RPLP2/RPS3/RPS20/RPS15/RPS21/RPSA/RPL35A/RPS24/RPL34/RPL36/RPL7/RPS5/RPL9/RPL26L1/RPL30/RPL18/RPS11/RPS28/RPL5/RPS19/RPS4X/RPL13A/RPL18A/RPL39/FAU/RPS7/RPL23A/RPS27/RPL17/RPS26/RPL28/RPS10/RPL24/RPLP1/RPL36AL/RPL37A/UBA52/…
KEGG_SPLICEOSOME	KEGG_SPLICEOSOME	118	0.605255	2.44732	1e-10	8.95e-09	6.57895e-09	4062	tags=66%, list=27%, signal=49%	PUF60/EIF4A3/SNRPD2/ISY1/MAGOH/CCDC12/SNRPC/EFTUD2/U2AF1/XAB2/SF3B2/USP39/SNRPB2/SNRPG/SF3B6/LSM2/LSM7/ALYREF/HNRNPA1/CTNNBL1/PRPF4/SART1/SNRPE/PRPF40B/PRPF6/PPIE/SNRPF/LSM8/LSM5/SNRPD1/PQBP1/SNRPA1/U2AF2/SF3B4/LSM6/DDX39B/LSM3/SRSF7/SNU13/SF3A3/SRSF4/HNRNPC/SRSF9/CWC15/PRPF18/ACIN1/BUD31/CHERP/CDC5L/BCAS2/NCBP2/HNRNPU/DDX23/MAGOHB/SNRPD3/SNRNP27/SF3A1/SNW1/RBM17/SF3A2/PRPF31/CRNKL1/PRPF38A/SYF2/…
KEGG_CITRATE_CYCLE_TCA_CYCLE	KEGG_CITRATE_CYCLE_TCA_CYCLE	28	-0.716641	-2.97408	4.29532e-09	2.56288e-07	1.88391e-07	940	tags=61%, list=6%, signal=57%	CS/PDHB/MDH2/IDH3A/SDHC/IDH3B/DLST/FH/DLAT/PCK1/ACO2/DLD/OGDH/IDH1/PDHA1/SDHA/ACLY
KEGG_PYRUVATE_METABOLISM	KEGG_PYRUVATE_METABOLISM	36	-0.637804	-2.79729	9.40042e-09	4.20669e-07	3.09224e-07	3316	tags=69%, list=22%, signal=54%	MDH1/ACAT1/ACSS1/ALDH3A2/PC/HAGH/GRHPR/LDHD/HAGHL/ALDH2/LDHB/PDHB/LDHC/MDH2/ACYP2/DLAT/PCK1/DLD/ME1/ALDH7A1/GLO1/PDHA1/ACAT2/ACACA/ACSS2
KEGG_VALINE_LEUCINE_AND_ISOLEUCINE_DEGRADATION	KEGG_VALINE_LEUCINE_AND_ISOLEUCINE_DEGRADATION	41	-0.59945	-2.78192	1.0447e-07	3.74004e-06	2.74922e-06	2209	tags=63%, list=15%, signal=54%	ACAT1/HADHB/ALDH3A2/ACAA2/MCCC2/HADH/ALDH2/BCAT2/HMGCS1/ALDH6A1/PCCB/ECHS1/PCCA/DBT/MMUT/ACADS/BCKDHB/DLD/IVD/ALDH7A1/EHHADH/ACAT2/OXCT1/ABAT/ACADSB/HIBADH
KEGG_PROPANOATE_METABOLISM	KEGG_PROPANOATE_METABOLISM	29	-0.647033	-2.68883	2.96549e-07	8.84706e-06	6.50328e-06	1814	tags=79%, list=12%, signal=70%	HIBCH/LDHA/ACADM/MCEE/MLYCD/SUCLG1/ACAT1/ACSS1/ALDH3A2/ALDH2/ALDH6A1/PCCB/ECHS1/PCCA/LDHB/LDHC/MMUT/ALDH7A1/EHHADH/ACAT2/ACACA/ABAT/ACSS2
KEGG_BUTANOATE_METABOLISM	KEGG_BUTANOATE_METABOLISM	26	-0.662725	-2.65822	1.18602e-06	3.03283e-05	2.22936e-05	2363	tags=69%, list=16%, signal=59%	BDH2/HADH/ALDH2/ACSM3/HMGCS1/ECHS1/PDHB/AACS/ACADS/L2HGDH/ALDH7A1/EHHADH/PDHA1/ACAT2/ALDH5A1/BDH1/OXCT1/ABAT
KEGG_STEROID_BIOSYNTHESIS	KEGG_STEROID_BIOSYNTHESIS	16	-0.720192	-2.4884	9.84723e-06	0.000220332	0.000161961	1706	tags=62%, list=11%, signal=56%	CYP51A1/FDFT1/SQLE/TM7SF2/EBP/LSS/MSMO1/LIPA/NSDHL/DHCR24
KEGG_OXIDATIVE_PHOSPHORYLATION	KEGG_OXIDATIVE_PHOSPHORYLATION	106	-0.341477	-1.89957	1.31058e-05	0.000243054	0.000178664	3351	tags=46%, list=22%, signal=36%	NDUFV2/ATP5MF/ATP6V0A4/UQCR11/ATP6V1D/NDUFA4/NDUFB3/NDUFB2/COX6A1/NDUFB1/COX11/UQCRQ/NDUFS6/NDUFA9/COX7C/NDUFAB1/NDUFB5/COX7A2/SDHD/UQCRB/ATP5MC1/UQCR10/COX7B/CYC1/COX8A/NDUFA2/NDUFS3/UQCRFS1/ATP5F1A/ATP6V0A1/COX10/LHPP/ATP5F1B/NDUFS2/PPA1/NDUFV1/UQCRC1/ATP6V1E1/SDHC/ATP6V0A2/COX15/ATP6V1H/UQCRC2/ATP12A/NDUFA1/NDUFA10/NDUFS1/SDHA/ATP6V1A
KEGG_GLYCOLYSIS_GLUCONEOGENESIS	KEGG_GLYCOLYSIS_GLUCONEOGENESIS	49	-0.477974	-2.28227	1.35785e-05	0.000243054	0.000178664	3113	tags=59%, list=21%, signal=47%	PGAM2/FBP2/G6PC/ACSS1/ALDH3A2/HK2/BPGM/HK1/GALM/PGM2/ALDH2/ALDH1A3/PGK1/LDHB/PDHB/LDHC/ENO1/ALDOA/DLAT/PCK1/PFKM/DLD/PGAM1/ALDOC/ADH6/ALDH7A1/PDHA1/GPI/ACSS2
KEGG_FATTY_ACID_METABOLISM	KEGG_FATTY_ACID_METABOLISM	35	-0.511945	-2.26496	6.82825e-05	0.00111114	0.000816776	3392	tags=57%, list=22%, signal=44%	ACSL3/CPT1B/ACAT1/HADHB/ACSL1/ALDH3A2/ACAA2/HADH/ALDH2/ACOX3/ECHS1/ACSL5/ACOX1/ACADS/ADH6/CPT2/ALDH7A1/EHHADH/ACAT2/ACADSB
KEGG_ECM_RECEPTOR_INTERACTION	KEGG_ECM_RECEPTOR_INTERACTION	71	-0.37345	-1.94812	8.57657e-05	0.00127934	0.000940413	2528	tags=37%, list=17%, signal=31%	ITGA8/FN1/TNXB/ITGA1/COL6A1/CD47/ITGA6/ITGA4/ITGAV/COL5A1/COL11A1/SDC2/THBS2/DAG1/COL6A3/COL5A2/LAMC1/COL1A1/COL4A2/COL1A2/HSPG2/COL4A1/COL5A3/COL3A1/ITGA7/LAMC2
KEGG_PARKINSONS_DISEASE	KEGG_PARKINSONS_DISEASE	105	-0.298287	-1.67223	0.000327814	0.00451375	0.00331796	3133	tags=39%, list=21%, signal=31%	NDUFV2/UQCR11/NDUFA4/NDUFB3/NDUFB2/UBA1/COX6A1/NDUFB1/UQCRQ/NDUFS6/NDUFA9/COX7C/NDUFAB1/NDUFB5/COX7A2/SDHD/UQCRB/ATP5MC1/UQCR10/COX7B/CYC1/UBE2L3/COX8A/CYCS/NDUFA2/NDUFS3/UQCRFS1/ATP5F1A/PRKN/ATP5F1B/NDUFS2/NDUFV1/UQCRC1/SDHC/UQCRC2/NDUFA1/SLC25A4/NDUFA10/VDAC1/NDUFS1/SDHA
KEGG_BASE_EXCISION_REPAIR	KEGG_BASE_EXCISION_REPAIR	33	0.560074	1.88315	0.000430381	0.00550273	0.00404493	2517	tags=48%, list=17%, signal=40%	POLD4/MPG/POLL/POLD1/SMUG1/XRCC1/MUTYH/OGG1/PCNA/LIG1/NTHL1/PARP3/HMGB1/NEIL2/POLE3/APEX2
KEGG_STARCH_AND_SUCROSE_METABOLISM	KEGG_STARCH_AND_SUCROSE_METABOLISM	27	-0.490315	-1.98301	0.000638377	0.00761797	0.0055998	2689	tags=59%, list=18%, signal=49%	G6PC/PGM2L1/GUSB/HK2/UGT1A6/UGT1A1/HK1/PGM2/ENPP1/GYS2/AGL/GANC/GYS1/GBE1/GAA/GPI
KEGG_BIOSYNTHESIS_OF_UNSATURATED_FATTY_ACIDS	KEGG_BIOSYNTHESIS_OF_UNSATURATED_FATTY_ACIDS	20	-0.560911	-2.13868	0.00115038	0.0128699	0.00946038	1818	tags=55%, list=12%, signal=48%	TECR/FADS1/ACOX3/YOD1/ACOX1/ELOVL6/HACD2/ELOVL5/HSD17B12/ACOT2/SCD
KEGG_NUCLEOTIDE_EXCISION_REPAIR	KEGG_NUCLEOTIDE_EXCISION_REPAIR	43	0.496342	1.73964	0.00136534	0.0143762	0.0105676	4929	tags=60%, list=33%, signal=41%	RFC2/POLD4/ERCC1/GTF2H4/POLD1/PCNA/LIG1/XPC/RBX1/CCNH/GTF2H1/ERCC5/POLE3/CETN2/RAD23A/RFC5/RFC4/MNAT1/POLD2/RPA2/RFC3/ERCC3/ERCC8/GTF2H2/RFC1/POLD3
KEGG_PPAR_SIGNALING_PATHWAY	KEGG_PPAR_SIGNALING_PATHWAY	58	-0.338448	-1.70324	0.00258486	0.025705	0.0188952	1667	tags=31%, list=11%, signal=28%	PDPK1/PPARA/ACOX3/SORBS1/AQP7/ACSL5/ACOX1/UBC/LPL/DBI/PCK1/GK/ACOX2/ME1/CPT2/PPARD/EHHADH/SCD
KEGG_THYROID_CANCER	KEGG_THYROID_CANCER	27	0.522526	1.68977	0.00374387	0.0352712	0.0259271	2321	tags=41%, list=15%, signal=35%	RXRB/HRAS/MYC/RXRG/TFG/MAP2K2/PAX8/TPM3/MAPK3/TP53/TCF7L2
KEGG_PENTOSE_PHOSPHATE_PATHWAY	KEGG_PENTOSE_PHOSPHATE_PATHWAY	23	-0.501696	-1.9391	0.00423319	0.037887	0.0278499	872	tags=43%, list=6%, signal=41%	TKT/PGM2/TALDO1/ALDOA/PFKM/PGD/ALDOC/GPI/PRPS2/G6PD
KEGG_CALCIUM_SIGNALING_PATHWAY	KEGG_CALCIUM_SIGNALING_PATHWAY	137	-0.246697	-1.4742	0.00450756	0.0384216	0.0282429	2995	tags=31%, list=20%, signal=25%	PDGFRB/CACNA1A/PRKX/MYLK/HTR6/ADCY8/P2RX5/EGFR/CACNA1C/EDNRA/PHKG2/SPHK2/PLCD4/PTK2B/ATP2A2/ITPKB/CD38/ITPR1/MYLK3/PPP3CA/PTGER1/PLCG2/ITPR2/P2RX6/PRKACB/PDGFRA/GRPR/CACNA1G/GNAQ/ADRA1A/CHRNA7/PLCB1/ATP2B4/NOS1/ATP2B1/SLC25A4/PHKB/VDAC1/LHCGR/ADRB1/CYSLTR1/PDE1C
KEGG_MISMATCH_REPAIR	KEGG_MISMATCH_REPAIR	22	0.557711	1.70695	0.00518348	0.0412254	0.0303039	4929	tags=73%, list=33%, signal=49%	RFC2/POLD4/MLH1/POLD1/MLH3/PCNA/LIG1/MSH6/RFC5/RFC4/POLD2/RPA2/RFC3/MSH2/RFC1/POLD3
KEGG_HUNTINGTONS_DISEASE	KEGG_HUNTINGTONS_DISEASE	152	-0.238262	-1.44404	0.00551733	0.0412254	0.0303039	3376	tags=39%, list=22%, signal=31%	CREB3L2/NDUFV2/HIP1/EP300/UQCR11/PPARGC1A/NDUFA4/NDUFB3/NDUFB2/COX6A1/NDUFB1/UQCRQ/NDUFS6/NDUFA9/COX7C/NDUFAB1/NDUFB5/COX7A2/SDHD/UCP1/UQCRB/ATP5MC1/UQCR10/TAF4B/COX7B/HTT/RCOR1/DNAH2/TGM2/CYC1/ITPR1/COX8A/TFAM/CYCS/NDUFA2/NDUFS3/CREB3L3/POLR2E/UQCRFS1/ATP5F1A/GPX1/CLTC/GNAQ/ATP5F1B/NDUFS2/NDUFV1/UQCRC1/PLCB1/SDHC/TBPL2/SOD1/UQCRC2/DNAL1/NDUFA1/SLC25A4/NDUFA10/VDAC1/NDUFS1/SDHA/SOD2
KEGG_ALZHEIMERS_DISEASE	KEGG_ALZHEIMERS_DISEASE	141	-0.243854	-1.45623	0.00552742	0.0412254	0.0303039	2841	tags=36%, list=19%, signal=30%	UQCR11/CALM3/NDUFA4/NDUFB3/NDUFB2/COX6A1/NDUFB1/UQCRQ/CACNA1C/NDUFS6/NDUFA9/COX7C/NDUFAB1/NDUFB5/COX7A2/SDHD/UQCRB/LRP1/ATP5MC1/ATP2A2/ATF6/UQCR10/COX7B/CYC1/ITPR1/COX8A/PPP3CA/CYCS/NDUFA2/NDUFS3/UQCRFS1/GSK3B/IDE/ERN1/ITPR2/ATP5F1A/MME/GNAQ/ATP5F1B/NDUFS2/NDUFV1/UQCRC1/PLCB1/SDHC/UQCRC2/NOS1/LPL/NDUFA1/NDUFA10/NDUFS1/SDHA
KEGG_DNA_REPLICATION	KEGG_DNA_REPLICATION	35	0.498379	1.69892	0.00654433	0.0468574	0.0344439	4977	tags=69%, list=33%, signal=46%	RFC2/POLD4/POLD1/MCM7/RNASEH1/PCNA/LIG1/POLA2/POLE3/MCM3/MCM4/PRIM2/MCM5/RFC5/RNASEH2C/RFC4/POLD2/RPA2/RFC3/RNASEH2B/MCM2/RFC1/POLD3/POLA1
KEGG_PROTEIN_EXPORT	KEGG_PROTEIN_EXPORT	22	0.548147	1.67768	0.00733154	0.0504748	0.0371029	5286	tags=59%, list=35%, signal=38%	SEC11A/SRP68/SPCS3/SEC61G/SEC61B/SEC62/SPCS1/IMMP2L/SRP54/SRPRA/SPCS2/SEC61A2/SRP72
KEGG_BETA_ALANINE_METABOLISM	KEGG_BETA_ALANINE_METABOLISM	18	-0.496329	-1.78136	0.0100792	0.0668216	0.0491191	1814	tags=39%, list=12%, signal=34%	ALDH2/ECHS1/DPYD/ALDH7A1/EHHADH/ABAT/AOC2
KEGG_DORSO_VENTRAL_AXIS_FORMATION	KEGG_DORSO_VENTRAL_AXIS_FORMATION	18	-0.485494	-1.74247	0.0117981	0.0754238	0.0554424	4199	tags=72%, list=28%, signal=52%	SPIRE2/ETV6/NOTCH1/ETS1/KRAS/SOS2/EGFR/SPIRE1/NOTCH3/SOS1/NOTCH2/ETS2/MAP2K1
KEGG_ALPHA_LINOLENIC_ACID_METABOLISM	KEGG_ALPHA_LINOLENIC_ACID_METABOLISM	10	-0.598456	-1.76625	0.0128903	0.077693	0.0571104	2038	tags=60%, list=13%, signal=52%	PLA2G3/ACOX3/PLA2G4A/ACOX1/PLA2G5/PLA2G12A
KEGG_VALINE_LEUCINE_AND_ISOLEUCINE_BIOSYNTHESIS	KEGG_VALINE_LEUCINE_AND_ISOLEUCINE_BIOSYNTHESIS	10	-0.596671	-1.76098	0.0130212	0.077693	0.0571104	1552	tags=60%, list=10%, signal=54%	BCAT2/IARS1/LARS2/PDHB/IARS2/PDHA1
KEGG_GLYCEROPHOSPHOLIPID_METABOLISM	KEGG_GLYCEROPHOSPHOLIPID_METABOLISM	65	-0.286439	-1.48558	0.0151694	0.0875909	0.0643861	2348	tags=32%, list=16%, signal=27%	DGKE/PCYT1A/PTDSS1/PLA2G3/LCLAT1/ETNK2/GPAT3/GPD2/PLA2G4A/MBOAT7/ETNK1/AGPAT2/AGPAT3/PCYT2/LYPLA1/PLA2G5/LPCAT2/CHPT1/CDS1/GPAM/PLA2G12A
KEGG_TRYPTOPHAN_METABOLISM	KEGG_TRYPTOPHAN_METABOLISM	32	-0.370298	-1.62387	0.0158564	0.0886968	0.065199	1119	tags=41%, list=7%, signal=38%	ACAT1/ALDH3A2/DDC/HADH/ALDH2/MAOB/ECHS1/AADAT/KYNU/OGDH/ALDH7A1/EHHADH/ACAT2
KEGG_GLYOXYLATE_AND_DICARBOXYLATE_METABOLISM	KEGG_GLYOXYLATE_AND_DICARBOXYLATE_METABOLISM	14	-0.517851	-1.72444	0.0165572	0.0898102	0.0660175	940	tags=43%, list=6%, signal=40%	GRHPR/CS/MDH2/PGP/ACO2/MTHFD1
KEGG_PEROXISOME	KEGG_PEROXISOME	72	-0.274501	-1.43748	0.0177256	0.0931257	0.0684547	2073	tags=32%, list=14%, signal=28%	IDH2/CROT/PEX26/NUDT12/PEX11B/ABCD3/PXMP4/ACOX3/ECH1/PEX1/PRDX1/SLC25A17/SOD1/ACSL5/ACOX1/ACOX2/IDH1/ABCD1/EHHADH/MPV17L/EPHX2/CRAT/SOD2
KEGG_ALANINE_ASPARTATE_AND_GLUTAMATE_METABOLISM	KEGG_ALANINE_ASPARTATE_AND_GLUTAMATE_METABOLISM	25	-0.414735	-1.63859	0.0182089	0.0931257	0.0684547	1630	tags=36%, list=11%, signal=32%	GLS/GPT/GPT2/GOT1/GOT2/GLUD1/ALDH4A1/ALDH5A1/ABAT
KEGG_PHENYLALANINE_METABOLISM	KEGG_PHENYLALANINE_METABOLISM	14	-0.506719	-1.68737	0.0202365	0.10062	0.0739637	1192	tags=43%, list=8%, signal=40%	ALDH1A3/MAOB/GOT1/HPD/GOT2/AOC2
KEGG_RETINOL_METABOLISM	KEGG_RETINOL_METABOLISM	25	-0.40939	-1.61747	0.0212972	0.101861	0.0748755	2390	tags=40%, list=16%, signal=34%	UGT1A6/UGT1A1/CYP26B1/RDH11/LRAT/DHRS3/ADH6/DGAT2/RETSAT/RDH8
KEGG_RNA_DEGRADATION	KEGG_RNA_DEGRADATION	55	0.411007	1.49589	0.0216241	0.101861	0.0748755	5622	tags=60%, list=37%, signal=38%	EXOSC8/LSM2/LSM7/EXOSC4/DCPS/ENO3/LSM8/LSM5/DCP1B/LSM6/EXOSC3/LSM3/EXOSC1/ZCCHC7/CNOT3/EDC3/EXOSC9/EXOSC10/EDC4/DIS3/CNOT10/TENT4A/EXOSC2/EXOSC7/PARN/DDX6/EXOSC5/CNOT2/PATL1/MPHOSPH6/C1D/WDR61/CNOT9
KEGG_LYSINE_DEGRADATION	KEGG_LYSINE_DEGRADATION	41	-0.339199	-1.57415	0.0253991	0.114494	0.0841623	2083	tags=32%, list=14%, signal=27%	HADH/ALDH2/SETDB2/ECHS1/SETD7/NSD2/AADAT/DLST/KMT5A/OGDH/ALDH7A1/EHHADH/ACAT2
KEGG_ARGININE_AND_PROLINE_METABOLISM	KEGG_ARGININE_AND_PROLINE_METABOLISM	47	-0.307297	-1.464	0.0255853	0.114494	0.0841623	1142	tags=28%, list=8%, signal=26%	ALDH2/GLS/LAP3/MAOB/GOT1/OAT/NOS1/ALDH18A1/GOT2/GLUD1/ALDH7A1/CKB/ALDH4A1
KEGG_ABC_TRANSPORTERS	KEGG_ABC_TRANSPORTERS	33	-0.352397	-1.56101	0.0273663	0.119477	0.0878252	2649	tags=36%, list=18%, signal=30%	ABCC3/ABCB1/ABCB10/ABCC9/ABCD3/ABCC1/ABCC8/ABCA13/ABCB8/ABCB6/ABCD1/ABCA7
KEGG_PHOSPHATIDYLINOSITOL_SIGNALING_SYSTEM	KEGG_PHOSPHATIDYLINOSITOL_SIGNALING_SYSTEM	69	-0.265913	-1.39396	0.0294332	0.122869	0.090318	2348	tags=28%, list=16%, signal=23%	DGKE/PLCD4/PIP4K2B/SYNJ1/PIK3C2B/ITPKB/PIK3CB/ITPR1/PIKFYVE/PLCG2/ITPR2/PIK3R1/PIK3R2/PLCB1/PIK3CG/SYNJ2/INPP5K/CDS1/PI4KA
KEGG_SNARE_INTERACTIONS_IN_VESICULAR_TRANSPORT	KEGG_SNARE_INTERACTIONS_IN_VESICULAR_TRANSPORT	36	0.438571	1.50373	0.0295159	0.122869	0.090318	5071	tags=53%, list=34%, signal=35%	USE1/VTI1B/TSNARE1/STX18/STX17/STX12/VAMP2/BET1L/STX4/STX3/STX5/STX2/STX11/GOSR2/STX7/VAMP5/STX1B/STX8/VAMP4
KEGG_GLUTATHIONE_METABOLISM	KEGG_GLUTATHIONE_METABOLISM	43	-0.310644	-1.47149	0.0320847	0.130526	0.095947	2073	tags=37%, list=14%, signal=32%	IDH2/RRM2B/GSTT1/GSTA4/GSTT2/GPX1/OPLAH/LAP3/GPX4/GCLC/GSS/GSTA1/PGD/IDH1/MGST1/G6PD
KEGG_NICOTINATE_AND_NICOTINAMIDE_METABOLISM	KEGG_NICOTINATE_AND_NICOTINAMIDE_METABOLISM	19	-0.419387	-1.568	0.0342054	0.136061	0.100016	1850	tags=37%, list=12%, signal=32%	NUDT12/CD38/ENPP1/NMNAT1/NNT/NMNAT2/NADK
KEGG_GLYCOSAMINOGLYCAN_BIOSYNTHESIS_HEPARAN_SULFATE	KEGG_GLYCOSAMINOGLYCAN_BIOSYNTHESIS_HEPARAN_SULFATE	22	-0.411246	-1.59355	0.0375847	0.146253	0.107508	2126	tags=45%, list=14%, signal=39%	NDST3/XYLT1/HS2ST1/EXTL2/HS6ST2/HS3ST3A1/EXTL3/NDST1/HS3ST3B1/EXTL1
KEGG_PYRIMIDINE_METABOLISM	KEGG_PYRIMIDINE_METABOLISM	89	0.342099	1.35138	0.0394877	0.150389	0.110548	3709	tags=36%, list=25%, signal=27%	POLR1E/POLR2H/POLR3C/POLD4/UCKL1/POLR2I/NME3/POLD1/POLR1C/ITPA/CTPS2/POLR3D/NUDT2/POLA2/TK1/TYMS/NME6/POLR1D/POLE3/ENTPD8/POLR2G/PRIM2/NT5C2/POLR2J/NME4/TK2/POLR2K/PNP/DUT/NME7/POLD2/POLR2B
KEGG_PANTOTHENATE_AND_COA_BIOSYNTHESIS	KEGG_PANTOTHENATE_AND_COA_BIOSYNTHESIS	15	-0.45014	-1.53789	0.042703	0.159019	0.116891	1628	tags=33%, list=11%, signal=30%	ENPP1/BCAT2/DPYD/PANK1/PANK3
KEGG_GLYCINE_SERINE_AND_THREONINE_METABOLISM	KEGG_GLYCINE_SERINE_AND_THREONINE_METABOLISM	26	-0.372187	-1.49286	0.0435302	0.159019	0.116891	2091	tags=27%, list=14%, signal=23%	GCAT/PSAT1/ALAS1/MAOB/ALAS2/DLD/AOC2
KEGG_SYSTEMIC_LUPUS_ERYTHEMATOSUS	KEGG_SYSTEMIC_LUPUS_ERYTHEMATOSUS	75	0.35903	1.37827	0.046841	0.163734	0.120357	4005	tags=40%, list=27%, signal=30%	H2AJ/H4C2/H4C8/H4C11/H4C13/H4-16/H4C4/H4C1/H4C3/H4C6/H4C7/H4C12/C1R/C2/H2AZ2/H3-3B/SNRPD1/H2BC5/H3-3A/SNRPD3/C1S/H2BC12/SNRPB/ACTN2/MACROH2A1/C8G/H2AC16/H2AC14/H2AC7/ACTN3
KEGG_NON_HOMOLOGOUS_END_JOINING	KEGG_NON_HOMOLOGOUS_END_JOINING	12	0.585956	1.5248	0.047486	0.163734	0.120357	817	tags=42%, list=5%, signal=39%	XRCC5/NHEJ1/POLL/XRCC6/POLM
KEGG_PATHOGENIC_ESCHERICHIA_COLI_INFECTION	KEGG_PATHOGENIC_ESCHERICHIA_COLI_INFECTION	51	0.389724	1.40473	0.0475651	0.163734	0.120357	6291	tags=59%, list=42%, signal=34%	TUBB6/ARPC1B/ARPC1A/YWHAQ/NCL/ACTG1/ARPC4/EZR/ACTB/TUBA1A/ARPC3/TUBB2A/NCK1/TUBB/TUBB4B/ARPC5L/TUBA8/TUBA1B/RHOA/CD14/TUBB3/LY96/ABL1/TUBA1C/FYN/TUBAL3/NCK2/TUBA4A/HCLS1/WASL
KEGG_LINOLEIC_ACID_METABOLISM	KEGG_LINOLEIC_ACID_METABOLISM	11	-0.495988	-1.52948	0.0487396	0.164211	0.120708	2038	tags=55%, list=13%, signal=47%	CYP3A5/PLA2G3/PLA2G4A/ALOX15/PLA2G5/PLA2G12A
KEGG_GLYCEROLIPID_METABOLISM	KEGG_GLYCEROLIPID_METABOLISM	38	-0.324465	-1.45505	0.0495384	0.164211	0.120708	2348	tags=34%, list=16%, signal=29%	DGKE/AGK/LCLAT1/ALDH2/GPAT3/GLA/AGPAT2/AGPAT3/LPL/GK/DGAT2/ALDH7A1/GPAM
KEGG_LEISHMANIA_INFECTION	KEGG_LEISHMANIA_INFECTION	51	0.38351	1.38233	0.0566251	0.184289	0.135467	2836	tags=27%, list=19%, signal=22%	MARCKSL1/NFKBIB/TAB1/NFKBIA/IFNGR1/IFNGR2/MAPK11/PTPN6/RELA/MAPK3/MAPK12/CYBA/TRAF6/MYD88
KEGG_GLYCOSPHINGOLIPID_BIOSYNTHESIS_LACTO_AND_NEOLACTO_SERIES	KEGG_GLYCOSPHINGOLIPID_BIOSYNTHESIS_LACTO_AND_NEOLACTO_SERIES	18	0.495864	1.45107	0.0640523	0.204739	0.150499	2735	tags=39%, list=18%, signal=32%	B4GALT2/B3GNT3/ST3GAL4/ST3GAL3/FUT1/B4GALT4/FUT7
KEGG_RENIN_ANGIOTENSIN_SYSTEM	KEGG_RENIN_ANGIOTENSIN_SYSTEM	13	-0.446877	-1.47825	0.0659416	0.20708	0.15222	1287	tags=31%, list=9%, signal=28%	MME/CTSA/ACE2/ENPEP
KEGG_TYROSINE_METABOLISM	KEGG_TYROSINE_METABOLISM	29	-0.312933	-1.30044	0.0857916	0.263741	0.19387	1615	tags=31%, list=11%, signal=28%	TYRP1/BUD23/ALDH1A3/MAOB/GOT1/HPD/GOT2/ADH6/AOC2
KEGG_ARACHIDONIC_ACID_METABOLISM	KEGG_ARACHIDONIC_ACID_METABOLISM	35	-0.29998	-1.32718	0.0878716	0.263741	0.19387	2404	tags=29%, list=16%, signal=24%	PTGES2/PLA2G3/CYP4F2/PLA2G4A/GPX1/ALOX15/GPX4/PLA2G5/PLA2G12A/EPHX2
KEGG_FC_EPSILON_RI_SIGNALING_PATHWAY	KEGG_FC_EPSILON_RI_SIGNALING_PATHWAY	65	-0.244435	-1.26773	0.0884049	0.263741	0.19387	2038	tags=25%, list=13%, signal=21%	PLA2G3/PIK3CB/AKT2/SOS1/PDPK1/PLA2G4A/PLCG2/PIK3R1/MAPK14/MAP2K6/PIK3R2/MAP2K1/PIK3CG/PLA2G5/VAV3/PLA2G12A
KEGG_ALLOGRAFT_REJECTION	KEGG_ALLOGRAFT_REJECTION	11	-0.442583	-1.36479	0.097561	0.286285	0.210442	8429	tags=100%, list=56%, signal=44%	CD40/GZMB/IL12A/IL10/TNF/CD86/FAS/CD80/CD28/FASLG
KEGG_FRUCTOSE_AND_MANNOSE_METABOLISM	KEGG_FRUCTOSE_AND_MANNOSE_METABOLISM	32	-0.300397	-1.31734	0.0999314	0.288512	0.212079	3402	tags=44%, list=23%, signal=34%	TPI1/MTMR2/MTMR7/FBP2/HK2/PFKFB1/HK1/MTMR1/KHK/ALDOA/PFKM/ALDOC/SORD/PFKFB2
KEGG_NOTCH_SIGNALING_PATHWAY	KEGG_NOTCH_SIGNALING_PATHWAY	45	0.368541	1.29549	0.112412	0.319393	0.234779	4138	tags=38%, list=27%, signal=28%	CTBP1/LFNG/DTX3/PSENEN/PSEN2/RFNG/CIR1/DVL2/SNW1/HDAC1/PSEN1/DLL1/HDAC2/NUMBL/CTBP2/DTX2/NCSTN
KEGG_BASAL_CELL_CARCINOMA	KEGG_BASAL_CELL_CARCINOMA	47	-0.264053	-1.25798	0.118212	0.330625	0.243035	2229	tags=26%, list=15%, signal=22%	APC2/DVL3/FZD4/FZD6/WNT5A/WNT16/GSK3B/SUFU/APC/WNT11/FZD8/WNT8B
KEGG_DRUG_METABOLISM_CYTOCHROME_P450	KEGG_DRUG_METABOLISM_CYTOCHROME_P450	33	-0.288985	-1.28011	0.121162	0.333661	0.245266	2390	tags=36%, list=16%, signal=31%	UGT1A6/UGT1A1/FMO4/GSTT1/GSTA4/GSTT2/ALDH1A3/MAOB/GSTA1/ADH6/MGST1/FMO3
KEGG_TERPENOID_BACKBONE_BIOSYNTHESIS	KEGG_TERPENOID_BACKBONE_BIOSYNTHESIS	13	-0.392909	-1.29972	0.126316	0.338842	0.249076	1509	tags=31%, list=10%, signal=28%	MVD/HMGCS1/ACAT2/IDI1
KEGG_PROXIMAL_TUBULE_BICARBONATE_RECLAMATION	KEGG_PROXIMAL_TUBULE_BICARBONATE_RECLAMATION	22	-0.32967	-1.27745	0.126829	0.338842	0.249076	2093	tags=32%, list=14%, signal=27%	ATP1B3/ATP1B2/CA2/GLS/PCK1/GLUD1/SLC4A4
KEGG_VASOPRESSIN_REGULATED_WATER_REABSORPTION	KEGG_VASOPRESSIN_REGULATED_WATER_REABSORPTION	40	0.371288	1.28696	0.135673	0.357138	0.262524	3728	tags=38%, list=25%, signal=28%	RAB11B/DCTN2/DYNC1LI1/CREB3L4/VAMP2/DCTN6/CREB3/DYNLL1/DYNC1I2/AQP3/STX4/DYNC2LI1/AVPR2/ARHGDIA/DCTN4
KEGG_ENDOMETRIAL_CANCER	KEGG_ENDOMETRIAL_CANCER	50	0.350932	1.26323	0.141563	0.364923	0.268247	2492	tags=26%, list=16%, signal=22%	ILK/MLH1/AKT1/HRAS/ERBB2/MYC/AXIN1/BAD/MAP2K2/MAPK3/TP53/TCF7L2/CASP9
KEGG_CELL_CYCLE	KEGG_CELL_CYCLE	118	0.296414	1.19853	0.142707	0.364923	0.268247	5615	tags=45%, list=37%, signal=28%	YWHAQ/CDK4/CCND3/ANAPC4/MCM7/ANAPC10/MYC/PCNA/ANAPC5/RBX1/CCND2/GADD45B/GADD45A/CCNH/ORC3/FZR1/TP53/BUB3/WEE1/MCM3/CDC16/HDAC1/MCM4/HDAC2/MCM5/CDC45/GADD45G/MAD2L2/CDKN2A/TGFB3/CDC26/ORC5/ATR/ORC4/MAD1L1/CDC7/MCM2/PKMYT1/YWHAE/ANAPC11/CDKN2D/ORC6/DBF4/E2F4/SMC3/CDK2/CDKN2C/ABL1/CUL1/CDKN1A/CDC25B/PLK1/ANAPC1
KEGG_PORPHYRIN_AND_CHLOROPHYLL_METABOLISM	KEGG_PORPHYRIN_AND_CHLOROPHYLL_METABOLISM	24	-0.315017	-1.23393	0.149733	0.365788	0.268882	2934	tags=50%, list=19%, signal=40%	EARS2/HMBS/GUSB/HMOX2/UGT1A6/UGT1A1/ALAS1/COX10/EPRS1/COX15/ALAS2/FECH
KEGG_TASTE_TRANSDUCTION	KEGG_TASTE_TRANSDUCTION	21	-0.321901	-1.23868	0.150235	0.365788	0.268882	2984	tags=52%, list=20%, signal=42%	TAS1R3/GNB1/PDE1A/PRKACA/CACNA1A/PRKX/ADCY8/GNG3/GRM4/PRKACB/ADCY6
KEGG_PROTEASOME	KEGG_PROTEASOME	41	0.363158	1.26152	0.151054	0.365788	0.268882	3244	tags=37%, list=21%, signal=29%	PSMC1/PSMD8/PSMF1/PSMC3/PSMB2/PSME1/PSMB1/PSMA6/PSME2/PSMB3/PSMD13/PSMB10/PSMB4/PSMC5/PSMB8
KEGG_STEROID_HORMONE_BIOSYNTHESIS	KEGG_STEROID_HORMONE_BIOSYNTHESIS	22	-0.320865	-1.24333	0.15122	0.365788	0.268882	2471	tags=32%, list=16%, signal=27%	HSD17B6/UGT1A6/UGT1A1/CYP11B1/SRD5A1/HSD17B12/STS
KEGG_HOMOLOGOUS_RECOMBINATION	KEGG_HOMOLOGOUS_RECOMBINATION	27	0.396929	1.28361	0.154964	0.369847	0.271866	5621	tags=59%, list=37%, signal=37%	POLD4/MUS81/POLD1/EME1/RAD51D/TOP3B/RAD52/POLD2/RAD50/NBN/RPA2/BLM/POLD3/TOP3A/RAD51C/SSBP1
KEGG_OLFACTORY_TRANSDUCTION	KEGG_OLFACTORY_TRANSDUCTION	26	-0.3141	-1.25987	0.157141	0.370109	0.272059	4653	tags=58%, list=31%, signal=40%	CAMK2D/CAMK2B/GRK3/OR51D1/PRKACA/ADCY3/CALM3/PRKX/PRKG1/CNGA3/OR51E1/OR6Q1/PRKACB/GUCY2D/PDE1C
KEGG_RNA_POLYMERASE	KEGG_RNA_POLYMERASE	26	0.40173	1.28773	0.16	0.371948	0.273411	3709	tags=42%, list=25%, signal=32%	POLR1E/POLR2H/POLR3C/POLR2I/POLR1C/POLR3D/POLR1D/POLR2G/POLR2J/POLR2K/POLR2B
KEGG_TIGHT_JUNCTION	KEGG_TIGHT_JUNCTION	105	0.296714	1.19252	0.166843	0.382883	0.281448	4506	tags=32%, list=30%, signal=23%	PPP2R1A/CSNK2B/CDK4/MYL12A/AKT1/HRAS/RAB13/ACTG1/RRAS/YBX3/GNAI3/CSNK2A2/MYL9/F11R/ACTB/MYH3/PRKCG/CLDN3/EXOC3/JAM3/PPP2R2A/PRKCD/ACTN2/SRC/LLGL1/TJAP1/CGN/PPP2R2B/PARD6B/ACTN3/GNAI2/PARD6A/JAM2/VAPA
KEGG_TYPE_II_DIABETES_MELLITUS	KEGG_TYPE_II_DIABETES_MELLITUS	38	-0.276289	-1.23901	0.175231	0.395195	0.290499	3184	tags=37%, list=21%, signal=29%	SOCS4/CACNA1A/CACNA1C/HK2/SLC2A4/HK1/PIK3CB/PIK3R1/MTOR/CACNA1G/ABCC8/PIK3R2/PIK3CG/KCNJ11
KEGG_PRION_DISEASES	KEGG_PRION_DISEASES	31	-0.278537	-1.18827	0.180723	0.395195	0.290499	1354	tags=19%, list=9%, signal=18%	PRKACB/MAP2K1/SOD1/LAMC1/PRNP/C6
KEGG_RIG_I_LIKE_RECEPTOR_SIGNALING_PATHWAY	KEGG_RIG_I_LIKE_RECEPTOR_SIGNALING_PATHWAY	49	0.339957	1.22097	0.180887	0.395195	0.290499	2655	tags=27%, list=18%, signal=22%	IRF3/FADD/PIN1/NFKBIB/NFKBIA/IKBKB/MAPK11/RELA/MAPK12/TRAF2/TRAF6/IKBKG/TBKBP1
KEGG_BLADDER_CANCER	KEGG_BLADDER_CANCER	38	0.355806	1.22948	0.183197	0.395195	0.290499	4076	tags=37%, list=27%, signal=27%	CDK4/HRAS/ERBB2/DAPK3/MYC/MAP2K2/MAPK3/TP53/CDKN2A/RPS6KA5/FGFR3/VEGFA/ARAF/RASSF1
KEGG_HEDGEHOG_SIGNALING_PATHWAY	KEGG_HEDGEHOG_SIGNALING_PATHWAY	42	-0.258799	-1.20539	0.184932	0.395195	0.290499	1729	tags=21%, list=11%, signal=19%	WNT5A/WNT16/GSK3B/PRKACB/SUFU/RAB23/WNT11/FBXW11/WNT8B
KEGG_PRIMARY_IMMUNODEFICIENCY	KEGG_PRIMARY_IMMUNODEFICIENCY	29	0.383119	1.25764	0.185455	0.395195	0.290499	5954	tags=52%, list=39%, signal=31%	RFXANK/JAK3/IKBKG/ZAP70/CD79A/IL2RG/TAP2/CD19/CD8A/ADA/CD3E/TNFRSF13C/LCK/CD8B/TNFRSF13B
KEGG_INOSITOL_PHOSPHATE_METABOLISM	KEGG_INOSITOL_PHOSPHATE_METABOLISM	51	-0.260502	-1.25942	0.20341	0.428357	0.314875	2285	tags=29%, list=15%, signal=25%	PLCD4/PIP4K2B/SYNJ1/PIK3C2B/ITPKB/PIK3CB/PIKFYVE/PLCG2/ALDH6A1/IPMK/PLCB1/PIK3CG/SYNJ2/INPP5K/PI4KA
KEGG_LONG_TERM_DEPRESSION	KEGG_LONG_TERM_DEPRESSION	53	-0.241859	-1.18975	0.206887	0.430613	0.316534	2082	tags=26%, list=14%, signal=23%	PRKG1/PLA2G3/ITPR1/GUCY1A1/GRIA3/PLA2G4A/ITPR2/GRIA1/GNAQ/PLCB1/MAP2K1/NOS1/PLA2G5/PLA2G12A
KEGG_AMINOACYL_TRNA_BIOSYNTHESIS	KEGG_AMINOACYL_TRNA_BIOSYNTHESIS	41	0.341705	1.18699	0.224824	0.46257	0.340025	4166	tags=44%, list=28%, signal=32%	KARS1/QARS1/WARS2/RARS1/SARS1/TARS3/CARS1/AARS2/FARS2/PSTK/FARSB/TARS1/LARS1/DARS1/SARS2/HARS1/CARS2/VARS2
KEGG_NEUROACTIVE_LIGAND_RECEPTOR_INTERACTION	KEGG_NEUROACTIVE_LIGAND_RECEPTOR_INTERACTION	152	-0.183018	-1.10922	0.234858	0.473232	0.347862	3082	tags=28%, list=20%, signal=23%	CNR1/CHRNB2/PTGER2/CHRNA5/HTR6/P2RX5/F2RL2/EDNRA/GRIK3/MCHR1/GABRB3/LPAR1/GZMA/GABBR2/APLNR/GABRR2/GRIN3A/PTGER4/GRM4/GPR83/CALCRL/HTR1E/PTGIR/GRIA3/P2RY1/PTGER1/P2RX6/GRIA1/GRPR/PRLR/ADRA1A/PLG/CHRNA7/PTH2R/ADRA2A/TAAR1/LHCGR/ADRB1/GABRA1/CYSLTR1/LPAR4/THRB/LEP
KEGG_ETHER_LIPID_METABOLISM	KEGG_ETHER_LIPID_METABOLISM	24	-0.290256	-1.13694	0.235294	0.473232	0.347862	2038	tags=29%, list=13%, signal=25%	PLA2G3/ENPP6/PLA2G4A/PLA2G5/LPCAT2/CHPT1/PLA2G12A
KEGG_GLYCOSAMINOGLYCAN_BIOSYNTHESIS_KERATAN_SULFATE	KEGG_GLYCOSAMINOGLYCAN_BIOSYNTHESIS_KERATAN_SULFATE	14	0.437878	1.19801	0.255751	0.50866	0.373905	6239	tags=64%, list=41%, signal=38%	B4GALT2/ST3GAL3/CHST1/B4GALT4/B3GNT2/CHST6/B4GALT3/B4GAT1/B4GALT1
KEGG_GNRH_SIGNALING_PATHWAY	KEGG_GNRH_SIGNALING_PATHWAY	81	-0.202288	-1.08683	0.273522	0.538026	0.395491	2740	tags=26%, list=18%, signal=21%	ADCY8/EGFR/CACNA1C/PLD1/PTK2B/MAP3K1/PLA2G3/SOS1/ITPR1/PLA2G4A/ITPR2/PRKACB/MAPK14/MAP2K6/GNAQ/PLCB1/MAP2K1/GNRH2/PLA2G5/ADCY6/PLA2G12A
KEGG_REGULATION_OF_AUTOPHAGY	KEGG_REGULATION_OF_AUTOPHAGY	18	0.391319	1.14514	0.295425	0.574794	0.422518	3872	tags=39%, list=26%, signal=29%	ATG3/GABARAP/ATG4B/ATG4D/GABARAPL2/ATG7/GABARAPL1
KEGG_VIBRIO_CHOLERAE_INFECTION	KEGG_VIBRIO_CHOLERAE_INFECTION	48	0.310588	1.11169	0.311644	0.595824	0.437977	2665	tags=27%, list=18%, signal=22%	KDELR1/ACTG1/ATP6V0B/ARF1/KDELR3/TCIRG1/ATP6V1C1/ACTB/PRKCG/SEC61G/KCNQ1/SEC61B/ATP6V0E1
KEGG_NON_SMALL_CELL_LUNG_CANCER	KEGG_NON_SMALL_CELL_LUNG_CANCER	52	0.304797	1.1016	0.313348	0.595824	0.437977	2492	tags=23%, list=16%, signal=19%	RXRB/CDK4/AKT1/HRAS/ERBB2/BAD/RXRG/MAP2K2/PRKCG/MAPK3/TP53/CASP9
KEGG_AMYOTROPHIC_LATERAL_SCLEROSIS_ALS	KEGG_AMYOTROPHIC_LATERAL_SCLEROSIS_ALS	44	0.317661	1.11597	0.316219	0.595824	0.437977	4020	tags=36%, list=27%, signal=27%	BID/BCL2L1/RAC1/BAD/MAPK11/TNFRSF1A/TP53/MAPK12/CCS/CASP9/DAXX/BAX/MAP2K3/TOMM40L/PPP3CB/PPP3CC
KEGG_CYTOSOLIC_DNA_SENSING_PATHWAY	KEGG_CYTOSOLIC_DNA_SENSING_PATHWAY	38	0.318786	1.10156	0.31972	0.596144	0.438213	1920	tags=24%, list=13%, signal=21%	POLR3C/IRF3/POLR1C/NFKBIB/NFKBIA/POLR3D/IKBKB/RELA/POLR1D
KEGG_PURINE_METABOLISM	KEGG_PURINE_METABOLISM	141	0.262554	1.08109	0.326468	0.60245	0.442848	3814	tags=31%, list=25%, signal=24%	NUDT5/POLR1E/POLR2H/POLR3C/POLD4/POLR2I/NME3/ADSS1/IMPDH2/PAICS/POLD1/POLR1C/ITPA/ADPRM/POLR3D/NUDT2/ATIC/POLA2/NPR1/NME6/AMPD2/POLR1D/AK2/PDE9A/POLE3/AK7/AK5/ENTPD8/XDH/POLR2G/PRIM2/PDE2A/NT5C2/POLR2J/NME4/PDE4C/AMPD1/POLR2K/PNP/NME7/PDE6D/POLD2/POLR2B/PDE1B
KEGG_UBIQUITIN_MEDIATED_PROTEOLYSIS	KEGG_UBIQUITIN_MEDIATED_PROTEOLYSIS	129	0.263889	1.07879	0.341667	0.624065	0.458736	5789	tags=44%, list=38%, signal=27%	UBOX5/KEAP1/FBXO4/UBE2Q1/FBXW8/ANAPC4/ANAPC10/ANAPC5/UBE2D2/RBX1/UBE2I/UBE2F/CUL2/PPIL2/MGRN1/FZR1/UBE2B/CBLC/CDC16/UBE2E1/TRAF6/SOCS1/WWP2/ELOB/UBE2L6/CDC26/UBA6/DET1/PIAS4/NEDD4/UBE2D3/PRPF19/UBE2E2/UBE2M/ERCC8/BTRC/BRCA1/UBE2S/UBE3B/ANAPC11/KLHL13/UBE2G2/UBE2Z/UBA3/UBE2QL1/UBE2J2/SYVN1/UBE2K/CUL1/RNF7/COP1/UBE2O/ANAPC1/NEDD4L/CUL7/ELOC/UBE3A
KEGG_MELANOGENESIS	KEGG_MELANOGENESIS	86	-0.200526	-1.07686	0.351545	0.635031	0.466798	1957	tags=20%, list=13%, signal=17%	DVL3/FZD4/FZD6/WNT5A/TYRP1/CREB3L3/WNT16/KITLG/GSK3B/PRKACB/GNAQ/WNT11/PLCB1/MAP2K1/FZD8/ADCY6/WNT8B
KEGG_NOD_LIKE_RECEPTOR_SIGNALING_PATHWAY	KEGG_NOD_LIKE_RECEPTOR_SIGNALING_PATHWAY	51	0.297674	1.07294	0.357871	0.635031	0.466798	2623	tags=24%, list=17%, signal=20%	NFKBIB/TAB1/SUGT1/NFKBIA/IKBKB/HSP90AB1/MAPK11/RELA/MAPK3/MAPK12/TRAF6/IKBKG
KEGG_AMINO_SUGAR_AND_NUCLEOTIDE_SUGAR_METABOLISM	KEGG_AMINO_SUGAR_AND_NUCLEOTIDE_SUGAR_METABOLISM	41	0.309909	1.07654	0.358314	0.635031	0.466798	5777	tags=44%, list=38%, signal=27%	GALK1/UGP2/GCK/NANS/GALT/HEXB/RENBP/GMPPA/CYB5R1/FPGT/AMDHD2/PMM1/GMPPB/HEXA/NAGK/NANP/UAP1/GNPDA2
KEGG_NITROGEN_METABOLISM	KEGG_NITROGEN_METABOLISM	18	-0.292373	-1.04935	0.367089	0.644205	0.473541	2019	tags=39%, list=13%, signal=34%	CTH/CA5A/CA2/GLS/CA9/GLUD1/CA5B
KEGG_LEUKOCYTE_TRANSENDOTHELIAL_MIGRATION	KEGG_LEUKOCYTE_TRANSENDOTHELIAL_MIGRATION	97	0.264091	1.0518	0.384942	0.668976	0.49175	2722	tags=22%, list=18%, signal=18%	MYL12A/ACTG1/BCAR1/RAC1/RAPGEF3/EZR/GNAI3/MYL9/F11R/ACTB/PRKCG/MAPK11/CLDN3/RAP1A/ESAM/MAPK12/VASP/JAM3/ICAM1/CYBA/SIPA1
KEGG_GLYCOSAMINOGLYCAN_BIOSYNTHESIS_CHONDROITIN_SULFATE	KEGG_GLYCOSAMINOGLYCAN_BIOSYNTHESIS_CHONDROITIN_SULFATE	21	0.343583	1.03832	0.408112	0.702423	0.516335	4593	tags=38%, list=30%, signal=27%	CHST14/B3GAT1/CHPF/B3GAT2/CHST12/CHST7/B3GALT6/B3GAT3
KEGG_CHRONIC_MYELOID_LEUKEMIA	KEGG_CHRONIC_MYELOID_LEUKEMIA	72	0.27131	1.03191	0.414286	0.706259	0.519155	4039	tags=32%, list=27%, signal=24%	CTBP1/CDK4/AKT1/HRAS/NFKBIA/MYC/BCL2L1/BAD/IKBKB/MAP2K2/RELA/MAPK3/TP53/CBLC/HDAC1/HDAC2/IKBKG/CDKN2A/TGFB3/SHC1/CTBP2/ARAF/NFKB1
KEGG_GLYCOSPHINGOLIPID_BIOSYNTHESIS_GANGLIO_SERIES	KEGG_GLYCOSPHINGOLIPID_BIOSYNTHESIS_GANGLIO_SERIES	14	0.376775	1.03083	0.423545	0.708294	0.520651	5096	tags=50%, list=34%, signal=33%	ST6GALNAC6/HEXB/ST6GALNAC4/B3GALT4/B4GALNT1/HEXA/GLB1
KEGG_APOPTOSIS	KEGG_APOPTOSIS	78	0.267587	1.03547	0.425764	0.708294	0.520651	4208	tags=32%, list=28%, signal=23%	BID/FADD/AKT1/NFKBIA/BCL2L1/BAD/IKBKB/CAPN1/CASP6/RELA/TNFRSF1A/TP53/TRAF2/CASP9/BAX/IKBKG/MYD88/PRKAR1A/DFFB/MAP3K14/PRKAR1B/PPP3CB/PPP3CC/NFKB1/RIPK1
KEGG_LYSOSOME	KEGG_LYSOSOME	114	0.254544	1.03022	0.429319	0.708294	0.520651	2932	tags=26%, list=19%, signal=21%	AP4M1/CLTA/CD63/AP3B2/GNPTG/CTSV/AP1S1/AP1M1/ATP6V0B/TCIRG1/IDUA/DNASE2/PPT2/CLN3/M6PR/NAGPA/ARSG/CLTB/CTSH/CTSF/SGSH/MCOLN1/ACP5/SMPD1/HEXB/AP1S2/CTSL/NEU1/HYAL1/AP4S1
KEGG_RIBOFLAVIN_METABOLISM	KEGG_RIBOFLAVIN_METABOLISM	13	0.387098	1.02484	0.435146	0.708294	0.520651	3424	tags=31%, list=23%, signal=24%	FLAD1/ACP5/ACP1/PHPT1
KEGG_ADIPOCYTOKINE_SIGNALING_PATHWAY	KEGG_ADIPOCYTOKINE_SIGNALING_PATHWAY	60	0.279608	1.03509	0.437916	0.708294	0.520651	2800	tags=25%, list=19%, signal=20%	RXRB/AKT1/NFKBIB/NFKBIA/IKBKB/PRKAB1/RXRG/PRKAG1/ADIPOR1/RELA/POMC/TNFRSF1A/TRAF2/IKBKG/NFKBIE
KEGG_NEUROTROPHIN_SIGNALING_PATHWAY	KEGG_NEUROTROPHIN_SIGNALING_PATHWAY	114	0.253601	1.02641	0.440838	0.708294	0.520651	3860	tags=31%, list=26%, signal=23%	YWHAQ/AKT1/HRAS/NFKBIB/NFKBIA/RAC1/BAD/IKBKB/CSK/MAP2K2/MAPK11/MAGED1/MAPK7/RELA/RAP1A/MAPK3/TP53/MAPK12/ZNF274/PSEN1/BAX/TRAF6/MAPKAPK2/SH2B1/NFKBIE/PRKCD/RPS6KA5/RAP1B/GAB1/ARHGDIA/SHC1/RPS6KA4/CAMK2A/BEX3/SH2B2
KEGG_JAK_STAT_SIGNALING_PATHWAY	KEGG_JAK_STAT_SIGNALING_PATHWAY	107	0.253239	1.02138	0.454927	0.708294	0.520651	3741	tags=27%, list=25%, signal=21%	IL20RA/CCND3/AKT1/IL10RB/CLCF1/STAT6/CNTFR/MYC/BCL2L1/IFNGR1/IFNGR2/CCND2/TPO/STAT4/PTPN6/SOCS2/MPL/IL11RA/JAK3/CBLC/IL6R/SOCS1/CTF1/IFNAR2/CSF3/IRF9/PIAS4/CISH/SPRY2
KEGG_VEGF_SIGNALING_PATHWAY	KEGG_VEGF_SIGNALING_PATHWAY	66	0.270923	1.01786	0.456257	0.708294	0.520651	4238	tags=33%, list=28%, signal=24%	AKT1/HRAS/SPHK1/RAC1/BAD/MAPKAPK3/NFATC4/MAP2K2/PRKCG/MAPK11/MAPK3/MAPK12/CASP9/MAPKAPK2/PLA2G2C/SRC/HSPB1/VEGFA/PLA2G4B/PPP3CB/PPP3CC/PXN
KEGG_HYPERTROPHIC_CARDIOMYOPATHY_HCM	KEGG_HYPERTROPHIC_CARDIOMYOPATHY_HCM	69	0.269844	1.02023	0.45645	0.708294	0.520651	3617	tags=26%, list=24%, signal=20%	EMD/CACNB3/ACTG1/ITGA2B/TPM2/PRKAB1/ACTB/TPM1/LMNA/PRKAG1/TPM3/DES/TPM4/TNNT2/MYL3/TGFB3/ITGA3/ITGA10
KEGG_FOCAL_ADHESION	KEGG_FOCAL_ADHESION	181	-0.167959	-1.01596	0.460045	0.708294	0.520651	2692	tags=24%, list=18%, signal=20%	EGFR/HGF/ROCK2/PDGFD/ITGA8/FN1/TNXB/ITGA1/COL6A1/PGF/PIK3CB/BIRC3/AKT2/ITGA6/SOS1/MYLK3/ITGA4/PDPK1/ITGAV/GSK3B/PAK6/TLN1/COL5A1/PIK3R1/PDGFRA/COL11A1/PPP1CC/PIK3R2/THBS2/MAP2K1/COL6A3/PIK3CG/COL5A2/LAMC1/COL1A1/COL4A2/COL1A2/TLN2/COL4A1/COL5A3/VAV3/COL3A1/ITGA7/LAMC2
KEGG_EPITHELIAL_CELL_SIGNALING_IN_HELICOBACTER_PYLORI_INFECTION	KEGG_EPITHELIAL_CELL_SIGNALING_IN_HELICOBACTER_PYLORI_INFECTION	61	0.273822	1.01609	0.461197	0.708294	0.520651	4735	tags=39%, list=31%, signal=27%	NFKBIA/ATP6V0B/TCIRG1/RAC1/IKBKB/ATP6V1C1/F11R/CSK/MAPK11/RELA/MAPK12/JAM3/IKBKG/ATP6V0E1/SRC/ATP6V1G1/MAP3K14/NFKB1/ATP6V1E2/ATP6V1B1/HBEGF/JAM2/JUN/ATP6V1B2
KEGG_TGF_BETA_SIGNALING_PATHWAY	KEGG_TGF_BETA_SIGNALING_PATHWAY	75	0.265006	1.01732	0.462963	0.708294	0.520651	1985	tags=16%, list=13%, signal=14%	PPP2R1A/ID1/ID3/MYC/RBX1/SMAD6/ACVRL1/ACVR2B/RPS6KB2/AMH/MAPK3/FST
KEGG_TYPE_I_DIABETES_MELLITUS	KEGG_TYPE_I_DIABETES_MELLITUS	16	-0.29321	-1.01309	0.470339	0.71348	0.524464	10686	tags=100%, list=71%, signal=29%	LTA/PTPRN2/PRF1/IL1A/GZMB/HSPD1/IL12A/TNF/CD86/FAS/CD80/IL1B/CD28/FASLG/CPE
KEGG_OTHER_GLYCAN_DEGRADATION	KEGG_OTHER_GLYCAN_DEGRADATION	13	0.375024	0.99287	0.479777	0.721681	0.530492	7850	tags=77%, list=52%, signal=37%	MAN2C1/HEXB/NEU1/HEXA/GLB1/FUCA1/AGA/GBA/MAN2B1/ENGASE
KEGG_PANCREATIC_CANCER	KEGG_PANCREATIC_CANCER	67	0.266632	1.0032	0.484983	0.722083	0.530787	4039	tags=28%, list=27%, signal=21%	CDK4/AKT1/ERBB2/BCL2L1/RAC1/BAD/IKBKB/RELA/RALA/MAPK3/TP53/CASP9/IKBKG/CDKN2A/TGFB3/RALB/VEGFA/ARAF/NFKB1
KEGG_PENTOSE_AND_GLUCURONATE_INTERCONVERSIONS	KEGG_PENTOSE_AND_GLUCURONATE_INTERCONVERSIONS	11	0.383258	0.977761	0.488112	0.722083	0.530787	4937	tags=45%, list=33%, signal=31%	UGP2/CRYL1/DHDH/AKR1B1/DCXR
KEGG_BASAL_TRANSCRIPTION_FACTORS	KEGG_BASAL_TRANSCRIPTION_FACTORS	33	0.292295	0.982789	0.5	0.733607	0.539258	2062	tags=24%, list=14%, signal=21%	GTF2H4/GTF2F1/TAF5L/GTF2B/GTF2A2/TAF10/GTF2H1/TAF9
KEGG_TOLL_LIKE_RECEPTOR_SIGNALING_PATHWAY	KEGG_TOLL_LIKE_RECEPTOR_SIGNALING_PATHWAY	82	0.252491	0.985158	0.528711	0.764605	0.562044	2836	tags=22%, list=19%, signal=18%	IRF3/FADD/TOLLIP/AKT1/TAB1/NFKBIA/RAC1/IKBKB/MAP2K2/MAPK11/RELA/MAPK3/MAPK12/TICAM1/TRAF6/IKBKG/IFNAR2/MYD88
KEGG_ADHERENS_JUNCTION	KEGG_ADHERENS_JUNCTION	72	0.256757	0.97656	0.52967	0.764605	0.562044	4815	tags=28%, list=32%, signal=19%	CSNK2B/NECTIN2/ACTG1/ERBB2/RAC1/CSNK2A2/ACTB/PTPN6/MAPK3/TCF7L2/ACP1/SNAI1/ACTN2/SRC/WASF1/ACTN3/PTPN1/RAC3/TCF7/RHOA
KEGG_ONE_CARBON_POOL_BY_FOLATE	KEGG_ONE_CARBON_POOL_BY_FOLATE	17	-0.265298	-0.942802	0.561983	0.795283	0.584595	1682	tags=24%, list=11%, signal=21%	MTFMT/DHFR/GART/MTHFD1
KEGG_COLORECTAL_CANCER	KEGG_COLORECTAL_CANCER	61	0.256473	0.95171	0.562084	0.795283	0.584595	2548	tags=20%, list=17%, signal=16%	MLH1/AKT1/MYC/AXIN1/RAC1/BAD/MAPK3/MSH6/TP53/TCF7L2/CASP9/BAX
KEGG_DRUG_METABOLISM_OTHER_ENZYMES	KEGG_DRUG_METABOLISM_OTHER_ENZYMES	26	0.289168	0.926918	0.564848	0.795283	0.584595	5957	tags=50%, list=39%, signal=30%	UCKL1/IMPDH2/ITPA/TK1/NAT1/XDH/TK2/IMPDH1/UPB1/UPP1/GMPS/CYP3A4/CES1
KEGG_ACUTE_MYELOID_LEUKEMIA	KEGG_ACUTE_MYELOID_LEUKEMIA	56	0.258328	0.943479	0.568694	0.795283	0.584595	2732	tags=23%, list=18%, signal=19%	AKT1/HRAS/MYC/BAD/IKBKB/EIF4EBP1/MAP2K2/RPS6KB2/RELA/MAPK3/TCF7L2/IKBKG/JUP
KEGG_SMALL_CELL_LUNG_CANCER	KEGG_SMALL_CELL_LUNG_CANCER	80	0.243135	0.943137	0.593036	0.822895	0.604892	2623	tags=21%, list=17%, signal=18%	CKS1B/RXRB/CDK4/AKT1/ITGA2B/NFKBIA/LAMB1/MYC/BCL2L1/IKBKB/RXRG/RELA/TP53/TRAF2/CASP9/TRAF6/IKBKG
KEGG_VASCULAR_SMOOTH_MUSCLE_CONTRACTION	KEGG_VASCULAR_SMOOTH_MUSCLE_CONTRACTION	94	-0.173877	-0.94593	0.615385	0.841463	0.618541	2946	tags=30%, list=19%, signal=24%	PRKX/MYLK/ADCY8/GNA13/CACNA1C/EDNRA/ROCK2/PRKG1/PLA2G3/ARHGEF12/CALD1/CALCRL/ITPR1/MYLK3/GUCY1A1/PTGIR/PLA2G4A/ITPR2/PRKACB/GNAQ/PPP1CC/PPP1R12B/ADRA1A/PLCB1/MAP2K1/PLA2G5/ADCY6/PLA2G12A
KEGG_CYSTEINE_AND_METHIONINE_METABOLISM	KEGG_CYSTEINE_AND_METHIONINE_METABOLISM	29	-0.218165	-0.906614	0.615819	0.841463	0.618541	995	tags=17%, list=7%, signal=16%	LDHB/GOT1/LDHC/GOT2/AHCYL2
KEGG_GLYCOSYLPHOSPHATIDYLINOSITOL_GPI_ANCHOR_BIOSYNTHESIS	KEGG_GLYCOSYLPHOSPHATIDYLINOSITOL_GPI_ANCHOR_BIOSYNTHESIS	24	0.280257	0.878677	0.634356	0.853883	0.627671	5548	tags=50%, list=37%, signal=32%	PIGL/PIGY/PIGZ/PIGH/PIGU/PIGT/DPM2/PIGW/PIGB/PIGN/PIGK/PIGV
KEGG_ANTIGEN_PROCESSING_AND_PRESENTATION	KEGG_ANTIGEN_PROCESSING_AND_PRESENTATION	41	0.259923	0.902907	0.638173	0.853883	0.627671	5187	tags=41%, list=34%, signal=27%	RFXANK/PSME1/HSP90AB1/NFYA/PSME2/NFYC/CTSL/KLRC1/B2M/TAPBP/KIR2DS1/CALR/TAP2/CD8A/IFI30/KIR2DL5A/LTA
KEGG_PROSTATE_CANCER	KEGG_PROSTATE_CANCER	83	0.234061	0.91316	0.63922	0.853883	0.627671	2623	tags=20%, list=17%, signal=17%	AKT1/HRAS/NFKBIA/ERBB2/BAD/IKBKB/HSP90AB1/CREB3L4/MAP2K2/CREB3/PDGFB/RELA/MAPK3/TP53/TCF7L2/CASP9/IKBKG
KEGG_N_GLYCAN_BIOSYNTHESIS	KEGG_N_GLYCAN_BIOSYNTHESIS	45	0.253238	0.890179	0.665105	0.879797	0.646719	6504	tags=51%, list=43%, signal=29%	ALG12/B4GALT2/ALG1/MGAT1/TUSC3/ALG8/MAN1C1/DDOST/MOGS/DPM2/RPN1/ALG2/DPM1/DPM3/STT3A/ALG3/B4GALT3/MGAT4B/MAN1B1/B4GALT1/ALG5/ALG13/DAD1
KEGG_HISTIDINE_METABOLISM	KEGG_HISTIDINE_METABOLISM	24	-0.228488	-0.894997	0.668449	0.879797	0.646719	2911	tags=38%, list=19%, signal=30%	ALDH3A2/UROC1/DDC/ALDH2/BUD23/HDC/ALDH1A3/MAOB/ALDH7A1
KEGG_SELENOAMINO_ACID_METABOLISM	KEGG_SELENOAMINO_ACID_METABOLISM	23	0.267721	0.83163	0.687345	0.894792	0.657742	5451	tags=43%, list=36%, signal=28%	LCMT1/AHCY/METTL6/MAT2A/GGT7/SCLY/PAPSS1/AHCYL1/GGT1/HEMK1
KEGG_GALACTOSE_METABOLISM	KEGG_GALACTOSE_METABOLISM	24	-0.223479	-0.875374	0.68984	0.894792	0.657742	1116	tags=33%, list=7%, signal=31%	HK2/HK1/PGM2/GLA/LCT/PFKM/GANC/GAA
KEGG_GLYCOSPHINGOLIPID_BIOSYNTHESIS_GLOBO_SERIES	KEGG_GLYCOSPHINGOLIPID_BIOSYNTHESIS_GLOBO_SERIES	10	0.330179	0.831213	0.696801	0.896766	0.659193	2884	tags=30%, list=19%, signal=24%	FUT1/HEXB/A4GALT
KEGG_T_CELL_RECEPTOR_SIGNALING_PATHWAY	KEGG_T_CELL_RECEPTOR_SIGNALING_PATHWAY	100	0.222959	0.88933	0.701382	0.896766	0.659193	4039	tags=26%, list=27%, signal=19%	CDK4/AKT1/HRAS/PAK4/NFKBIB/NFKBIA/CARD11/IKBKB/NFATC4/MAP2K2/MAPK11/PTPN6/RELA/MAPK3/MAPK12/CBLC/IKBKG/NFKBIE/NCK1/CD247/ZAP70/MAP3K14/TEC/PPP3CB/PPP3CC/NFKB1
KEGG_CYTOKINE_CYTOKINE_RECEPTOR_INTERACTION	KEGG_CYTOKINE_CYTOKINE_RECEPTOR_INTERACTION	187	0.218126	0.914515	0.71414	0.906604	0.666424	6136	tags=42%, list=41%, signal=25%	IL20RA/TNFRSF4/IL10RB/FLT3LG/CLCF1/CNTFR/CCL25/ACVRL1/IFNGR1/IFNGR2/TNFRSF25/ACVR2B/IL25/PLEKHO2/TPO/PDGFB/AMH/MPL/TNFRSF1A/IL11RA/TNFRSF12A/LTBR/IL6R/CTF1/IFNAR2/CCL16/TNFSF12/CCL26/TNFRSF18/CXCL3/CSF3/TGFB3/TNFRSF17/VEGFA/IL17RA/CCL21/IL2RG/TNFRSF6B/INHBB/CXCR5/IL18R1/CSF1/EPOR/CXCL11/IL1R1/CCL1/IL20RB/CCL14/IL13/IL15RA/CCL27/BMPR1B/INHBA/LTA/IL18RAP/PPBP/CCL8/CCL19/CCL3/TNFRSF11B/TNFSF13B/PDGF…
KEGG_P53_SIGNALING_PATHWAY	KEGG_P53_SIGNALING_PATHWAY	66	0.229677	0.862902	0.722038	0.907131	0.666812	3805	tags=27%, list=25%, signal=20%	BID/CDK4/CCND3/PIDD1/CCND2/GADD45B/GADD45A/TP53/PMAIP1/CASP9/BAX/MDM4/CD82/SESN1/GADD45G/CDKN2A/ATR/SHISA5
KEGG_PRIMARY_BILE_ACID_BIOSYNTHESIS	KEGG_PRIMARY_BILE_ACID_BIOSYNTHESIS	11	-0.269965	-0.83249	0.724739	0.907131	0.666812	813	tags=36%, list=5%, signal=34%	AMACR/SCP2/CYP46A1/ACOX2
KEGG_B_CELL_RECEPTOR_SIGNALING_PATHWAY	KEGG_B_CELL_RECEPTOR_SIGNALING_PATHWAY	73	0.224537	0.857449	0.729759	0.907131	0.666812	4583	tags=30%, list=30%, signal=21%	AKT1/HRAS/NFKBIB/NFKBIA/CARD11/RAC1/IKBKB/NFATC4/MAP2K2/PTPN6/RELA/MAPK3/IKBKG/NFKBIE/CD79B/CD79A/PPP3CB/PPP3CC/NFKB1/RAC3/JUN/CD19
KEGG_CIRCADIAN_RHYTHM_MAMMAL	KEGG_CIRCADIAN_RHYTHM_MAMMAL	12	0.301976	0.785815	0.743017	0.913737	0.671668	4305	tags=50%, list=28%, signal=36%	NPAS2/PER1/CSNK1D/CRY2/CSNK1E/PER2
KEGG_LONG_TERM_POTENTIATION	KEGG_LONG_TERM_POTENTIATION	57	-0.175248	-0.874026	0.745283	0.913737	0.671668	1753	tags=19%, list=12%, signal=17%	ITPR1/PPP3CA/RPS6KA2/ITPR2/PRKACB/GRIA1/GNAQ/PPP1CC/PLCB1/MAP2K1/PPP1R1A
KEGG_COMPLEMENT_AND_COAGULATION_CASCADES	KEGG_COMPLEMENT_AND_COAGULATION_CASCADES	53	0.231305	0.836783	0.761582	0.927368	0.681688	5347	tags=43%, list=35%, signal=28%	C1R/C2/SERPING1/PLAUR/SERPINF2/VWF/C1S/CD59/F11/F12/PLAT/KLKB1/FGB/CD46/C8G/CFD/F10/C1QC/SERPIND1/C1QA/F2/C1QB/SERPINE1
KEGG_CARDIAC_MUSCLE_CONTRACTION	KEGG_CARDIAC_MUSCLE_CONTRACTION	57	-0.171297	-0.85432	0.773585	0.929368	0.683158	3244	tags=33%, list=21%, signal=26%	UQCR11/SLC9A1/COX6A1/UQCRQ/CACNA1C/COX7C/COX7A2/UQCRB/SLC9A6/ATP2A2/ATP1B3/ATP1B2/UQCR10/COX7B/CYC1/COX8A/UQCRFS1/UQCRC1/UQCRC2
KEGG_INTESTINAL_IMMUNE_NETWORK_FOR_IGA_PRODUCTION	KEGG_INTESTINAL_IMMUNE_NETWORK_FOR_IGA_PRODUCTION	27	0.240868	0.77893	0.773608	0.929368	0.683158	6128	tags=48%, list=41%, signal=29%	CCL25/LTBR/MAP3K14/TNFRSF17/ICOSLG/IL15RA/CCL27/ITGB7/TNFSF13B/TNFRSF13C/CXCL12/TNFRSF13B/CCR9
KEGG_FC_GAMMA_R_MEDIATED_PHAGOCYTOSIS	KEGG_FC_GAMMA_R_MEDIATED_PHAGOCYTOSIS	93	0.210127	0.831835	0.790548	0.938941	0.690195	2350	tags=16%, list=16%, signal=14%	ARPC1B/ARPC1A/MARCKSL1/AKT1/GSN/ARPC4/SPHK1/RAC1/RPS6KB2/PRKCG/ARF6/MAPK3/ARPC3/VASP/PLPP2
KEGG_METABOLISM_OF_XENOBIOTICS_BY_CYTOCHROME_P450	KEGG_METABOLISM_OF_XENOBIOTICS_BY_CYTOCHROME_P450	33	0.231845	0.779537	0.792067	0.938941	0.690195	1342	tags=15%, list=9%, signal=14%	MGST2/GSTK1/ALDH3B1/AKR1C4/MGST3
KEGG_MAPK_SIGNALING_PATHWAY	KEGG_MAPK_SIGNALING_PATHWAY	228	0.202317	0.858879	0.817629	0.949999	0.698323	4039	tags=25%, list=27%, signal=19%	MAPK8IP3/AKT1/NFKB2/CACNB3/HRAS/TAB1/RRAS/MYC/RAC1/IKBKB/MAPKAPK3/NFATC4/MAPT/STMN1/MAP2K2/PRKCG/MAPK11/RASGRP2/PPP5C/MAPK7/GADD45B/GADD45A/PDGFB/RELA/RAP1A/MAPK3/TNFRSF1A/FGF11/TP53/MAPK12/SRF/TRAF2/DAXX/TRAF6/IKBKG/MAPKAPK2/PLA2G2C/GADD45G/RPS6KA5/RAP1B/TGFB3/MAP3K6/MKNK2/JUND/MAP3K14/FGFR3/HSPB1/MAP2K3/MAP3K11/RPS6KA4/DUSP3/MAPK8IP1/PLA2G4B/FLNA/PPP3CB/PPP3CC/NFKB1
KEGG_MTOR_SIGNALING_PATHWAY	KEGG_MTOR_SIGNALING_PATHWAY	49	0.21157	0.759864	0.832765	0.949999	0.698323	3691	tags=24%, list=24%, signal=19%	RPS6/AKT1/DDIT4/EIF4EBP1/RPS6KB2/EIF4B/MAPK3/EIF4E2/STRADA/MLST8/VEGFA/CAB39
KEGG_NATURAL_KILLER_CELL_MEDIATED_CYTOTOXICITY	KEGG_NATURAL_KILLER_CELL_MEDIATED_CYTOTOXICITY	90	0.199243	0.788171	0.833511	0.949999	0.698323	4020	tags=24%, list=27%, signal=18%	BID/HRAS/RAC1/NFATC4/IFNGR1/IFNGR2/MAP2K2/PRKCG/PTPN6/MAPK3/ICAM1/IFNAR2/KLRC1/CD247/SH3BP2/ZAP70/NCR3/FCER1G/SHC1/PPP3CB/ARAF/PPP3CC
KEGG_SPHINGOLIPID_METABOLISM	KEGG_SPHINGOLIPID_METABOLISM	34	0.21919	0.742438	0.835731	0.949999	0.698323	3164	tags=24%, list=21%, signal=19%	SMPD2/SPHK1/PLPP2/SMPD1/NEU1/SGPL1/SMPD4/ARSA
KEGG_DILATED_CARDIOMYOPATHY	KEGG_DILATED_CARDIOMYOPATHY	75	0.201254	0.772587	0.836601	0.949999	0.698323	3617	tags=21%, list=24%, signal=16%	EMD/CACNB3/ACTG1/ITGA2B/TPM2/ACTB/TPM1/LMNA/TPM3/DES/TPM4/TNNT2/MYL3/TGFB3/ITGA3/ITGA10
KEGG_GLYCOSAMINOGLYCAN_DEGRADATION	KEGG_GLYCOSAMINOGLYCAN_DEGRADATION	20	0.243989	0.72692	0.837209	0.949999	0.698323	5096	tags=45%, list=34%, signal=30%	IDUA/HYAL2/SGSH/HEXB/HYAL1/HPSE/SPAM1/HEXA/GLB1
KEGG_ALDOSTERONE_REGULATED_SODIUM_REABSORPTION	KEGG_ALDOSTERONE_REGULATED_SODIUM_REABSORPTION	36	0.210794	0.72275	0.842975	0.949999	0.698323	4092	tags=28%, list=27%, signal=20%	PRKCG/SLC9A3R2/MAPK3/SCNN1A/FXYD2/HSD11B1/SGK1/ATP1A1/ATP1B4/IGF1
KEGG_HEMATOPOIETIC_CELL_LINEAGE	KEGG_HEMATOPOIETIC_CELL_LINEAGE	66	0.206098	0.774316	0.843854	0.949999	0.698323	6348	tags=44%, list=42%, signal=26%	ITGA2B/FLT3LG/ANPEP/TPO/CD9/IL11RA/CD7/IL6R/THPO/CD59/CD37/CSF3/ITGA3/CSF1/EPOR/IL1R1/CD19/CD8A/CD36/CD14/ITGA5/MS4A1/CD3E/CD3G/CD5/CD8B/IL7/FCGR1A/CD2
KEGG_ENDOCYTOSIS	KEGG_ENDOCYTOSIS	165	0.197003	0.820546	0.85525	0.956811	0.70333	4049	tags=25%, list=27%, signal=19%	CLTA/SH3GLB2/ARFGAP2/RAB11B/ARFGAP1/SH3GLB1/AP2A2/HRAS/CHMP4A/VPS37B/CHMP2A/CHMP6/LDLRAP1/CHMP5/VPS37D/ARF6/CLTB/HGS/GRK2/CBLC/GRK6/TRAF6/MVB12A/CHMP4B/DNAJC6/VPS4A/VTA1/EPN1/STAMBP/RAB11FIP3/EHD4/SRC/CHMP3/FGFR3/GRK5/NEDD4/ADRB2/AP2S1/AP2B1/EHD2/PARD6B/IL2RG
KEGG_INSULIN_SIGNALING_PATHWAY	KEGG_INSULIN_SIGNALING_PATHWAY	124	0.193837	0.78946	0.872917	0.964408	0.708915	2166	tags=17%, list=14%, signal=15%	RPS6/FBP1/PPP1CA/EXOC7/PHKA2/AKT1/HRAS/BAD/IKBKB/FLOT1/EIF4EBP1/PRKAB1/MAP2K2/RPS6KB2/GCK/PRKAG1/SOCS2/MAPK3/LIPE/CBLC/EIF4E2
KEGG_WNT_SIGNALING_PATHWAY	KEGG_WNT_SIGNALING_PATHWAY	133	0.190629	0.783634	0.874871	0.964408	0.708915	4672	tags=27%, list=31%, signal=19%	PPP2R1A/CSNK2B/CTBP1/CCND3/SOX17/MYC/AXIN1/RAC1/NFATC4/DKK1/RBX1/CSNK2A2/PRKCG/CCND2/TP53/CTNNBIP1/TCF7L2/DVL2/PSEN1/SFRP1/FZD3/WNT6/PPP2R5D/CSNK1E/CTBP2/CAMK2A/PPP3CB/SENP2/PPP3CC/PPP2R5B/PLCB4/BTRC/RAC3/JUN/TCF7/TBL1X
KEGG_ERBB_SIGNALING_PATHWAY	KEGG_ERBB_SIGNALING_PATHWAY	78	0.191062	0.739345	0.879913	0.964408	0.708915	2141	tags=15%, list=14%, signal=13%	AKT1/HRAS/PAK4/ERBB2/MYC/BAD/EIF4EBP1/MAP2K2/RPS6KB2/PRKCG/MAPK3/CBLC
KEGG_MELANOMA	KEGG_MELANOMA	60	0.197382	0.730693	0.883592	0.964408	0.708915	2049	tags=15%, list=14%, signal=13%	CDK4/AKT1/HRAS/BAD/MAP2K2/PDGFB/MAPK3/FGF11/TP53
KEGG_RENAL_CELL_CARCINOMA	KEGG_RENAL_CELL_CARCINOMA	69	0.193491	0.731553	0.898567	0.968974	0.712271	3647	tags=25%, list=24%, signal=19%	EGLN2/AKT1/HRAS/PAK4/RAC1/RBX1/MAP2K2/CUL2/PDGFB/RAP1A/MAPK3/ELOB/RAP1B/ARNT2/TGFB3/GAB1/VEGFA
KEGG_AUTOIMMUNE_THYROID_DISEASE	KEGG_AUTOIMMUNE_THYROID_DISEASE	12	-0.216248	-0.690595	0.898601	0.968974	0.712271	613	tags=50%, list=4%, signal=48%	CD86/FAS/CD80/CD28/FASLG/TG
KEGG_VIRAL_MYOCARDITIS	KEGG_VIRAL_MYOCARDITIS	43	0.194821	0.682832	0.919487	0.985557	0.724462	2492	tags=16%, list=16%, signal=14%	BID/ACTG1/RAC1/ACTB/MYH3/ICAM1/CASP9
KEGG_PATHWAYS_IN_CANCER	KEGG_PATHWAYS_IN_CANCER	289	0.17949	0.775731	0.927856	0.988608	0.726704	2623	tags=17%, list=17%, signal=14%	CKS1B/EGLN2/CTBP1/RXRB/BID/CDK4/FADD/MLH1/AKT1/NFKB2/HRAS/ITGA2B/FLT3LG/NFKBIA/LAMB1/ERBB2/DAPK3/MYC/AXIN1/BCL2L1/RAC1/BAD/IKBKB/HSP90AB1/RBX1/RXRG/TFG/MAP2K2/PRKCG/CUL2/PAX8/PDGFB/RELA/RALA/TPM3/MAPK3/FGF11/MSH6/TP53/CBLC/TRAF2/TCF7L2/DVL2/HDAC1/CASP9/BAX/TRAF6/HDAC2/IKBKG
KEGG_GRAFT_VERSUS_HOST_DISEASE	KEGG_GRAFT_VERSUS_HOST_DISEASE	14	-0.191694	-0.638338	0.939163	0.992572	0.729618	12218	tags=43%, list=81%, signal=8%	CD86/FAS/CD80/IL1B/CD28/FASLG
KEGG_PROGESTERONE_MEDIATED_OOCYTE_MATURATION	KEGG_PROGESTERONE_MEDIATED_OOCYTE_MATURATION	77	0.172564	0.66737	0.948969	0.992572	0.729618	2429	tags=16%, list=16%, signal=13%	AKT1/ANAPC4/ANAPC10/ANAPC5/HSP90AB1/GNAI3/MAPK11/FZR1/MAPK3/MAPK12/CDC16/SPDYA
KEGG_OOCYTE_MEIOSIS	KEGG_OOCYTE_MEIOSIS	97	0.165275	0.658246	0.959703	0.992572	0.729618	4598	tags=26%, list=30%, signal=18%	PPP1CA/PPP2R1A/YWHAQ/ANAPC4/ANAPC10/ANAPC5/RBX1/MAPK3/MAPK12/CDC16/STAG3/SPDYA/MAD2L2/PPP2R5D/CDC26/CAMK2A/PPP3CB/PPP3CC/IGF1/PPP2R5B/FBXO5/PKMYT1/YWHAE/BTRC/ANAPC11
KEGG_GLIOMA	KEGG_GLIOMA	59	0.172008	0.634559	0.965479	0.992572	0.729618	2049	tags=14%, list=14%, signal=12%	CDK4/AKT1/HRAS/MAP2K2/PRKCG/PDGFB/MAPK3/TP53
KEGG_ARRHYTHMOGENIC_RIGHT_VENTRICULAR_CARDIOMYOPATHY_ARVC	KEGG_ARRHYTHMOGENIC_RIGHT_VENTRICULAR_CARDIOMYOPATHY_ARVC	64	0.170499	0.637922	0.965821	0.992572	0.729618	3617	tags=19%, list=24%, signal=14%	EMD/CACNB3/ACTG1/ITGA2B/ACTB/LMNA/TCF7L2/DES/JUP/ACTN2/ITGA3/ITGA10
KEGG_CELL_ADHESION_MOLECULES_CAMS	KEGG_CELL_ADHESION_MOLECULES_CAMS	93	0.161928	0.641028	0.968851	0.992572	0.729618	6348	tags=35%, list=42%, signal=21%	NECTIN2/F11R/CLDN3/ESAM/SDC4/JAM3/ICAM1/MPZL1/PVR/CDH3/NEGR1/ICAM3/CD99/CNTN2/CD6/JAM2/CD8A/CLDN5/NCAM2/ICOSLG/NLGN3/SELP/SELPLG/SDC1/CDH4/ITGB7/SIGLEC1/CLDN15/SDC3/CD8B/CLDN4/MPZ/CD2
KEGG_CHEMOKINE_SIGNALING_PATHWAY	KEGG_CHEMOKINE_SIGNALING_PATHWAY	164	0.164016	0.682838	0.973469	0.992572	0.729618	6128	tags=37%, list=41%, signal=22%	GNB2/AKT1/HRAS/NFKBIB/NFKBIA/BCAR1/RAC1/IKBKB/GNAI3/CCL25/CSK/RASGRP2/RELA/RAP1A/MAPK3/GRK2/JAK3/GRK6/IKBKG/GNG5/CCL16/PRKCD/CCL26/CXCL3/RAP1B/SHC1/GNB3/GRK5/CCL21/NFKB1/PLCB4/GNAI2/PXN/CXCR5/CXCL11/CCL1/GRK4/CCL14/RHOA/LYN/CCL27/GNG11/GNGT2/PPBP/CCL8/CCL19/CCL3/CRKL/ADCY5/PRKCZ/CCR7/CXCR3/XCL2/CXCL12/CXCL14/PIK3CD/CCL22/GSK3A/CCR8/CCL24/CCR9
KEGG_REGULATION_OF_ACTIN_CYTOSKELETON	KEGG_REGULATION_OF_ACTIN_CYTOSKELETON	185	0.160265	0.672048	0.977597	0.992572	0.729618	2169	tags=14%, list=14%, signal=12%	ARPC1B/ARPC1A/PPP1CA/MYL12A/HRAS/ACTG1/PAK4/ITGA2B/RRAS/GSN/ARPC4/BCAR1/RAC1/EZR/MYL9/ACTB/CSK/MAP2K2/SSH3/PDGFB/MAPK3/FGF11/BRK1/ARPC3/ARHGEF4
KEGG_GAP_JUNCTION	KEGG_GAP_JUNCTION	75	0.159081	0.610691	0.981481	0.992572	0.729618	3310	tags=20%, list=22%, signal=16%	TUBB6/HRAS/GNAI3/MAP2K2/PRKCG/MAPK7/TUBA1A/PDGFB/MAPK3/TUBB2A/CSNK1D/TUBB/GNA11/SRC/TUBB4B
KEGG_O_GLYCAN_BIOSYNTHESIS	KEGG_O_GLYCAN_BIOSYNTHESIS	23	-0.152278	-0.588566	0.989796	0.995357	0.731665	1278	tags=39%, list=8%, signal=36%	GCNT3/GALNT11/ST3GAL2/ST3GAL1/GCNT4/GALNT3/B4GALT5/GALNT10/GALNT16
KEGG_AXON_GUIDANCE	KEGG_AXON_GUIDANCE	123	0.133935	0.54466	0.998957	0.998957	0.734311	5336	tags=28%, list=35%, signal=18%	RGS3/HRAS/PAK4/FES/RAC1/NFATC4/GNAI3/EFNA4/MAPK3/ROBO2/EPHB4/EFNA1/NCK1/NTN3/EPHB6/SEMA4F/UNC5B/RHOD/PPP3CB/PPP3CC/SEMA4A/GNAI2/LIMK2/EFNB1/RAC3/SEMA4G/SEMA4D/RHOA/PLXNB3/SEMA3B/EPHB1/EFNB3/SRGAP2/ABL1

## Sheet: gsea_kegg_RPS5
Single gene GSEA results for RPS5
ID	Description	setSize	enrichmentScore	NES	pvalue	p.adjust	qvalues	rank	leading_edge	core_enrichment
KEGG_RIBOSOME	KEGG_RIBOSOME	84	0.920976	3.97694	1e-10	8.95e-09	6.36842e-09	538	tags=93%, list=4%, signal=90%	RPS5/RPS7/RPL34/RPL23A/RPL27A/RPS19/RPL18A/RPS27/RPL13A/FAU/RPL23/RPS3/RPL17/RPS15/RPL18/RPS6/RPL24/RPS11/RPL39/RPL36/RPL29/RPL35A/RPS20/RPL11/RPL13/RPS4X/RPL14/RPL37A/RPS24/RPL36A/RPS17/RPS8/RPL10A/RPL6/RPL30/RPL35/RPL7/RPL28/RPS12/RPS3A/RPS13/RPS26/RPL9/RPL37/RPS9/RPL27/RPS10/RPL21/RPS25/RPL32/RPL38/RPL22/RPL4/UBA52/RPL7A/RPS29/RPL26/RPS2/RPL36AL/RPL15/RPL8/RPS15A/RPS21/RPS16/RPL10/RPS18/RPLP0/…
KEGG_SPLICEOSOME	KEGG_SPLICEOSOME	118	0.565594	2.56347	1e-10	8.95e-09	6.36842e-09	3944	tags=58%, list=26%, signal=44%	CCDC12/ISY1/SNRPD2/U2AF1/MAGOH/SNRPC/PUF60/SNRPG/LSM5/SNRPE/ALYREF/SNRPA1/SF3B2/LSM3/SNRPB2/CTNNBL1/PQBP1/SF3B6/LSM6/SF3A3/SNRPD1/XAB2/SNU13/BUD31/LSM8/CWC15/BCAS2/USP39/EIF4A3/SYF2/LSM7/PRPF6/SNRNP27/LSM2/SART1/SRSF9/PPIE/PRPF40B/SRSF4/PRPF31/MAGOHB/EFTUD2/SNRPB/SNRPD3/SF3B5/PPIH/SNRPF/U2AF2/HNRNPA1/NCBP2/RBM17/PRPF4/PRPF18/SRSF7/SNW1/DDX23/TXNL4A/CHERP/SF3A2/THOC1/SF3B4/THOC3/ACIN1/HNRNPU/CRNKL…
KEGG_CITRATE_CYCLE_TCA_CYCLE	KEGG_CITRATE_CYCLE_TCA_CYCLE	28	-0.683563	-2.74237	8.53327e-08	5.09152e-06	3.6229e-06	3556	tags=79%, list=24%, signal=60%	IDH3G/MDH1/SDHD/SDHC/IDH2/PC/MDH2/FH/PDHB/IDH3B/PCK1/CS/IDH3A/IDH1/SDHA/DLAT/DLD/ACO2/DLST/OGDH/ACLY/PDHA1
KEGG_VALINE_LEUCINE_AND_ISOLEUCINE_DEGRADATION	KEGG_VALINE_LEUCINE_AND_ISOLEUCINE_DEGRADATION	41	-0.527129	-2.37829	1.50246e-06	6.67121e-05	4.74694e-05	1887	tags=54%, list=12%, signal=47%	BCAT2/ACAA2/ECHS1/ACADM/PCCB/ACADS/BCKDHB/HMGCS1/MCCC2/ALDH6A1/MMUT/PCCA/DLD/ACAT2/IVD/DBT/ALDH7A1/HIBADH/ABAT/OXCT1/EHHADH/ACADSB
KEGG_PROPANOATE_METABOLISM	KEGG_PROPANOATE_METABOLISM	29	-0.626911	-2.52846	1.86347e-06	6.67121e-05	4.74694e-05	4491	tags=69%, list=30%, signal=49%	SUCLG1/ACAT1/ALDH3A2/ACSS3/HADHA/LDHB/LDHC/ECHS1/ACADM/PCCB/ACSS1/ALDH6A1/MMUT/PCCA/ACAT2/ACSS2/ALDH7A1/ABAT/EHHADH/ACACA
KEGG_PYRUVATE_METABOLISM	KEGG_PYRUVATE_METABOLISM	36	-0.534678	-2.27859	2.02439e-05	0.000603944	0.00042974	3495	tags=56%, list=23%, signal=43%	PKM/LDHB/MDH1/HAGH/LDHC/ACYP2/ACSS1/PC/MDH2/PDHB/GLO1/PCK1/DLAT/DLD/ACAT2/ACSS2/ME1/ALDH7A1/PDHA1/ACACA
KEGG_BASE_EXCISION_REPAIR	KEGG_BASE_EXCISION_REPAIR	33	0.567358	2.04896	5.30393e-05	0.00135629	0.000965075	3725	tags=64%, list=25%, signal=48%	MPG/POLD4/NTHL1/MUTYH/LIG1/POLD1/POLL/PCNA/NEIL2/OGG1/XRCC1/SMUG1/HMGB1/POLE3/POLE4/PARP2/NEIL1/POLD2/POLB/PARP3/APEX2
KEGG_LYSINE_DEGRADATION	KEGG_LYSINE_DEGRADATION	41	-0.4652	-2.09888	6.68663e-05	0.00137131	0.000975765	2614	tags=39%, list=17%, signal=32%	SETD2/TMLHE/SETD1B/ASH1L/DOT1L/AADAT/NSD1/NSD2/SETDB2/SETD7/ACAT2/DLST/ALDH7A1/KMT5A/OGDH/EHHADH
KEGG_BUTANOATE_METABOLISM	KEGG_BUTANOATE_METABOLISM	26	-0.564077	-2.21351	7.56324e-05	0.00137131	0.000975765	2696	tags=69%, list=18%, signal=57%	ALDH3A2/BDH2/HADHA/ECHS1/ACSM3/AACS/ACADS/PDHB/HMGCS1/BDH1/ACAT2/L2HGDH/ALDH7A1/ALDH5A1/ABAT/OXCT1/PDHA1/EHHADH
KEGG_INSULIN_SIGNALING_PATHWAY	KEGG_INSULIN_SIGNALING_PATHWAY	124	-0.31776	-1.74095	7.89767e-05	0.00137131	0.000975765	2293	tags=35%, list=15%, signal=30%	KRAS/PRKCI/SOS2/PRKX/CRK/TSC1/PPARGC1A/MAP2K1/PRKAG2/MAPK9/PPP1R3D/PRKAB2/MKNK1/PHKA1/SOCS4/PIK3R2/HK2/PHKG2/CBLB/EIF4E/GYS2/PIK3CB/PRKAR2B/PIK3CG/CBL/GSK3B/PPP1R3B/AKT2/PCK1/SOS1/RPTOR/PPP1CC/PRKACB/PIK3R1/SORBS1/PRKAA2/PDPK1/PDE3B/MTOR/PRKAR2A/GYS1/PHKB/FASN/ACACA
KEGG_ECM_RECEPTOR_INTERACTION	KEGG_ECM_RECEPTOR_INTERACTION	71	-0.384957	-1.92884	8.42706e-05	0.00137131	0.000975765	4135	tags=51%, list=27%, signal=37%	GP5/COMP/THBS2/ITGA11/LAMA4/ITGB3/FN1/COL11A1/ITGA9/ITGB8/LAMA3/ITGA2/CHAD/THBS3/COL5A3/TNXB/COL6A1/COL5A1/ITGA4/ITGA6/CD47/ITGA7/COL1A2/ITGA1/COL1A1/SDC2/COL4A1/COL4A2/ITGAV/COL6A3/COL3A1/COL5A2/LAMC1/DAG1/LAMC2/HSPG2
KEGG_GLYCOLYSIS_GLUCONEOGENESIS	KEGG_GLYCOLYSIS_GLUCONEOGENESIS	49	-0.447137	-2.08167	0.000102674	0.00153155	0.00108978	2246	tags=53%, list=15%, signal=45%	PKM/LDHB/LDHC/FBP2/HK1/PGAM2/ADH6/ALDOA/ACSS1/ALDOC/PGK1/TPI1/HK2/ENO1/PDHB/PCK1/PGM2/GPI/PGAM1/PFKM/ALDH1A3/DLAT/DLD/ACSS2/ALDH7A1/PDHA1
KEGG_DNA_REPLICATION	KEGG_DNA_REPLICATION	35	0.550673	2.00348	0.000124497	0.00171422	0.00121976	3927	tags=66%, list=26%, signal=49%	POLD4/RFC2/RNASEH1/LIG1/POLD1/MCM7/PCNA/RPA2/POLA2/RNASEH2C/POLE3/RFC4/PRIM2/POLE4/MCM4/MCM3/RNASEH2B/POLD2/MCM5/RFC5/SSBP1/RFC3/RPA3
KEGG_CALCIUM_SIGNALING_PATHWAY	KEGG_CALCIUM_SIGNALING_PATHWAY	137	-0.293099	-1.65183	0.000215926	0.00276077	0.00196444	4756	tags=46%, list=31%, signal=32%	PRKCA/ADCY7/ERBB3/SPHK2/BDKRB2/CD38/PPP3R1/ADCY8/EDNRB/GNA14/PTGER1/SLC25A5/EDNRA/GRIN2C/ITPR3/CAMK2D/ITPKB/CACNA1D/CACNA1G/CACNA1B/F2R/P2RX7/ADCY3/CHRNA7/P2RX5/PRKACA/PTK2B/SLC8A1/P2RX6/ADCY9/PLCD4/CYSLTR1/PDE1A/PDGFRB/CHP1/PRKX/CACNA1C/CACNA1A/PHKA1/MYLK/NOS1/MYLK3/PHKG2/PDGFRA/SLC25A4/EGFR/LHCGR/ITPR1/GRPR/PLCG2/PPP3CA/ATP2A2/PRKACB/ADRB1/ITPR2/VDAC1/ADRA1A/GNAQ/PLCB1/ATP2B4/PDE1C/ATP2B1/PHKB
KEGG_STARCH_AND_SUCROSE_METABOLISM	KEGG_STARCH_AND_SUCROSE_METABOLISM	27	-0.537822	-2.14088	0.000279557	0.00333605	0.00237379	2321	tags=56%, list=15%, signal=47%	HK1/UGT1A6/UGT1A1/PGM2L1/GUSB/HK2/ENPP1/GYS2/PGM2/GPI/GYS1/GAA/GANC/AGL/GBE1
KEGG_MISMATCH_REPAIR	KEGG_MISMATCH_REPAIR	22	0.599149	1.98651	0.000405981	0.00454191	0.00323182	3927	tags=68%, list=26%, signal=51%	POLD4/RFC2/LIG1/POLD1/PCNA/MLH1/RPA2/RFC4/MLH3/POLD2/RFC5/SSBP1/RFC3/MSH6/RPA3
KEGG_NUCLEOTIDE_EXCISION_REPAIR	KEGG_NUCLEOTIDE_EXCISION_REPAIR	43	0.480598	1.81784	0.000481316	0.00506797	0.00360614	3158	tags=49%, list=21%, signal=39%	ERCC1/POLD4/RFC2/LIG1/POLD1/RBX1/CETN2/GTF2H4/PCNA/CCNH/XPC/RPA2/ERCC5/RAD23A/MNAT1/POLE3/RFC4/GTF2H1/POLE4/POLD2/RFC5
KEGG_DORSO_VENTRAL_AXIS_FORMATION	KEGG_DORSO_VENTRAL_AXIS_FORMATION	18	-0.607166	-2.17746	0.000603669	0.00600316	0.00427158	4052	tags=72%, list=27%, signal=53%	MAPK1/ETV6/ETS2/NOTCH3/NOTCH1/ETS1/KRAS/SOS2/MAP2K1/EGFR/SPIRE1/SOS1/NOTCH2
KEGG_INOSITOL_PHOSPHATE_METABOLISM	KEGG_INOSITOL_PHOSPHATE_METABOLISM	51	-0.390381	-1.85341	0.000924634	0.00871102	0.00619838	2967	tags=39%, list=20%, signal=32%	PIP4K2A/PIK3C2B/IPPK/PIK3CA/PLCD4/INPP4A/SYNJ1/PIK3C2A/TPI1/MINPP1/PIK3CB/PIP4K2B/PLCG2/PIK3CG/PIKFYVE/IPMK/ALDH6A1/SYNJ2/PLCB1/PI4KA
KEGG_PHOSPHATIDYLINOSITOL_SIGNALING_SYSTEM	KEGG_PHOSPHATIDYLINOSITOL_SIGNALING_SYSTEM	69	-0.353963	-1.76337	0.00103415	0.00925561	0.00658588	2967	tags=42%, list=20%, signal=34%	ITPR3/INPP5K/ITPKB/PTEN/DGKB/INPP4B/PIP4K2A/PIK3R3/PIK3C2B/IPPK/PIK3CA/PLCD4/INPP4A/SYNJ1/PIK3C2A/PIK3R2/DGKE/PIK3CB/PIP4K2B/ITPR1/PLCG2/PIK3CG/PIKFYVE/PIK3R1/ITPR2/CDS1/SYNJ2/PLCB1/PI4KA
KEGG_FOCAL_ADHESION	KEGG_FOCAL_ADHESION	181	-0.262584	-1.55333	0.00145899	0.0124362	0.00884902	4061	tags=45%, list=27%, signal=33%	COMP/MAPK1/DIAPH1/ARHGAP35/THBS2/ITGA11/PTEN/LAMA4/BRAF/ITGB3/PARVA/FN1/COL11A1/CAV1/ITGA9/ELK1/AKT3/HGF/ITGB8/VAV2/KDR/LAMA3/DOCK1/BIRC3/PIK3R3/CTNNB1/ITGA2/CHAD/PIK3CA/THBS3/MET/PAK6/COL5A3/TNXB/CAV2/COL6A1/BCL2/PDGFRB/CCND1/SOS2/ACTN1/TLN1/ROCK1/COL5A1/ITGA4/CRK/PPP1R12A/MAP2K1/XIAP/MAPK9/ITGA6/PIK3R2/MYLK/ITGA7/MYLK3/ARHGAP5/ROCK2/PDGFRA/COL1A2/ITGA1/PIK3CB/COL1A1/PDGFD/EGFR/COL4A1/TLN2/PIK3C…
KEGG_SYSTEMIC_LUPUS_ERYTHEMATOSUS	KEGG_SYSTEMIC_LUPUS_ERYTHEMATOSUS	75	0.408426	1.72543	0.00157045	0.0127778	0.0090921	4471	tags=51%, list=30%, signal=36%	H2AJ/H2AZ2/H4C2/H4C8/H4C11/H4C13/H4-16/H4C4/H4C1/H4C3/H4C6/H4C7/H4C12/SNRPD1/C1R/H3-3B/C2/SNRPB/H3-3A/SNRPD3/C1QC/C8G/C1S/C1QA/C1QB/H2AC16/H2AC14/H2AC7/H2BC5/MACROH2A1/CD40/ACTN3/C8B/FCGR1A/FCGR3A/H3-5/H2AZ1/H2BC12
KEGG_BIOSYNTHESIS_OF_UNSATURATED_FATTY_ACIDS	KEGG_BIOSYNTHESIS_OF_UNSATURATED_FATTY_ACIDS	20	-0.552685	-2.03296	0.00201419	0.0156757	0.0111541	416	tags=40%, list=3%, signal=39%	YOD1/ACOT2/HACD2/ACOX1/ELOVL6/HSD17B12/ELOVL5/SCD
KEGG_STEROID_BIOSYNTHESIS	KEGG_STEROID_BIOSYNTHESIS	16	-0.605137	-2.10717	0.00214005	0.0159612	0.0113573	2330	tags=62%, list=15%, signal=53%	TM7SF2/FDFT1/SQLE/EBP/CYP51A1/MSMO1/LIPA/LSS/NSDHL/DHCR24
KEGG_PATHWAYS_IN_CANCER	KEGG_PATHWAYS_IN_CANCER	289	-0.213581	-1.34686	0.00369419	0.0260283	0.0185206	3779	tags=35%, list=25%, signal=27%	LAMA4/BRAF/TRAF4/RALBP1/FN1/CREBBP/GLI3/DVL1/CDKN2B/BRCA2/AKT3/FGFR1/HGF/LAMA3/SLC2A1/CCDC6/RUNX1/BIRC3/WNT11/STK4/PIK3R3/CTNNB1/ARNT/STAT3/ITGA2/BCR/FOXO1/WNT16/CDH1/PIK3CA/PTCH1/MET/CYCS/ETS1/SKP2/FGF22/STAT1/BCL2/TGFB2/KRAS/PDGFRB/CCND1/EGLN3/SOS2/MITF/PIAS2/CRK/MAP2K1/STAT5B/RARB/MAX/XIAP/MAPK9/ITGA6/PIK3R2/HSP90AA1/CHUK/TRAF3/MECOM/APC2/PLD1/EP300/STAT5A/TGFBR1/CCNE1/PDGFRA/FH/CBLB/PIK3CB/MD…
KEGG_FATTY_ACID_METABOLISM	KEGG_FATTY_ACID_METABOLISM	35	-0.423512	-1.8026	0.00378065	0.0260283	0.0185206	4140	tags=51%, list=27%, signal=37%	ALDH3A2/CPT1B/HADHA/ACOX3/ACAA2/ECHS1/ACADM/ACSL3/ADH6/ACSL5/ACADS/ACSL1/CPT2/ACAT2/ACOX1/ALDH7A1/EHHADH/ACADSB
KEGG_VALINE_LEUCINE_AND_ISOLEUCINE_BIOSYNTHESIS	KEGG_VALINE_LEUCINE_AND_ISOLEUCINE_BIOSYNTHESIS	10	-0.684694	-1.99225	0.00484532	0.0321227	0.0228571	1223	tags=50%, list=8%, signal=46%	PDHB/IARS1/LARS2/IARS2/PDHA1
KEGG_REGULATION_OF_ACTIN_CYTOSKELETON	KEGG_REGULATION_OF_ACTIN_CYTOSKELETON	185	-0.234104	-1.38139	0.00674379	0.042201	0.0300284	3772	tags=39%, list=25%, signal=30%	BRAF/ITGB3/ITGAX/F2R/FN1/ITGA9/ITGAM/FGFR1/RRAS2/ITGB8/VAV2/LIMK1/DOCK1/DIAPH2/GNA12/SLC9A1/RDX/IQGAP2/SCIN/PIP4K2A/PIK3R3/ITGA2/PIK3CA/MYH10/PAK6/IQGAP1/FGF22/KRAS/PDGFRB/FGFR4/SOS2/ACTN1/PFN2/ROCK1/ITGA4/CRK/CYFIP2/PPP1R12A/MAP2K1/ITGA6/PIK3R2/MYLK/GNG12/ITGA7/APC2/MYLK3/CYFIP1/ROCK2/PDGFRA/GNA13/ITGA1/PIK3CB/ITGAL/SSH1/BAIAP2/FGF1/PDGFD/EGFR/PIP4K2B/ARHGEF12/PIK3CG/PIKFYVE/NCKAP1/SOS1/PPP1CC/P…
KEGG_PROTEASOME	KEGG_PROTEASOME	41	0.449706	1.68254	0.00683704	0.042201	0.0300284	4109	tags=54%, list=27%, signal=39%	PSMC1/PSMB1/PSMA6/PSMF1/PSMB2/PSME1/PSMC3/PSME2/PSMB8/PSMB10/PSMB3/PSMB4/PSMB9/PSMD8/PSMD4/PSMD13/PSMC5/PSMB6/PSMA7/PSMC2/POMP/PSMB7
KEGG_PHENYLALANINE_METABOLISM	KEGG_PHENYLALANINE_METABOLISM	14	-0.560681	-1.85273	0.00717929	0.0428364	0.0304805	1045	tags=43%, list=7%, signal=40%	GOT1/MAOB/HPD/GOT2/ALDH1A3/AOC2
KEGG_ALANINE_ASPARTATE_AND_GLUTAMATE_METABOLISM	KEGG_ALANINE_ASPARTATE_AND_GLUTAMATE_METABOLISM	25	-0.446685	-1.71847	0.00910801	0.0520925	0.0370667	1677	tags=40%, list=11%, signal=36%	GPT/CAD/GOT1/GLS/GOT2/ALDH4A1/GPT2/GLUD1/ALDH5A1/ABAT
KEGG_BETA_ALANINE_METABOLISM	KEGG_BETA_ALANINE_METABOLISM	18	-0.514625	-1.84559	0.00931262	0.0520925	0.0370667	295	tags=28%, list=2%, signal=27%	DPYD/ALDH7A1/AOC2/ABAT/EHHADH
KEGG_PRIMARY_IMMUNODEFICIENCY	KEGG_PRIMARY_IMMUNODEFICIENCY	29	0.483319	1.70379	0.0111096	0.0590947	0.0420492	4602	tags=59%, list=30%, signal=41%	RFXANK/JAK3/IL2RG/CD79A/ADA/TAP1/CD40/CD8A/CD19/ZAP70/IKBKG/LCK/TAP2/BTK/TNFRSF13B/TNFRSF13C/CD3E
KEGG_TYPE_II_DIABETES_MELLITUS	KEGG_TYPE_II_DIABETES_MELLITUS	38	-0.376428	-1.65697	0.0112247	0.0590947	0.0420492	4287	tags=58%, list=28%, signal=42%	PRKCE/MAPK1/CACNA1D/CACNA1G/CACNA1B/PKM/ABCC8/SLC2A4/PIK3R3/HK1/PIK3CA/KCNJ11/CACNA1C/CACNA1A/MAPK9/SOCS4/PIK3R2/HK2/PIK3CB/PIK3CG/PIK3R1/MTOR
KEGG_PPAR_SIGNALING_PATHWAY	KEGG_PPAR_SIGNALING_PATHWAY	58	-0.313459	-1.51118	0.0119097	0.0609094	0.0433404	2362	tags=31%, list=16%, signal=26%	ACSL3/ACSL5/DBI/ACSL1/UCP1/LPL/GK/PCK1/SORBS1/PDPK1/CPT2/PPARA/ME1/PPARD/ACOX2/ACOX1/SCD/EHHADH
KEGG_BASAL_CELL_CARCINOMA	KEGG_BASAL_CELL_CARCINOMA	47	-0.337997	-1.55211	0.0131956	0.0656114	0.0466861	3557	tags=47%, list=24%, signal=36%	PTCH2/GLI1/FZD7/WNT9A/WNT2/FZD5/GLI3/DVL1/WNT11/CTNNB1/WNT16/PTCH1/APC2/FZD6/WNT5A/FZD8/FZD4/DVL3/GSK3B/SUFU/APC/WNT8B
KEGG_PROSTATE_CANCER	KEGG_PROSTATE_CANCER	83	-0.274403	-1.43432	0.0142661	0.0688414	0.0489844	2941	tags=36%, list=19%, signal=29%	PIK3R3/CTNNB1/FOXO1/PIK3CA/BCL2/KRAS/PDGFRB/CCND1/CREB3L2/SOS2/MAP2K1/PIK3R2/HSP90AA1/CHUK/EP300/CCNE1/PDGFRA/PIK3CB/MDM2/PDGFD/EGFR/PIK3CG/GSK3B/AKT2/SOS1/PIK3R1/PDPK1/MTOR/AR/E2F3
KEGG_PROTEIN_EXPORT	KEGG_PROTEIN_EXPORT	22	0.489028	1.6214	0.0146144	0.0688414	0.0489844	2825	tags=36%, list=19%, signal=30%	SEC11A/SRP68/SPCS3/IMMP2L/SEC61G/SPCS1/SEC61B/SEC62
KEGG_TRYPTOPHAN_METABOLISM	KEGG_TRYPTOPHAN_METABOLISM	32	-0.383205	-1.59924	0.0152595	0.0700371	0.0498353	1374	tags=22%, list=9%, signal=20%	AADAT/MAOB/ACAT2/KYNU/ALDH7A1/OGDH/EHHADH
KEGG_HEDGEHOG_SIGNALING_PATHWAY	KEGG_HEDGEHOG_SIGNALING_PATHWAY	42	-0.345185	-1.55271	0.0181175	0.081076	0.0576901	4935	tags=48%, list=33%, signal=32%	GAS1/PTCH2/CSNK1G1/GLI1/WNT9A/WNT2/CSNK1A1/GLI3/PRKACA/WNT11/WNT16/PTCH1/PRKX/WNT5A/GSK3B/SUFU/FBXW11/RAB23/PRKACB/WNT8B
KEGG_ABC_TRANSPORTERS	KEGG_ABC_TRANSPORTERS	33	-0.37253	-1.55276	0.0188036	0.0820937	0.0584142	1335	tags=52%, list=9%, signal=47%	ABCA5/ABCB1/ABCC3/ABCA1/ABCC8/ABCA3/ABCA2/ABCA9/ABCB6/ABCB10/ABCA13/ABCC9/ABCB8/ABCD3/ABCD1/ABCC1/ABCA7
KEGG_GAP_JUNCTION	KEGG_GAP_JUNCTION	75	-0.284195	-1.44513	0.0196725	0.0838425	0.0596586	2293	tags=33%, list=15%, signal=28%	PRKACA/MAP3K2/TJP1/ADCY9/KRAS/PDGFRB/SOS2/PRKX/MAP2K1/PDGFRA/PRKG1/GUCY1A1/LPAR1/PDGFD/EGFR/ITPR1/SOS1/PRKACB/ADRB1/TUBB1/ITPR2/GNAQ/PLCB1/TUBA3E/ADCY6
KEGG_GLYCEROLIPID_METABOLISM	KEGG_GLYCEROLIPID_METABOLISM	38	-0.358597	-1.57848	0.0207758	0.0864855	0.0615392	1729	tags=26%, list=11%, signal=23%	AGK/DGKE/LCLAT1/LPL/GK/DGAT2/GLA/AGPAT3/ALDH7A1/GPAM
KEGG_NICOTINATE_AND_NICOTINAMIDE_METABOLISM	KEGG_NICOTINATE_AND_NICOTINAMIDE_METABOLISM	19	-0.440893	-1.61266	0.0221562	0.0901353	0.0641362	1890	tags=37%, list=13%, signal=32%	NMRK1/NMNAT1/ENPP1/NUDT12/NMNAT2/NNT/NADK
KEGG_MELANOMA	KEGG_MELANOMA	60	-0.290644	-1.4113	0.0243409	0.0961626	0.068425	3397	tags=40%, list=22%, signal=31%	AKT3/FGFR1/HGF/PIK3R3/CDH1/PIK3CA/MET/FGF22/KRAS/PDGFRB/CCND1/MITF/MAP2K1/PIK3R2/PDGFRA/PIK3CB/MDM2/FGF1/PDGFD/EGFR/PIK3CG/AKT2/PIK3R1/E2F3
KEGG_WNT_SIGNALING_PATHWAY	KEGG_WNT_SIGNALING_PATHWAY	133	-0.232433	-1.30007	0.0251785	0.0961626	0.068425	3711	tags=35%, list=25%, signal=26%	NFAT5/CSNK1A1/CHD8/DAAM2/CREBBP/DVL1/NFATC2/PRKACA/WNT11/TBL1XR1/CTNNB1/WNT16/PORCN/FRAT1/CHP1/CCND1/DKK2/PRKX/ROCK1/NLK/MAPK9/MAP3K7/VANGL2/VANGL1/LRP6/PPP2R5E/APC2/EP300/ROCK2/FZD6/WNT5A/FZD8/FZD4/DVL3/GSK3B/PRICKLE2/NFATC3/PPP3CA/FBXW11/PRKACB/CSNK2A1/APC/NKD2/PLCB1/PPARD/WNT8B
KEGG_PENTOSE_PHOSPHATE_PATHWAY	KEGG_PENTOSE_PHOSPHATE_PATHWAY	23	-0.420238	-1.60996	0.0252494	0.0961626	0.068425	3054	tags=57%, list=20%, signal=45%	RPE/RPIA/TKT/FBP2/TALDO1/ALDOA/ALDOC/PGD/PGM2/GPI/PFKM/G6PD/PRPS2
KEGG_GLYCINE_SERINE_AND_THREONINE_METABOLISM	KEGG_GLYCINE_SERINE_AND_THREONINE_METABOLISM	26	-0.389674	-1.52913	0.0352714	0.131533	0.093593	3423	tags=50%, list=23%, signal=39%	GATM/PIPOX/SARDH/SHMT1/GCAT/CTH/SHMT2/ALAS1/ALAS2/PSAT1/MAOB/DLD/AOC2
KEGG_FRUCTOSE_AND_MANNOSE_METABOLISM	KEGG_FRUCTOSE_AND_MANNOSE_METABOLISM	32	-0.351024	-1.46494	0.041142	0.141835	0.100923	3054	tags=38%, list=20%, signal=30%	FBP2/HK1/ALDOA/MTMR2/ALDOC/TPI1/MTMR7/HK2/SORD/MTMR1/PFKM/PFKFB2
KEGG_RETINOL_METABOLISM	KEGG_RETINOL_METABOLISM	25	-0.38494	-1.48093	0.0411786	0.141835	0.100923	2785	tags=40%, list=18%, signal=33%	DHRS3/LRAT/UGT1A6/UGT1A1/CYP26B1/ADH6/RDH11/RDH8/DGAT2/RETSAT
KEGG_SMALL_CELL_LUNG_CANCER	KEGG_SMALL_CELL_LUNG_CANCER	80	-0.265583	-1.36224	0.0411801	0.141835	0.100923	3866	tags=42%, list=26%, signal=32%	PTEN/LAMA4/TRAF4/FN1/CDKN2B/AKT3/LAMA3/BIRC3/PIK3R3/ITGA2/PIK3CA/CYCS/SKP2/BCL2/CCND1/PIAS2/RARB/MAX/XIAP/ITGA6/PIK3R2/CHUK/TRAF3/CCNE1/PIK3CB/COL4A1/PIK3CG/COL4A2/AKT2/PIK3R1/ITGAV/LAMC1/LAMC2/E2F3
KEGG_TASTE_TRANSDUCTION	KEGG_TASTE_TRANSDUCTION	21	-0.424019	-1.56671	0.0418231	0.141835	0.100923	4550	tags=62%, list=30%, signal=43%	TRPM5/TAS1R3/ADCY8/ITPR3/GNG3/CACNA1B/GRM4/PRKACA/PDE1A/PRKX/CACNA1A/PRKACB/ADCY6
KEGG_GLYCOSPHINGOLIPID_BIOSYNTHESIS_LACTO_AND_NEOLACTO_SERIES	KEGG_GLYCOSPHINGOLIPID_BIOSYNTHESIS_LACTO_AND_NEOLACTO_SERIES	18	0.484355	1.49804	0.0425532	0.141835	0.100923	1568	tags=33%, list=10%, signal=30%	ST3GAL4/FUT7/ST3GAL3/B3GNT3/B4GALT4/B4GALT2
KEGG_RENIN_ANGIOTENSIN_SYSTEM	KEGG_RENIN_ANGIOTENSIN_SYSTEM	13	-0.496719	-1.61043	0.0427881	0.141835	0.100923	3702	tags=54%, list=24%, signal=41%	REN/THOP1/LNPEP/ACE2/MME/CTSA/ENPEP
KEGG_SNARE_INTERACTIONS_IN_VESICULAR_TRANSPORT	KEGG_SNARE_INTERACTIONS_IN_VESICULAR_TRANSPORT	36	0.391691	1.4348	0.0458333	0.143266	0.101942	4458	tags=50%, list=30%, signal=35%	USE1/VTI1B/TSNARE1/STX4/STX18/STX12/VAMP5/STX8/BET1L/VAMP2/STX2/STX17/STX10/STX3/STX5/STX11/VAMP4/GOSR2
KEGG_PYRIMIDINE_METABOLISM	KEGG_PYRIMIDINE_METABOLISM	89	0.317777	1.38866	0.0461165	0.143266	0.101942	3659	tags=37%, list=24%, signal=28%	NME3/POLD4/POLR2I/ITPA/POLR2H/TK1/POLR1E/POLR3C/POLR1D/NME6/POLD1/TYMS/NUDT2/UCKL1/DUT/POLR1C/POLR2J/POLA2/PNP/NME4/CTPS2/POLE3/PRIM2/POLE4/NME7/POLR2G/POLR3D/POLD2/TK2/UPB1/ENTPD8/NT5M/UPP1
KEGG_OLFACTORY_TRANSDUCTION	KEGG_OLFACTORY_TRANSDUCTION	26	-0.375963	-1.47533	0.0461604	0.143266	0.101942	4082	tags=50%, list=27%, signal=37%	OR51D1/CAMK2D/CNGA3/ADCY3/PRKACA/GRK3/OR6Q1/PRKX/OR51E1/PRKG1/PRKACB/GUCY2D/PDE1C
KEGG_GLYCOSAMINOGLYCAN_BIOSYNTHESIS_HEPARAN_SULFATE	KEGG_GLYCOSAMINOGLYCAN_BIOSYNTHESIS_HEPARAN_SULFATE	22	-0.394168	-1.48799	0.0464215	0.143266	0.101942	3487	tags=50%, list=23%, signal=39%	EXT1/NDST3/EXTL2/HS3ST3A1/HS6ST2/HS2ST1/XYLT1/EXTL1/EXTL3/NDST1/HS3ST3B1
KEGG_GNRH_SIGNALING_PATHWAY	KEGG_GNRH_SIGNALING_PATHWAY	81	-0.257593	-1.33767	0.0512407	0.153676	0.109349	4109	tags=40%, list=27%, signal=29%	ITPR3/MAPK1/CAMK2D/CACNA1D/PLA2G3/ELK1/ADCY3/GNRH2/PLA2G5/PRKACA/MAP3K2/PTK2B/ADCY9/PLA2G4A/KRAS/SOS2/PRKX/CACNA1C/MAP3K1/MAP2K1/MAPK9/PLD1/EGFR/ITPR1/MAPK14/SOS1/PRKACB/ITPR2/PLA2G12A/GNAQ/PLCB1/ADCY6
KEGG_PANTOTHENATE_AND_COA_BIOSYNTHESIS	KEGG_PANTOTHENATE_AND_COA_BIOSYNTHESIS	15	-0.459311	-1.54053	0.0515116	0.153676	0.109349	1514	tags=27%, list=10%, signal=24%	ENPP1/DPYD/PANK1/PANK3
KEGG_GLIOMA	KEGG_GLIOMA	59	-0.279362	-1.3385	0.0561027	0.164629	0.117143	2293	tags=29%, list=15%, signal=25%	KRAS/PDGFRB/CCND1/SOS2/MAP2K1/PIK3R2/PDGFRA/PIK3CB/MDM2/EGFR/PLCG2/PIK3CG/AKT2/SOS1/PIK3R1/MTOR/E2F3
KEGG_MTOR_SIGNALING_PATHWAY	KEGG_MTOR_SIGNALING_PATHWAY	49	-0.290744	-1.35357	0.0630302	0.181974	0.129485	2008	tags=29%, list=13%, signal=25%	TSC1/PIK3R2/RPS6KA3/EIF4E/PIK3CB/CAB39L/RPS6KA2/PIK3CG/AKT2/RPTOR/PIK3R1/PRKAA2/PDPK1/MTOR
KEGG_GLYOXYLATE_AND_DICARBOXYLATE_METABOLISM	KEGG_GLYOXYLATE_AND_DICARBOXYLATE_METABOLISM	14	-0.445138	-1.47093	0.0647212	0.18389	0.130848	1804	tags=57%, list=12%, signal=50%	GRHPR/MTHFD2/MDH1/MDH2/PGP/CS/ACO2/MTHFD1
KEGG_MELANOGENESIS	KEGG_MELANOGENESIS	86	-0.237395	-1.24703	0.0707602	0.197907	0.140822	4326	tags=43%, list=29%, signal=31%	PRKCA/FZD7/ADCY7/WNT9A/ADCY8/EDNRB/WNT2/FZD5/MAPK1/CAMK2D/CREB1/CREBBP/DVL1/ADCY3/PRKACA/WNT11/CTNNB1/WNT16/ADCY9/KRAS/CREB3L2/PRKX/MITF/MAP2K1/EP300/FZD6/WNT5A/FZD8/FZD4/DVL3/GSK3B/KITLG/PRKACB/GNAQ/PLCB1/ADCY6/WNT8B
KEGG_RNA_DEGRADATION	KEGG_RNA_DEGRADATION	55	0.337668	1.3519	0.0783533	0.215773	0.153534	5185	tags=51%, list=34%, signal=34%	ENO3/EXOSC8/LSM5/EXOSC4/EXOSC3/LSM3/DCPS/LSM6/LSM8/LSM7/LSM2/EXOSC1/DCP1B/EXOSC5/EXOSC7/EXOSC9/EXOSC6/EDC3/EXOSC10/ZCCHC7/WDR61/EXOSC2/CNOT3/CNOT10/TENT4A/EDC4/PARN/MPHOSPH6
KEGG_ARGININE_AND_PROLINE_METABOLISM	KEGG_ARGININE_AND_PROLINE_METABOLISM	47	-0.284317	-1.3056	0.0822762	0.223143	0.158779	1045	tags=21%, list=7%, signal=20%	GOT1/MAOB/GLS/OAT/CKB/GOT2/ALDH18A1/ALDH4A1/GLUD1/ALDH7A1
KEGG_VASCULAR_SMOOTH_MUSCLE_CONTRACTION	KEGG_VASCULAR_SMOOTH_MUSCLE_CONTRACTION	94	-0.22645	-1.19601	0.0846579	0.226176	0.160937	2190	tags=41%, list=14%, signal=36%	EDNRA/ITPR3/MAPK1/PTGIR/CACNA1D/BRAF/PLA2G3/ARHGEF11/ADCY3/GNA12/PLA2G5/PRKACA/PRKCH/ADCY9/PLA2G4A/PRKX/CACNA1C/ROCK1/PPP1R12A/MAP2K1/MYLK/CALD1/MYLK3/ROCK2/PRKG1/GNA13/GUCY1A1/ITPR1/ARHGEF12/CALCRL/PPP1CC/PRKACB/ITPR2/PLA2G12A/ADRA1A/PPP1R12B/GNAQ/PLCB1/ADCY6
KEGG_HOMOLOGOUS_RECOMBINATION	KEGG_HOMOLOGOUS_RECOMBINATION	27	0.402359	1.38856	0.0865801	0.227909	0.16217	5517	tags=56%, list=37%, signal=35%	POLD4/MUS81/POLD1/RAD51D/RPA2/EME1/POLD2/SSBP1/RAD50/RPA3/RAD52/TOP3B/NBN/POLD3/BLM
KEGG_ENDOCYTOSIS	KEGG_ENDOCYTOSIS	165	-0.205051	-1.18786	0.0903879	0.234485	0.166849	3318	tags=33%, list=22%, signal=26%	PDCD6IP/SMURF1/KDR/IQSEC1/ACAP2/ASAP1/RAB11FIP2/IL2RA/ARAP2/IQSEC2/EPS15/STAM/GRK3/EEA1/MET/RAB5A/DNM1/DAB2/AP2A1/PRKCI/FGFR4/RAB11FIP1/ASAP2/EPN3/RNF41/SH3GL2/RAB4A/RAB5B/ITCH/RAB31/PLD1/PDGFRA/RBSN/CBLB/SH3GL1/MDM2/GIT2/DNM1L/VPS37A/EGFR/PIP4K2B/PSD3/CBL/PIKFYVE/WWP1/DNM2/PSD/RET/VPS45/ADRB1/CLTC/LDLR/TFRC/ASAP3
KEGG_GLYCEROPHOSPHOLIPID_METABOLISM	KEGG_GLYCEROPHOSPHOLIPID_METABOLISM	65	-0.259777	-1.27385	0.0917252	0.234555	0.166899	1600	tags=29%, list=11%, signal=26%	PLA2G5/ETNK2/AGPAT2/PLA2G4A/GPD1L/PCYT2/DGKE/PLD1/LCLAT1/PCYT1A/CHPT1/LPCAT2/GPD2/PLA2G12A/CDS1/ETNK1/AGPAT3/LYPLA1/GPAM
KEGG_ENDOMETRIAL_CANCER	KEGG_ENDOMETRIAL_CANCER	50	-0.275174	-1.29885	0.094697	0.238743	0.169879	2941	tags=40%, list=19%, signal=32%	PIK3R3/CTNNB1/CDH1/PIK3CA/KRAS/CCND1/SOS2/MAP2K1/PIK3R2/APC2/PIK3CB/EGFR/PIK3CG/FOXO3/GSK3B/AKT2/SOS1/PIK3R1/PDPK1/APC
KEGG_LONG_TERM_POTENTIATION	KEGG_LONG_TERM_POTENTIATION	57	-0.267532	-1.2836	0.108333	0.26628	0.189473	2293	tags=46%, list=15%, signal=39%	GRIN2C/ITPR3/MAPK1/CAMK2D/RPS6KA6/BRAF/CREBBP/PRKACA/GRIA1/KRAS/CHP1/PRKX/CACNA1C/PPP1R12A/MAP2K1/PPP1R1A/EP300/RPS6KA3/ITPR1/RPS6KA2/PPP3CA/PPP1CC/PRKACB/ITPR2/GNAQ/PLCB1
KEGG_PATHOGENIC_ESCHERICHIA_COLI_INFECTION	KEGG_PATHOGENIC_ESCHERICHIA_COLI_INFECTION	51	0.329386	1.29781	0.111709	0.26628	0.189473	6425	tags=61%, list=43%, signal=35%	ARPC1B/ARPC4/ARPC1A/ARPC3/TUBB6/YWHAQ/ACTG1/ACTB/ARPC5L/TUBA1A/NCL/LY96/EZR/TUBB2A/TUBA8/RHOA/CD14/HCLS1/FYN/TUBB4B/TUBB3/TUBB4A/TUBA4A/NCK1/TUBA1B/TUBB/TUBB2B/ARPC2/TUBA1C/ARHGEF2/CDC42
KEGG_CYTOKINE_CYTOKINE_RECEPTOR_INTERACTION	KEGG_CYTOKINE_CYTOKINE_RECEPTOR_INTERACTION	187	0.255457	1.22458	0.112222	0.26628	0.189473	5608	tags=44%, list=37%, signal=28%	FLT3LG/IL11RA/TNFRSF1A/AMH/TNFRSF4/TNFSF12/TNFRSF18/LTBR/TNFRSF25/CCL26/CTF1/IFNGR1/PLEKHO2/CLCF1/TPO/IL10RB/ACVRL1/IFNGR2/CXCR5/CSF3/LTB/CCL25/IFNAR2/CCL21/CCL14/PDGFB/IL20RA/IL15RA/IL2RG/CNTFR/CCL1/CSF1/IL6R/ACVR2B/CCL16/TNFRSF12A/TGFB3/XCL2/IL17RA/CCL19/PPBP/CXCL3/TNFRSF17/IL25/CD40/IL18RAP/CCL8/CCL3/CCL24/IL5RA/TNFSF13B/CCL22/IL13/CCR7/EPOR/CCL4/CXCL11/MPL/TGFB1/TNFRSF13B/TNFRSF13C/LTA/CCL27/…
KEGG_LEISHMANIA_INFECTION	KEGG_LEISHMANIA_INFECTION	51	0.32734	1.28974	0.113055	0.26628	0.189473	5496	tags=47%, list=36%, signal=30%	NFKBIB/PTPN6/MAPK11/MARCKSL1/CYBA/MAPK12/RELA/MAPK3/IFNGR1/TAB1/IFNGR2/NFKBIA/TGFB3/NCF4/MYD88/FCGR1A/FCGR3A/JUN/TGFB1/TLR2/TRAF6/NCF2/NFKB1/C3
KEGG_GLYCOSPHINGOLIPID_BIOSYNTHESIS_GANGLIO_SERIES	KEGG_GLYCOSPHINGOLIPID_BIOSYNTHESIS_GANGLIO_SERIES	14	0.465853	1.36432	0.113057	0.26628	0.189473	3032	tags=43%, list=20%, signal=34%	ST6GALNAC6/B3GALT4/HEXB/HEXA/ST6GALNAC4/B4GALNT1
KEGG_NON_HOMOLOGOUS_END_JOINING	KEGG_NON_HOMOLOGOUS_END_JOINING	12	0.479861	1.36667	0.115086	0.267537	0.190367	1162	tags=42%, list=8%, signal=38%	XRCC5/XRCC6/POLM/NHEJ1/POLL
KEGG_ERBB_SIGNALING_PATHWAY	KEGG_ERBB_SIGNALING_PATHWAY	78	-0.244017	-1.24666	0.119048	0.273199	0.194396	3564	tags=36%, list=24%, signal=28%	NRG2/ELK1/AKT3/RPS6KB1/PIK3R3/EREG/PIK3CA/PAK6/KRAS/SOS2/CRK/MAP2K1/STAT5B/MAPK9/PIK3R2/STAT5A/CBLB/PIK3CB/ABL2/EGFR/PLCG2/PIK3CG/CBL/GSK3B/AKT2/SOS1/PIK3R1/MTOR
KEGG_ALPHA_LINOLENIC_ACID_METABOLISM	KEGG_ALPHA_LINOLENIC_ACID_METABOLISM	10	-0.462793	-1.34658	0.126943	0.28763	0.204665	3717	tags=60%, list=25%, signal=45%	ACOX3/PLA2G3/PLA2G5/PLA2G4A/PLA2G12A/ACOX1
KEGG_PORPHYRIN_AND_CHLOROPHYLL_METABOLISM	KEGG_PORPHYRIN_AND_CHLOROPHYLL_METABOLISM	24	-0.33477	-1.2849	0.138614	0.306634	0.218187	2579	tags=46%, list=17%, signal=38%	CPOX/ALAS1/UGT1A6/UGT1A1/ALAS2/EARS2/GUSB/EPRS1/COX10/FECH/COX15
KEGG_CHRONIC_MYELOID_LEUKEMIA	KEGG_CHRONIC_MYELOID_LEUKEMIA	72	-0.2403	-1.20495	0.138756	0.306634	0.218187	2298	tags=31%, list=15%, signal=26%	TGFB2/KRAS/CCND1/SOS2/CRK/MAP2K1/STAT5B/PIK3R2/CHUK/MECOM/STAT5A/TGFBR1/CBLB/PIK3CB/MDM2/PIK3CG/CBL/AKT2/SOS1/PIK3R1/PTPN11/E2F3
KEGG_INTESTINAL_IMMUNE_NETWORK_FOR_IGA_PRODUCTION	KEGG_INTESTINAL_IMMUNE_NETWORK_FOR_IGA_PRODUCTION	27	0.369132	1.27389	0.151515	0.322112	0.2292	4586	tags=44%, list=30%, signal=31%	LTBR/CCL25/IL15RA/MAP3K14/ITGB7/TNFRSF17/CD40/TNFSF13B/TGFB1/TNFRSF13B/TNFRSF13C/CCL27
KEGG_RENAL_CELL_CARCINOMA	KEGG_RENAL_CELL_CARCINOMA	69	-0.238095	-1.18614	0.152709	0.322112	0.2292	3397	tags=39%, list=22%, signal=30%	AKT3/HGF/SLC2A1/PIK3R3/ARNT/PIK3CA/MET/ETS1/PAK6/TGFB2/KRAS/EGLN3/SOS2/CRK/MAP2K1/PIK3R2/EP300/FH/PIK3CB/VHL/PIK3CG/AKT2/SOS1/PIK3R1/EPAS1/PTPN11/EGLN1
KEGG_LYSOSOME	KEGG_LYSOSOME	114	0.264213	1.19376	0.152844	0.322112	0.2292	2843	tags=28%, list=19%, signal=23%	CLTA/CD63/AP1S1/AP4M1/CLTB/GNPTG/DNASE2/ATP6V0B/TCIRG1/NAGPA/ACP5/CTSF/CTSH/ARSA/CTSV/PPT2/AP4S1/AP3B2/SMPD1/SUMF1/HEXB/SGSH/HEXA/M6PR/IDUA/AP1M1/CTSL/CTSW/CLN3/ARSG/NEU1/MCOLN1
KEGG_THYROID_CANCER	KEGG_THYROID_CANCER	27	0.366533	1.26492	0.152958	0.322112	0.2292	3044	tags=37%, list=20%, signal=30%	RXRB/MAP2K2/HRAS/TPM3/MAPK3/MYC/TFG/TP53/RXRG/PAX8
KEGG_AMINO_SUGAR_AND_NUCLEOTIDE_SUGAR_METABOLISM	KEGG_AMINO_SUGAR_AND_NUCLEOTIDE_SUGAR_METABOLISM	41	0.332358	1.24349	0.168508	0.350732	0.249566	2175	tags=24%, list=14%, signal=21%	GALK1/UGP2/GCK/AMDHD2/CYB5R1/HEXB/HEXA/RENBP/NANS/GALT
KEGG_PEROXISOME	KEGG_PEROXISOME	72	-0.233822	-1.17247	0.186603	0.38393	0.273188	2952	tags=33%, list=20%, signal=27%	SCP2/PEX11B/PECR/SLC25A17/ACSL3/IDH2/PEX3/ACSL5/PEX1/ACSL1/PEX13/PXMP4/NUDT12/PEX26/ABCD3/ABCD1/EPHX2/IDH1/MPV17L/ACOX2/ACOX1/SOD2/EHHADH/CRAT
KEGG_NON_SMALL_CELL_LUNG_CANCER	KEGG_NON_SMALL_CELL_LUNG_CANCER	52	-0.249234	-1.18808	0.194553	0.395738	0.281589	3019	tags=37%, list=20%, signal=29%	STK4/PIK3R3/PIK3CA/KRAS/CCND1/SOS2/MAP2K1/RARB/PIK3R2/PIK3CB/EGFR/PLCG2/PIK3CG/FOXO3/AKT2/SOS1/PIK3R1/PDPK1/E2F3
KEGG_COMPLEMENT_AND_COAGULATION_CASCADES	KEGG_COMPLEMENT_AND_COAGULATION_CASCADES	53	0.299456	1.1948	0.203187	0.408658	0.290782	5496	tags=51%, list=36%, signal=33%	C1R/SERPINF2/CFD/C2/SERPING1/PLAUR/C1QC/F12/C8G/C1S/C1QA/C1QB/CD59/KLKB1/PLAT/FGB/VWF/F11/C8B/CD46/F10/SERPINE1/PROS1/C4BPA/F2/F3/C3
KEGG_PROXIMAL_TUBULE_BICARBONATE_RECLAMATION	KEGG_PROXIMAL_TUBULE_BICARBONATE_RECLAMATION	22	-0.317679	-1.19924	0.209003	0.415684	0.295782	3628	tags=36%, list=24%, signal=28%	CA2/MDH1/GLS2/ATP1B2/GLS/PCK1/GLUD1/SLC4A4
KEGG_AMYOTROPHIC_LATERAL_SCLEROSIS_ALS	KEGG_AMYOTROPHIC_LATERAL_SCLEROSIS_ALS	44	0.308053	1.17913	0.214188	0.421315	0.299789	2959	tags=27%, list=20%, signal=22%	BAD/RAC1/MAPK11/BID/BAX/TNFRSF1A/MAPK12/CCS/DAXX/TP53/CASP9/BCL2L1
KEGG_JAK_STAT_SIGNALING_PATHWAY	KEGG_JAK_STAT_SIGNALING_PATHWAY	107	-0.20485	-1.10451	0.227848	0.443313	0.315442	3241	tags=33%, list=21%, signal=26%	SOCS5/SPRED2/IFNAR1/LIFR/PIK3R3/IL2RA/STAT3/STAM/PIK3CA/CSF2RB/IL9R/STAT1/CCND1/SOS2/SPRY3/PIAS2/IL15/STAT5B/SOCS4/PIK3R2/EP300/STAT5A/CBLB/SOCS7/PIK3CB/PIK3CG/CBL/AKT2/SOS1/LEP/STAT2/PIK3R1/IL6ST/PRLR/PTPN11
KEGG_VIRAL_MYOCARDITIS	KEGG_VIRAL_MYOCARDITIS	43	-0.254316	-1.15979	0.234657	0.451652	0.321375	3000	tags=30%, list=20%, signal=24%	SGCD/CXADR/MYH10/CYCS/DMD/CCND1/EIF4G2/ITGAL/ABL2/MYH14/DAG1/EIF4G3/EIF4G1
KEGG_VIBRIO_CHOLERAE_INFECTION	KEGG_VIBRIO_CHOLERAE_INFECTION	48	0.299176	1.16859	0.243641	0.463955	0.33013	3368	tags=33%, list=22%, signal=26%	ATP6V0B/ATP6V0E1/KDELR1/TCIRG1/ARF1/SEC61G/ACTG1/ACTB/KDELR3/SEC61B/ATP6V1E2/KCNQ1/ATP6V1C1/ATP6V1F/ATP6V1G1/PRKCG
KEGG_CYTOSOLIC_DNA_SENSING_PATHWAY	KEGG_CYTOSOLIC_DNA_SENSING_PATHWAY	38	0.311852	1.14704	0.247887	0.467072	0.332348	5771	tags=61%, list=38%, signal=38%	NFKBIB/IRF3/POLR3C/POLR1D/RELA/POLR1C/NFKBIA/IKBKB/PYCARD/POLR3D/TREX1/IRF7/IKBKG/ZBP1/CCL4/IKBKE/IL18/CXCL10/CCL5/NFKB1/RIPK3/POLR3F/RIPK1
KEGG_FC_EPSILON_RI_SIGNALING_PATHWAY	KEGG_FC_EPSILON_RI_SIGNALING_PATHWAY	65	-0.225171	-1.10415	0.252294	0.470422	0.334732	3397	tags=32%, list=22%, signal=25%	AKT3/VAV2/PLA2G5/PIK3R3/PIK3CA/PLA2G4A/KRAS/SOS2/MAP2K1/MAPK9/PIK3R2/PIK3CB/PLCG2/PIK3CG/AKT2/MAPK14/SOS1/PIK3R1/PDPK1/PLA2G12A/VAV3
KEGG_LONG_TERM_DEPRESSION	KEGG_LONG_TERM_DEPRESSION	53	-0.231205	-1.09812	0.273092	0.495735	0.352743	4109	tags=40%, list=27%, signal=29%	ITPR3/MAPK1/BRAF/PLA2G3/GRIA3/GNA12/PLA2G5/GRIA1/PLA2G4A/KRAS/CACNA1A/MAP2K1/NOS1/PRKG1/GNA13/GUCY1A1/ITPR1/ITPR2/PLA2G12A/GNAQ/PLCB1
KEGG_VASOPRESSIN_REGULATED_WATER_REABSORPTION	KEGG_VASOPRESSIN_REGULATED_WATER_REABSORPTION	40	0.301268	1.1254	0.274862	0.495735	0.352743	3815	tags=38%, list=25%, signal=28%	DCTN2/STX4/CREB3/DYNC1LI1/DYNLL1/CREB3L4/RAB11B/AVPR2/DYNC2LI1/DCTN6/VAMP2/DYNC1I2/AQP3/DCTN1/ARHGDIA
KEGG_RNA_POLYMERASE	KEGG_RNA_POLYMERASE	26	0.333301	1.13986	0.27551	0.495735	0.352743	2816	tags=35%, list=19%, signal=28%	POLR2I/POLR2H/POLR1E/POLR3C/POLR1D/POLR1C/POLR2J/POLR2G/POLR3D
KEGG_GLYCOSAMINOGLYCAN_BIOSYNTHESIS_KERATAN_SULFATE	KEGG_GLYCOSAMINOGLYCAN_BIOSYNTHESIS_KERATAN_SULFATE	14	0.390373	1.14327	0.280255	0.495735	0.352743	6649	tags=64%, list=44%, signal=36%	ST3GAL3/B4GALT4/B4GALT2/CHST1/CHST2/B4GALT3/B4GAT1/CHST6/B3GNT2
KEGG_PENTOSE_AND_GLUCURONATE_INTERCONVERSIONS	KEGG_PENTOSE_AND_GLUCURONATE_INTERCONVERSIONS	11	0.41696	1.14802	0.281804	0.495735	0.352743	3098	tags=45%, list=21%, signal=36%	CRYL1/UGP2/DHDH/DCXR/AKR1B1
KEGG_OOCYTE_MEIOSIS	KEGG_OOCYTE_MEIOSIS	97	-0.202471	-1.08856	0.282486	0.495735	0.352743	2255	tags=21%, list=15%, signal=18%	CHP1/PRKX/MAP2K1/YWHAH/PPP2R5E/SLK/CCNE1/RPS6KA3/ITPR1/RPS6KA2/PPP3CA/CDC27/FBXW11/PPP1CC/PRKACB/ITPR2/SMC1A/AR/YWHAG/ADCY6
KEGG_ACUTE_MYELOID_LEUKEMIA	KEGG_ACUTE_MYELOID_LEUKEMIA	56	-0.22658	-1.08543	0.298755	0.519196	0.369437	3186	tags=38%, list=21%, signal=30%	AKT3/RPS6KB1/RUNX1/PIK3R3/STAT3/PIK3CA/KRAS/CCND1/SOS2/MAP2K1/STAT5B/PIK3R2/CHUK/STAT5A/PIK3CB/PIK3CG/AKT2/SOS1/PIK3R1/MTOR/PPARD
KEGG_NITROGEN_METABOLISM	KEGG_NITROGEN_METABOLISM	18	-0.311724	-1.11793	0.305233	0.525352	0.373817	3628	tags=39%, list=24%, signal=30%	CA2/CTH/GLS2/CA9/GLS/CA5B/GLUD1
KEGG_OTHER_GLYCAN_DEGRADATION	KEGG_OTHER_GLYCAN_DEGRADATION	13	0.398311	1.14008	0.308562	0.526025	0.374296	6260	tags=69%, list=41%, signal=41%	HEXB/MAN2C1/HEXA/NEU1/MAN2B1/FUCA1/ENGASE/GLB1/AGA
KEGG_PROGESTERONE_MEDIATED_OOCYTE_MATURATION	KEGG_PROGESTERONE_MEDIATED_OOCYTE_MATURATION	77	-0.211012	-1.07225	0.315534	0.532836	0.379142	3402	tags=31%, list=23%, signal=24%	ADCY3/AKT3/PRKACA/PIK3R3/ADCY9/PIK3CA/KRAS/PRKX/MAP2K1/MAPK9/PIK3R2/HSP90AA1/RPS6KA3/PIK3CB/RPS6KA2/PIK3CG/CDC27/AKT2/MAPK14/PRKACB/PIK3R1/CDC25A/PDE3B/ADCY6
KEGG_ANTIGEN_PROCESSING_AND_PRESENTATION	KEGG_ANTIGEN_PROCESSING_AND_PRESENTATION	41	0.292143	1.09303	0.321823	0.538377	0.383085	5163	tags=46%, list=34%, signal=31%	PSME1/RFXANK/PSME2/B2M/TAPBP/CTSL/IFI30/CD74/HSP90AB1/KLRC1/TAP1/CD8A/NFYA/TAP2/LTA/KIR2DS1/NFYC/CTSS/CD8B
KEGG_GALACTOSE_METABOLISM	KEGG_GALACTOSE_METABOLISM	24	-0.279126	-1.07133	0.333333	0.552469	0.393112	770	tags=33%, list=5%, signal=32%	HK1/LCT/HK2/PGM2/PFKM/GLA/GAA/GANC
KEGG_HEMATOPOIETIC_CELL_LINEAGE	KEGG_HEMATOPOIETIC_CELL_LINEAGE	66	0.258456	1.07493	0.362245	0.594879	0.42329	5589	tags=47%, list=37%, signal=30%	FLT3LG/IL11RA/ITGA2B/CD7/TPO/ANPEP/CSF3/CD9/THPO/CD37/CSF1/IL6R/CD59/CD8A/CD19/IL5RA/ITGA5/FCGR1A/EPOR/CD14/MS4A1/CD5/ITGA3/CD3E/CD2/CD3G/CD8B/CD1B/CD34/IL3RA/IL1R1
KEGG_TYROSINE_METABOLISM	KEGG_TYROSINE_METABOLISM	29	-0.260863	-1.05211	0.372881	0.60678	0.431757	1045	tags=21%, list=7%, signal=19%	GOT1/MAOB/HPD/GOT2/ALDH1A3/AOC2
KEGG_TERPENOID_BACKBONE_BIOSYNTHESIS	KEGG_TERPENOID_BACKBONE_BIOSYNTHESIS	13	-0.32803	-1.06351	0.37859	0.607772	0.432463	1196	tags=62%, list=8%, signal=57%	FDPS/DHDDS/ACAT1/HMGCR/MVD/HMGCS1/IDI1/ACAT2
KEGG_BLADDER_CANCER	KEGG_BLADDER_CANCER	38	0.291455	1.07201	0.380282	0.607772	0.432463	2761	tags=29%, list=18%, signal=24%	MAP2K2/HRAS/CDK4/MAPK3/DAPK3/ARAF/CDKN2A/ERBB2/RASSF1/MYC/TP53
KEGG_TIGHT_JUNCTION	KEGG_TIGHT_JUNCTION	105	0.232595	1.04035	0.409739	0.649055	0.461839	4407	tags=32%, list=29%, signal=23%	CSNK2B/RRAS/RAB13/MYL12A/MYL9/HRAS/PPP2R1A/CDK4/CSNK2A2/CLDN5/ACTG1/ACTB/MYH3/F11R/JAM3/CLDN3/GNAI3/PPP2R2A/AKT1/JAM2/YBX3/VAPA/PRKCG/RHOA/PRKCD/TJAP1/GNAI2/ACTN3/EXOC3/LLGL1/PRKCZ/PPP2R2B/MYH15/HCLS1
KEGG_TOLL_LIKE_RECEPTOR_SIGNALING_PATHWAY	KEGG_TOLL_LIKE_RECEPTOR_SIGNALING_PATHWAY	82	0.238764	1.02761	0.419676	0.654693	0.46585	5339	tags=44%, list=35%, signal=29%	FADD/IRF3/MAP2K2/RAC1/MAPK11/TOLLIP/MAPK12/RELA/MAPK3/TAB1/NFKBIA/LY96/IFNAR2/IKBKB/AKT1/TICAM1/IRF7/CD40/MYD88/CCL3/IKBKG/JUN/CCL4/CD14/CXCL11/CXCL9/TLR6/TLR2/MAP2K3/IKBKE/TRAF6/IRF5/CXCL10/CCL5/MAP3K8/NFKB1
KEGG_CIRCADIAN_RHYTHM_MAMMAL	KEGG_CIRCADIAN_RHYTHM_MAMMAL	12	-0.332259	-1.0256	0.420613	0.654693	0.46585	2135	tags=42%, list=14%, signal=36%	CRY1/BHLHE40/ARNTL/BHLHE41/CLOCK
KEGG_REGULATION_OF_AUTOPHAGY	KEGG_REGULATION_OF_AUTOPHAGY	18	0.332634	1.02879	0.425532	0.65664	0.467236	1312	tags=22%, list=9%, signal=20%	GABARAP/GABARAPL2/ATG3/ATG4B
KEGG_AXON_GUIDANCE	KEGG_AXON_GUIDANCE	123	-0.184173	-1.01416	0.448276	0.679838	0.483743	4246	tags=33%, list=28%, signal=24%	RND1/SRGAP1/RASA1/EPHA6/NRP1/MAPK1/EPHB2/NFAT5/SEMA4B/LRRC4C/NFATC2/SLIT3/LIMK1/EFNA5/SRGAP3/SEMA6A/MET/SEMA5B/PAK6/PLXNC1/EPHA3/EFNB2/KRAS/CHP1/SEMA5A/ROCK1/NTNG1/SEMA3C/SLIT2/ROCK2/UNC5A/SLIT1/ARHGEF12/GSK3B/NFATC3/ABLIM1/PPP3CA/PLXNA1/NTN1/EPHA7/ROBO1
KEGG_COLORECTAL_CANCER	KEGG_COLORECTAL_CANCER	61	-0.204412	-1.0026	0.450644	0.679838	0.483743	2941	tags=31%, list=19%, signal=25%	PIK3R3/CTNNB1/PIK3CA/CYCS/BCL2/TGFB2/KRAS/CCND1/MAP2K1/MAPK9/PIK3R2/APC2/TGFBR1/PIK3CB/PIK3CG/GSK3B/AKT2/PIK3R1/APC
KEGG_NEUROTROPHIN_SIGNALING_PATHWAY	KEGG_NEUROTROPHIN_SIGNALING_PATHWAY	114	-0.185603	-1.01832	0.455696	0.679838	0.483743	2300	tags=24%, list=15%, signal=20%	BCL2/KRAS/SOS2/MAP3K1/CRK/MAP2K1/MAPK9/YWHAH/SH2B3/PIK3R2/RPS6KA3/PIK3CB/RPS6KA2/PLCG2/PIK3CG/FOXO3/GSK3B/AKT2/MAPK14/SOS1/PIK3R1/FRS2/PDPK1/YWHAG/SORT1/PTPN11/NTRK2
KEGG_LEUKOCYTE_TRANSENDOTHELIAL_MIGRATION	KEGG_LEUKOCYTE_TRANSENDOTHELIAL_MIGRATION	97	0.23172	1.02312	0.455758	0.679838	0.483743	3840	tags=29%, list=25%, signal=22%	MYL12A/RAC1/MYL9/MAPK11/CYBA/MAPK12/ESAM/CLDN5/ACTG1/ACTB/BCAR1/SIPA1/VASP/F11R/JAM3/CLDN3/RAP1A/EZR/GNAI3/ICAM1/RAPGEF3/CD99/JAM2/PRKCG/RHOA/NCF4/GNAI2/ACTN3
KEGG_AMINOACYL_TRNA_BIOSYNTHESIS	KEGG_AMINOACYL_TRNA_BIOSYNTHESIS	41	0.268542	1.00473	0.46547	0.688587	0.489968	2442	tags=29%, list=16%, signal=25%	KARS1/RARS1/CARS1/SARS1/QARS1/TARS3/FARS2/CARS2/PSTK/WARS2/FARSB/TARS1
KEGG_EPITHELIAL_CELL_SIGNALING_IN_HELICOBACTER_PYLORI_INFECTION	KEGG_EPITHELIAL_CELL_SIGNALING_IN_HELICOBACTER_PYLORI_INFECTION	61	0.244649	1.00092	0.469441	0.68877	0.490098	3250	tags=30%, list=22%, signal=23%	ATP6V0B/RAC1/MAPK11/ATP6V0E1/TCIRG1/CSK/MAPK12/RELA/NFKBIA/F11R/JAM3/ATP6V1E2/IKBKB/ATP6V1C1/ATP6V1F/JAM2/ATP6V1G1/MAP3K14
KEGG_ONE_CARBON_POOL_BY_FOLATE	KEGG_ONE_CARBON_POOL_BY_FOLATE	17	-0.27573	-0.970963	0.485795	0.706632	0.502808	1499	tags=24%, list=10%, signal=21%	MTR/DHFR/MTHFD1/GART
KEGG_METABOLISM_OF_XENOBIOTICS_BY_CYTOCHROME_P450	KEGG_METABOLISM_OF_XENOBIOTICS_BY_CYTOCHROME_P450	33	0.274399	0.990964	0.48951	0.706632	0.502808	2403	tags=21%, list=16%, signal=18%	MGST2/GSTK1/ALDH3B1/AKR1C4/MGST3/DHDH/GSTP1
KEGG_NOD_LIKE_RECEPTOR_SIGNALING_PATHWAY	KEGG_NOD_LIKE_RECEPTOR_SIGNALING_PATHWAY	51	0.247873	0.976639	0.508748	0.719107	0.511684	5339	tags=41%, list=35%, signal=27%	SUGT1/NFKBIB/MAPK11/MAPK12/RELA/MAPK3/TAB1/NFKBIA/IKBKB/PYCARD/CARD9/HSP90AB1/TRIP6/CCL8/IKBKG/PSTPIP1/TRAF6/IL18/CCL5/TNFAIP3/NFKB1
KEGG_LINOLEIC_ACID_METABOLISM	KEGG_LINOLEIC_ACID_METABOLISM	11	-0.31777	-0.959973	0.509186	0.719107	0.511684	4300	tags=55%, list=28%, signal=39%	CYP3A5/PLA2G3/PLA2G5/PLA2G4A/ALOX15/PLA2G12A
KEGG_DRUG_METABOLISM_OTHER_ENZYMES	KEGG_DRUG_METABOLISM_OTHER_ENZYMES	26	0.286586	0.9801	0.510204	0.719107	0.511684	4761	tags=46%, list=32%, signal=32%	ITPA/TK1/UCKL1/IMPDH2/NAT1/TK2/UPB1/UPP1/XDH/CYP3A4/IMPDH1/GMPS
KEGG_PURINE_METABOLISM	KEGG_PURINE_METABOLISM	141	0.21101	0.973388	0.514451	0.719427	0.511912	4123	tags=33%, list=27%, signal=24%	NME3/POLD4/POLR2I/ITPA/POLR2H/ADSS1/NUDT5/POLR1E/POLR3C/POLR1D/NME6/POLD1/NUDT2/PAICS/POLR1C/IMPDH2/PDE9A/POLR2J/POLA2/PNP/NME4/POLE3/PDE1B/AK7/ATIC/PRIM2/POLE4/NME7/POLR2G/ADPRM/AK5/POLR3D/AMPD1/PDE6D/POLD2/AMPD2/ENTPD8/ADA/NT5M/AK1/XDH/PDE2A/PDE4C/DGUOK/POLR2B/NPR1
KEGG_RIG_I_LIKE_RECEPTOR_SIGNALING_PATHWAY	KEGG_RIG_I_LIKE_RECEPTOR_SIGNALING_PATHWAY	49	0.24495	0.959352	0.521563	0.72248	0.514084	5452	tags=45%, list=36%, signal=29%	PIN1/FADD/NFKBIB/IRF3/MAPK11/MAPK12/RELA/TRAF2/NFKBIA/TRADD/IKBKB/AZI2/DHX58/IRF7/IKBKG/ISG15/TBKBP1/IKBKE/TRAF6/CXCL10/NFKB1/OTUD5
KEGG_CELL_CYCLE	KEGG_CELL_CYCLE	118	0.214524	0.972296	0.524706	0.72248	0.514084	5250	tags=41%, list=35%, signal=27%	CCND3/ANAPC10/MCM7/RBX1/CDC26/ANAPC4/CDK4/ANAPC5/PCNA/YWHAQ/CCNH/GADD45B/ORC3/CDC16/ORC6/GADD45A/CDKN2A/MAD2L2/CDC45/MCM4/MYC/TP53/MAD1L1/MCM3/CDKN2D/MCM5/TGFB3/FZR1/GADD45G/YWHAE/WEE1/DBF4/ORC5/HDAC2/CCND2/CDKN2C/BUB3/CDK7/TGFB1/CDC25B/E2F4/PKMYT1/ANAPC13/HDAC1/CDK2/ANAPC11/ORC4/CDC20
KEGG_GLYCOSPHINGOLIPID_BIOSYNTHESIS_GLOBO_SERIES	KEGG_GLYCOSPHINGOLIPID_BIOSYNTHESIS_GLOBO_SERIES	10	0.345372	0.927458	0.551948	0.750161	0.533781	3430	tags=40%, list=23%, signal=31%	HEXB/HEXA/FUT1/A4GALT
KEGG_ALDOSTERONE_REGULATED_SODIUM_REABSORPTION	KEGG_ALDOSTERONE_REGULATED_SODIUM_REABSORPTION	36	-0.221827	-0.945339	0.553191	0.750161	0.533781	2941	tags=28%, list=19%, signal=22%	PIK3R3/PIK3CA/KRAS/NR3C2/ATP1B2/PIK3R2/PIK3CB/PIK3CG/PIK3R1/PDPK1
KEGG_DRUG_METABOLISM_CYTOCHROME_P450	KEGG_DRUG_METABOLISM_CYTOCHROME_P450	33	-0.22204	-0.925499	0.560976	0.750604	0.534096	2321	tags=30%, list=15%, signal=26%	GSTT2/UGT1A6/UGT1A1/ADH6/MGST1/GSTA1/MAOB/FMO4/FMO3/ALDH1A3
KEGG_APOPTOSIS	KEGG_APOPTOSIS	78	-0.186611	-0.953379	0.561905	0.750604	0.534096	3108	tags=32%, list=21%, signal=26%	PRKACA/BIRC3/ATM/PIK3R3/PIK3CA/CYCS/CSF2RB/BCL2/CHP1/PRKX/ENDOG/XIAP/TNFSF10/PIK3R2/CHUK/PIK3CB/PRKAR2B/AIFM1/PIK3CG/PPP3CA/AKT2/PRKACB/PIK3R1/IL1RAP/PRKAR2A
KEGG_ARRHYTHMOGENIC_RIGHT_VENTRICULAR_CARDIOMYOPATHY_ARVC	KEGG_ARRHYTHMOGENIC_RIGHT_VENTRICULAR_CARDIOMYOPATHY_ARVC	64	-0.194335	-0.952535	0.577273	0.765421	0.544639	3926	tags=33%, list=26%, signal=24%	ITGA11/CACNA1D/ITGB3/ITGA9/ITGB8/SGCD/CTNNB1/ITGA2/SLC8A1/DMD/ACTN1/CACNA1C/DSC2/ITGA4/ITGA6/ITGA7/ITGA1/DSP/ATP2A2/ITGAV/DAG1
KEGG_O_GLYCAN_BIOSYNTHESIS	KEGG_O_GLYCAN_BIOSYNTHESIS	23	-0.240912	-0.922947	0.583596	0.768116	0.546557	5082	tags=48%, list=34%, signal=32%	ST3GAL2/GALNT7/GCNT3/GALNT11/C1GALT1/GALNT3/ST3GAL1/GCNT4/GALNT16/B4GALT5/GALNT10
KEGG_ADIPOCYTOKINE_SIGNALING_PATHWAY	KEGG_ADIPOCYTOKINE_SIGNALING_PATHWAY	60	0.226106	0.923748	0.593464	0.775402	0.551741	2982	tags=25%, list=20%, signal=20%	RXRB/NFKBIB/POMC/TNFRSF1A/PRKAB1/NFKBIE/RELA/TRAF2/NFKBIA/TRADD/PRKAG1/IKBKB/ADIPOR1/AKT1/RXRG
KEGG_ADHERENS_JUNCTION	KEGG_ADHERENS_JUNCTION	72	-0.183453	-0.919897	0.607656	0.788191	0.560841	2927	tags=26%, list=19%, signal=21%	CTNNB1/NECTIN1/TJP1/CDH1/MET/IQGAP1/ACTN1/NLK/PTPRM/MAP3K7/YES1/PTPRB/EP300/TGFBR1/PTPRJ/BAIAP2/EGFR/CSNK2A1/SORBS1
KEGG_DILATED_CARDIOMYOPATHY	KEGG_DILATED_CARDIOMYOPATHY	75	-0.180966	-0.920211	0.633333	0.815588	0.580336	3926	tags=33%, list=26%, signal=25%	ITGA11/CACNA1D/ITGB3/ITGA9/ADCY3/ITGB8/PRKACA/SGCD/ITGA2/SLC8A1/ADCY9/TGFB2/DMD/PRKX/CACNA1C/ITGA4/ITGA6/ITGA7/ITGA1/ATP2A2/PRKACB/ADRB1/ITGAV/DAG1/ADCY6
KEGG_B_CELL_RECEPTOR_SIGNALING_PATHWAY	KEGG_B_CELL_RECEPTOR_SIGNALING_PATHWAY	73	-0.180207	-0.907732	0.642857	0.821939	0.584855	3711	tags=36%, list=25%, signal=27%	NFAT5/PIK3AP1/NFATC2/AKT3/CR2/VAV2/PIK3R3/PIK3CA/RASGRP3/KRAS/CHP1/SOS2/MAP2K1/CD81/PIK3R2/CHUK/PIK3CB/PLCG2/PIK3CG/GSK3B/NFATC3/PPP3CA/AKT2/SOS1/PIK3R1/VAV3
KEGG_GLYCOSAMINOGLYCAN_BIOSYNTHESIS_CHONDROITIN_SULFATE	KEGG_GLYCOSAMINOGLYCAN_BIOSYNTHESIS_CHONDROITIN_SULFATE	21	0.268381	0.881872	0.648766	0.823611	0.586045	5071	tags=43%, list=34%, signal=29%	CHST14/B3GAT2/CHST7/B3GAT1/CHST12/CHPF/B3GAT3/CHPF2/XYLT2
KEGG_ALZHEIMERS_DISEASE	KEGG_ALZHEIMERS_DISEASE	141	-0.162861	-0.927545	0.664234	0.837309	0.595791	2641	tags=36%, list=17%, signal=30%	PPP3R1/UQCR10/ADAM10/ATP5PB/NDUFB1/APAF1/GRIN2C/ITPR3/ATP5MC1/MAPK1/COX7A2/CACNA1D/NDUFA9/UQCRB/NDUFS3/UQCRQ/COX8A/SDHD/COX7B/UQCRFS1/EIF2AK3/CYC1/CYCS/SDHC/NDUFV1/NDUFA1/NDUFS2/ADAM17/CHP1/CACNA1C/UQCRC1/NDUFA10/ATP5F1A/NOS1/ITPR1/LRP1/ATP5F1B/GSK3B/LPL/MME/PPP3CA/ATP2A2/IDE/ERN1/ATF6/UQCRC2/ITPR2/SDHA/GNAQ/PLCB1/NDUFS1
KEGG_CYSTEINE_AND_METHIONINE_METABOLISM	KEGG_CYSTEINE_AND_METHIONINE_METABOLISM	29	-0.213755	-0.862117	0.674576	0.839362	0.597253	3810	tags=34%, list=25%, signal=26%	DNMT3B/AMD1/LDHB/MAT1A/LDHC/CTH/MTR/GOT1/GOT2/AHCYL2
KEGG_STEROID_HORMONE_BIOSYNTHESIS	KEGG_STEROID_HORMONE_BIOSYNTHESIS	22	-0.228786	-0.863666	0.675241	0.839362	0.597253	2321	tags=41%, list=15%, signal=35%	SRD5A3/CYP3A5/HSD17B6/CYP11B1/UGT1A6/UGT1A1/SRD5A1/HSD17B12/STS
KEGG_FC_GAMMA_R_MEDIATED_PHAGOCYTOSIS	KEGG_FC_GAMMA_R_MEDIATED_PHAGOCYTOSIS	93	-0.170344	-0.901145	0.680233	0.839735	0.597518	3397	tags=30%, list=22%, signal=23%	AKT3/VAV2/LIMK1/RPS6KB1/AMPH/SCIN/ASAP1/PIK3R3/PIK3CA/PLA2G4A/DNM1/ASAP2/CRK/MAP2K1/PIK3R2/PLD1/PIK3CB/MYO10/DNM1L/PIP4K2B/PLCG2/PIK3CG/PIKFYVE/AKT2/DNM2/PIK3R1/ASAP3/VAV3
KEGG_RIBOFLAVIN_METABOLISM	KEGG_RIBOFLAVIN_METABOLISM	13	0.29044	0.831321	0.686591	0.84178	0.598973	2513	tags=31%, list=17%, signal=26%	ACP5/FLAD1/PHPT1/ACP1
KEGG_T_CELL_RECEPTOR_SIGNALING_PATHWAY	KEGG_T_CELL_RECEPTOR_SIGNALING_PATHWAY	100	-0.167515	-0.90252	0.699422	0.848473	0.603735	2293	tags=22%, list=15%, signal=19%	KRAS/CHP1/SOS2/MAP2K1/MAPK9/MAP3K7/PIK3R2/CHUK/CBLB/PIK3CB/PIK3CG/CBL/GSK3B/DLG1/NFATC3/PPP3CA/AKT2/MAPK14/SOS1/PIK3R1/PDPK1/VAV3
KEGG_HUNTINGTONS_DISEASE	KEGG_HUNTINGTONS_DISEASE	152	-0.160542	-0.921992	0.705426	0.848473	0.603735	2641	tags=36%, list=17%, signal=30%	ATP5PB/SIN3A/NDUFB1/APAF1/SLC25A5/POLR2E/ATP5MC1/NRF1/COX7A2/NDUFA9/UQCRB/CREB1/CREBBP/SOD1/NDUFS3/UQCRQ/COX8A/SDHD/COX7B/UQCRFS1/TGM2/CYC1/CYCS/SDHC/NDUFV1/NDUFA1/AP2A1/NDUFS2/TBPL2/POLR2A/CREB3L2/HIP1/DNAH2/PPARGC1A/UQCRC1/NDUFA10/ATP5F1A/EP300/UCP1/SLC25A4/HTT/TFAM/ITPR1/RCOR1/ATP5F1B/TAF4B/DNAL1/UQCRC2/SDHA/VDAC1/CLTC/GNAQ/PLCB1/NDUFS1/SOD2
KEGG_ETHER_LIPID_METABOLISM	KEGG_ETHER_LIPID_METABOLISM	24	-0.219121	-0.84102	0.706271	0.848473	0.603735	3714	tags=38%, list=25%, signal=28%	ENPP2/PLA2G3/PLA2G5/PLA2G4A/PAFAH1B2/PLD1/CHPT1/LPCAT2/PLA2G12A
KEGG_PRION_DISEASES	KEGG_PRION_DISEASES	31	-0.202533	-0.838206	0.717105	0.850392	0.605101	3620	tags=35%, list=24%, signal=27%	SOD1/ELK1/PRKACA/NCAM1/NOTCH1/PRKX/MAP2K1/C6/PRKACB/LAMC1/PRNP
KEGG_GLUTATHIONE_METABOLISM	KEGG_GLUTATHIONE_METABOLISM	43	0.221676	0.838478	0.722759	0.850392	0.605101	3258	tags=28%, list=22%, signal=22%	MGST2/GSTK1/GPX7/MGST3/TXNDC12/SMS/ODC1/ANPEP/GSTP1/GGCT/GPX3/SRM
KEGG_PRIMARY_BILE_ACID_BIOSYNTHESIS	KEGG_PRIMARY_BILE_ACID_BIOSYNTHESIS	11	0.291417	0.802362	0.727858	0.850392	0.605101	2757	tags=27%, list=18%, signal=22%	AKR1C4/SLC27A5/HSD17B4
KEGG_GLYCOSAMINOGLYCAN_DEGRADATION	KEGG_GLYCOSAMINOGLYCAN_DEGRADATION	20	0.253426	0.815305	0.74256	0.850392	0.605101	3240	tags=35%, list=21%, signal=28%	HEXB/SGSH/HEXA/IDUA/HYAL2/HYAL1/HPSE
KEGG_PANCREATIC_CANCER	KEGG_PANCREATIC_CANCER	67	-0.175015	-0.86491	0.743961	0.850392	0.605101	2941	tags=28%, list=19%, signal=23%	PIK3R3/STAT3/PIK3CA/STAT1/TGFB2/KRAS/CCND1/MAP2K1/MAPK9/PIK3R2/CHUK/PLD1/TGFBR1/PIK3CB/EGFR/PIK3CG/AKT2/PIK3R1/E2F3
KEGG_NEUROACTIVE_LIGAND_RECEPTOR_INTERACTION	KEGG_NEUROACTIVE_LIGAND_RECEPTOR_INTERACTION	152	-0.155343	-0.892135	0.744186	0.850392	0.605101	4281	tags=31%, list=28%, signal=22%	EDNRB/PTGER1/GHR/EDNRA/GRIN2C/PTGER2/PTGIR/NR3C1/GZMA/F2R/GABRA3/P2RX7/PTGER4/GRIA3/GABRR2/CHRNA7/P2RX5/GRM4/GPR83/GRIA1/CHRNB2/NMUR1/GRIK3/P2RX6/ADCYAP1R1/F2RL2/GABBR2/CYSLTR1/GABRB3/PLG/CHRNA5/GRIN3A/TAAR1/P2RY1/LPAR1/LHCGR/GRPR/CALCRL/LEP/ADRB1/GABRA1/PTH2R/ADRA1A/PRLR/ADRA2A/LPAR4/THRB
KEGG_NOTCH_SIGNALING_PATHWAY	KEGG_NOTCH_SIGNALING_PATHWAY	45	0.212521	0.81765	0.744565	0.850392	0.605101	4976	tags=38%, list=33%, signal=25%	PSENEN/CTBP1/PSEN2/LFNG/DTX3/CIR1/SNW1/RFNG/PSEN1/HES1/DLL1/HDAC2/DVL2/NUMBL/NCSTN/CTBP2/HDAC1
KEGG_HISTIDINE_METABOLISM	KEGG_HISTIDINE_METABOLISM	24	-0.213832	-0.820718	0.745875	0.850392	0.605101	2486	tags=25%, list=16%, signal=21%	LCMT2/HDC/UROC1/MAOB/ALDH1A3/ALDH7A1
KEGG_OXIDATIVE_PHOSPHORYLATION	KEGG_OXIDATIVE_PHOSPHORYLATION	106	-0.166679	-0.896713	0.757962	0.858704	0.611015	4889	tags=42%, list=32%, signal=28%	COX6A1/ATP5MC3/ATP6V0A4/NDUFS8/LHPP/NDUFA2/NDUFA11/UQCR10/ATP5PB/NDUFB1/ATP5MC1/ATP6AP1/COX7A2/NDUFA9/UQCRB/ATP6V1E1/ATP6V1G2/NDUFS3/UQCRQ/COX8A/SDHD/COX7B/UQCRFS1/COX11/ATP6V1H/CYC1/SDHC/NDUFV1/PPA1/NDUFA1/NDUFS2/UQCRC1/NDUFA10/ATP5F1A/COX10/ATP5F1B/ATP12A/ATP6V0A1/UQCRC2/SDHA/COX15/ATP6V0A2/NDUFS1/ATP6V1A
KEGG_TYPE_I_DIABETES_MELLITUS	KEGG_TYPE_I_DIABETES_MELLITUS	16	0.25419	0.766506	0.773438	0.868565	0.618032	11274	tags=100%, list=75%, signal=25%	ICA1/LTA/PRF1/TNF/FAS/IL1A/IL1B/CD86/GZMB/IL12A/PTPRN2/CD28/CPE/CD80/HSPD1/FASLG
KEGG_SPHINGOLIPID_METABOLISM	KEGG_SPHINGOLIPID_METABOLISM	34	0.219961	0.797523	0.776371	0.868565	0.618032	3533	tags=24%, list=23%, signal=18%	SMPD2/SPHK1/ARSA/SMPD1/PLPP2/NEU1/SMPD4/ASAH1
KEGG_BASAL_TRANSCRIPTION_FACTORS	KEGG_BASAL_TRANSCRIPTION_FACTORS	33	0.215653	0.778809	0.793007	0.881666	0.627354	3836	tags=33%, list=25%, signal=25%	GTF2F1/GTF2A2/GTF2B/TAF11/GTF2H4/TAF10/GTF2H1/TAF5L/GTF2E2/TAF12/TAF9
KEGG_GRAFT_VERSUS_HOST_DISEASE	KEGG_GRAFT_VERSUS_HOST_DISEASE	14	0.254156	0.744337	0.808917	0.893804	0.635991	11274	tags=100%, list=75%, signal=25%	KLRC1/PRF1/KIR2DL5A/TNF/FAS/IL1A/IL1B/KLRD1/CD86/GZMB/KIR3DL2/CD28/CD80/FASLG
KEGG_HYPERTROPHIC_CARDIOMYOPATHY_HCM	KEGG_HYPERTROPHIC_CARDIOMYOPATHY_HCM	69	0.188299	0.789153	0.819775	0.900243	0.640573	3580	tags=25%, list=24%, signal=19%	TPM2/EMD/TPM3/PRKAB1/ITGA2B/TNNT2/CACNB3/ACTG1/ACTB/LMNA/DES/TPM1/PRKAG1/TPM4/TGFB3/ITGB5/ITGB7
KEGG_ALLOGRAFT_REJECTION	KEGG_ALLOGRAFT_REJECTION	11	0.254106	0.699632	0.855072	0.932035	0.663195	11274	tags=100%, list=75%, signal=25%	CD40/PRF1/TNF/FAS/CD86/GZMB/IL12A/IL10/CD28/CD80/FASLG
KEGG_UBIQUITIN_MEDIATED_PROTEOLYSIS	KEGG_UBIQUITIN_MEDIATED_PROTEOLYSIS	129	0.173752	0.795178	0.859139	0.932035	0.663195	4934	tags=35%, list=33%, signal=24%	UBOX5/UBE2F/UBE2D2/ANAPC10/RBX1/FBXO4/CDC26/KEAP1/UBE2Q1/ANAPC4/ANAPC5/UBE2L6/UBE2S/UBE2J2/UBE2E2/CDC16/CBLC/ELOB/CUL2/UBE2B/FBXW8/UBE2G2/UBE2I/UBE2E1/UBE2K/ELOC/FZR1/MGRN1/UBE2M/PPIL2/STUB1/PRPF19/UBA7/UBA3/COP1/SOCS1/WWP2/RNF7/DET1/NEDD4/TRAF6/ANAPC13/PML/PIAS4/UBE2QL1
KEGG_GLYCOSYLPHOSPHATIDYLINOSITOL_GPI_ANCHOR_BIOSYNTHESIS	KEGG_GLYCOSYLPHOSPHATIDYLINOSITOL_GPI_ANCHOR_BIOSYNTHESIS	24	0.213034	0.719732	0.869814	0.937932	0.667391	3427	tags=25%, list=23%, signal=19%	PIGL/PIGY/DPM2/PIGZ/PIGU/PIGH
KEGG_P53_SIGNALING_PATHWAY	KEGG_P53_SIGNALING_PATHWAY	66	0.175861	0.731412	0.896684	0.961116	0.683887	4391	tags=29%, list=29%, signal=21%	BID/BAX/CCND3/CDK4/CD82/SHISA5/GADD45B/PIDD1/GADD45A/CDKN2A/GTSE1/TP53/CASP9/GADD45G/EI24/CCND2/SESN1/COP1/PMAIP1
KEGG_NATURAL_KILLER_CELL_MEDIATED_CYTOTOXICITY	KEGG_NATURAL_KILLER_CELL_MEDIATED_CYTOTOXICITY	90	0.167993	0.736152	0.909311	0.968849	0.68939	4739	tags=33%, list=31%, signal=23%	MAP2K2/PTPN6/RAC1/BID/HRAS/CD247/MAPK3/IFNGR1/FCER1G/IFNGR2/ARAF/NFATC4/IFNAR2/SH3BP2/ICAM1/NCR3/CD48/PRKCG/KLRC1/TYROBP/LAT/HCST/ZAP70/LCK/FCGR3A/PAK1/FYN/CD244/KIR2DS1/RAC3
KEGG_ARACHIDONIC_ACID_METABOLISM	KEGG_ARACHIDONIC_ACID_METABOLISM	35	0.178564	0.64966	0.950843	0.998658	0.710601	6493	tags=57%, list=43%, signal=33%	GPX7/CBR3/GPX3/PLA2G2C/LTA4H/ALOX12/LTC4S/PTGDS/GGT7/TBXAS1/PLA2G4B/PTGES/GGT1/PTGIS/GGT5/ALOX5/CYP2J2/HPGDS/PTGS1/CBR1
KEGG_CHEMOKINE_SIGNALING_PATHWAY	KEGG_CHEMOKINE_SIGNALING_PATHWAY	164	0.153032	0.722408	0.953672	0.998658	0.710601	5367	tags=38%, list=36%, signal=25%	GNB2/NFKBIB/RAC1/GNG5/HRAS/CSK/RELA/MAPK3/CCL26/GNG11/BCAR1/CXCR5/NFKBIA/GRK2/JAK3/RASGRP2/CCL25/RAP1A/CCL21/IKBKB/CCL14/GNAI3/CCL1/AKT1/GNB3/CCL16/XCL2/RHOA/CCL19/PPBP/CXCL3/PRKCD/GNAI2/GRK4/GNGT2/CCL8/CCL3/CCL24/CCL22/IKBKG/PRKCZ/GRK6/CCR7/GRK5/PAK1/CCL4/CXCL11/CCL27/CXCL9/LYN/RAP1B/CXCR3/CXCL14/CXCL10/CRKL/ARRB2/CCL5/RAF1/CCL17/PXN/NFKB1/SHC1
KEGG_MAPK_SIGNALING_PATHWAY	KEGG_MAPK_SIGNALING_PATHWAY	228	-0.139132	-0.844155	0.965116	0.998658	0.710601	3458	tags=27%, list=23%, signal=21%	ELK1/NFATC2/AKT3/FGFR1/RRAS2/ELK4/MAP4K3/GNA12/PLA2G5/PRKACA/STK4/MAP3K2/PPM1A/RASGRP3/RASGRF2/RAPGEF2/PLA2G4A/FGF22/MAPKAPK5/TGFB2/KRAS/MEF2C/PDGFRB/CHP1/FGFR4/TAB2/MAP3K13/SOS2/PRKX/CACNA1C/MAP3K1/NLK/CACNA1A/CRK/MAP2K1/MAX/MAPK9/MAP3K7/MKNK1/GNG12/CHUK/MECOM/RASA2/TGFBR1/ECSIT/PDGFRA/RPS6KA3/MAP3K20/FGF1/ATF2/EGFR/RPS6KA2/PPP3CA/TAOK1/AKT2/MAPK14/SOS1/PRKACB/PLA2G12A/MRAS/DUSP10/NTRK2
KEGG_VEGF_SIGNALING_PATHWAY	KEGG_VEGF_SIGNALING_PATHWAY	66	0.158471	0.659085	0.965561	0.998658	0.710601	3402	tags=23%, list=23%, signal=18%	BAD/MAP2K2/SPHK1/RAC1/MAPK11/HRAS/MAPK12/MAPK3/HSPB1/NFATC4/CASP9/AKT1/MAPKAPK3/PRKCG/PLA2G2C
KEGG_N_GLYCAN_BIOSYNTHESIS	KEGG_N_GLYCAN_BIOSYNTHESIS	45	-0.147538	-0.671617	0.973684	0.998658	0.710601	2774	tags=20%, list=18%, signal=16%	ST6GAL1/ALG10/DPAGT1/MGAT5/MAN1A2/STT3B/GANAB/MAN2A1/MAN2A2
KEGG_SELENOAMINO_ACID_METABOLISM	KEGG_SELENOAMINO_ACID_METABOLISM	23	0.166965	0.555552	0.979562	0.998658	0.710601	6117	tags=48%, list=40%, signal=29%	LCMT1/METTL6/GGT7/AHCY/MAT2A/GGT1/SCLY/GGT5/HEMK1/TRMT11/PAPSS1
KEGG_TGF_BETA_SIGNALING_PATHWAY	KEGG_TGF_BETA_SIGNALING_PATHWAY	75	0.147253	0.622083	0.982323	0.998658	0.710601	3415	tags=20%, list=23%, signal=16%	ID1/ID3/AMH/RBX1/PPP2R1A/MAPK3/ACVRL1/SMAD6/NOG/RPS6KB2/MYC/ACVR2B/FST/TGFB3/RHOA
KEGG_CARDIAC_MUSCLE_CONTRACTION	KEGG_CARDIAC_MUSCLE_CONTRACTION	57	0.147277	0.596443	0.984252	0.998658	0.710601	3009	tags=16%, list=20%, signal=13%	TPM2/TPM3/COX7A2L/TNNT2/CACNB3/TPM1/COX4I1/FXYD2/TPM4
KEGG_PARKINSONS_DISEASE	KEGG_PARKINSONS_DISEASE	105	-0.133159	-0.717014	0.9875	0.998658	0.710601	4397	tags=33%, list=29%, signal=24%	UQCR10/ATP5PB/NDUFB1/APAF1/SLC25A5/ATP5MC1/COX7A2/NDUFA9/UQCRB/GPR37/NDUFS3/UQCRQ/COX8A/SDHD/COX7B/UQCRFS1/LRRK2/UBE2J1/CYC1/CYCS/SDHC/NDUFV1/NDUFA1/NDUFS2/UBA1/UQCRC1/NDUFA10/ATP5F1A/SLC25A4/ATP5F1B/PRKN/UQCRC2/SDHA/VDAC1/NDUFS1
KEGG_AUTOIMMUNE_THYROID_DISEASE	KEGG_AUTOIMMUNE_THYROID_DISEASE	12	0.15445	0.439882	0.993779	0.999362	0.711102	5336	tags=25%, list=35%, signal=16%	TPO/CD40/PRF1
KEGG_CELL_ADHESION_MOLECULES_CAMS	KEGG_CELL_ADHESION_MOLECULES_CAMS	93	0.0933176	0.411229	1	1	0.711555	5799	tags=33%, list=38%, signal=21%	NECTIN2/ESAM/CLDN5/F11R/JAM3/CLDN3/MPZL1/ICAM1/CD99/JAM2/PDCD1/ITGB7/CD40/CD8A/PVR/SELPLG/SELP/ICAM3/NEGR1/CLDN15/CD2/CDH3/CD8B/SDC3/SIGLEC1/CD34/NRXN2/SDC4/ICOSLG/CNTN2/CD6

## Sheet: gsea_kegg_SDHA
Single gene GSEA results for SDHA
ID	Description	setSize	enrichmentScore	NES	pvalue	p.adjust	qvalues	rank	leading_edge	core_enrichment
KEGG_BUTANOATE_METABOLISM	KEGG_BUTANOATE_METABOLISM	26	0.777449	3.56821	1e-10	1.77e-09	1.18947e-09	1453	tags=73%, list=10%, signal=66%	BDH1/ACADS/ACAT2/ABAT/ECHS1/PDHB/ALDH7A1/PDHA1/BDH2/ALDH5A1/OXCT1/L2HGDH/EHHADH/HADH/ACAT1/ACSM1/HADHA/ACSM3/ALDH2
KEGG_CITRATE_CYCLE_TCA_CYCLE	KEGG_CITRATE_CYCLE_TCA_CYCLE	28	0.852284	4.01422	1e-10	1.77e-09	1.18947e-09	1093	tags=86%, list=7%, signal=80%	SDHA/FH/ACO2/IDH3B/MDH2/PDHB/PDHA1/OGDH/SDHC/DLD/SUCLG1/ACLY/PCK1/CS/IDH2/DLST/SDHD/DLAT/MDH1/IDH1/IDH3A/IDH3G/PC/PCK2
KEGG_GLYCOLYSIS_GLUCONEOGENESIS	KEGG_GLYCOLYSIS_GLUCONEOGENESIS	49	0.654728	3.42379	1e-10	1.77e-09	1.18947e-09	1459	tags=51%, list=10%, signal=46%	PGAM1/GPI/ACSS2/ALDOA/PDHB/LDHB/ALDOC/ALDH7A1/PDHA1/ENO1/DLD/FBP2/PCK1/PFKM/DLAT/ADH6/PGK1/ACSS1/LDHC/PCK2/PGAM2/LDHA/TPI1/ALDH2/GAPDH
KEGG_OXIDATIVE_PHOSPHORYLATION	KEGG_OXIDATIVE_PHOSPHORYLATION	106	0.749718	4.67613	1e-10	1.77e-09	1.18947e-09	1325	tags=68%, list=9%, signal=62%	SDHA/NDUFA10/UQCRC1/NDUFV1/NDUFS2/ATP5F1A/UQCRC2/NDUFS1/ATP5F1B/CYC1/COX7B/COX8A/UQCRFS1/NDUFS3/UQCR10/COX6A1/COX7A2/SDHC/ATP5MC1/UQCRQ/UQCRB/NDUFA9/NDUFA1/NDUFA2/ATP6V1E1/NDUFB1/NDUFA4/NDUFS8/NDUFB3/COX7C/SDHD/NDUFAB1/LHPP/ATP5MF/COX5B/NDUFA11/UQCR11/COX5A/ATP5PB/NDUFB5/NDUFA6/NDUFS6/COX6B1/COX7A1/ATP12A/NDUFB2/NDUFB8/NDUFS7/PPA1/ATP5PO/NDUFV2/ATP5F1E/NDUFV3/ATP5MC3/NDUFA3/ATP5F1C/NDUFC1/COX10/A…
KEGG_PARKINSONS_DISEASE	KEGG_PARKINSONS_DISEASE	105	0.734407	4.599	1e-10	1.77e-09	1.18947e-09	1311	tags=63%, list=9%, signal=58%	SDHA/NDUFA10/UQCRC1/NDUFV1/SLC25A4/NDUFS2/ATP5F1A/UQCRC2/NDUFS1/ATP5F1B/VDAC1/CYC1/COX7B/COX8A/UQCRFS1/NDUFS3/UQCR10/COX6A1/COX7A2/SDHC/ATP5MC1/UQCRQ/UQCRB/NDUFA9/NDUFA1/NDUFA2/NDUFB1/NDUFA4/NDUFS8/NDUFB3/CYCS/COX7C/SDHD/NDUFAB1/COX5B/UQCR11/COX5A/ATP5PB/NDUFB5/NDUFA6/NDUFS6/COX6B1/COX7A1/NDUFB2/NDUFB8/NDUFS7/VDAC3/ATP5PO/NDUFV2/ATP5F1E/NDUFV3/ATP5MC3/NDUFA3/ATP5F1C/NDUFC1/SLC25A5/NDUFA7/NDUFA5/U…
KEGG_PROPANOATE_METABOLISM	KEGG_PROPANOATE_METABOLISM	29	0.824579	3.88077	1e-10	1.77e-09	1.18947e-09	1539	tags=76%, list=10%, signal=68%	ACSS2/ACAT2/ABAT/ECHS1/LDHB/ALDH7A1/SUCLG1/PCCB/ACACA/PCCA/EHHADH/MCEE/MMUT/MLYCD/ACAT1/ACSS1/HIBCH/LDHC/HADHA/LDHA/ALDH2/SUCLG2
KEGG_PYRUVATE_METABOLISM	KEGG_PYRUVATE_METABOLISM	36	0.768019	3.88388	1e-10	1.77e-09	1.18947e-09	1453	tags=72%, list=10%, signal=65%	ACSS2/ACAT2/MDH2/PDHB/LDHB/ME1/ALDH7A1/PDHA1/DLD/GLO1/GRHPR/PCK1/HAGH/ACACA/DLAT/MDH1/HAGHL/ACYP2/LDHD/PC/ACAT1/ACSS1/LDHC/PCK2/LDHA/ALDH2
KEGG_RIBOSOME	KEGG_RIBOSOME	84	-0.649993	-2.50178	1e-10	1.77e-09	1.18947e-09	4622	tags=90%, list=31%, signal=63%	RPS10/RPLP2/RPSA/RPS15A/RPL28/RPL19/RPL21/RPS17/UBA52/RPL27/RPS13/RPL8/RPL7A/RPS21/RSL24D1/RPL35/RPL30/RPL22L1/RPL36/RPL13/RPL13A/RPS2/RPL24/RPS19/RPS20/RPS26/RPS15/RPS28/RPLP1/RPL22/RPS16/RPL18A/RPL38/RPS18/RPS3A/RPS11/RPL35A/RPL18/RPL36AL/RPL37/RPS24/RPL11/RPL37A/RPS3/RPS29/FAU/RPL7/RPL39/RPL34/RPS25/RPS12/RPL36A/RPL23A/RPS7/RPL5/RPL23/RPS27/RPS6/RPS5/RPL32/RPL10A/RPL29/RPL17/RPL4/RPL27A/RPL3/R…
KEGG_SPLICEOSOME	KEGG_SPLICEOSOME	118	-0.526424	-2.08209	1e-10	1.77e-09	1.18947e-09	5113	tags=73%, list=34%, signal=49%	SNRPE/SRSF3/SNRPF/SNRPG/MAGOHB/TRA2B/SNRNP200/PQBP1/PLRG1/SNRNP40/SNRPD2/LSM6/SNRPA1/SNRPD1/DHX15/SRSF6/THOC1/WBP11/PRPF40A/SNRNP27/SNRPC/LSM3/RBMX/BUD31/ALYREF/PRPF38B/CCDC12/SNU13/DDX39B/SF3B6/HSPA1A/HNRNPK/LSM5/BCAS2/SRSF10/CWC15/SF3B1/SRSF5/RBM25/SYF2/PRPF19/TRA2A/ZMAT2/DDX42/CDC40/HNRNPM/PUF60/HNRNPA1/RBM22/ISY1/U2AF1/SNRPB2/MAGOH/PPIE/SF3A3/PRPF3/CTNNBL1/DHX8/SRSF7/PRPF38A/CRNKL1/ACIN1/DDX2…
KEGG_VALINE_LEUCINE_AND_ISOLEUCINE_DEGRADATION	KEGG_VALINE_LEUCINE_AND_ISOLEUCINE_DEGRADATION	41	0.730404	3.71349	1e-10	1.77e-09	1.18947e-09	1453	tags=61%, list=10%, signal=55%	ACADS/IVD/ACAT2/ABAT/ECHS1/BCKDHB/HIBADH/ALDH7A1/DLD/ACADSB/PCCB/OXCT1/PCCA/EHHADH/BCAT2/MCEE/MMUT/HADH/HSD17B10/ACAT1/HIBCH/HADHA/DBT/ACAA2/ALDH2
KEGG_FATTY_ACID_METABOLISM	KEGG_FATTY_ACID_METABOLISM	35	0.654708	3.3581	1.59659e-10	2.56906e-09	1.72646e-09	1980	tags=63%, list=13%, signal=55%	ACADS/CPT2/ACAT2/ECHS1/ALDH7A1/ACADSB/ACADVL/ADH6/EHHADH/HADH/ACSL5/ACAT1/ECI1/HADHA/ACSL3/GCDH/ACAA2/ALDH2/HADHB/ACSL1/ACOX3/ACOX1
KEGG_PENTOSE_PHOSPHATE_PATHWAY	KEGG_PENTOSE_PHOSPHATE_PATHWAY	23	0.735756	3.25218	7.68523e-09	1.13357e-07	7.61782e-08	428	tags=43%, list=3%, signal=42%	GPI/ALDOA/TALDO1/G6PD/ALDOC/PGD/FBP2/PFKM/TKT/PRPS2
KEGG_CARDIAC_MUSCLE_CONTRACTION	KEGG_CARDIAC_MUSCLE_CONTRACTION	57	0.466928	2.40047	5.64548e-08	7.68654e-07	5.1655e-07	746	tags=32%, list=5%, signal=30%	UQCRC1/UQCRC2/CYC1/COX7B/COX8A/UQCRFS1/UQCR10/COX6A1/COX7A2/UQCRQ/UQCRB/COX7C/COX5B/UQCR11/COX5A/COX6B1/COX7A1/ATP1B3
KEGG_PEROXISOME	KEGG_PEROXISOME	72	0.360154	2.0317	5.20648e-06	6.58247e-05	4.42355e-05	2004	tags=36%, list=13%, signal=31%	SOD2/EPHX2/ABCD1/CRAT/ECH1/ACOX2/MPV17L/IDH2/IDH1/PECR/EHHADH/SOD1/PRDX1/ACSL5/MLYCD/PXMP4/DHRS4/ACSL3/PEX3/AMACR/PIPOX/ACSL1/PEX7/ACOX3/ACOX1/SLC25A17
KEGG_GLUTATHIONE_METABOLISM	KEGG_GLUTATHIONE_METABOLISM	43	0.420186	2.16453	1.90764e-05	0.000225101	0.000151272	825	tags=33%, list=5%, signal=31%	GPX4/G6PD/PGD/MGST1/GSS/IDH2/GSTA1/IDH1/GSTT1/LAP3/GSTT2/GPX1/GSTA4/OPLAH
KEGG_RETINOL_METABOLISM	KEGG_RETINOL_METABOLISM	25	0.554357	2.52462	2.11268e-05	0.000233715	0.000157061	1603	tags=40%, list=11%, signal=36%	DGAT2/RETSAT/RDH8/ADH6/DHRS3/UGT1A6/UGT1A1/DHRS4/LRAT/ALDH1A2
KEGG_PORPHYRIN_AND_CHLOROPHYLL_METABOLISM	KEGG_PORPHYRIN_AND_CHLOROPHYLL_METABOLISM	24	0.556554	2.49448	3.01251e-05	0.000313655	0.000210782	2172	tags=67%, list=14%, signal=57%	GUSB/HCCS/HMBS/COX10/UGT1A6/UGT1A1/HMOX2/FECH/ALAS2/ALAS1/COX15/EPRS1/BLVRB/ALAD/UROD/EARS2
KEGG_BIOSYNTHESIS_OF_UNSATURATED_FATTY_ACIDS	KEGG_BIOSYNTHESIS_OF_UNSATURATED_FATTY_ACIDS	20	0.603475	2.48823	3.57427e-05	0.00035147	0.000236194	1980	tags=65%, list=13%, signal=57%	SCD/HSD17B12/ACOT2/ELOVL5/ELOVL6/HACD2/TECR/PECR/HADHA/FADS1/ACOX3/YOD1/ACOX1
KEGG_ARGININE_AND_PROLINE_METABOLISM	KEGG_ARGININE_AND_PROLINE_METABOLISM	47	0.390975	2.03999	8.80145e-05	0.000819925	0.000551005	1656	tags=38%, list=11%, signal=34%	ALDH4A1/GOT2/CKB/ALDH7A1/GOT1/ALDH18A1/LAP3/GAMT/CKMT2/GLUD1/AGMAT/CKMT1A/ACY1/CKM/NOS1/ALDH2/OAT/MAOB
KEGG_BETA_ALANINE_METABOLISM	KEGG_BETA_ALANINE_METABOLISM	18	0.626864	2.52709	9.3571e-05	0.000828104	0.000556501	1453	tags=61%, list=10%, signal=55%	ABAT/ECHS1/ALDH7A1/AOC2/EHHADH/MLYCD/HIBCH/HADHA/DPYS/DPYD/ALDH2
KEGG_GLYOXYLATE_AND_DICARBOXYLATE_METABOLISM	KEGG_GLYOXYLATE_AND_DICARBOXYLATE_METABOLISM	14	0.671963	2.46333	0.000114113	0.000961806	0.000646352	370	tags=50%, list=2%, signal=49%	ACO2/MDH2/PGP/GRHPR/MTHFD1/CS/MDH1
KEGG_FRUCTOSE_AND_MANNOSE_METABOLISM	KEGG_FRUCTOSE_AND_MANNOSE_METABOLISM	32	0.453741	2.26666	0.000119809	0.000963916	0.00064777	1329	tags=31%, list=9%, signal=29%	SORD/ALDOA/ALDOC/FBP2/PFKM/PFKFB1/KHK/PFKFB2/GMDS/TPI1
KEGG_TRYPTOPHAN_METABOLISM	KEGG_TRYPTOPHAN_METABOLISM	32	0.448361	2.23979	0.000158348	0.00121859	0.000818917	1656	tags=44%, list=11%, signal=39%	ACAT2/ECHS1/ALDH7A1/OGDH/AADAT/KYNU/EHHADH/HADH/ACAT1/HADHA/GCDH/DDC/ALDH2/MAOB
KEGG_GLYCINE_SERINE_AND_THREONINE_METABOLISM	KEGG_GLYCINE_SERINE_AND_THREONINE_METABOLISM	26	0.479499	2.20073	0.000294418	0.00217134	0.00145918	1987	tags=50%, list=13%, signal=44%	GCAT/DLD/AOC2/GAMT/SHMT2/ALAS2/ALAS1/PSAT1/PIPOX/SARDH/MAOB/PHGDH/SHMT1
KEGG_STARCH_AND_SUCROSE_METABOLISM	KEGG_STARCH_AND_SUCROSE_METABOLISM	27	0.434888	2.01991	0.000822698	0.0058247	0.00391431	1508	tags=37%, list=10%, signal=33%	GPI/GYS1/GUSB/GAA/GBE1/UGT1A6/UGT1A1/AGL/GYS2/GANC
KEGG_NOTCH_SIGNALING_PATHWAY	KEGG_NOTCH_SIGNALING_PATHWAY	45	-0.47736	-1.70006	0.00102697	0.00699129	0.00469828	6019	tags=62%, list=40%, signal=38%	DTX1/CREBBP/APH1A/HES1/NOTCH4/MAML1/NUMB/JAG1/PSENEN/DTX3L/HDAC2/NUMBL/DTX4/KAT2A/CTBP1/PSEN2/CIR1/HDAC1/JAG2/NCSTN/CTBP2/DTX3/DVL2/LFNG/DLL1/RFNG/SNW1/PSEN1
KEGG_PPAR_SIGNALING_PATHWAY	KEGG_PPAR_SIGNALING_PATHWAY	58	0.311621	1.64496	0.00113167	0.00741874	0.00498553	1980	tags=33%, list=13%, signal=29%	CPT2/SCD/DBI/ME1/ACOX2/GK/PCK1/LPL/EHHADH/UCP1/ACSL5/AQP7/PCK2/ACSL3/UBC/PPARD/ACSL1/ACOX3/ACOX1
KEGG_ALANINE_ASPARTATE_AND_GLUTAMATE_METABOLISM	KEGG_ALANINE_ASPARTATE_AND_GLUTAMATE_METABOLISM	25	0.452837	2.06228	0.00118636	0.00749946	0.00503978	639	tags=28%, list=4%, signal=27%	ALDH4A1/GOT2/ABAT/GPT/GOT1/ALDH5A1/GLUD1
KEGG_MISMATCH_REPAIR	KEGG_MISMATCH_REPAIR	22	-0.565554	-1.73877	0.00132364	0.00807874	0.00542907	4343	tags=64%, list=29%, signal=45%	PCNA/MSH2/RFC4/RPA2/LIG1/RFC1/RFC5/POLD3/POLD1/POLD4/MSH6/MLH3/RFC2/MLH1
KEGG_NEUROTROPHIN_SIGNALING_PATHWAY	KEGG_NEUROTROPHIN_SIGNALING_PATHWAY	114	-0.38664	-1.52622	0.00137081	0.00808776	0.00543513	6906	tags=61%, list=46%, signal=33%	CDC42/SHC2/NTRK3/AKT3/PIK3R3/MAPK1/MAP2K2/SH2B2/BRAF/RPS6KA1/NTF3/GRB2/HRAS/PIK3R5/CAMK2D/MAP3K5/RAF1/RPS6KA6/CALM1/RAPGEF1/NFKBIB/CAMK2A/NRAS/YWHAE/BAX/BAD/MAP3K3/MAP2K7/KIDINS220/PIK3CD/SHC4/CAMK2G/ARHGDIA/MAPK8/NFKBIE/IRAK3/PRDM4/MAPK12/CRKL/PLCG1/RHOA/RPS6KA4/ABL1/JUN/ATF4/MAPK7/SHC1/MAPKAPK2/NFKBIA/MAGED1/RAP1A/PRKCD/MAPK3/MAPK11/AKT1/TRAF6/RPS6KA5/CSK/SH2B1/RAC1/NFKB1/RAP1B/ZNF274/GAB1/IKBK…
KEGG_DRUG_METABOLISM_CYTOCHROME_P450	KEGG_DRUG_METABOLISM_CYTOCHROME_P450	33	0.379881	1.90347	0.00158058	0.0090246	0.0060647	1202	tags=30%, list=8%, signal=28%	MGST1/GSTA1/FMO3/ADH6/GSTT1/GSTT2/GSTA4/UGT1A6/UGT1A1/GSTA2
KEGG_T_CELL_RECEPTOR_SIGNALING_PATHWAY	KEGG_T_CELL_RECEPTOR_SIGNALING_PATHWAY	100	-0.391334	-1.52718	0.00231706	0.0128163	0.00861277	7028	tags=62%, list=47%, signal=33%	CHP2/RASGRP1/CDC42/PAK1/AKT3/PIK3R3/MAPK1/MAP2K2/PRKCQ/PAK3/PPP3R1/PTPRC/LAT/GRB2/HRAS/PIK3R5/CD3D/RAF1/LCK/CD4/CBLC/NFKBIB/ITK/NFATC4/NRAS/PTPN6/NFATC1/MAP2K7/CD3E/CD8B/PIK3CD/FYN/NFKBIE/CD8A/NCK2/PPP3CC/CD3G/MAPK12/BCL10/CD247/PLCG1/PAK2/RHOA/TEC/MAP3K8/JUN/MALT1/CARD11/NCK1/NFKBIA/ZAP70/PPP3CB/IKBKG/MAP3K14/MAPK3/MAPK11/AKT1/NFKB1/PAK4/IKBKB/RELA/CDK4
KEGG_HOMOLOGOUS_RECOMBINATION	KEGG_HOMOLOGOUS_RECOMBINATION	27	-0.524806	-1.69851	0.00253921	0.0136194	0.00915251	3746	tags=48%, list=25%, signal=36%	NBN/TOP3A/RAD51C/RPA2/RAD52/EME1/RAD50/BLM/POLD3/TOP3B/POLD1/POLD4/MUS81
KEGG_METABOLISM_OF_XENOBIOTICS_BY_CYTOCHROME_P450	KEGG_METABOLISM_OF_XENOBIOTICS_BY_CYTOCHROME_P450	33	0.366814	1.838	0.00279665	0.014559	0.00978395	1202	tags=27%, list=8%, signal=25%	MGST1/GSTA1/ADH6/GSTT1/GSTT2/GSTA4/UGT1A6/UGT1A1/GSTA2
KEGG_NON_HOMOLOGOUS_END_JOINING	KEGG_NON_HOMOLOGOUS_END_JOINING	12	-0.648675	-1.71993	0.00374387	0.0189333	0.0127235	2260	tags=58%, list=15%, signal=50%	POLM/RAD50/NHEJ1/XRCC6/POLL/XRCC5/XRCC4
KEGG_NUCLEOTIDE_EXCISION_REPAIR	KEGG_NUCLEOTIDE_EXCISION_REPAIR	43	-0.469563	-1.65771	0.00409562	0.0201368	0.0135323	4496	tags=56%, list=30%, signal=39%	GTF2H2/MNAT1/PCNA/ERCC1/DDB1/RFC4/RPA2/LIG1/RBX1/RAD23A/GTF2H4/CETN2/RFC1/RFC5/ERCC3/CCNH/XPC/POLD3/POLD1/POLE3/POLD4/ERCC5/RFC2/GTF2H1
KEGG_SNARE_INTERACTIONS_IN_VESICULAR_TRANSPORT	KEGG_SNARE_INTERACTIONS_IN_VESICULAR_TRANSPORT	36	-0.480158	-1.63838	0.00458134	0.0216591	0.0145553	2492	tags=39%, list=16%, signal=33%	STX11/VAMP4/STX7/USE1/GOSR2/STX5/STX2/TSNARE1/STX3/STX17/BET1L/STX12/VAMP2/STX18
KEGG_STEROID_BIOSYNTHESIS	KEGG_STEROID_BIOSYNTHESIS	16	0.48831	1.84805	0.00464998	0.0216591	0.0145553	1079	tags=44%, list=7%, signal=41%	EBP/DHCR24/LSS/FDFT1/NSDHL/TM7SF2/LIPA
KEGG_GLYCOSPHINGOLIPID_BIOSYNTHESIS_LACTO_AND_NEOLACTO_SERIES	KEGG_GLYCOSPHINGOLIPID_BIOSYNTHESIS_LACTO_AND_NEOLACTO_SERIES	18	-0.571422	-1.67281	0.00520024	0.0236011	0.0158604	3514	tags=56%, list=23%, signal=43%	FUT7/B4GALT1/B4GALT4/B3GNT2/B4GALT3/B3GNT3/FUT1/ST3GAL3/ST3GAL4/B4GALT2
KEGG_BASE_EXCISION_REPAIR	KEGG_BASE_EXCISION_REPAIR	33	-0.48028	-1.6147	0.00587868	0.0260132	0.0174813	5129	tags=61%, list=34%, signal=40%	APEX2/PARP4/OGG1/MBD4/PCNA/PARP2/NTHL1/MPG/LIG1/XRCC1/NEIL2/MUTYH/POLD3/PARP3/HMGB1/POLD1/POLE3/POLD4/POLL/SMUG1
KEGG_PHENYLALANINE_METABOLISM	KEGG_PHENYLALANINE_METABOLISM	14	0.484123	1.77473	0.00705579	0.0304604	0.0204699	2391	tags=64%, list=16%, signal=54%	GOT2/HPD/GOT1/AOC2/MIF/DDC/MAOB/ALDH1A3/IL4I1
KEGG_LYSINE_DEGRADATION	KEGG_LYSINE_DEGRADATION	41	0.316364	1.60844	0.00842653	0.0355118	0.0238646	1712	tags=34%, list=11%, signal=30%	ACAT2/ECHS1/ALDH7A1/OGDH/AADAT/DLST/EHHADH/HADH/ACAT1/HADHA/GCDH/ALDH2/PIPOX/KMT5A
KEGG_EPITHELIAL_CELL_SIGNALING_IN_HELICOBACTER_PYLORI_INFECTION	KEGG_EPITHELIAL_CELL_SIGNALING_IN_HELICOBACTER_PYLORI_INFECTION	61	-0.412478	-1.52281	0.00923412	0.0380102	0.0255436	4511	tags=44%, list=30%, signal=31%	ATP6V1B1/GIT1/JAM2/MAPK8/MAPK12/ATP6V1G1/ATP6V1B2/PLCG1/LYN/ATP6V0B/MAP2K4/SRC/HBEGF/JUN/ATP6V1C1/NFKBIA/JAM3/IKBKG/MAP3K14/MAPK11/F11R/TCIRG1/CSK/RAC1/NFKB1/IKBKB/RELA
KEGG_VALINE_LEUCINE_AND_ISOLEUCINE_BIOSYNTHESIS	KEGG_VALINE_LEUCINE_AND_ISOLEUCINE_BIOSYNTHESIS	10	0.552379	1.77782	0.0113273	0.0455667	0.0306217	1255	tags=50%, list=8%, signal=46%	PDHB/PDHA1/BCAT2/IARS2/LARS2
KEGG_TYROSINE_METABOLISM	KEGG_TYROSINE_METABOLISM	29	0.370852	1.74536	0.0119774	0.0471109	0.0316594	1656	tags=38%, list=11%, signal=34%	GOT2/HPD/GOT1/AOC2/BUD23/ADH6/MIF/DDC/HGD/TYRP1/MAOB
KEGG_DNA_REPLICATION	KEGG_DNA_REPLICATION	35	-0.464271	-1.56959	0.0149607	0.0575662	0.0386856	4891	tags=60%, list=32%, signal=41%	MCM3/MCM2/PCNA/PRIM1/RFC4/RNASEH2B/RPA2/MCM4/RNASEH1/LIG1/PRIM2/POLA1/RFC1/RFC5/POLA2/POLD3/POLD1/POLE3/POLD4/RFC2/MCM7
KEGG_PANTOTHENATE_AND_COA_BIOSYNTHESIS	KEGG_PANTOTHENATE_AND_COA_BIOSYNTHESIS	15	0.464973	1.743	0.0182691	0.0688005	0.0462352	1380	tags=40%, list=9%, signal=36%	PANK3/PANK1/BCAT2/COASY/DPYS/DPYD
KEGG_PROXIMAL_TUBULE_BICARBONATE_RECLAMATION	KEGG_PROXIMAL_TUBULE_BICARBONATE_RECLAMATION	22	0.398147	1.71073	0.0186746	0.0688627	0.046277	1093	tags=32%, list=7%, signal=30%	PCK1/SLC4A4/MDH1/CA2/GLUD1/ATP1B3/PCK2
KEGG_ARACHIDONIC_ACID_METABOLISM	KEGG_ARACHIDONIC_ACID_METABOLISM	35	0.299828	1.53786	0.0200151	0.0722993	0.0485865	1121	tags=20%, list=7%, signal=19%	EPHX2/GPX4/PTGES2/PLA2G5/GPX1/CYP4F2/PLA2G12A
KEGG_STEROID_HORMONE_BIOSYNTHESIS	KEGG_STEROID_HORMONE_BIOSYNTHESIS	22	0.391522	1.68226	0.0227547	0.0805516	0.0541322	1484	tags=36%, list=10%, signal=33%	HSD17B12/SRD5A1/STS/UGT1A6/UGT1A1/HSD17B6/CYP11B1/HSD17B8
KEGG_GLYCEROLIPID_METABOLISM	KEGG_GLYCEROLIPID_METABOLISM	38	0.306313	1.56666	0.0237088	0.0822836	0.0552962	1453	tags=26%, list=10%, signal=24%	DGAT2/ALDH7A1/GK/AGPAT2/LPL/TKFC/GPAM/GPAT3/AGPAT3/ALDH2
KEGG_LEUKOCYTE_TRANSENDOTHELIAL_MIGRATION	KEGG_LEUKOCYTE_TRANSENDOTHELIAL_MIGRATION	97	-0.348162	-1.35458	0.0284264	0.0959071	0.0644514	5479	tags=58%, list=36%, signal=37%	PRKCB/RASSF5/CDC42/RAC2/MMP2/PIK3R3/CLDN5/CLDN11/NCF4/GNAI1/PIK3R5/PRKCA/CDH5/VCL/PECAM1/ACTN2/CYBA/ITK/OCLN/ITGB1/CTNND1/PIK3CD/ACTN4/JAM2/PTK2/RHOH/CLDN3/MAPK12/CXCL12/MSN/GNAI2/PRKCG/PLCG1/PXN/MYL9/RHOA/CTNNA1/SIPA1/AFDN/CD99/JAM3/ICAM1/RAP1A/VASP/ESAM/MAPK11/BCAR1/EZR/F11R/RAC1/RAP1B/RAPGEF3/ACTB/ACTG1/MYL12A/GNAI3
KEGG_ERBB_SIGNALING_PATHWAY	KEGG_ERBB_SIGNALING_PATHWAY	78	-0.365987	-1.39098	0.0287179	0.0959071	0.0644514	7008	tags=62%, list=46%, signal=33%	PRKCB/SHC2/PAK1/AKT3/CDKN1A/PIK3R3/MAPK1/MAP2K2/BRAF/PAK3/GRB2/RPS6KB1/HRAS/PIK3R5/CAMK2D/PRKCA/RAF1/ERBB3/CBLC/CAMK2A/NRAS/BAD/MAP2K7/PIK3CD/SHC4/CAMK2G/PTK2/MAPK8/NCK2/CRKL/PRKCG/PLCG1/PAK2/MAP2K4/SRC/RPS6KB2/CDKN1B/ABL1/HBEGF/JUN/NCK1/SHC1/MYC/MAPK3/AKT1/ERBB2/PAK4/GAB1
KEGG_HEMATOPOIETIC_CELL_LINEAGE	KEGG_HEMATOPOIETIC_CELL_LINEAGE	66	-0.377435	-1.40853	0.0300207	0.0984012	0.0661275	5544	tags=45%, list=37%, signal=29%	CD3D/CD22/CD4/ITGA5/CD2/CD14/EPOR/IL7R/CD7/CD3E/CD8B/CD8A/CD5/CD3G/IL11RA/CD19/CSF1/CD37/MS4A1/TPO/ITGA3/THPO/IL1R1/CD36/FLT3LG/CD59/ANPEP/ITGA2B/IL6R/CD9
KEGG_RNA_DEGRADATION	KEGG_RNA_DEGRADATION	55	-0.388393	-1.41841	0.0310559	0.0999435	0.067164	4601	tags=49%, list=30%, signal=34%	LSM6/ENO3/C1D/LSM3/CNOT4/CNOT9/PATL1/LSM5/EXOSC1/DCPS/XRN2/DDX6/EXOSC3/MTREX/EXOSC8/CNOT3/CNOT2/TENT4A/EDC3/DIS3/CNOT10/EXOSC9/ZCCHC7/EXOSC10/EXOSC2/EDC4/DCP1B
KEGG_TOLL_LIKE_RECEPTOR_SIGNALING_PATHWAY	KEGG_TOLL_LIKE_RECEPTOR_SIGNALING_PATHWAY	82	-0.363476	-1.3929	0.0318573	0.100692	0.0676667	4686	tags=41%, list=31%, signal=29%	TLR9/CD14/TLR5/TBK1/MAP2K3/CCL3/MAP2K7/PIK3CD/TLR3/MAPK8/TICAM2/MAPK12/CASP8/FADD/MAP2K4/RIPK1/MAP3K8/JUN/NFKBIA/IKBKG/MAPK3/MAPK11/AKT1/TRAF6/IFNAR2/IRF3/RAC1/NFKB1/MYD88/TAB1/IKBKB/TOLLIP/TICAM1/RELA
KEGG_UBIQUITIN_MEDIATED_PROTEOLYSIS	KEGG_UBIQUITIN_MEDIATED_PROTEOLYSIS	129	-0.343579	-1.36658	0.0338124	0.104996	0.0705596	5680	tags=46%, list=38%, signal=29%	BIRC2/PML/TRIM37/CDC16/FBXW7/UBE2E2/SOCS3/COP1/RHOBTB2/CBLC/TRIP12/SIAH1/BRCA1/UBE2R2/UBE2K/SYVN1/UBE2O/HERC4/DET1/DDB1/TRIM32/ANAPC1/KEAP1/UBE3A/UBE4B/CUL7/UBA3/UBE2G2/PIAS1/UBE2B/NEDD4L/PRPF19/RBX1/PIAS4/UBE2D2/SOCS1/UBE3B/UBE2D3/ANAPC10/KLHL13/UBE2Z/UBA6/WWP2/NEDD4/FZR1/BTRC/TRAF6/ANAPC5/MGRN1/FBXW8/CUL1/UBE2E1/UBOX5/CUL2/ANAPC4/PPIL2/UBE2Q1/UBE2I/FBXO4
KEGG_TYPE_I_DIABETES_MELLITUS	KEGG_TYPE_I_DIABETES_MELLITUS	16	0.393839	1.49052	0.0361471	0.109329	0.0734709	9166	tags=100%, list=61%, signal=39%	HSPD1/CPE/PTPRN2/CD86/CD80/IL1B/FASLG/GZMB/FAS/IL12A/TNF/IL1A/CD28/PRF1/LTA/ICA1
KEGG_PRIMARY_IMMUNODEFICIENCY	KEGG_PRIMARY_IMMUNODEFICIENCY	29	-0.450492	-1.48781	0.0372807	0.109329	0.0734709	7107	tags=76%, list=47%, signal=40%	BTK/TAP1/DCLRE1C/ADA/PTPRC/CD3D/LCK/CD4/IL7R/CD3E/RFXAP/CD8B/TNFRSF13C/CD8A/CD79A/CD19/IL2RG/ZAP70/TAP2/IKBKG/JAK3/RFXANK
KEGG_RENIN_ANGIOTENSIN_SYSTEM	KEGG_RENIN_ANGIOTENSIN_SYSTEM	13	0.45929	1.65974	0.0376585	0.109329	0.0734709	1467	tags=46%, list=10%, signal=42%	ACE2/MME/THOP1/REN/CTSA/ENPEP
KEGG_TIGHT_JUNCTION	KEGG_TIGHT_JUNCTION	105	-0.337128	-1.31918	0.0376782	0.109329	0.0734709	4947	tags=45%, list=33%, signal=30%	ACTN2/PARD3/PPP2CA/MAGI3/SYMPK/OCLN/MPDZ/NRAS/PARD6B/ACTN4/JAM2/PPP2R1A/SPTAN1/PPP2R2A/PARD6A/CLDN3/PPP2R2B/GNAI2/MYH9/PRKCG/CSNK2B/MYL9/RHOA/SRC/PPP2CB/CTNNA1/LLGL1/CSNK2A2/TJP2/PATJ/RAB13/AFDN/VAPA/JAM3/RRAS/MYH3/PRKCD/TJAP1/YBX3/F11R/AKT1/ACTB/EXOC3/ACTG1/CDK4/MYL12A/GNAI3
KEGG_TERPENOID_BACKBONE_BIOSYNTHESIS	KEGG_TERPENOID_BACKBONE_BIOSYNTHESIS	13	0.453746	1.63971	0.0403012	0.115053	0.077318	1594	tags=38%, list=11%, signal=34%	ACAT2/IDI1/MVD/ACAT1/FDPS
KEGG_ALPHA_LINOLENIC_ACID_METABOLISM	KEGG_ALPHA_LINOLENIC_ACID_METABOLISM	10	0.472898	1.52202	0.0425748	0.119615	0.0803835	2451	tags=60%, list=16%, signal=50%	PLA2G5/PLA2G12A/ACOX3/PLA2G4A/ACOX1/FADS2
KEGG_ALLOGRAFT_REJECTION	KEGG_ALLOGRAFT_REJECTION	11	0.453179	1.50668	0.0448825	0.124128	0.0834166	8268	tags=100%, list=55%, signal=45%	CD40/CD86/CD80/IL10/FASLG/GZMB/FAS/IL12A/TNF/CD28/PRF1
KEGG_RIG_I_LIKE_RECEPTOR_SIGNALING_PATHWAY	KEGG_RIG_I_LIKE_RECEPTOR_SIGNALING_PATHWAY	49	-0.378	-1.36958	0.0564263	0.153653	0.103258	4794	tags=43%, list=32%, signal=29%	PIN1/NFKBIB/TBK1/AZI2/MAPK8/MAPK12/CASP8/ATG12/FADD/TRAF2/RIPK1/NFKBIA/IKBKG/MAPK11/TRAF6/IRF3/NFKB1/OTUD5/IKBKB/TBKBP1/RELA
KEGG_REGULATION_OF_AUTOPHAGY	KEGG_REGULATION_OF_AUTOPHAGY	18	-0.482882	-1.41361	0.0612009	0.16413	0.110298	4908	tags=67%, list=32%, signal=45%	ULK2/ATG7/GABARAPL1/ULK1/GABARAPL2/PIK3C3/ATG12/PRKAA1/ATG4D/ATG3/ATG4B/GABARAP
KEGG_GLYCEROPHOSPHOLIPID_METABOLISM	KEGG_GLYCEROPHOSPHOLIPID_METABOLISM	65	0.222613	1.1987	0.0650764	0.171564	0.115294	1268	tags=22%, list=8%, signal=20%	CHPT1/AGPAT2/PCYT2/PLA2G5/CDS1/PTDSS2/LYPLA1/MBOAT7/GPD1/GPAM/PTDSS1/PLA2G12A/GPAT3/AGPAT3
KEGG_CHRONIC_MYELOID_LEUKEMIA	KEGG_CHRONIC_MYELOID_LEUKEMIA	72	-0.35219	-1.32473	0.0659114	0.171564	0.115294	6872	tags=57%, list=45%, signal=31%	SHC2/AKT3/CDKN1A/PIK3R3/MAPK1/MAP2K2/BRAF/SMAD4/GRB2/HRAS/PIK3R5/TGFB3/RAF1/SMAD3/RB1/CBLC/NRAS/TGFB1/BAD/PIK3CD/HDAC2/SHC4/CRKL/CTBP1/CDKN1B/GAB2/ABL1/BCL2L1/HDAC1/SHC1/NFKBIA/IKBKG/CTBP2/MYC/MAPK3/AKT1/NFKB1/IKBKB/RELA/CDK4/TP53
KEGG_APOPTOSIS	KEGG_APOPTOSIS	78	-0.344846	-1.31063	0.0687179	0.175377	0.117857	4735	tags=42%, list=31%, signal=29%	CASP7/PRKAR1B/EXOG/BAX/BAD/PIK3CD/IRAK3/PPP3CC/CASP8/ENDOD1/FADD/CAPN2/TRAF2/RIPK1/TNFRSF1A/DFFB/BCL2L1/IL1R1/NFKBIA/BID/PPP3CB/IKBKG/MAP3K14/CASP6/PRKAR1A/CAPN1/AKT1/NFKB1/MYD88/IKBKB/CASP9/RELA/TP53
KEGG_VEGF_SIGNALING_PATHWAY	KEGG_VEGF_SIGNALING_PATHWAY	66	-0.353194	-1.31807	0.0693582	0.175377	0.117857	7028	tags=61%, list=47%, signal=33%	CHP2/PRKCB/PLA2G2C/CDC42/SHC2/RAC2/AKT3/PIK3R3/MAPK1/MAP2K2/PPP3R1/HRAS/PIK3R5/PRKCA/RAF1/SH2D2A/NFATC4/NRAS/BAD/NFATC1/PIK3CD/PTK2/MAPKAPK3/PPP3CC/MAPK12/PLA2G4B/PRKCG/PLCG1/PXN/SRC/MAPKAPK2/PPP3CB/MAPK3/MAPK11/SPHK1/AKT1/NOS3/RAC1/VEGFA/CASP9
KEGG_CIRCADIAN_RHYTHM_MAMMAL	KEGG_CIRCADIAN_RHYTHM_MAMMAL	12	-0.533491	-1.41452	0.0774818	0.193159	0.129806	3431	tags=50%, list=23%, signal=39%	PER2/CRY2/PER1/NPAS2/CSNK1E/CSNK1D
KEGG_NATURAL_KILLER_CELL_MEDIATED_CYTOTOXICITY	KEGG_NATURAL_KILLER_CELL_MEDIATED_CYTOTOXICITY	90	-0.333449	-1.28612	0.081716	0.200885	0.134999	7974	tags=67%, list=53%, signal=32%	PIK3CA/ITGB2/NFATC2/CASP3/SYK/LCP2/CD48/VAV2/FCGR3A/CHP2/PRKCB/IFNAR1/SHC2/PRF1/PAK1/RAC2/SH2D1A/NCR3/PIK3R3/MAPK1/MAP2K2/BRAF/PPP3R1/KLRK1/FCER1G/LAT/GRB2/TNFRSF10D/HCST/HRAS/PIK3R5/PRKCA/RAF1/LCK/CD244/NFATC4/KIR2DL5A/NRAS/PTPN6/NFATC1/KLRC1/PIK3CD/SHC4/KIR2DS1/FYN/PPP3CC/CD247/PRKCG/IFNGR1/PLCG1/SH3BP2/SHC1/ZAP70/BID/PPP3CB/ICAM1/MAPK3/IFNAR2/RAC1/IFNGR2
KEGG_PATHOGENIC_ESCHERICHIA_COLI_INFECTION	KEGG_PATHOGENIC_ESCHERICHIA_COLI_INFECTION	51	-0.363159	-1.31888	0.0841996	0.201993	0.135743	5833	tags=57%, list=39%, signal=35%	ARPC5/TUBB/LY96/PRKCA/TUBB4B/ARPC3/OCLN/ITGB1/CD14/TLR5/TUBA8/ARPC4/ARHGEF2/FYN/NCK2/RHOA/WASL/ABL1/ARPC1B/TUBB2A/NCK1/TUBA1A/EZR/NCL/TUBB6/ACTB/ACTG1/ARPC1A/YWHAQ
KEGG_TGF_BETA_SIGNALING_PATHWAY	KEGG_TGF_BETA_SIGNALING_PATHWAY	75	-0.342828	-1.29574	0.084449	0.201993	0.135743	7658	tags=67%, list=51%, signal=33%	NOG/SMAD9/BMP5/TGFBR2/RBL2/THBS4/SMURF1/SMURF2/PPP2R1B/TFDP1/SMAD1/MAPK1/LTBP1/BMPR1B/E2F4/CREBBP/SP1/SMAD4/SMAD5/RPS6KB1/ID4/TGFB3/AMHR2/ID2/SMAD3/THBS1/FST/PPP2CA/SMAD2/TGFB1/SMAD7/PPP2R1A/INHBB/BMPR2/RHOA/RPS6KB2/RBX1/ACVR1/PPP2CB/CHRD/AMH/ACVR2B/ID1/MYC/MAPK3/BMP6/ID3/ACVRL1/CUL1/SMAD6
KEGG_WNT_SIGNALING_PATHWAY	KEGG_WNT_SIGNALING_PATHWAY	133	-0.312665	-1.24505	0.0875252	0.204047	0.137123	7028	tags=50%, list=47%, signal=27%	CHP2/PRKCB/PLCB2/CSNK1A1/DAAM2/RAC2/LRP5/PPP2R1B/FZD7/CACYBP/PPP3R1/AXIN2/CREBBP/SMAD4/PRICKLE1/CAMK2D/DAAM1/PRKCA/CHD8/SMAD3/FRAT2/TCF7L1/PPP2CA/FZD3/SIAH1/NFATC4/CAMK2A/SMAD2/LEF1/NFATC1/CAMK2G/CTNNBIP1/PPP2R1A/MAPK8/PPP2R5D/WNT6/PPP3CC/CCND2/PRKCG/CSNK2B/PPP2R5C/PPP2R5B/PLCB4/CTBP1/RHOA/RBX1/PPP2CB/CSNK2A2/TBL1X/JUN/DKK1/PPP3CB/CTBP2/MYC/SENP2/TCF7L2/BTRC/CSNK1E/CUL1/DVL2/RAC1/AXIN1/SFRP1/CCND…
KEGG_AXON_GUIDANCE	KEGG_AXON_GUIDANCE	123	-0.312222	-1.24054	0.0876133	0.204047	0.137123	6906	tags=53%, list=46%, signal=29%	CDC42/ABLIM2/PAK1/RAC2/EPHA5/MAPK1/SEMA3G/PAK3/PPP3R1/SEMA4C/GNAI1/RHOD/EFNA4/NRP1/HRAS/ABLIM3/RASA1/EPHB1/NTN4/EFNA2/LIMK2/SEMA4D/SEMA3B/SEMA6D/ITGB1/NFATC4/PLXNB2/PLXNA2/NRAS/DPYSL2/NFATC1/PLXNB1/SEMA7A/EPHA2/PTK2/FYN/NCK2/SEMA4G/PLXNB3/PPP3CC/EPHB6/L1CAM/CXCL12/SEMA6B/GNAI2/CFL2/PAK2/SEMA4A/RHOA/EFNA1/ROBO2/ABL1/UNC5B/SRGAP2/EFNB1/NCK1/PPP3CB/MAPK3/RGS3/SEMA4F/FES/EPHB4/RAC1/PAK4/GNAI3
KEGG_GLYCOSAMINOGLYCAN_BIOSYNTHESIS_KERATAN_SULFATE	KEGG_GLYCOSAMINOGLYCAN_BIOSYNTHESIS_KERATAN_SULFATE	14	-0.498895	-1.38151	0.0912322	0.208144	0.139877	3197	tags=57%, list=21%, signal=45%	CHST6/B4GALT1/B4GALT4/B3GNT2/B4GALT3/CHST1/ST3GAL3/B4GALT2
KEGG_ABC_TRANSPORTERS	KEGG_ABC_TRANSPORTERS	33	0.262429	1.31496	0.0917244	0.208144	0.139877	176	tags=12%, list=1%, signal=12%	ABCB6/ABCA7/ABCD1/ABCB8
KEGG_ENDOCYTOSIS	KEGG_ENDOCYTOSIS	165	-0.299512	-1.21109	0.0933735	0.209204	0.140589	5256	tags=40%, list=35%, signal=26%	RAB11FIP4/RABEP1/SMAP1/STAM2/ERBB3/ACAP1/CHMP2B/PARD3/CBLC/PIP5K1C/IGF1R/USP8/AGAP1/EHD3/VPS4B/ARFGAP3/GIT1/RAB22A/DNAJC6/AP2M1/CLTB/TSG101/VPS37D/PARD6B/EPN2/PARD6A/CHMP3/VPS36/HSPA1A/CHMP4B/ADRB2/PLD2/ARAP3/IL2RG/NEDD4L/SRC/ACAP3/CHMP4A/CHMP6/CLTA/ARFGAP1/SH3GLB2/EHD2/VPS37C/ARAP1/PIP5K1A/AP2A2/ARF6/VTA1/RAB11FIP3/NEDD4/STAMBP/RAB11B/EHD4/CHMP5/LDLRAP1/GRK5/VPS37B/TRAF6/AP2B1/GRK6/FGFR3/ARFGAP2…
KEGG_JAK_STAT_SIGNALING_PATHWAY	KEGG_JAK_STAT_SIGNALING_PATHWAY	107	-0.316959	-1.24248	0.0956256	0.210811	0.141669	6766	tags=51%, list=45%, signal=29%	LEPR/AKT3/SPRED2/PIK3R3/STAM/SPRY4/CISH/CREBBP/GHR/SPRED1/CSF3/GRB2/IL2RB/PIK3R5/IL12RB1/SOCS3/STAM2/CBLC/MPL/JAK2/IRF9/EPOR/IL15RA/PTPN6/IL7R/PIK3CD/TYK2/IL11RA/CCND2/IFNGR1/JAK1/CTF1/PIAS1/IL2RG/SOCS2/PIAS4/IL20RA/TPO/PIM1/SOCS1/SPRY1/BCL2L1/SPRY2/STAT4/CNTFR/JAK3/MYC/AKT1/IL10RB/IL6R/IFNAR2/CCND3/IFNGR2/STAT6/CLCF1
KEGG_COLORECTAL_CANCER	KEGG_COLORECTAL_CANCER	61	-0.350465	-1.29387	0.096473	0.210811	0.141669	6813	tags=57%, list=45%, signal=32%	RAC2/AKT3/PIK3R3/MAPK1/MSH3/BRAF/AXIN2/RALGDS/APPL1/SMAD4/PIK3R5/TGFB3/RAF1/SMAD3/TCF7L1/SMAD2/BAX/TGFB1/BAD/LEF1/PIK3CD/MAPK8/MSH2/RHOA/JUN/MYC/MAPK3/TCF7L2/AKT1/RAC1/AXIN1/MSH6/CASP9/TP53/MLH1
KEGG_ADHERENS_JUNCTION	KEGG_ADHERENS_JUNCTION	72	-0.338781	-1.27429	0.099897	0.213922	0.143759	5436	tags=69%, list=36%, signal=45%	MAP3K7/IQGAP1/WASF1/WASF3/TCF7/CTNNB1/FGFR1/TGFBR2/TJP1/ACP1/CDC42/RAC2/NECTIN3/MAPK1/CREBBP/SMAD4/WASF2/VCL/SMAD3/PTPRF/FER/ACTN2/PARD3/TCF7L1/IGF1R/INSR/NECTIN2/SMAD2/SSX2IP/PTPN6/LEF1/CTNND1/ACTN4/FYN/LMO7/CSNK2B/RHOA/SRC/CTNNA1/WASL/CSNK2A2/AFDN/SNAI1/MAPK3/TCF7L2/PTPN1/ERBB2/RAC1/ACTB/ACTG1
KEGG_MTOR_SIGNALING_PATHWAY	KEGG_MTOR_SIGNALING_PATHWAY	49	-0.357733	-1.29615	0.100313	0.213922	0.143759	6751	tags=55%, list=45%, signal=31%	AKT3/PIK3R3/MAPK1/BRAF/RPS6KA1/RPS6KB1/PIK3R5/RPS6KA6/RICTOR/ULK2/TSC2/HIF1A/IGF1/PIK3CD/ULK1/STK11/PRKAA1/CAB39/RPS6KB2/RPS6/DDIT4/MAPK3/AKT1/EIF4B/STRADA/VEGFA/EIF4E2
KEGG_LEISHMANIA_INFECTION	KEGG_LEISHMANIA_INFECTION	51	-0.352499	-1.28016	0.116424	0.244054	0.164009	8524	tags=75%, list=56%, signal=33%	IL12A/TNF/PTGS2/IL1A/MAP3K7/TAB2/FCGR1A/ITGB2/NCF2/C3/ELK1/NOS2/FCGR3A/PRKCB/MAPK1/TLR2/NCF4/TGFB3/CYBA/NFKBIB/JAK2/ITGB1/TGFB1/PTPN6/MAPK12/IFNGR1/JAK1/JUN/NFKBIA/MARCKSL1/MAPK3/MAPK11/TRAF6/NFKB1/MYD88/TAB1/IFNGR2/RELA
KEGG_NITROGEN_METABOLISM	KEGG_NITROGEN_METABOLISM	18	0.349361	1.40839	0.118288	0.244054	0.164009	1106	tags=22%, list=7%, signal=21%	CA5B/CA2/GLUD1/CA9
KEGG_CELL_CYCLE	KEGG_CELL_CYCLE	118	-0.305758	-1.20932	0.119072	0.244054	0.164009	7214	tags=57%, list=48%, signal=30%	YWHAZ/MCM5/GADD45G/CDC23/RAD21/CDC25B/CDKN2C/TFDP1/MCM6/CDKN1A/CCNE2/ORC2/ZBTB17/CDC14A/E2F4/CREBBP/SMAD4/TGFB3/CDC16/CDK7/SMAD3/RB1/ORC6/STAG1/MCM3/MCM2/YWHAE/SMAD2/TGFB1/PCNA/CDC45/ORC5/GADD45A/HDAC2/CCNB3/ANAPC1/DBF4/GADD45B/STAG2/CCND2/PKMYT1/MCM4/SMC3/CDK2/RBX1/CDC7/CDKN1B/ATR/ABL1/BUB3/ANAPC10/HDAC1/ORC3/MYC/CCNH/MAD1L1/FZR1/ORC4/ANAPC5/CUL1/WEE1/CCND3/MCM7/ANAPC4/CDK4/TP53/YWHAQ
KEGG_ACUTE_MYELOID_LEUKEMIA	KEGG_ACUTE_MYELOID_LEUKEMIA	56	-0.34496	-1.26118	0.119959	0.244054	0.164009	6751	tags=55%, list=45%, signal=31%	AKT3/PIK3R3/MAPK1/MAP2K2/BRAF/KIT/RARA/GRB2/RPS6KB1/HRAS/PIK3R5/PML/RAF1/TCF7L1/NRAS/BAD/LEF1/PIK3CD/RUNX1T1/PIM2/RPS6KB2/PIM1/IKBKG/MYC/MAPK3/TCF7L2/AKT1/NFKB1/IKBKB/JUP/RELA
KEGG_ENDOMETRIAL_CANCER	KEGG_ENDOMETRIAL_CANCER	50	-0.350065	-1.2697	0.123173	0.245022	0.16466	6751	tags=52%, list=45%, signal=29%	AKT3/PIK3R3/MAPK1/MAP2K2/BRAF/AXIN2/GRB2/HRAS/PIK3R5/RAF1/TCF7L1/NRAS/BAD/LEF1/PIK3CD/CTNNA1/MYC/MAPK3/TCF7L2/AKT1/ERBB2/AXIN1/CASP9/ILK/TP53/MLH1
KEGG_SMALL_CELL_LUNG_CANCER	KEGG_SMALL_CELL_LUNG_CANCER	80	-0.325133	-1.23899	0.123203	0.245022	0.16466	2830	tags=28%, list=19%, signal=22%	TRAF2/PIAS1/CDK2/CDKN1B/PIAS4/RXRB/ITGA3/BCL2L1/NFKBIA/IKBKG/MYC/AKT1/ITGA2B/CKS1B/TRAF6/LAMB1/NFKB1/IKBKB/CASP9/RELA/CDK4/TP53
KEGG_NICOTINATE_AND_NICOTINAMIDE_METABOLISM	KEGG_NICOTINATE_AND_NICOTINAMIDE_METABOLISM	19	0.320243	1.3027	0.124886	0.245608	0.165053	2392	tags=37%, list=16%, signal=31%	NADK/NMNAT2/NNT/NT5C/NT5M/QPRT/NMRK1
KEGG_AMINOACYL_TRNA_BIOSYNTHESIS	KEGG_AMINOACYL_TRNA_BIOSYNTHESIS	41	-0.363777	-1.27363	0.127409	0.247817	0.166538	3130	tags=32%, list=21%, signal=25%	PSTK/CARS1/AARS2/HARS1/SARS1/TARS1/QARS1/DARS1/WARS2/TARS3/LARS1/RARS1/KARS1
KEGG_HYPERTROPHIC_CARDIOMYOPATHY_HCM	KEGG_HYPERTROPHIC_CARDIOMYOPATHY_HCM	69	-0.330253	-1.23643	0.135331	0.258839	0.173945	4983	tags=36%, list=33%, signal=24%	ITGA5/ITGB7/ITGB1/TGFB1/IGF1/CACNB1/ITGB5/CACNA2D1/PRKAG1/TNNT2/PRKAA1/TPM2/MYL3/ITGA3/LMNA/ITGA10/TPM4/TPM1/ITGA2B/TPM3/ACTB/ACTG1/EMD/CACNB3/PRKAB1
KEGG_MAPK_SIGNALING_PATHWAY	KEGG_MAPK_SIGNALING_PATHWAY	228	-0.277657	-1.15103	0.136	0.258839	0.173945	7274	tags=53%, list=48%, signal=28%	DUSP1/ARRB2/PTPN7/GADD45G/STK4/RELB/RASGRP4/HSPA2/CHP2/PRKCB/PLA2G2C/FGF11/CDC25B/DUSP2/RASGRP1/CDC42/PAK1/MAP4K3/RAC2/CACNA1D/MAP3K6/AKT3/MAPK1/MAP2K2/DUSP6/BRAF/PPP3R1/DUSP8/RPS6KA1/DUSP4/DDIT3/NTF3/MAP3K4/GRB2/HRAS/PDGFA/TGFB3/MAP3K5/PRKCA/FGF12/RASA1/RAF1/DUSP5/RPS6KA6/DUSP16/MAPK8IP1/MAP4K4/CACNA1H/CD14/NFATC4/PPM1B/NRAS/MAP2K3/FLNB/TGFB1/MAP3K3/GADD45A/LAMTOR3/MAP2K7/CACNB1/MAPK8/FGF2/CACNA…
KEGG_VASOPRESSIN_REGULATED_WATER_REABSORPTION	KEGG_VASOPRESSIN_REGULATED_WATER_REABSORPTION	40	-0.359863	-1.25416	0.145005	0.273042	0.183489	1793	tags=25%, list=12%, signal=22%	DYNC2LI1/AQP3/RAB11B/DCTN4/CREB3L4/DCTN6/DCTN2/DYNC1I2/VAMP2/DYNC1LI1
KEGG_ONE_CARBON_POOL_BY_FOLATE	KEGG_ONE_CARBON_POOL_BY_FOLATE	17	0.308678	1.19492	0.15251	0.28415	0.190954	1987	tags=41%, list=13%, signal=36%	MTFMT/MTHFD1/SHMT2/GART/MTHFD1L/DHFR/SHMT1
KEGG_PANCREATIC_CANCER	KEGG_PANCREATIC_CANCER	67	-0.325981	-1.21865	0.158599	0.289403	0.194484	6906	tags=54%, list=46%, signal=29%	CDC42/RAC2/AKT3/PIK3R3/MAPK1/BRAF/RALBP1/RALGDS/SMAD4/PIK3R5/TGFB3/RAF1/ARHGEF6/SMAD3/RB1/SMAD2/TGFB1/BAD/PIK3CD/MAPK8/RALB/JAK1/BCL2L1/IKBKG/RALA/MAPK3/AKT1/ERBB2/RAC1/NFKB1/VEGFA/IKBKB/CASP9/RELA/CDK4/TP53
KEGG_SYSTEMIC_LUPUS_ERYTHEMATOSUS	KEGG_SYSTEMIC_LUPUS_ERYTHEMATOSUS	75	-0.319487	-1.20752	0.158599	0.289403	0.194484	2431	tags=25%, list=16%, signal=21%	H3-3A/C2/MACROH2A2/H2AJ/H4C2/H4C8/H4C11/H4C13/H4-16/H4C4/H4C1/H4C3/H4C6/H4C7/H4C12/MACROH2A1/C1S/H3-3B/C1R
KEGG_HISTIDINE_METABOLISM	KEGG_HISTIDINE_METABOLISM	24	0.28437	1.27455	0.169788	0.306658	0.20608	1656	tags=29%, list=11%, signal=26%	ALDH7A1/BUD23/HDC/DDC/ALDH2/UROC1/MAOB
KEGG_B_CELL_RECEPTOR_SIGNALING_PATHWAY	KEGG_B_CELL_RECEPTOR_SIGNALING_PATHWAY	73	-0.31869	-1.20037	0.174047	0.311176	0.209116	7028	tags=53%, list=47%, signal=29%	CHP2/PRKCB/RAC2/AKT3/PIK3R3/MAPK1/MAP2K2/PPP3R1/GRB2/HRAS/PIK3R5/RAF1/CD22/NFKBIB/NFATC4/INPP5D/NRAS/PTPN6/NFATC1/PIK3CD/NFKBIE/CD79A/PPP3CC/BCL10/CD19/CD79B/LYN/JUN/MALT1/CARD11/NFKBIA/PPP3CB/IKBKG/MAPK3/AKT1/RAC1/NFKB1/IKBKB/RELA
KEGG_THYROID_CANCER	KEGG_THYROID_CANCER	27	-0.377169	-1.22069	0.189521	0.335452	0.22543	6533	tags=67%, list=43%, signal=38%	MAPK1/MAP2K2/BRAF/HRAS/TCF7L1/NRAS/NCOA4/LEF1/RXRA/PPARG/PAX8/RXRB/MYC/MAPK3/TCF7L2/TPM3/TFG/TP53
KEGG_BLADDER_CANCER	KEGG_BLADDER_CANCER	38	-0.349412	-1.2033	0.195254	0.341398	0.229426	1476	tags=24%, list=10%, signal=21%	MYC/MAPK3/RPS6KA5/ERBB2/FGFR3/VEGFA/CDK4/DAPK3/TP53
KEGG_CELL_ADHESION_MOLECULES_CAMS	KEGG_CELL_ADHESION_MOLECULES_CAMS	93	-0.302422	-1.16893	0.196738	0.341398	0.229426	6484	tags=51%, list=43%, signal=29%	CLDN5/CDH4/CLDN11/ITGA9/CD58/SDC1/NRXN2/PTPRC/SELPLG/VCAN/ICAM3/CADM1/CDH5/GLG1/CD22/PTPRF/PECAM1/CD4/ITGB7/MPZ/NECTIN2/OCLN/CD2/ITGB1/CADM3/ALCAM/NCAM2/CD8B/SELP/JAM2/CD8A/CD6/CLDN3/L1CAM/PVR/NEGR1/ICOSLG/SDC4/CD99/SDC3/JAM3/ICAM1/NLGN3/ESAM/F11R/MPZL1/CDH3
KEGG_ALDOSTERONE_REGULATED_SODIUM_REABSORPTION	KEGG_ALDOSTERONE_REGULATED_SODIUM_REABSORPTION	36	-0.353612	-1.20658	0.202614	0.347877	0.23378	7008	tags=58%, list=46%, signal=31%	PRKCB/HSD11B2/PIK3R3/MAPK1/ATP1A1/PIK3R5/PRKCA/ATP1B4/HSD11B1/INSR/ATP1B1/IGF1/PIK3CD/ATP1A4/FXYD2/PRKCG/NEDD4L/SGK1/SCNN1A/MAPK3/SLC9A3R2
KEGG_VIBRIO_CHOLERAE_INFECTION	KEGG_VIBRIO_CHOLERAE_INFECTION	48	-0.328954	-1.18736	0.204403	0.347877	0.23378	3349	tags=31%, list=22%, signal=24%	ATP6V1G1/ATP6V1B2/PRKCG/PLCG1/ATP6V0B/TJP2/SEC61A2/ATP6V1C1/KCNQ1/ARF1/TCIRG1/ACTB/ACTG1/KDELR1/KDELR3
KEGG_PROSTATE_CANCER	KEGG_PROSTATE_CANCER	83	-0.302237	-1.16002	0.212029	0.35742	0.240193	6753	tags=49%, list=45%, signal=27%	GSTP1/AKT3/CDKN1A/PIK3R3/MAPK1/CCNE2/MAP2K2/BRAF/CREBBP/PDGFC/GRB2/HRAS/PIK3R5/PDGFA/RAF1/RB1/HSP90AB1/TCF7L1/IGF1R/NRAS/BAD/LEF1/IGF1/PIK3CD/CDK2/CDKN1B/CREB3/ATF4/NFKBIA/IKBKG/MAPK3/TCF7L2/AKT1/CREB3L4/ERBB2/NFKB1/PDGFB/IKBKB/CASP9/RELA/TP53
KEGG_PROTEIN_EXPORT	KEGG_PROTEIN_EXPORT	22	-0.3903	-1.19996	0.220588	0.368341	0.247532	7154	tags=68%, list=47%, signal=36%	SPCS2/SEC61B/SEC63/SPCS1/SEC61G/SRPRA/IMMP2L/IMMP1L/SRP72/SPCS3/SEC61A2/SRP54/SEC62/SEC11A/SRP68
KEGG_GLIOMA	KEGG_GLIOMA	59	-0.314607	-1.15511	0.236269	0.390838	0.262651	7008	tags=54%, list=46%, signal=29%	PRKCB/SHC2/AKT3/CDKN1A/PIK3R3/MAPK1/MAP2K2/BRAF/GRB2/HRAS/PIK3R5/PDGFA/CAMK2D/PRKCA/RAF1/RB1/CALM1/IGF1R/CAMK2A/NRAS/IGF1/PIK3CD/SHC4/CAMK2G/PRKCG/PLCG1/SHC1/MAPK3/AKT1/PDGFB/CDK4/TP53
KEGG_CHEMOKINE_SIGNALING_PATHWAY	KEGG_CHEMOKINE_SIGNALING_PATHWAY	164	-0.273048	-1.10473	0.244734	0.400055	0.268845	7401	tags=51%, list=49%, signal=26%	VAV2/STAT3/ARRB2/CCL4/CXCL14/CCL19/PRKCB/CCL8/CDC42/PLCB2/CXCL11/SHC2/PAK1/RAC2/AKT3/CCR4/PIK3R3/MAPK1/CCR9/CCL22/ELMO1/BRAF/CCL26/GRK4/GNAI1/GRB2/ADCY4/GNG5/HRAS/PIK3R5/TIAM2/RAF1/ADCY2/CXCR5/CCL16/CXCR3/FGR/CCR7/PARD3/NFKBIB/ITK/JAK2/NRAS/CCL3/CCR8/PIK3CD/SHC4/CCL1/PTK2/GNGT2/CXCL12/GNAI2/CRKL/CXCL3/LYN/PLCB4/PXN/RHOA/CCL25/WASL/SHC1/NFKBIA/IKBKG/JAK3/RAP1A/PRKCD/MAPK3/GSK3A/BCAR1/GNB3/AKT1/GRK…
KEGG_NOD_LIKE_RECEPTOR_SIGNALING_PATHWAY	KEGG_NOD_LIKE_RECEPTOR_SIGNALING_PATHWAY	51	-0.317213	-1.15202	0.246362	0.400055	0.268845	5882	tags=41%, list=39%, signal=25%	TRIP6/BIRC2/TNFAIP3/NLRC4/HSP90AB1/NFKBIB/CARD9/MAPK8/MAPK12/CASP8/ERBIN/SUGT1/NFKBIA/IKBKG/MAPK3/MAPK11/TRAF6/NFKB1/TAB1/IKBKB/RELA
KEGG_GLYCOSPHINGOLIPID_BIOSYNTHESIS_GANGLIO_SERIES	KEGG_GLYCOSPHINGOLIPID_BIOSYNTHESIS_GANGLIO_SERIES	14	-0.422377	-1.16962	0.267773	0.43087	0.289553	7689	tags=71%, list=51%, signal=35%	SLC33A1/ST3GAL2/ST3GAL5/HEXA/B3GALT4/GLB1/B4GALNT1/ST6GALNAC4/ST6GALNAC6/HEXB
KEGG_BASAL_TRANSCRIPTION_FACTORS	KEGG_BASAL_TRANSCRIPTION_FACTORS	33	-0.342822	-1.15257	0.276688	0.441206	0.296499	4768	tags=42%, list=32%, signal=29%	TAF12/GTF2H2/TAF11/TAF4/TAF9/TBPL1/GTF2A2/TBP/GTF2H4/GTF2F1/TAF5/TAF5L/GTF2H1/GTF2B
KEGG_PENTOSE_AND_GLUCURONATE_INTERCONVERSIONS	KEGG_PENTOSE_AND_GLUCURONATE_INTERCONVERSIONS	11	0.337743	1.12289	0.286486	0.452751	0.304257	842	tags=27%, list=6%, signal=26%	GUSB/UGT1A6/UGT1A1
KEGG_P53_SIGNALING_PATHWAY	KEGG_P53_SIGNALING_PATHWAY	66	-0.297259	-1.10932	0.289855	0.454021	0.305111	5710	tags=45%, list=38%, signal=28%	SERPINE1/APAF1/SHISA5/COP1/TSC2/THBS1/SIAH1/CD82/CCNG1/BAX/GADD45A/IGF1/EI24/TP53I3/CCNB3/GADD45B/SESN1/CCND2/CASP8/CDK2/MDM4/ATR/BID/BBC3/PMAIP1/CCND3/CASP9/CDK4/PIDD1/TP53
KEGG_FC_GAMMA_R_MEDIATED_PHAGOCYTOSIS	KEGG_FC_GAMMA_R_MEDIATED_PHAGOCYTOSIS	93	-0.28749	-1.11122	0.292559	0.454236	0.305255	8095	tags=62%, list=54%, signal=29%	PIK3CA/FCGR1A/PRKCE/WASF1/HCK/WASF3/SYK/MARCKS/PIP5K1B/VAV2/ASAP1/FCGR3A/PRKCB/CDC42/PAK1/RAC2/AKT3/PIK3R3/MAPK1/PTPRC/ARPC5/LAT/RPS6KB1/PIK3R5/PRKCA/WASF2/RAF1/LIMK2/PIP5K1C/ARPC3/PLPP2/INPP5D/PLPP1/PLPP3/PIK3CD/ARPC4/PLA2G4B/CRKL/CFL2/PRKCG/PLCG1/LYN/PLD2/RPS6KB2/GAB2/WASL/ARPC1B/MARCKSL1/PIP5K1A/ARF6/PRKCD/MAPK3/VASP/SPHK1/AKT1/RAC1/ARPC1A/GSN
KEGG_SPHINGOLIPID_METABOLISM	KEGG_SPHINGOLIPID_METABOLISM	34	-0.338473	-1.14202	0.301743	0.464422	0.3121	5177	tags=44%, list=34%, signal=29%	GLB1/SMPD1/SGMS1/UGCG/PLPP2/SGPL1/PLPP1/PLPP3/SPTLC2/ARSA/SMPD4/SMPD2/NEU1/SPTLC1/SPHK1
KEGG_LONG_TERM_POTENTIATION	KEGG_LONG_TERM_POTENTIATION	57	-0.302466	-1.10915	0.305383	0.465972	0.313142	7028	tags=54%, list=47%, signal=29%	CHP2/PRKCB/PLCB2/MAPK1/MAP2K2/GRIN2D/BRAF/PPP3R1/RPS6KA1/CREBBP/ITPR3/HRAS/CAMK2D/PRKCA/RAF1/RPS6KA6/CALM1/PPP1CB/CAMK2A/NRAS/CAMK2G/PPP3CC/PRKCG/PLCB4/PPP1CA/ATF4/PPP3CB/RAP1A/MAPK3/RAP1B/RAPGEF3
KEGG_INOSITOL_PHOSPHATE_METABOLISM	KEGG_INOSITOL_PHOSPHATE_METABOLISM	51	-0.30718	-1.11558	0.308732	0.467056	0.31387	5143	tags=35%, list=34%, signal=23%	INPP5A/PLCE1/PIP5K1C/INPP5B/PIK3CD/ISYNA1/PIK3C3/PLCG1/PLCB4/OCRL/INPP1/INPPL1/INPP5E/PIP5K1A/PI4KB/PLCD1/PIP4K2C/IMPA2
KEGG_NON_SMALL_CELL_LUNG_CANCER	KEGG_NON_SMALL_CELL_LUNG_CANCER	52	-0.305179	-1.10612	0.31804	0.477059	0.320593	7193	tags=54%, list=48%, signal=28%	STK4/PRKCB/RASSF5/AKT3/PIK3R3/MAPK1/MAP2K2/BRAF/GRB2/HRAS/PIK3R5/RASSF1/PRKCA/RAF1/RB1/NRAS/BAD/PIK3CD/RXRA/PRKCG/PLCG1/RXRB/MAPK3/AKT1/ERBB2/CASP9/CDK4/TP53
KEGG_GLYCOSAMINOGLYCAN_BIOSYNTHESIS_CHONDROITIN_SULFATE	KEGG_GLYCOSAMINOGLYCAN_BIOSYNTHESIS_CHONDROITIN_SULFATE	21	-0.363776	-1.11236	0.335214	0.498596	0.335066	7881	tags=76%, list=52%, signal=37%	XYLT2/CHST11/DSE/CHST12/CHST3/B3GAT2/CHST15/CHSY1/CSGALNACT1/CHST7/CSGALNACT2/B3GALT6/CHPF2/CHPF/B3GAT1/CHST14
KEGG_ARRHYTHMOGENIC_RIGHT_VENTRICULAR_CARDIOMYOPATHY_ARVC	KEGG_ARRHYTHMOGENIC_RIGHT_VENTRICULAR_CARDIOMYOPATHY_ARVC	64	-0.289932	-1.08092	0.341237	0.503325	0.338244	4983	tags=33%, list=33%, signal=22%	ITGA5/ACTN2/ITGB7/TCF7L1/ITGB1/LEF1/ACTN4/CACNB1/ITGB5/CACNA2D1/CTNNA1/ITGA3/LMNA/TCF7L2/ITGA10/ITGA2B/JUP/ACTB/ACTG1/EMD/CACNB3
KEGG_LONG_TERM_DEPRESSION	KEGG_LONG_TERM_DEPRESSION	53	-0.292604	-1.06199	0.385819	0.564379	0.379274	7008	tags=55%, list=46%, signal=29%	PRKCB/PLA2G2C/PLCB2/PPP2R1B/GNAZ/MAPK1/MAP2K2/BRAF/GNAI1/ITPR3/HRAS/PRKCA/RAF1/PPP2CA/IGF1R/GUCY1B1/NRAS/IGF1/PPP2R1A/PLA2G4B/GNAI2/PRKCG/LYN/PLCB4/PPP2CB/MAPK3/GNA11/RYR1/GNAI3
KEGG_RENAL_CELL_CARCINOMA	KEGG_RENAL_CELL_CARCINOMA	69	-0.281258	-1.053	0.391529	0.568038	0.381732	6991	tags=54%, list=46%, signal=29%	ARNT/CDC42/PAK1/AKT3/PIK3R3/MAPK1/MAP2K2/BRAF/PAK3/CREBBP/GRB2/HRAS/PIK3R5/TGFB3/RAF1/RAPGEF1/HIF1A/NRAS/TGFB1/PIK3CD/ARNT2/FLCN/CRKL/PAK2/RBX1/JUN/RAP1A/MAPK3/AKT1/RAC1/RAP1B/VEGFA/PAK4/EGLN2/PDGFB/GAB1/CUL2
KEGG_ADIPOCYTOKINE_SIGNALING_PATHWAY	KEGG_ADIPOCYTOKINE_SIGNALING_PATHWAY	60	-0.284381	-1.04742	0.399792	0.575311	0.38662	5173	tags=42%, list=34%, signal=28%	SOCS3/ADIPOR2/NFKBIB/JAK2/TNFRSF1B/RXRA/MAPK8/NFKBIE/STK11/ADIPOR1/ACSL4/PRKAG1/PRKAA1/TRAF2/ACSL6/TNFRSF1A/RXRB/NFKBIA/CD36/IKBKG/AKT1/NFKB1/IKBKB/RELA/PRKAB1
KEGG_AMYOTROPHIC_LATERAL_SCLEROSIS_ALS	KEGG_AMYOTROPHIC_LATERAL_SCLEROSIS_ALS	44	-0.294007	-1.04167	0.41791	0.596533	0.400882	6370	tags=52%, list=42%, signal=30%	GRIN2D/PPP3R1/CCS/APAF1/MAP3K5/DERL1/PRPH2/TNFRSF1B/MAP2K3/BAX/BAD/CAT/PPP3CC/MAPK12/TNFRSF1A/DAXX/BCL2L1/BID/PPP3CB/MAPK11/RAC1/CASP9/TP53
KEGG_LINOLEIC_ACID_METABOLISM	KEGG_LINOLEIC_ACID_METABOLISM	11	0.301488	1.00235	0.427027	0.601477	0.404204	2353	tags=36%, list=16%, signal=31%	PLA2G5/PLA2G12A/PLA2G4A/ALOX15
KEGG_GLYCOSPHINGOLIPID_BIOSYNTHESIS_GLOBO_SERIES	KEGG_GLYCOSPHINGOLIPID_BIOSYNTHESIS_GLOBO_SERIES	10	-0.409896	-1.03931	0.429975	0.601477	0.404204	6948	tags=50%, list=46%, signal=27%	ST3GAL2/HEXA/A4GALT/FUT1/HEXB
KEGG_PATHWAYS_IN_CANCER	KEGG_PATHWAYS_IN_CANCER	289	-0.245003	-1.0239	0.431568	0.601477	0.404204	7047	tags=45%, list=47%, signal=25%	CCDC6/PRKCB/ARNT/FGF11/RASSF5/CDC42/RAC2/GSTP1/AKT3/MMP2/GLI3/FZD7/CDKN1A/PIK3R3/MAPK1/CCNE2/MAP2K2/MSH3/BRAF/KIT/RALBP1/AXIN2/RALGDS/APPL1/CREBBP/RARA/TRAF5/SMAD4/GRB2/BIRC2/HRAS/PIK3R5/PDGFA/PML/RASSF1/TGFB3/PRKCA/FGF12/RAF1/SMAD3/RB1/LAMB2/CBLC/HSP90AB1/TCF7L1/FZD3/IGF1R/ITGB1/GLI2/HIF1A/NRAS/SMAD2/BAX/TGFB1/BAD/NCOA4/DAPK1/LEF1/IGF1/PIK3CD/HDAC2/RXRA/PTK2/MAPK8/MSH2/FGF2/WNT6/RUNX1T1/PPARG/AR…
KEGG_LYSOSOME	KEGG_LYSOSOME	114	-0.260529	-1.02841	0.450405	0.622825	0.418551	6411	tags=47%, list=42%, signal=27%	MFSD8/AP3S1/CTNS/HEXA/FUCA1/GGA2/LAPTM5/CTSO/AP1M2/HYAL1/ASAH1/LAPTM4B/GLB1/AP3M1/AP4S1/AP3B1/CTSF/CTSW/SMPD1/GALNS/CTSL/LAMP2/CLTB/SLC11A2/GNPTG/ARSA/GNPTAB/AP3D1/MCOLN1/CLN5/ACP5/AP1M1/ATP6V0B/CLN3/LAPTM4A/SUMF1/NEU1/AP1S1/PPT2/AP1S2/CLTA/GGA1/CD63/HEXB/SGSH/DNASE2/NAGPA/TCIRG1/CTSV/ARSG/M6PR/AP3B2/AP4M1/IDUA
KEGG_N_GLYCAN_BIOSYNTHESIS	KEGG_N_GLYCAN_BIOSYNTHESIS	45	-0.285938	-1.01833	0.454352	0.623414	0.418946	6382	tags=42%, list=42%, signal=24%	ALG6/MAN1B1/STT3A/DPM1/MOGS/ALG11/MGAT3/MAN1A1/ALG13/B4GALT1/ALG12/TUSC3/ALG2/B4GALT3/MGAT1/ALG8/MAN1C1/ALG1/B4GALT2
KEGG_PHOSPHATIDYLINOSITOL_SIGNALING_SYSTEM	KEGG_PHOSPHATIDYLINOSITOL_SIGNALING_SYSTEM	69	-0.271189	-1.0153	0.459711	0.625914	0.420626	5887	tags=41%, list=39%, signal=25%	PIK3C2G/ITPR3/PIK3R5/PRKCA/DGKQ/INPP5A/PLCE1/CALM1/PIP5K1C/INPP5D/INPP5B/PIK3CD/PIK3C3/DGKD/PRKCG/PLCG1/PLCB4/OCRL/DGKZ/INPP1/INPPL1/INPP5E/CDS2/PIP5K1A/PI4KB/PLCD1/PIP4K2C/IMPA2
KEGG_PRIMARY_BILE_ACID_BIOSYNTHESIS	KEGG_PRIMARY_BILE_ACID_BIOSYNTHESIS	11	0.293888	0.977085	0.464865	0.6281	0.422095	1476	tags=27%, list=10%, signal=25%	ACOX2/CYP46A1/AMACR
KEGG_INTESTINAL_IMMUNE_NETWORK_FOR_IGA_PRODUCTION	KEGG_INTESTINAL_IMMUNE_NETWORK_FOR_IGA_PRODUCTION	27	-0.311899	-1.00945	0.472687	0.63383	0.425946	4942	tags=33%, list=33%, signal=22%	ITGB7/IL15RA/TGFB1/TNFRSF13C/CXCL12/ICOSLG/CCL25/LTBR/MAP3K14
KEGG_SELENOAMINO_ACID_METABOLISM	KEGG_SELENOAMINO_ACID_METABOLISM	23	-0.318537	-0.993212	0.499436	0.664663	0.446666	3358	tags=26%, list=22%, signal=20%	AHCYL1/PAPSS1/MAT2A/METTL6/LCMT1/GGT7
KEGG_DRUG_METABOLISM_OTHER_ENZYMES	KEGG_DRUG_METABOLISM_OTHER_ENZYMES	26	0.209998	0.963816	0.509615	0.673149	0.452369	1751	tags=27%, list=12%, signal=24%	GUSB/TPMT/UGT1A6/UGT1A1/DPYS/DPYD/UCK2
KEGG_OOCYTE_MEIOSIS	KEGG_OOCYTE_MEIOSIS	97	-0.255019	-0.99219	0.524873	0.688167	0.462461	6568	tags=44%, list=43%, signal=25%	FBXO5/MAPK1/CCNE2/PPP3R1/RPS6KA1/ITPR3/ADCY4/CAMK2D/ADCY2/CDC16/RPS6KA6/CALM1/PPP2CA/IGF1R/PPP1CB/CAMK2A/YWHAE/IGF1/CPEB1/CAMK2G/PPP2R1A/PPP2R5D/ANAPC1/PPP3CC/MAPK12/SPDYA/PKMYT1/PPP2R5C/PPP2R5B/SMC3/CDK2/RBX1/PPP2CB/PPP1CA/ANAPC10/PPP3CB/MAPK3/BTRC/ANAPC5/CUL1/STAG3/ANAPC4/YWHAQ
KEGG_OTHER_GLYCAN_DEGRADATION	KEGG_OTHER_GLYCAN_DEGRADATION	13	-0.3556	-0.96667	0.537815	0.695179	0.467173	8353	tags=77%, list=55%, signal=34%	MAN2B1/AGA/MANBA/HEXA/FUCA1/FUCA2/GLB1/NEU1/HEXB/MAN2C1
KEGG_FOCAL_ADHESION	KEGG_FOCAL_ADHESION	181	-0.241957	-0.9865	0.538076	0.695179	0.467173	7008	tags=46%, list=46%, signal=25%	PRKCB/DOCK1/CAV3/CDC42/SHC2/PAK1/RAC2/AKT3/PARVA/FLT1/PIK3R3/MAPK1/BRAF/PAK3/ITGA9/DIAPH1/ITGB4/PDGFC/GRB2/MYLK2/BIRC2/HRAS/PIK3R5/PDGFA/PRKCA/RAF1/VCL/LAMB2/ITGA5/ACTN2/ITGB7/PIP5K1C/THBS1/RAPGEF1/IGF1R/PPP1CB/ITGB1/FLNB/BAD/IGF1/PIK3CD/SHC4/ACTN4/PTK2/MAPK8/FYN/ITGB5/FLNA/CCND2/CRKL/PRKCG/CAPN2/PAK2/PXN/MYL9/RHOA/SRC/PPP1CA/JUN/ITGA3/SHC1/PARVB/RAP1A/MAPK3/VASP/BCAR1/ITGA10/VWF/AKT1/ITGA2B/LAMB…
KEGG_CYTOSOLIC_DNA_SENSING_PATHWAY	KEGG_CYTOSOLIC_DNA_SENSING_PATHWAY	38	-0.276311	-0.951557	0.560949	0.719478	0.483503	1805	tags=21%, list=12%, signal=19%	NFKBIA/IKBKG/POLR3D/IRF3/NFKB1/IKBKB/RELA/POLR3C
KEGG_PROTEASOME	KEGG_PROTEASOME	41	0.190654	0.969316	0.573529	0.730322	0.49079	2430	tags=29%, list=16%, signal=25%	PSMA1/PSMD14/PSMB5/PSMA5/PSME3/PSMC4/PSMD1/PSMD7/PSMD2/PSMB7/PSMA3/PSME4
KEGG_ANTIGEN_PROCESSING_AND_PRESENTATION	KEGG_ANTIGEN_PROCESSING_AND_PRESENTATION	41	-0.26529	-0.928813	0.591006	0.747201	0.502133	5670	tags=44%, list=38%, signal=28%	NFYB/PSME1/B2M/CD4/HSP90AB1/KIR2DL5A/CTSL/KLRC1/RFXAP/CD8B/KIR2DS1/CD8A/TAPBP/HSPA1A/TAP2/NFYC/RFXANK/NFYA
KEGG_HEDGEHOG_SIGNALING_PATHWAY	KEGG_HEDGEHOG_SIGNALING_PATHWAY	42	-0.261244	-0.921063	0.608974	0.764457	0.51373	2007	tags=17%, list=13%, signal=14%	SMO/BMP6/STK36/BTRC/CSNK1E/CSNK1G2/CSNK1D
KEGG_FC_EPSILON_RI_SIGNALING_PATHWAY	KEGG_FC_EPSILON_RI_SIGNALING_PATHWAY	65	-0.248585	-0.926311	0.622544	0.773911	0.520083	7726	tags=55%, list=51%, signal=27%	SYK/LCP2/BTK/VAV2/PRKCB/PLA2G2C/RAC2/AKT3/PIK3R3/MAPK1/MAP2K2/FCER1G/LAT/GRB2/HRAS/PIK3R5/PRKCA/RAF1/INPP5D/NRAS/MAP2K3/MAP2K7/PIK3CD/MAPK8/FYN/MAPK12/PLA2G4B/PLCG1/LYN/MAP2K4/GAB2/PRKCD/MAPK3/MAPK11/AKT1/RAC1
KEGG_CYTOKINE_CYTOKINE_RECEPTOR_INTERACTION	KEGG_CYTOKINE_CYTOKINE_RECEPTOR_INTERACTION	187	-0.233199	-0.952824	0.625251	0.773911	0.520083	7486	tags=44%, list=50%, signal=23%	IL5RA/XCL2/TGFBR2/KDR/CCL4/TNFRSF19/CXCL14/CCL19/TNFRSF11A/ACVR1B/IFNAR1/CCL8/CXCL11/LEPR/LTA/CCR4/FLT1/CCR9/CCL22/BMPR1B/IL17RA/KIT/CCL26/GHR/CSF3/TNFRSF11B/PDGFC/TNFRSF10D/IL2RB/PDGFA/TGFB3/AMHR2/CXCR5/IL12RB1/IL18RAP/CCL16/CXCR3/CCR7/CD27/MPL/EPOR/TNFRSF1B/IL15RA/CCL3/CCR8/TGFB1/IL7R/TNFSF12/CCL1/TNFRSF13C/INHBB/IL11RA/CXCL12/IL18R1/BMPR2/IFNGR1/CXCL3/CTF1/IL2RG/TNFRSF12A/CSF1/ACVR1/IL20RA/CCL…
KEGG_PROGESTERONE_MEDIATED_OOCYTE_MATURATION	KEGG_PROGESTERONE_MEDIATED_OOCYTE_MATURATION	77	-0.242845	-0.922043	0.636923	0.778393	0.523095	6537	tags=43%, list=43%, signal=24%	PIK3R3/MAPK1/BRAF/PDE3A/RPS6KA1/GNAI1/ADCY4/PIK3R5/RAF1/ADCY2/CDC16/RPS6KA6/HSP90AB1/IGF1R/IGF1/CPEB1/PIK3CD/CCNB3/MAPK8/ANAPC1/MAPK12/SPDYA/GNAI2/PKMYT1/CDK2/ANAPC10/MAPK3/MAPK11/FZR1/AKT1/ANAPC5/ANAPC4/GNAI3
KEGG_GNRH_SIGNALING_PATHWAY	KEGG_GNRH_SIGNALING_PATHWAY	81	-0.24338	-0.930643	0.637666	0.778393	0.523095	7008	tags=49%, list=46%, signal=27%	PRKCB/PLA2G2C/CDC42/PLCB2/CACNA1D/MMP2/MAPK1/MAP2K2/MAP3K4/ITPR3/GRB2/ADCY4/HRAS/CAMK2D/PRKCA/RAF1/ADCY2/CALM1/CAMK2A/NRAS/MAP2K3/MAP3K3/MMP14/MAP2K7/CAMK2G/MAPK8/MAPK12/PLA2G4B/PLCB4/PLD2/MAP2K4/SRC/HBEGF/JUN/ATF4/MAPK7/PRKCD/MAPK3/MAPK11/GNA11
KEGG_REGULATION_OF_ACTIN_CYTOSKELETON	KEGG_REGULATION_OF_ACTIN_CYTOSKELETON	185	-0.228765	-0.933698	0.668337	0.804636	0.540731	6540	tags=41%, list=43%, signal=24%	F2R/PIK3R3/MAPK1/MAP2K2/BRAF/PAK3/ITGA9/DIAPH1/ITGB4/ARPC5/PDGFC/MYLK2/HRAS/PIK3R5/PDGFA/F2/FGF12/WASF2/TIAM2/RAF1/VCL/ARHGEF6/LIMK2/ITGA5/ACTN2/ITGB7/TMSB4X/PIP5K1C/PPP1CB/ARPC3/ITGB1/CD14/FGD3/NRAS/BRK1/GIT1/PIK3CD/ARPC4/ARHGEF7/ACTN4/PTK2/ITGB5/FGF2/MSN/MYH9/CRKL/CFL2/PAK2/PXN/MYL9/RHOA/WASL/PPP1CA/ARHGEF1/ITGA3/ARPC1B/PIP5K1A/RRAS/ARHGEF4/MAPK3/BCAR1/ITGA10/EZR/ITGA2B/CSK/FGFR3/RAC1/PAK4/PDGF…
KEGG_O_GLYCAN_BIOSYNTHESIS	KEGG_O_GLYCAN_BIOSYNTHESIS	23	-0.277989	-0.866781	0.678692	0.804636	0.540731	5045	tags=65%, list=33%, signal=44%	ST3GAL1/C1GALT1/GALNT11/GALNT17/GALNT18/ST3GAL2/B3GNT6/GALNT6/GALNT7/GALNT1/GALNT2/C1GALT1C1/GALNT15/GCNT1/GALNT12
KEGG_ETHER_LIPID_METABOLISM	KEGG_ETHER_LIPID_METABOLISM	24	-0.277661	-0.873098	0.679458	0.804636	0.540731	4668	tags=42%, list=31%, signal=29%	PLPP2/AGPS/PLPP1/PLPP3/LPCAT1/PLA2G4B/PLD2/PAFAH1B1/PAFAH1B3/LPCAT4
KEGG_DILATED_CARDIOMYOPATHY	KEGG_DILATED_CARDIOMYOPATHY	75	-0.236487	-0.893821	0.683831	0.804636	0.540731	5931	tags=35%, list=39%, signal=21%	ITGB4/ADCY4/TGFB3/ADCY2/ITGA5/ITGB7/ITGB1/TGFB1/IGF1/CACNB1/ITGB5/CACNA2D1/TNNT2/TPM2/MYL3/ITGA3/LMNA/ITGA10/TPM4/TPM1/ITGA2B/TPM3/ACTB/ACTG1/EMD/CACNB3
KEGG_AMINO_SUGAR_AND_NUCLEOTIDE_SUGAR_METABOLISM	KEGG_AMINO_SUGAR_AND_NUCLEOTIDE_SUGAR_METABOLISM	41	-0.251719	-0.881301	0.685225	0.804636	0.540731	7224	tags=49%, list=48%, signal=26%	UXS1/UGDH/NAGK/GALT/FCSK/GMPPB/GNE/HEXA/RENBP/CYB5R1/GNPDA2/GMPPA/CMAS/UAP1/NANP/GALK1/HEXB/FPGT/GCK/UGP2
KEGG_GLYCOSAMINOGLYCAN_BIOSYNTHESIS_HEPARAN_SULFATE	KEGG_GLYCOSAMINOGLYCAN_BIOSYNTHESIS_HEPARAN_SULFATE	22	0.197028	0.846576	0.686441	0.804636	0.540731	2140	tags=23%, list=14%, signal=20%	EXTL1/HS6ST2/HS3ST3B1/HS3ST3A1/NDST1
KEGG_RIBOFLAVIN_METABOLISM	KEGG_RIBOFLAVIN_METABOLISM	13	-0.308741	-0.839288	0.691477	0.805206	0.541114	5131	tags=38%, list=34%, signal=25%	ACP1/MTMR6/RFK/ACP5/FLAD1
KEGG_VIRAL_MYOCARDITIS	KEGG_VIRAL_MYOCARDITIS	43	-0.243338	-0.859063	0.70406	0.814501	0.54736	3226	tags=23%, list=21%, signal=18%	CASP8/MYH9/ABL1/BID/ICAM1/MYH3/RAC1/CASP9/ACTB/ACTG1
KEGG_COMPLEMENT_AND_COAGULATION_CASCADES	KEGG_COMPLEMENT_AND_COAGULATION_CASCADES	53	-0.238938	-0.867215	0.713243	0.81649	0.548697	2396	tags=21%, list=16%, signal=18%	C2/F11/KLKB1/F12/CD59/PLAT/VWF/PLAUR/C1S/CD46/C1R
KEGG_INSULIN_SIGNALING_PATHWAY	KEGG_INSULIN_SIGNALING_PATHWAY	124	-0.226705	-0.901084	0.715005	0.81649	0.548697	6537	tags=44%, list=43%, signal=25%	PIK3R3/MAPK1/MAP2K2/SH2B2/BRAF/PDE3A/RHOQ/PYGB/GRB2/RPS6KB1/PHKG1/HRAS/PIK3R5/RAF1/PTPRF/SOCS3/CALM1/PYGL/CBLC/TSC2/RAPGEF1/PPP1CB/INSR/PRKAR1B/INPP5D/NRAS/BAD/PIK3CD/SHC4/MAPK8/PRKAG1/CRKL/PRKAA1/TRIP10/SOCS2/RPS6KB2/LIPE/PPP1CA/SOCS1/RPS6/FLOT1/SHC1/PHKA2/MAPK3/PRKAR1A/MKNK2/AKT1/PTPN1/GCK/IKBKB/FBP1/EIF4E2/PRKAB1/EXOC7
KEGG_GRAFT_VERSUS_HOST_DISEASE	KEGG_GRAFT_VERSUS_HOST_DISEASE	14	-0.291316	-0.806697	0.741706	0.839892	0.564423	10714	tags=100%, list=71%, signal=29%	CD80/IL1B/FASLG/GZMB/KIR3DL2/FAS/TNF/KLRD1/IL1A/CD28/PRF1/KIR2DL5A/KLRC1
KEGG_RNA_POLYMERASE	KEGG_RNA_POLYMERASE	26	-0.25626	-0.822799	0.744989	0.839892	0.564423	1137	tags=19%, list=8%, signal=18%	POLR3D/POLR2K/POLR2H/POLR3C/POLR1E
KEGG_GALACTOSE_METABOLISM	KEGG_GALACTOSE_METABOLISM	24	-0.258279	-0.812151	0.752822	0.843351	0.566748	1915	tags=17%, list=13%, signal=15%	GALK1/GCK/UGP2/B4GALT2
KEGG_GAP_JUNCTION	KEGG_GAP_JUNCTION	75	-0.222629	-0.841444	0.763131	0.849523	0.570896	7645	tags=51%, list=51%, signal=25%	HTR2A/GJA1/MAP2K5/TUBB2B/TJP1/TUBA1B/PRKCB/PLCB2/MAPK1/MAP2K2/GNAI1/ITPR3/PDGFC/GRB2/ADCY4/HRAS/PDGFA/TUBB/PRKCA/TUBB4B/RAF1/ADCY2/GUCY1B1/NRAS/TUBA8/GNAI2/PRKCG/PLCB4/SRC/MAPK7/TUBB2A/MAPK3/TUBA1A/TUBB6/GNA11/CSNK1D/PDGFB/GNAI3
KEGG_GLYCOSAMINOGLYCAN_DEGRADATION	KEGG_GLYCOSAMINOGLYCAN_DEGRADATION	20	-0.257969	-0.776414	0.787741	0.871439	0.585623	1809	tags=45%, list=12%, signal=40%	HEXA/HYAL1/GLB1/GALNS/SPAM1/HEXB/SGSH/HYAL2/IDUA
KEGG_VASCULAR_SMOOTH_MUSCLE_CONTRACTION	KEGG_VASCULAR_SMOOTH_MUSCLE_CONTRACTION	94	-0.215081	-0.832385	0.802645	0.882411	0.592997	7076	tags=46%, list=47%, signal=24%	MYL6/PRKCB/PLA2G2C/PLCB2/CACNA1D/AGTR1/MAPK1/MAP2K2/ARHGEF11/PRKCQ/BRAF/ADORA2B/ITPR3/ADCY4/RAMP3/ADRA1B/ACTG2/ACTA2/MYLK2/PRKCA/RAF1/ADCY2/CALM1/PPP1CB/NPR2/GUCY1B1/AVPR1A/PPP1R14A/PLA2G4B/PRKCG/PLCB4/MYL9/RHOA/ADORA2A/PPP1CA/ARHGEF1/RAMP2/PRKCD/MAPK3/KCNMB4/GNA11/NPR1/KCNMB1
KEGG_PYRIMIDINE_METABOLISM	KEGG_PYRIMIDINE_METABOLISM	89	-0.209876	-0.809445	0.825332	0.901752	0.605994	5293	tags=35%, list=35%, signal=23%	PNP/DCTD/POLR2C/NME6/CMPK2/ITPA/POLR3F/PRIM1/NME4/TYMS/POLR2I/POLR2B/NT5C2/CTPS2/POLR1C/TK2/NME7/PRIM2/POLA1/UCKL1/NME3/POLA2/POLD3/POLR3D/POLR2K/POLD1/POLE3/POLD4/POLR2H/POLR3C/POLR1E
KEGG_AUTOIMMUNE_THYROID_DISEASE	KEGG_AUTOIMMUNE_THYROID_DISEASE	12	0.207823	0.728621	0.852273	0.925474	0.621936	8268	tags=92%, list=55%, signal=42%	TG/CGA/CD40/CD86/CD80/IL10/FASLG/GZMB/FAS/CD28/PRF1
KEGG_BASAL_CELL_CARCINOMA	KEGG_BASAL_CELL_CARCINOMA	47	-0.208401	-0.74821	0.860317	0.928513	0.623979	2007	tags=51%, list=13%, signal=44%	WNT4/BMP2/WNT9A/BMP4/WNT10B/WNT3A/WNT5B/DVL1/TCF7/CTNNB1/GLI3/FZD7/AXIN2/TCF7L1/FZD3/GLI2/LEF1/WNT6/SMO/STK36/TCF7L2/DVL2/AXIN1/TP53
KEGG_GLYCOSYLPHOSPHATIDYLINOSITOL_GPI_ANCHOR_BIOSYNTHESIS	KEGG_GLYCOSYLPHOSPHATIDYLINOSITOL_GPI_ANCHOR_BIOSYNTHESIS	24	-0.225066	-0.707713	0.871332	0.934701	0.628137	3383	tags=46%, list=22%, signal=36%	PIGK/PIGV/PIGL/PIGO/PIGN/PIGU/PIGT/PIGH/PIGW/PIGZ/PIGY
KEGG_PURINE_METABOLISM	KEGG_PURINE_METABOLISM	141	-0.198137	-0.790937	0.887324	0.942503	0.63338	4723	tags=31%, list=31%, signal=22%	NPR2/NME6/GUCY1B1/GMPS/ITPA/POLR3F/AMPD2/PRIM1/NME4/POLR2I/POLR2B/ADSS1/NT5C2/PDE6A/POLR1C/PAPSS1/NME7/PDE1B/AMPD1/PRIM2/NUDT9/POLA1/PDE9A/NME3/AK5/POLA2/PAICS/IMPDH2/XDH/POLD3/ATIC/POLR3D/POLR2K/POLD1/POLE3/POLD4/NPR1/ADPRM/POLR2H/AK7/PDE2A/POLR3C/NUDT5/POLR1E
KEGG_CYSTEINE_AND_METHIONINE_METABOLISM	KEGG_CYSTEINE_AND_METHIONINE_METABOLISM	29	-0.202608	-0.66914	0.889254	0.942503	0.63338	5056	tags=38%, list=33%, signal=25%	MAT2B/SRM/TRDMT1/DNMT1/DNMT3A/AHCYL1/MTAP/MAT2A/ENOPH1/SMS/APIP
KEGG_MELANOMA	KEGG_MELANOMA	60	-0.19576	-0.721015	0.902388	0.945498	0.635393	6958	tags=42%, list=46%, signal=23%	FGF11/AKT3/CDKN1A/PIK3R3/MAPK1/MAP2K2/BRAF/PDGFC/HRAS/PIK3R5/PDGFA/FGF12/RAF1/RB1/IGF1R/NRAS/BAD/IGF1/PIK3CD/FGF2/MAPK3/AKT1/PDGFB/CDK4/TP53
KEGG_MELANOGENESIS	KEGG_MELANOGENESIS	86	-0.193238	-0.742965	0.902764	0.945498	0.635393	8445	tags=56%, list=56%, signal=25%	WNT9A/ASIP/ADCY7/WNT10B/WNT3A/ADCY9/WNT5B/DVL1/CREB3L2/CREB1/GNAO1/TCF7/CTNNB1/POMC/PRKCB/PLCB2/MC1R/FZD7/MAPK1/MAP2K2/KIT/CREBBP/GNAI1/ADCY4/EDNRB/HRAS/CAMK2D/PRKCA/RAF1/ADCY2/CALM1/TCF7L1/FZD3/EDN1/CAMK2A/NRAS/LEF1/CAMK2G/WNT6/GNAI2/PRKCG/PLCB4/CREB3/MAPK3/TCF7L2/CREB3L4/DVL2/GNAI3
KEGG_OLFACTORY_TRANSDUCTION	KEGG_OLFACTORY_TRANSDUCTION	26	0.155187	0.712253	0.923077	0.961086	0.645868	12770	tags=100%, list=85%, signal=16%	GUCY2D/CALM3/PDE1C/PRKACA/PRKG1/OR51E1/CLCA2/PRKACB/OR51D1/CAMK2B/OR6Q1/ADCY3/CALM2/PRKX/CNGA3/PRKG2/OR10AD1/GRK3/ARRB2/CAMK2D/CALM1/CAMK2A/CAMK2G/GNAL/GUCA1B/GUCA1A
KEGG_TYPE_II_DIABETES_MELLITUS	KEGG_TYPE_II_DIABETES_MELLITUS	38	-0.185042	-0.637247	0.944984	0.978141	0.657329	6809	tags=39%, list=45%, signal=22%	CACNA1D/PIK3R3/MAPK1/ADIPOQ/PIK3R5/SOCS3/INSR/PIK3CD/MAPK8/SOCS2/SOCS1/PRKCD/MAPK3/GCK/IKBKB
KEGG_PRION_DISEASES	KEGG_PRION_DISEASES	31	0.151343	0.735462	0.953488	0.981206	0.659389	11697	tags=97%, list=77%, signal=22%	C6/SOD1/LAMC1/MAP2K1/PRNP/PRKACA/C5/PRKACB/HSPA5/IL1B/STIP1/NCAM1/PRKX/C1QA/C1QB/CCL5/C1QC/IL1A/C8G/EGR1/ELK1/NOTCH1/MAPK1/MAP2K2/C8B/C7/BAX/NCAM2/FYN/HSPA1A
KEGG_ECM_RECEPTOR_INTERACTION	KEGG_ECM_RECEPTOR_INTERACTION	71	-0.170134	-0.639509	0.971164	0.993618	0.66773	4994	tags=27%, list=33%, signal=18%	LAMB2/ITGA5/ITGB7/THBS1/AGRN/ITGB1/ITGB5/HMMR/SV2B/SDC4/ITGA3/SDC3/SV2A/CD36/ITGA10/VWF/ITGA2B/LAMB1/COL11A2
KEGG_DORSO_VENTRAL_AXIS_FORMATION	KEGG_DORSO_VENTRAL_AXIS_FORMATION	18	-0.168504	-0.493285	0.981524	0.99399	0.66798	8982	tags=56%, list=59%, signal=23%	KRAS/SOS2/ETV6/NOTCH1/ETS1/MAPK1/GRB2/NOTCH4/CPEB1/MAPK3
KEGG_TASTE_TRANSDUCTION	KEGG_TASTE_TRANSDUCTION	21	0.156063	0.646923	0.982759	0.99399	0.66798	1780	tags=19%, list=12%, signal=17%	ADCY6/ADCY8/GNG3/PRKACA
KEGG_NEUROACTIVE_LIGAND_RECEPTOR_INTERACTION	KEGG_NEUROACTIVE_LIGAND_RECEPTOR_INTERACTION	152	-0.154514	-0.620256	0.992965	0.998607	0.671083	7081	tags=41%, list=47%, signal=22%	GHRHR/P2RY10/CHRNB1/LTB4R/LEPR/MC1R/CHRNE/AGTR1/F2R/VIPR1/P2RX1/ADORA3/GRIN2D/GPR50/LPAR6/GABRB2/TBXA2R/AVPR2/S1PR4/GHR/GRM2/ADORA2B/ADRA1B/EDNRB/NPY1R/F2/LTB4R2/TACR2/PTGER3/GRIK2/GRIK5/PARD3/GABBR1/CHRNA1/AVPR1A/ADRA2B/GPR156/CHRNA3/P2RY6/FSHR/S1PR2/THRA/GLP2R/PTGDR/LPAR2/ADRB2/S1PR1/GIPR/ADORA2A/GABRE/TSPO/GHSR/ADRA2C/P2RY14/CHRNB4/S1PR3/GRIK4/PTH1R/HCRTR1/P2RX4/P2RY2/OPRL1
KEGG_CALCIUM_SIGNALING_PATHWAY	KEGG_CALCIUM_SIGNALING_PATHWAY	137	-0.138906	-0.553741	0.998995	0.998995	0.671344	7028	tags=38%, list=47%, signal=20%	CHP2/PRKCB/PLCB2/CACNA1D/AGTR1/F2R/P2RX1/GRIN2D/PPP3R1/TBXA2R/ATP2B2/TRPC1/ADORA2B/ITPR3/ADCY4/ADRA1B/EDNRB/MYLK2/PHKG1/CAMK2D/LTB4R2/PRKCA/TACR2/ADCY2/SLC25A6/PTGER3/ATP2B3/ERBB3/PLCE1/CALM1/CACNA1H/CAMK2A/AVPR1A/ATP2A3/CAMK2G/PPP3CC/PRKCG/PLCG1/PLCB4/ADRB2/GNAL/PDE1B/ADORA2A/PPP3CB/PHKA2/SPHK1/P2RX4/GNA11/NOS3/ERBB2/PLCD1/RYR1
