# Supplementary material for: Identification of Key Genes Associated With Early Calf-Hood Nutrition in Subcutaneous and Visceral Adipose Tissues by Co-Expression Analysis
Source: Front Vet Sci. 2022 May 10;9:831129. doi: 10.3389/fvets.2022.831129 (PMC9127810; doi:10.3389/fvets.2022.831129)
Supplement: Supplementary Table 5 — Gene set enrichment analysis results in subcutaneous and visceral adipose tissues. [file Table_5.XLS]

## Sheet: PRJNA382633
GSEA results of subcutaneous adipose tissue(PRJNA382633) under different nutrition levels
ID	Description	setSize	enrichmentScore	NES	pvalue	p.adjust	qvalues	rank	leading_edge	core_enrichment
KEGG_ALZHEIMERS_DISEASE	KEGG_ALZHEIMERS_DISEASE	143	0.609041	2.2515	1e-10	2.2125e-09	1.57895e-09	1730	tags=46%, list=12%, signal=41%	MME/LPL/COX7B2/UQCRFS1/NDUFS1/NDUFV1/NDUFA10/SDHA/UQCR10/COX5A/ATP5MC3/NDUFS7/UQCRC2/NDUFA4/COX5B/UQCRB/UQCRC1/NDUFS2/COX7C/NDUFB3/CYCS/NDUFS8/COX6A1/NDUFB5/ATP5F1A/ATP5F1D/HSD17B10/NDUFS6/UQCR11/APOE/ATP5MC1/COX8A/ATP5F1B/NDUFS4/ATP5F1C/NDUFA9/NDUFA8/SDHD/NDUFA5/CHP1/NDUFA4L2/NDUFB8/NDUFAB1/CYC1/COX7B/ATP5PO/COX7A2/COX6B1/NDUFA3/NDUFB6/SDHB/NDUFC1/UQCRQ/NDUFA7/GSK3B/ATP5PD/NDUFV2/SDHC/NDUFB9/NDU…
KEGG_CITRATE_CYCLE_TCA_CYCLE	KEGG_CITRATE_CYCLE_TCA_CYCLE	28	0.858639	2.44942	1e-10	2.2125e-09	1.57895e-09	1468	tags=86%, list=10%, signal=77%	PCK2/PCK1/IDH1/PC/ACO2/MDH1/PDHA1/SDHA/SUCLG1/DLD/IDH3B/DLAT/CS/ACLY/MDH2/FH/PDHB/SDHD/OGDH/ACO1/SDHB/SUCLA2/SUCLG2/SDHC
KEGG_HUNTINGTONS_DISEASE	KEGG_HUNTINGTONS_DISEASE	154	0.640652	2.39322	1e-10	2.2125e-09	1.57895e-09	2302	tags=50%, list=15%, signal=43%	UCP1/DNAH2/COX7B2/SLC25A4/UQCRFS1/NDUFS1/NDUFV1/NDUFA10/SDHA/UQCR10/COX5A/ATP5MC3/NDUFS7/UQCRC2/NDUFA4/COX5B/CREB3L3/UQCRB/UQCRC1/NDUFS2/COX7C/NDUFB3/CYCS/NDUFS8/COX6A1/NDUFB5/ATP5F1A/ATP5F1D/NDUFS6/UQCR11/ATP5MC1/COX8A/ATP5F1B/NDUFS4/ATP5F1C/NDUFA9/NDUFA8/SDHD/NDUFA5/NDUFA4L2/NDUFB8/NDUFAB1/CYC1/VDAC1/COX7B/ATP5PO/COX7A2/COX6B1/NDUFA3/NDUFB6/SDHB/NDUFC1/UQCRQ/NDUFA7/ATP5PD/NDUFV2/SDHC/NDUFB9/NDU…
KEGG_OXIDATIVE_PHOSPHORYLATION	KEGG_OXIDATIVE_PHOSPHORYLATION	108	0.724879	2.59834	1e-10	2.2125e-09	1.57895e-09	2751	tags=75%, list=18%, signal=62%	COX7B2/ATP12A/UQCRFS1/NDUFS1/NDUFV1/NDUFA10/SDHA/UQCR10/COX5A/ATP6V1E2/ATP5MC3/NDUFS7/UQCRC2/NDUFA4/COX5B/UQCRB/UQCRC1/NDUFS2/COX7C/NDUFB3/NDUFS8/COX6A1/NDUFB5/ATP5F1A/ATP5F1D/NDUFS6/UQCR11/ATP5MC1/COX8A/ATP5F1B/NDUFS4/ATP5F1C/NDUFA9/ATP5MF/NDUFA8/SDHD/NDUFA5/NDUFA4L2/NDUFB8/ATP6V0A4/NDUFAB1/CYC1/COX7B/ATP5PO/COX7A2/COX15/COX6B1/NDUFA3/NDUFB6/SDHB/NDUFC1/UQCRQ/NDUFA7/NDUFA11/ATP5PD/ATP5MG/NDUFV2/…
KEGG_PARKINSONS_DISEASE	KEGG_PARKINSONS_DISEASE	107	0.709232	2.54007	1e-10	2.2125e-09	1.57895e-09	2020	tags=64%, list=13%, signal=55%	COX7B2/SLC25A4/GPR37/UQCRFS1/NDUFS1/NDUFV1/NDUFA10/SDHA/UQCR10/COX5A/ATP5MC3/NDUFS7/UQCRC2/NDUFA4/COX5B/UQCRB/SLC6A3/UQCRC1/NDUFS2/COX7C/NDUFB3/CYCS/NDUFS8/COX6A1/NDUFB5/ATP5F1A/ATP5F1D/NDUFS6/UQCR11/ATP5MC1/COX8A/ATP5F1B/NDUFS4/ATP5F1C/NDUFA9/NDUFA8/SDHD/NDUFA5/NDUFA4L2/NDUFB8/NDUFAB1/CYC1/VDAC1/COX7B/ATP5PO/COX7A2/COX6B1/NDUFA3/NDUFB6/SDHB/NDUFC1/UQCRQ/NDUFA7/ATP5PD/NDUFV2/SDHC/NDUFB9/NDUFS3/ND…
KEGG_PPAR_SIGNALING_PATHWAY	KEGG_PPAR_SIGNALING_PATHWAY	56	0.753317	2.43358	1e-10	2.2125e-09	1.57895e-09	1794	tags=55%, list=12%, signal=49%	SCD/UCP1/PCK2/ME1/LPL/PCK1/PLIN1/EHHADH/DBI/AQP7/ANGPTL4/ACOX2/ADIPOQ/FABP4/ACSL1/ACADL/RXRG/CPT2/FABP7/SORBS1/CD36/FABP5/ACSL3/ACSL4/SLC27A6/ACOX1/ACADM/GK/OLR1/PPARG/SCP2
KEGG_PROPANOATE_METABOLISM	KEGG_PROPANOATE_METABOLISM	29	0.859372	2.47092	1e-10	2.2125e-09	1.57895e-09	1459	tags=79%, list=10%, signal=72%	ACSS2/ACACA/ACSS3/ECHS1/ABAT/EHHADH/PCCB/ACAT2/PCCA/ACAT1/MMUT/LDHB/SUCLG1/MCEE/ALDH6A1/HIBCH/HADHA/ALDH7A1/SUCLA2/SUCLG2/MLYCD/ACADM/LDHC
KEGG_RIBOSOME	KEGG_RIBOSOME	84	-0.690977	-2.7648	1e-10	2.2125e-09	1.57895e-09	3708	tags=87%, list=25%, signal=66%	UBA52/RPS29/RPL12/RPL36AL/RPL36A/RPS27L/RPL7/RPL3/RPL15/RPL26/RPS15A/RPL36A/RPL7A/RPS26/RPSA/RPS17/RPL13/RPLP1/RPL37A/RPS15/RPL13A/RPS27A/RPL21/RPL11/RPL36/RPS13/RPS18/RPS10/RPL9/RPL38/RPL35/RPLP0/RPL5/RPS16/RPL24/RPL39/RPL10A/RPS21/RPL30/RPL23A/RPS6/RPS25/RPS11/RPL19/RPL8/RPL28/RPL22/RPL27A/RPS12/RPL34/RPL18/RPS9/RPL23/RPS7/FAU/RPS3/RPL37/RPS3A/RPS27/RPL17/RPS20/RPS8/RPL29/RPL35A/RPS5/RPL18A/RPL…
KEGG_VALINE_LEUCINE_AND_ISOLEUCINE_DEGRADATION	KEGG_VALINE_LEUCINE_AND_ISOLEUCINE_DEGRADATION	41	0.789648	2.41253	3.15491e-10	6.20465e-09	4.42794e-09	1986	tags=80%, list=13%, signal=70%	ACADSB/ECHS1/ABAT/EHHADH/PCCB/ACAT2/PCCA/BCKDHB/OXCT1/ACAA2/ACADS/MCCC2/ACAT1/MMUT/HADH/MCCC1/DLD/HMGCS1/BCAT2/HADHB/HSD17B10/MCEE/ALDH6A1/HIBCH/HADHA/IVD/ALDH7A1/DBT/HIBADH/ACADM/ALDH2/BCKDHA/AUH
KEGG_DRUG_METABOLISM_CYTOCHROME_P450	KEGG_DRUG_METABOLISM_CYTOCHROME_P450	30	0.823396	2.37689	1.41635e-09	2.50694e-08	1.78907e-08	1003	tags=47%, list=7%, signal=44%	FMO3/CYP2B6/GSTT2/GSTA1/MGST1/MAOB/GSTT1/GSTA4/GSTM1/FMO1/GSTA2/CYP3A4/MGST3/GSTM1/GSTM2
KEGG_BUTANOATE_METABOLISM	KEGG_BUTANOATE_METABOLISM	26	0.83286	2.31276	1.29502e-08	2.0838e-07	1.4871e-07	1054	tags=69%, list=7%, signal=64%	BDH1/ECHS1/ABAT/EHHADH/ACSM1/ACAT2/OXCT1/ACADS/ACAT1/PDHA1/L2HGDH/HADH/ALDH5A1/HMGCS1/AACS/PDHB/HADHA/ALDH7A1
KEGG_PEROXISOME	KEGG_PEROXISOME	70	0.670595	2.24835	2.24082e-08	3.3052e-07	2.35875e-07	2787	tags=53%, list=19%, signal=43%	PIPOX/EHHADH/IDH1/ACOX2/AMACR/ACSL1/PEX3/CRAT/ECI2/DHRS4/PEX19/PECR/PHYH/CAT/HACL1/ABCD1/ECH1/NOS2/PXMP4/ACSL3/ACSL4/ACOX1/PMVK/MLYCD/NUDT12/PEX11G/SCP2/EPHX2/PEX11A/SLC25A17/CROT/ABCD3/PEX13/ACAA1/PRDX1/PAOX/HSD17B4
KEGG_PYRUVATE_METABOLISM	KEGG_PYRUVATE_METABOLISM	36	0.776768	2.30479	2.49944e-08	3.40308e-07	2.42861e-07	2065	tags=69%, list=14%, signal=60%	ACSS2/PCK2/ME1/ACACA/PCK1/LDHD/ACAT2/PC/MDH1/ACAT1/PDHA1/LDHB/ACYP2/DLD/HAGH/DLAT/MDH2/PKLR/PDHB/ALDH7A1/GRHPR/LDHC/ALDH2/GLO1/ME2
KEGG_FATTY_ACID_METABOLISM	KEGG_FATTY_ACID_METABOLISM	33	0.77621	2.27709	8.33514e-08	1.0538e-06	7.52043e-07	1893	tags=67%, list=13%, signal=58%	ACADSB/ECHS1/EHHADH/ACAT2/ACAA2/ACADS/ACSL1/ACAT1/ACADL/HADH/ECI2/CPT2/HADHB/HADHA/ALDH7A1/ACSL3/ACSL4/ACOX1/ACADM/ECI1/ACADVL/ALDH2
KEGG_CELL_CYCLE	KEGG_CELL_CYCLE	118	0.555331	2.01626	2.8178e-07	3.325e-06	2.37288e-06	1591	tags=25%, list=11%, signal=22%	TTK/CDC25C/CCNB1/BUB1B/CDC20/CCNB2/CDKN2C/CCNA2/CDC25A/CCNE1/CDKN2A/PTTG1/E2F1/CDKN2B/ESPL1/CDC6/BUB1/CDKN1C/CDK1/E2F2/CHEK1/TGFB2/CCNB3/GSK3B/TFDP2/RBL1/ORC1/MCM3/GADD45A
KEGG_METABOLISM_OF_XENOBIOTICS_BY_CYTOCHROME_P450	KEGG_METABOLISM_OF_XENOBIOTICS_BY_CYTOCHROME_P450	28	0.764753	2.18159	1.31172e-06	1.45109e-05	1.03557e-05	1003	tags=40%, list=7%, signal=37%	CYP2B6/GSTT2/GSTA1/MGST1/GSTT1/GSTA4/GSTM1/GSTA2/CYP3A4/MGST3/GSTM1/GSTM2
KEGG_GLUTATHIONE_METABOLISM	KEGG_GLUTATHIONE_METABOLISM	42	0.687557	2.10548	8.14411e-06	8.47945e-05	6.05135e-05	1286	tags=41%, list=9%, signal=38%	GSTT2/GSTA1/MGST1/RRM2/G6PD/IDH1/GSTT1/GSTA4/GSTM1/GPX7/GSTA2/PGD/GSS/MGST3/GPX4/GSTM1/GSTM2/GCLM
KEGG_BIOSYNTHESIS_OF_UNSATURATED_FATTY_ACIDS	KEGG_BIOSYNTHESIS_OF_UNSATURATED_FATTY_ACIDS	20	0.797543	2.06834	1.16895e-05	0.000114947	8.20318e-05	1616	tags=67%, list=11%, signal=60%	SCD/ACOT2/ELOVL6/HSD17B12/ELOVL5/HACD2/PECR/HADHA/ACOT2/TECR/ACOT4/ACOX1/HACD1/FADS1
KEGG_GLYCOLYSIS_GLUCONEOGENESIS	KEGG_GLYCOLYSIS_GLUCONEOGENESIS	48	0.636049	1.99828	2.42796e-05	0.000226184	0.000161416	2708	tags=54%, list=18%, signal=45%	ACSS2/PCK2/PCK1/PDHA1/LDHB/BPGM/DLD/DLAT/PKLR/PDHB/HK2/ALDH7A1/ALDOA/PGM1/LDHC/PGAM1/AKR1A1/ALDH1A3/FBP1/ALDH2/ALDOC/GALM/HK3/GPI/TPI1/ALDH9A1
KEGG_SPLICEOSOME	KEGG_SPLICEOSOME	118	-0.39099	-1.63638	0.000336122	0.00297468	0.00212287	6499	tags=61%, list=43%, signal=35%	TXNL4A/ACIN1/SNRPA/CWC15/SRSF10/PRPF18/RBMX/PUF60/SNRPC/DHX15/SNRPA1/EIF4A3/THOC2/SNRNP200/DDX42/RBM22/SNRNP27/DHX8/DDX23/PPIH/PRPF19/SNRPD3/SNRPD2/TRA2B/HNRNPM/HSPA8/DDX5/U2AF2/DDX39B/SRSF1/PRPF4/LSM6/RBM17/SF3B3/SF3B4/SNW1/SF3A1/SART1/SF3B1/SNRPG/SRSF4/SNRPB/USP39/SF3A2/ALYREF/HNRNPU/THOC3/SF3A3/SF3B2/LSM7/ISY1/CTNNBL1/SRSF3/LSM5/PRPF40B/PRPF6/PRPF38A/MAGOH/SRSF2/DHX38/CHERP/TRA2A/PQBP1/HNRNPA1…
KEGG_ALANINE_ASPARTATE_AND_GLUTAMATE_METABOLISM	KEGG_ALANINE_ASPARTATE_AND_GLUTAMATE_METABOLISM	25	0.690349	1.90878	0.000560119	0.00456503	0.00325783	1562	tags=42%, list=10%, signal=38%	GPT2/ABAT/ALDH5A1/ALDH4A1/ADSS1/GOT1/GFPT1/ASPA/GPT/GLUL/GOT2
KEGG_GLYCINE_SERINE_AND_THREONINE_METABOLISM	KEGG_GLYCINE_SERINE_AND_THREONINE_METABOLISM	24	0.690354	1.88174	0.000567405	0.00456503	0.00325783	1423	tags=42%, list=9%, signal=38%	PIPOX/MAOB/GLYCTK/SARDH/GCAT/DLD/PSPH/PHGDH/CHDH/PSAT1
KEGG_TRYPTOPHAN_METABOLISM	KEGG_TRYPTOPHAN_METABOLISM	30	0.643348	1.85715	0.000734661	0.0056537	0.00403475	1054	tags=40%, list=7%, signal=37%	ACMSD/ECHS1/EHHADH/MAOB/AADAT/ACAT2/ACAT1/HADH/CAT/OGDH/HADHA/ALDH7A1
KEGG_LYSINE_DEGRADATION	KEGG_LYSINE_DEGRADATION	41	0.597763	1.82628	0.000777327	0.00573279	0.00409119	1054	tags=24%, list=7%, signal=23%	PIPOX/ECHS1/EHHADH/AADAT/ACAT2/ACAT1/HADH/OGDH/HADHA/ALDH7A1
KEGG_GLYCEROLIPID_METABOLISM	KEGG_GLYCEROLIPID_METABOLISM	39	0.597147	1.80505	0.000897828	0.00635662	0.0045364	2708	tags=51%, list=18%, signal=42%	DGAT2/GPAM/LPL/AGPAT2/DGKI/GLYCTK/LIPG/ALDH7A1/MGLL/AKR1A1/GK/AGPAT4/DGKA/ALDH2/DGKB/GPAT3/TKFC/GLA/DGAT1/ALDH9A1
KEGG_PROGESTERONE_MEDIATED_OOCYTE_MATURATION	KEGG_PROGESTERONE_MEDIATED_OOCYTE_MATURATION	78	0.489803	1.6786	0.00111225	0.00757185	0.00540364	1812	tags=23%, list=12%, signal=20%	CDC25C/CCNB1/CCNB2/CCNA2/CDC25A/PDE3B/IGF1/BUB1/CDK1/GNAI1/PIK3R1/ADCY5/MAPK9/CCNB3/AKT2/PIK3R2/ANAPC13/ADCY8
KEGG_BETA_ALANINE_METABOLISM	KEGG_BETA_ALANINE_METABOLISM	17	0.718422	1.77986	0.0014754	0.00967208	0.00690247	3096	tags=71%, list=21%, signal=56%	ECHS1/ABAT/EHHADH/HIBCH/HADHA/ALDH7A1/MLYCD/ACADM/ALDH2/DPYD/ALDH9A1/UPB1
KEGG_GLYOXYLATE_AND_DICARBOXYLATE_METABOLISM	KEGG_GLYOXYLATE_AND_DICARBOXYLATE_METABOLISM	14	0.775284	1.8619	0.00159069	0.0100554	0.00717604	1257	tags=57%, list=8%, signal=52%	ACO2/GLYCTK/MDH1/CS/MDH2/ACO1/MTHFD1/GRHPR
KEGG_P53_SIGNALING_PATHWAY	KEGG_P53_SIGNALING_PATHWAY	65	0.50822	1.68659	0.0017376	0.0106054	0.0075685	1591	tags=26%, list=11%, signal=23%	RRM2/CCNB1/CCNB2/ZMAT3/CCNE1/CCNG2/IGF1/CDKN2A/SESN3/CDK1/CYCS/GTSE1/PTEN/CHEK1/CCNB3/PERP/GADD45A
KEGG_WNT_SIGNALING_PATHWAY	KEGG_WNT_SIGNALING_PATHWAY	134	-0.353279	-1.50812	0.00240382	0.0141825	0.0101213	1265	tags=18%, list=8%, signal=17%	SMAD3/NFATC1/WNT9A/FZD10/NFATC4/WNT5B/PLCB4/LEF1/WNT7B/CHP2/WNT11/CCND3/MYC/CAMK2A/WNT10B/FOSL1/WNT4/SOX17/SFRP1/CAMK2B/WNT2B/DKK1/WNT6/WNT9B
KEGG_ADIPOCYTOKINE_SIGNALING_PATHWAY	KEGG_ADIPOCYTOKINE_SIGNALING_PATHWAY	61	0.504742	1.65615	0.00313628	0.0179072	0.0127794	1390	tags=21%, list=9%, signal=19%	LEP/PCK2/PCK1/ADIPOQ/PRKAA2/ACSL1/ADIPOR2/RXRG/CD36/MAPK9/ACSL3/ACSL4/AKT2
KEGG_RIG_I_LIKE_RECEPTOR_SIGNALING_PATHWAY	KEGG_RIG_I_LIKE_RECEPTOR_SIGNALING_PATHWAY	50	-0.46067	-1.64166	0.00427955	0.0236713	0.016893	1742	tags=24%, list=12%, signal=21%	STING1/TBKBP1/TRAF2/NFKBIA/MAPK12/MAPK11/IFIH1/DDX58/DHX58/IL12A/IRF7/ISG15
KEGG_STEROID_BIOSYNTHESIS	KEGG_STEROID_BIOSYNTHESIS	16	0.690245	1.70632	0.00516115	0.0276825	0.0197556	2923	tags=88%, list=19%, signal=71%	LSS/EBP/DHCR24/MSMO1/LIPA/DHCR7/FDFT1/HSD17B7/NSDHL/CYP51A1/SC5D/SOAT1/SQLE/TM7SF2
KEGG_RETINOL_METABOLISM	KEGG_RETINOL_METABOLISM	21	0.653897	1.71613	0.00573918	0.0298775	0.021322	1338	tags=38%, list=9%, signal=35%	CYP2B6/DGAT2/RDH8/CYP3A4/DHRS4/RETSAT/PNPLA4/ALDH1A1
KEGG_OOCYTE_MEIOSIS	KEGG_OOCYTE_MEIOSIS	97	0.446046	1.57542	0.00598151	0.0302493	0.0215874	1030	tags=15%, list=7%, signal=14%	CDC25C/CCNB1/CDC20/CCNB2/AR/SGO1/CCNE1/IGF1/PTTG1/ESPL1/BUB1/AURKA/CDK1/CHP1/ADCY5
KEGG_FRUCTOSE_AND_MANNOSE_METABOLISM	KEGG_FRUCTOSE_AND_MANNOSE_METABOLISM	32	0.578085	1.6869	0.0063112	0.0310301	0.0221446	3237	tags=50%, list=22%, signal=39%	PFKFB1/SORD/PFKFB4/HK2/ALDOA/PMM2/FBP1/GMPPA/KHK/ALDOC/HK3/TPI1/PMM1/PFKM/FBP2/MTMR1
KEGG_JAK_STAT_SIGNALING_PATHWAY	KEGG_JAK_STAT_SIGNALING_PATHWAY	104	-0.359631	-1.48874	0.00789823	0.0357906	0.0255419	3324	tags=32%, list=22%, signal=25%	PIAS4/PIK3CD/IL5RA/PRL/STAT3/TPO/CCND1/IL6R/JAK3/IL15RA/PIK3R3/SOCS3/PIM1/IFNAR2/STAT6/IFNGR1/SPRY2/BCL2L1/LIFR/STAT4/CLCF1/IL13/SPRY1/IL2RA/CCND3/MYC/IRF9/IL6/IL12A/IL3RA/CBLC/CSF3/LEPR
KEGG_PHENYLALANINE_METABOLISM	KEGG_PHENYLALANINE_METABOLISM	14	0.717213	1.72244	0.00795261	0.0357906	0.0255419	1746	tags=43%, list=12%, signal=38%	HPD/MAOB/GOT1/MIF/GOT2/ALDH1A3
KEGG_CYTOKINE_CYTOKINE_RECEPTOR_INTERACTION	KEGG_CYTOKINE_CYTOKINE_RECEPTOR_INTERACTION	179	-0.3058	-1.34988	0.00801341	0.0357906	0.0255419	3118	tags=33%, list=21%, signal=26%	IL5RA/PRL/TNFRSF25/TPO/TNFSF11/IL6R/CCR9/PLEKHO2/IL15RA/LTBR/FLT1/IL18R1/PDGFB/HGF/IL17RA/TNFSF13/TNFRSF10D/CCL19/FLT4/BMP7/IFNAR2/IL25/CCL1/IFNGR1/ACVR2B/CXCL16/TNFRSF1A/IL1R1/TNFSF15/PDGFC/ACVR1B/TNFSF10/LIFR/CCL14/TNFRSF12A/TNFRSF4/INHBA/CLCF1/IL13/TNFRSF19/TNFRSF11A/CCL21/TNFRSF18/AMH/CCL27/IL2RA/VEGFC/FAS/FLT3LG/TNFSF14/IL6/IL12A/CXCL3/IL3RA/INHBB/CXCL2/CSF3/CCL26/LEPR
KEGG_PENTOSE_PHOSPHATE_PATHWAY	KEGG_PENTOSE_PHOSPHATE_PATHWAY	23	0.629865	1.70825	0.00808826	0.0357906	0.0255419	3213	tags=57%, list=21%, signal=45%	G6PD/TKT/PGD/TALDO1/ALDOA/PGM1/FBP1/PRPS2/ALDOC/GPI/PFKM/RPE/FBP2
KEGG_TERPENOID_BACKBONE_BIOSYNTHESIS	KEGG_TERPENOID_BACKBONE_BIOSYNTHESIS	13	0.734071	1.7304	0.00853451	0.0368441	0.0262937	2709	tags=69%, list=18%, signal=57%	ACAT2/IDI1/ACAT1/HMGCS1/PMVK/MVD/FDPS/PDSS2/HMGCR
KEGG_BASAL_CELL_CARCINOMA	KEGG_BASAL_CELL_CARCINOMA	47	-0.437153	-1.54291	0.00893768	0.0376659	0.0268802	1676	tags=30%, list=11%, signal=27%	BMP4/WNT9A/FZD10/GLI2/WNT5B/LEF1/WNT7B/WNT11/HHIP/WNT10B/WNT4/WNT2B/WNT6/WNT9B
KEGG_ARGININE_AND_PROLINE_METABOLISM	KEGG_ARGININE_AND_PROLINE_METABOLISM	46	0.51301	1.60008	0.00967669	0.039832	0.028426	1905	tags=36%, list=13%, signal=32%	CKB/MAOB/AGMAT/ALDH4A1/P4HA2/GOT1/P4HA3/NOS2/ALDH7A1/PYCR1/ALDH18A1/GLUL/OAT/GOT2/CKM/ALDH2/ACY1
KEGG_INSULIN_SIGNALING_PATHWAY	KEGG_INSULIN_SIGNALING_PATHWAY	125	0.398792	1.45191	0.0163884	0.065049	0.0464221	1916	tags=18%, list=13%, signal=15%	FASN/PCK2/ACACA/PCK1/PDE3B/LIPE/GYS2/PRKAA2/PRKAR2A/PIK3R1/PKLR/SORBS1/HK2/PRKAR2B/PHKB/MAPK9/GSK3B/AKT2/PIK3R2/FBP1/SLC2A4/FOXO1
KEGG_GLYCEROPHOSPHOLIPID_METABOLISM	KEGG_GLYCEROPHOSPHOLIPID_METABOLISM	64	0.466455	1.54323	0.0165379	0.065049	0.0464221	2162	tags=25%, list=14%, signal=21%	GPAM/PLA2G5/GPD1/CHPT1/AGPAT2/PEMT/DGKI/PLA2G15/PCYT2/LPCAT3/PCYT1B/ACHE/AGPAT4/DGKA/DGKB/GPAT3
KEGG_HEDGEHOG_SIGNALING_PATHWAY	KEGG_HEDGEHOG_SIGNALING_PATHWAY	43	-0.429163	-1.50388	0.0171544	0.0660072	0.0471059	2361	tags=37%, list=16%, signal=31%	CSNK1E/DHH/BMP6/BMP7/BMP4/WNT9A/GLI2/WNT5B/WNT7B/WNT11/HHIP/WNT10B/WNT4/WNT2B/WNT6/WNT9B
KEGG_TYROSINE_METABOLISM	KEGG_TYROSINE_METABOLISM	28	0.54006	1.54061	0.0206396	0.0767231	0.0547534	2207	tags=29%, list=15%, signal=24%	HPD/MAOB/FAH/GOT1/MIF/GOT2/ALDH1A3/GSTZ1
KEGG_ALDOSTERONE_REGULATED_SODIUM_REABSORPTION	KEGG_ALDOSTERONE_REGULATED_SODIUM_REABSORPTION	34	-0.468798	-1.55194	0.021171	0.0767231	0.0547534	2792	tags=41%, list=19%, signal=34%	ATP1B2/PIK3R3/NEDD4L/ATP1B3/NR3C2/FXYD4/KCNJ1/SCNN1A/ATP1A2/SFN/ATP1A3/SLC9A3R2/FXYD2/HSD11B1
KEGG_MELANOGENESIS	KEGG_MELANOGENESIS	84	-0.354139	-1.41701	0.0213215	0.0767231	0.0547534	1675	tags=20%, list=11%, signal=18%	WNT9A/FZD10/WNT5B/PLCB4/ADCY4/LEF1/WNT7B/EDN1/WNT11/CAMK2A/WNT10B/WNT4/ADCY2/CAMK2B/WNT2B/WNT6/WNT9B
KEGG_CALCIUM_SIGNALING_PATHWAY	KEGG_CALCIUM_SIGNALING_PATHWAY	142	-0.302707	-1.31046	0.0216732	0.0767231	0.0547534	2345	tags=29%, list=16%, signal=24%	RYR2/P2RX3/ATP2A1/CACNA1E/HRH2/TRPC1/GNA11/GNAL/PHKA2/CACNA1H/ATP2A3/ITPKA/EDNRA/TACR1/PLCG1/ADRA1B/PLCB4/ITPR1/ADCY4/CCKBR/NOS3/CHP2/CACNA1S/ITPR3/PTK2B/ADORA2B/F2R/HTR4/PLN/CYSLTR2/PDE1B/ATP2B3/PTGER1/CAMK2A/SPHK1/OXTR/ADORA2A/ERBB3/GRIN2C/ADCY2/CAMK2B
KEGG_PORPHYRIN_AND_CHLOROPHYLL_METABOLISM	KEGG_PORPHYRIN_AND_CHLOROPHYLL_METABOLISM	21	0.597916	1.56921	0.0221593	0.0769058	0.0548837	3422	tags=62%, list=23%, signal=48%	ALAD/HMBS/COX15/CPOX/COX10/MMAB/GUSB/BLVRB/ALAS1/FECH/UROD/HCCS/EPRS1
KEGG_NICOTINATE_AND_NICOTINAMIDE_METABOLISM	KEGG_NICOTINATE_AND_NICOTINAMIDE_METABOLISM	20	0.608671	1.57852	0.0232412	0.0791094	0.0564563	2333	tags=45%, list=16%, signal=38%	QPRT/NNT/NMNAT2/NT5E/CD38/NUDT12/NMRK1/NMNAT1/NT5M
KEGG_SYSTEMIC_LUPUS_ERYTHEMATOSUS	KEGG_SYSTEMIC_LUPUS_ERYTHEMATOSUS	63	-0.378431	-1.4241	0.0267496	0.0893336	0.0637528	1706	tags=29%, list=11%, signal=25%	C3/C7/H3-3B/C1R/C5/C6/CD80/H4C2/H4C8/H4C11/H4C13/H4-16/H4C4/H4C1/H4C3/H4C6/H4C7/H4C12
KEGG_ONE_CARBON_POOL_BY_FOLATE	KEGG_ONE_CARBON_POOL_BY_FOLATE	16	0.625163	1.54544	0.028698	0.0940658	0.0671299	3426	tags=62%, list=23%, signal=48%	ALDH1L1/MTHFD1/SHMT2/MTHFD2/GART/MTHFS/DHFR/SHMT1/MTR/TYMS
KEGG_NEUROACTIVE_LIGAND_RECEPTOR_INTERACTION	KEGG_NEUROACTIVE_LIGAND_RECEPTOR_INTERACTION	148	-0.297343	-1.28139	0.0327716	0.105465	0.0752649	2339	tags=34%, list=16%, signal=29%	P2RX3/HRH2/GCGR/F2RL3/GRM8/LHB/CHRNE/VIPR2/S1PR3/P2RY6/EDNRA/TACR1/GRIK4/GRIA1/GPR83/ADRA1B/S1PR1/F2/F2RL1/GRIK5/GRIK3/CCKBR/GLP2R/GLRB/AVPR2/HTR1F/PLG/ADORA2B/F2R/HTR4/NTSR2/ADRA2C/GHSR/CHRNA3/HTR1E/CYSLTR2/TSHR/P2RY14/CHRNB4/PTH1R/PTGER1/OXTR/ADORA2A/CHRNA1/TSHB/P2RY2/GRIN2C/GABBR2/RXFP1/LEPR
KEGG_AUTOIMMUNE_THYROID_DISEASE	KEGG_AUTOIMMUNE_THYROID_DISEASE	12	-0.62368	-1.57959	0.0401158	0.126795	0.0904868	1101	tags=42%, list=7%, signal=39%	GZMB/FAS/TSHR/CD80/TSHB
KEGG_PROSTATE_CANCER	KEGG_PROSTATE_CANCER	83	0.411523	1.41684	0.0410184	0.127373	0.0908995	2302	tags=23%, list=15%, signal=19%	AR/FGFR2/CCNE1/IGF1/E2F1/BCL2/CREB3L3/E2F2/PTEN/PIK3R1/PDGFD/GSK3B/AKT2/PIK3R2/FOXO1/CCNE2/TCF7/E2F3/CREB3L1
KEGG_ALLOGRAFT_REJECTION	KEGG_ALLOGRAFT_REJECTION	10	-0.636772	-1.53698	0.0525859	0.158974	0.113452	1101	tags=40%, list=7%, signal=37%	GZMB/FAS/CD80/IL12A
KEGG_RENIN_ANGIOTENSIN_SYSTEM	KEGG_RENIN_ANGIOTENSIN_SYSTEM	14	0.646084	1.55161	0.0529915	0.158974	0.113452	493	tags=29%, list=3%, signal=28%	MME/AGTR2/ACE2/ENPEP
KEGG_CARDIAC_MUSCLE_CONTRACTION	KEGG_CARDIAC_MUSCLE_CONTRACTION	55	0.449901	1.44531	0.0558069	0.162103	0.115684	1280	tags=35%, list=9%, signal=32%	COX7B2/UQCRFS1/CACNG7/UQCR10/COX5A/UQCRC2/COX5B/UQCRB/UQCRC1/COX7C/COX6A1/UQCR11/COX8A/MYH7/CYC1/COX7B/COX7A2/COX6B1/UQCRQ
KEGG_SMALL_CELL_LUNG_CANCER	KEGG_SMALL_CELL_LUNG_CANCER	79	0.405888	1.39321	0.0558659	0.162103	0.115684	1996	tags=23%, list=13%, signal=20%	CCNE1/E2F1/CDKN2B/RXRG/BCL2/COL4A2/E2F2/CYCS/FN1/PTEN/COL4A1/PIK3R1/NOS2/ITGAV/AKT2/PIK3R2/CCNE2/LAMC2
KEGG_CYTOSOLIC_DNA_SENSING_PATHWAY	KEGG_CYTOSOLIC_DNA_SENSING_PATHWAY	39	-0.399884	-1.3785	0.0721925	0.206098	0.147082	1783	tags=44%, list=12%, signal=39%	POLR3F/RIPK1/ADAR/RIPK3/POLR3A/IRF3/IKBKB/RELA/TREX1/STING1/POLR1C/IL33/NFKBIA/DDX58/IL6/ZBP1/IRF7
KEGG_HISTIDINE_METABOLISM	KEGG_HISTIDINE_METABOLISM	22	0.542163	1.44457	0.0740741	0.206585	0.147429	2708	tags=36%, list=18%, signal=30%	MAOB/ALDH7A1/ASPA/UROC1/ALDH1A3/ALDH2/AOC1/ALDH9A1
KEGG_ARRHYTHMOGENIC_RIGHT_VENTRICULAR_CARDIOMYOPATHY_ARVC	KEGG_ARRHYTHMOGENIC_RIGHT_VENTRICULAR_CARDIOMYOPATHY_ARVC	62	-0.343092	-1.28684	0.0746973	0.206585	0.147429	3719	tags=44%, list=25%, signal=33%	ITGA2/EMD/CACNB2/LMNA/ITGA9/ACTG1/DMD/ITGB3/ACTN3/ITGB8/ACTN4/CACNA1C/RYR2/PKP2/CACNB3/ITGA3/ITGA8/DSG2/ITGA5/LEF1/CACNA1S/CDH2/CACNA2D3/DSP/CACNG4/DES/ITGB4
KEGG_LONG_TERM_POTENTIATION	KEGG_LONG_TERM_POTENTIATION	57	-0.355659	-1.32029	0.0825959	0.221752	0.158253	1630	tags=16%, list=11%, signal=14%	GRIA1/PLCB4/ITPR1/CHP2/ITPR3/RAPGEF3/CAMK2A/GRIN2C/CAMK2B
KEGG_INTESTINAL_IMMUNE_NETWORK_FOR_IGA_PRODUCTION	KEGG_INTESTINAL_IMMUNE_NETWORK_FOR_IGA_PRODUCTION	24	-0.455892	-1.38472	0.0826873	0.221752	0.158253	3838	tags=54%, list=26%, signal=40%	CXCL12/IL15/TGFB1/CCR9/IL15RA/LTBR/TNFSF13/MADCAM1/MAP3K14/ICOSLG/CCL27/CD80/IL6
KEGG_LYSOSOME	KEGG_LYSOSOME	115	0.351991	1.27712	0.102013	0.269498	0.192327	3853	tags=37%, list=26%, signal=27%	PLA2G15/NPC1/NAPSA/LIPA/ATP6V0A4/GAA/IGF2R/IDS/TPP1/GLB1/GM2A/IDUA/LAMP3/SORT1/AGA/CTSA/CTSZ/GUSB/ATP6V1H/CD164/GLA/CTSK/CTSD/MANBA/CLTC/AP4E1/SMPD1/NPC2/AP3B1/AP3S2/ATP6V0D1/CTSB/CTSV/PSAP/AP1M2/AP3S1/CTSH/SLC17A5/ACP2/FUCA1/NAGLU/AP1B1
KEGG_PROXIMAL_TUBULE_BICARBONATE_RECLAMATION	KEGG_PROXIMAL_TUBULE_BICARBONATE_RECLAMATION	20	0.526153	1.36452	0.106961	0.278413	0.198689	884	tags=24%, list=6%, signal=22%	PCK2/PCK1/CA2/MDH1/SLC4A4
KEGG_COMPLEMENT_AND_COAGULATION_CASCADES	KEGG_COMPLEMENT_AND_COAGULATION_CASCADES	54	-0.350988	-1.27707	0.109792	0.281641	0.200993	2594	tags=40%, list=17%, signal=33%	SERPIND1/C4A/VWF/F12/CFH/C3/C7/MASP2/CD55/C1R/F2/PLAUR/C5/PLG/SERPINA5/F2R/SERPINA5/CFB/FGB/C6/CFI/F10
KEGG_GRAFT_VERSUS_HOST_DISEASE	KEGG_GRAFT_VERSUS_HOST_DISEASE	10	-0.572881	-1.38277	0.115023	0.290845	0.207561	1101	tags=40%, list=7%, signal=37%	GZMB/FAS/CD80/IL6
KEGG_PRIMARY_BILE_ACID_BIOSYNTHESIS	KEGG_PRIMARY_BILE_ACID_BIOSYNTHESIS	11	0.61557	1.38577	0.130435	0.325168	0.232056	2787	tags=64%, list=19%, signal=52%	ACOX2/AMACR/CYP39A1/CYP46A1/SCP2/CYP27A1/HSD17B4
KEGG_CELL_ADHESION_MOLECULES_CAMS	KEGG_CELL_ADHESION_MOLECULES_CAMS	94	-0.298661	-1.21086	0.132616	0.326016	0.232661	852	tags=19%, list=6%, signal=18%	CDH2/CADM3/ICOSLG/CLDN20/SDC4/CD274/ICAM3/OCLN/CD80/CLDN11/CLDN5/L1CAM/SELP/MAG/MPZ/CLDN19/NLGN4X/SELE
KEGG_GNRH_SIGNALING_PATHWAY	KEGG_GNRH_SIGNALING_PATHWAY	81	-0.301393	-1.18939	0.15411	0.373663	0.266664	1202	tags=21%, list=8%, signal=19%	GNA11/LHB/PLA2G2C/PLA2G4B/PLCB4/GNRH1/ITPR1/ADCY4/CACNA1S/ITPR3/PTK2B/MAPK12/MAPK11/HBEGF/CAMK2A/ADCY2/CAMK2B
KEGG_STARCH_AND_SUCROSE_METABOLISM	KEGG_STARCH_AND_SUCROSE_METABOLISM	26	0.459744	1.27666	0.15798	0.377872	0.269668	2589	tags=42%, list=17%, signal=35%	GYS2/HK2/AGL/GAA/MGAM/PGM1/GBE1/GUSB/HK3/GPI/AMY2B
KEGG_OTHER_GLYCAN_DEGRADATION	KEGG_OTHER_GLYCAN_DEGRADATION	13	0.568484	1.34007	0.163793	0.37857	0.270166	4550	tags=69%, list=30%, signal=48%	GLB1/FUCA2/AGA/MANBA/FUCA1/NEU3/GBA/ENGASE/HEXA
KEGG_OLFACTORY_TRANSDUCTION	KEGG_OLFACTORY_TRANSDUCTION	23	-0.416584	-1.25788	0.164103	0.37857	0.270166	3512	tags=35%, list=23%, signal=27%	OR51D1/ADCY3/GUCA1B/PRKG2/GNAL/GUCY2D/CAMK2A/CAMK2B
KEGG_MELANOMA	KEGG_MELANOMA	60	0.378316	1.23843	0.164688	0.37857	0.270166	2808	tags=30%, list=19%, signal=24%	IGF1/CDKN2A/E2F1/CDH1/E2F2/FGF2/PTEN/PIK3R1/PDGFD/AKT2/MITF/PIK3R2/FGF18/FGF10/E2F3/FGF14/MET/EGFR
KEGG_HYPERTROPHIC_CARDIOMYOPATHY_HCM	KEGG_HYPERTROPHIC_CARDIOMYOPATHY_HCM	68	-0.305643	-1.17386	0.172414	0.391247	0.279213	3811	tags=44%, list=25%, signal=33%	TPM4/ITGA2/TPM3/EMD/CACNB2/LMNA/TGFB1/ITGA9/ACTG1/DMD/ITGB3/ITGB8/CACNA1C/RYR2/CACNB3/ITGA3/TPM1/ITGA8/TPM2/ITGA5/CACNA1S/TNNI3/CACNA2D3/ACE/MYBPC3/CACNG4/DES/ITGB4/IL6/MYL3
KEGG_DILATED_CARDIOMYOPATHY	KEGG_DILATED_CARDIOMYOPATHY	73	-0.29927	-1.157	0.178808	0.398444	0.284349	3811	tags=43%, list=25%, signal=32%	TPM4/ITGA2/TPM3/EMD/CACNB2/ADCY3/LMNA/TGFB1/ITGA9/ACTG1/DMD/ITGB3/ITGB8/CACNA1C/RYR2/CACNB3/ITGA3/TPM1/ITGA8/TPM2/ITGA5/ADCY4/CACNA1S/TNNI3/CACNA2D3/PLN/MYBPC3/CACNG4/DES/ITGB4/ADCY2/MYL3
KEGG_HEMATOPOIETIC_CELL_LINEAGE	KEGG_HEMATOPOIETIC_CELL_LINEAGE	64	0.365852	1.21039	0.180088	0.398444	0.284349	2122	tags=28%, list=14%, signal=24%	MME/CD1E/CD1A/CD8B/CD1B/CD1D/CD36/CD8A/CD3D/TFRC/MS4A1/CD2/FLT3/CD38/IL1R2/FCGR1A/CR2/FCER2
KEGG_NOTCH_SIGNALING_PATHWAY	KEGG_NOTCH_SIGNALING_PATHWAY	46	-0.333846	-1.17494	0.193182	0.422138	0.301258	2714	tags=48%, list=18%, signal=39%	NUMB/NUMBL/PSEN1/RFNG/SNW1/DVL2/HES1/NCOR2/NOTCH1/NOTCH4/DVL1/DLL4/CTBP2/LFNG/JAG2/KAT2A/MAML3/DTX1/DTX3L/DLL1/PSEN2/RBPJL
KEGG_PROTEIN_EXPORT	KEGG_PROTEIN_EXPORT	22	0.470997	1.25496	0.200337	0.432434	0.308606	5862	tags=73%, list=39%, signal=44%	OXA1L/SPCS3/SEC61A1/SRP14/SEC61G/SRP54/SRPRA/SEC61B/SEC11C/IMMP2L/SPCS1/SRP72/SRP19/SEC63/SPCS2/HSPA5
KEGG_VIRAL_MYOCARDITIS	KEGG_VIRAL_MYOCARDITIS	44	0.390986	1.19983	0.206951	0.441329	0.314954	2686	tags=34%, list=18%, signal=28%	MYH14/MYH1/CXADR/SGCG/CYCS/MYH7/DAG1/SGCB/EIF4G3/RAC3/SGCD/CD86/PRF1/MYH15/SGCA
KEGG_GLYCOSPHINGOLIPID_BIOSYNTHESIS_LACTO_AND_NEOLACTO_SERIES	KEGG_GLYCOSPHINGOLIPID_BIOSYNTHESIS_LACTO_AND_NEOLACTO_SERIES	18	-0.41853	-1.19766	0.225653	0.471476	0.336468	3392	tags=56%, list=23%, signal=43%	B3GNT5/B4GALT3/FUT4/ST3GAL3/FUT1/B3GALT2/GCNT2/B3GNT3/B3GNT2/FUT7
KEGG_SPHINGOLIPID_METABOLISM	KEGG_SPHINGOLIPID_METABOLISM	32	-0.355292	-1.16532	0.226415	0.471476	0.336468	806	tags=16%, list=5%, signal=15%	DEGS2/SPHK1/PLPP2/SMPD3/UGT8
KEGG_ARACHIDONIC_ACID_METABOLISM	KEGG_ARACHIDONIC_ACID_METABOLISM	34	0.407614	1.19728	0.229794	0.472948	0.337519	1028	tags=18%, list=7%, signal=16%	CYP2B6/PLA2G5/CYP4F2/GPX7/GPX4/PTGES2
KEGG_TYPE_I_DIABETES_MELLITUS	KEGG_TYPE_I_DIABETES_MELLITUS	14	-0.466623	-1.22958	0.232614	0.473249	0.337733	1409	tags=36%, list=9%, signal=32%	PTPRN2/GZMB/FAS/CD80/IL12A
KEGG_TGF_BETA_SIGNALING_PATHWAY	KEGG_TGF_BETA_SIGNALING_PATHWAY	74	-0.285017	-1.10151	0.247458	0.497727	0.355202	2788	tags=27%, list=19%, signal=22%	ID2/SMURF1/ID4/SMAD6/SMAD1/BMP6/BMP7/THBS1/SMAD3/BMP4/SMAD9/ACVR2B/NOG/INHBA/ID1/AMH/THBS4/COMP/MYC/INHBB
KEGG_COLORECTAL_CANCER	KEGG_COLORECTAL_CANCER	62	0.341692	1.12938	0.27551	0.547925	0.391026	2245	tags=21%, list=15%, signal=18%	BIRC5/BCL2/CYCS/PIK3R1/FOS/TGFB2/MAPK9/GSK3B/AKT2/PIK3R2/RAC3/TGFBR1/TCF7
KEGG_MAPK_SIGNALING_PATHWAY	KEGG_MAPK_SIGNALING_PATHWAY	226	-0.229611	-1.04524	0.278689	0.548087	0.391142	3419	tags=27%, list=23%, signal=21%	RAC1/RRAS/CACNB2/DUSP1/MAP3K3/TGFB1/DUSP14/IKBKB/MAP4K2/RELA/FGFR3/TAOK3/JUN/HRAS/HSPA1A/FGF11/MECOM/MAPK8IP3/DAXX/CACNA1C/PDGFB/FGF22/CACNA1E/ARRB1/CACNB3/NFATC2/RPS6KA5/PLA2G2C/FGF16/RASGRP2/SRF/CACNA1H/FLNA/DUSP7/PLA2G4B/TRAF2/TNFRSF1A/NGF/IL1R1/NFATC4/MAPT/MAPK8IP2/MAP3K14/GADD45B/RELB/DUSP5/CHP2/CACNA1S/DUSP8/NTF3/PTPRR/MAPK12/CACNA2D3/MAPK11/MYC/FAS/CACNG4/FGF9/MAP3K8/DUSP4/NR4A1
KEGG_PANTOTHENATE_AND_COA_BIOSYNTHESIS	KEGG_PANTOTHENATE_AND_COA_BIOSYNTHESIS	15	0.48168	1.17138	0.282007	0.548519	0.39145	733	tags=27%, list=5%, signal=25%	PANK3/PANK1/BCAT2/VNN1
KEGG_TASTE_TRANSDUCTION	KEGG_TASTE_TRANSDUCTION	21	-0.373415	-1.13287	0.287081	0.551823	0.393808	1181	tags=23%, list=8%, signal=21%	TAS1R3/ADCY4/ITPR3/SCNN1A/ASIC2
KEGG_INOSITOL_PHOSPHATE_METABOLISM	KEGG_INOSITOL_PHOSPHATE_METABOLISM	50	-0.304274	-1.08432	0.289941	0.551823	0.393808	4175	tags=40%, list=28%, signal=29%	PIK3C2A/PIK3C2B/PLCD1/INPP4A/PLCD3/PIK3CD/PLCD4/INPPL1/PIP5K1A/ITPK1/PIP5K1C/INPP1/ITPKA/PLCG1/INPP5E/PLCB4/IMPA2/ISYNA1/PIP5K1B/INPP4B
KEGG_DORSO_VENTRAL_AXIS_FORMATION	KEGG_DORSO_VENTRAL_AXIS_FORMATION	19	-0.377656	-1.10693	0.317647	0.595175	0.424746	4406	tags=32%, list=29%, signal=22%	SPIRE1/NOTCH1/NOTCH4/SPIRE2/ETS2/PIWIL2
KEGG_LINOLEIC_ACID_METABOLISM	KEGG_LINOLEIC_ACID_METABOLISM	10	0.523122	1.16299	0.319444	0.595175	0.424746	646	tags=20%, list=4%, signal=19%	PLA2G5/CYP3A4
KEGG_O_GLYCAN_BIOSYNTHESIS	KEGG_O_GLYCAN_BIOSYNTHESIS	25	0.407614	1.12703	0.329053	0.601019	0.428916	1546	tags=24%, list=10%, signal=22%	GALNT9/GALNT5/GALNT14/B3GNT6/C1GALT1/GALNT13
KEGG_STEROID_HORMONE_BIOSYNTHESIS	KEGG_STEROID_HORMONE_BIOSYNTHESIS	20	0.427209	1.10792	0.329372	0.601019	0.428916	2004	tags=35%, list=13%, signal=30%	STS/HSD17B12/CYP3A4/SRD5A1/HSD17B7/SRD5A3/HSD17B3
KEGG_PRIMARY_IMMUNODEFICIENCY	KEGG_PRIMARY_IMMUNODEFICIENCY	27	0.398482	1.125	0.334936	0.604935	0.431711	1150	tags=19%, list=8%, signal=17%	ICOS/CD8B/BLNK/CD8A/CD3D
KEGG_ETHER_LIPID_METABOLISM	KEGG_ETHER_LIPID_METABOLISM	23	0.403477	1.09426	0.348039	0.622252	0.444069	129	tags=9%, list=1%, signal=9%	PLA2G5/CHPT1
KEGG_DNA_REPLICATION	KEGG_DNA_REPLICATION	35	0.363164	1.06745	0.3584	0.634368	0.452716	4215	tags=40%, list=28%, signal=29%	DNA2/POLE/MCM3/RPA3/MCM2/MCM5/RNASEH2A/SSBP1/RFC3/POLE4/FEN1/MCM6/MCM4/PCNA
KEGG_VALINE_LEUCINE_AND_ISOLEUCINE_BIOSYNTHESIS	KEGG_VALINE_LEUCINE_AND_ISOLEUCINE_BIOSYNTHESIS	10	0.5018	1.11559	0.366319	0.641966	0.458138	2110	tags=50%, list=14%, signal=43%	PDHA1/BCAT2/PDHB/LARS2/IARS2
KEGG_NON_SMALL_CELL_LUNG_CANCER	KEGG_NON_SMALL_CELL_LUNG_CANCER	52	0.327753	1.04404	0.388467	0.674105	0.481074	2321	tags=17%, list=15%, signal=15%	CDKN2A/E2F1/RXRG/E2F2/PIK3R1/AKT2/PIK3R2/E2F3/FOXO3
KEGG_CYSTEINE_AND_METHIONINE_METABOLISM	KEGG_CYSTEINE_AND_METHIONINE_METABOLISM	30	0.3648	1.05306	0.403846	0.693988	0.495264	2140	tags=23%, list=14%, signal=20%	LDHB/GOT1/AHCY/LDHC/GOT2/MAT1A/MPST
KEGG_GLYCOSAMINOGLYCAN_DEGRADATION	KEGG_GLYCOSAMINOGLYCAN_DEGRADATION	18	0.410858	1.03817	0.416523	0.707947	0.505225	2231	tags=28%, list=15%, signal=24%	HS3ST3B1/IDS/GLB1/IDUA/GUSB
KEGG_BASAL_TRANSCRIPTION_FACTORS	KEGG_BASAL_TRANSCRIPTION_FACTORS	32	0.358453	1.046	0.419968	0.707947	0.505225	301	tags=6%, list=2%, signal=6%	GTF2A1L/TAF7L
KEGG_ERBB_SIGNALING_PATHWAY	KEGG_ERBB_SIGNALING_PATHWAY	78	-0.259547	-1.01195	0.429066	0.716459	0.5113	2877	tags=27%, list=19%, signal=22%	SHC1/AKT3/PIK3CD/PTK2/JUN/HRAS/NCK2/PIK3R3/NRG2/ABL1/ABL2/PLCG1/SHC2/CDKN1A/PAK5/MYC/HBEGF/CAMK2A/ERBB3/CBLC/CAMK2B
KEGG_ACUTE_MYELOID_LEUKEMIA	KEGG_ACUTE_MYELOID_LEUKEMIA	56	-0.272432	-1.00351	0.43787	0.721452	0.514863	3586	tags=29%, list=24%, signal=22%	AKT3/PIK3CD/IKBKB/STAT3/RELA/CCND1/RUNX1T1/HRAS/PIK3R3/ZBTB16/RARA/PIM1/PML/PIM2/LEF1/MYC
KEGG_EPITHELIAL_CELL_SIGNALING_IN_HELICOBACTER_PYLORI_INFECTION	KEGG_EPITHELIAL_CELL_SIGNALING_IN_HELICOBACTER_PYLORI_INFECTION	63	-0.263931	-0.99322	0.446203	0.721452	0.514863	1614	tags=30%, list=11%, signal=27%	JAM3/RAC1/GIT1/ATP6V0D2/IKBKB/RELA/JUN/JAM2/TCIRG1/PLCG1/NOD1/ATP6V0E2/MAP3K14/NFKBIA/MAPK12/MAPK11/PTPRZ1/HBEGF/ATP6V1B1
KEGG_PATHWAYS_IN_CANCER	KEGG_PATHWAYS_IN_CANCER	290	0.250776	1.00532	0.448687	0.721452	0.514863	2262	tags=16%, list=15%, signal=14%	WNT16/PTCH2/BIRC5/AR/FGFR2/CCNE1/WNT8B/IGF1/CDKN2A/E2F1/CDKN2B/RXRG/CDH1/BCL2/COL4A2/MMP9/E2F2/CYCS/FN1/FGF2/PTEN/COL4A1/FH/PIK3R1/FOS/NOS2/ITGAV/TGFB2/MAPK9/RUNX1/RET/GSK3B/AKT2/FLT3/MITF/PIK3R2/PPARG/FGF18/FOXO1/CCNE2/LAMC2/RAC3/TGFBR1/DAPK2/FGF10/TCF7/E2F3
KEGG_BASE_EXCISION_REPAIR	KEGG_BASE_EXCISION_REPAIR	33	0.342034	1.00339	0.451258	0.721452	0.514863	642	tags=9%, list=4%, signal=8%	NEIL3/POLE/MBD4
KEGG_CIRCADIAN_RHYTHM_MAMMAL	KEGG_CIRCADIAN_RHYTHM_MAMMAL	12	-0.396926	-1.00529	0.452436	0.721452	0.514863	5493	tags=58%, list=37%, signal=37%	CRY1/CSNK1D/PER1/BHLHE40/CSNK1E/NPAS2/PER2
KEGG_MISMATCH_REPAIR	KEGG_MISMATCH_REPAIR	22	0.372539	0.992616	0.469697	0.731316	0.521903	4215	tags=41%, list=28%, signal=29%	EXO1/RPA3/SSBP1/RFC3/MSH3/PMS2/MSH2/MLH3/PCNA
KEGG_TOLL_LIKE_RECEPTOR_SIGNALING_PATHWAY	KEGG_TOLL_LIKE_RECEPTOR_SIGNALING_PATHWAY	84	0.286766	0.988613	0.472419	0.731316	0.521903	2505	tags=19%, list=17%, signal=16%	TLR8/LBP/CXCL11/SPP1/CXCL9/PIK3R1/FOS/MAPK9/AKT2/PIK3R2/TLR7/CCL5/TLR6/CD86/CCL4/CTSK
KEGG_PATHOGENIC_ESCHERICHIA_COLI_INFECTION	KEGG_PATHOGENIC_ESCHERICHIA_COLI_INFECTION	52	-0.270968	-0.976585	0.478134	0.731316	0.521903	5644	tags=46%, list=38%, signal=29%	PRKCA/ITGB1/RHOA/ARPC5L/ACTB/TUBB2B/YWHAQ/ARPC1A/CLDN1/ARHGEF2/TUBB2A/ARPC1B/TUBB1/NCL/TUBA8/ACTG1/NCK2/ABL1/EZR/TLR5/TUBA4A/TUBB6/OCLN/KRT18
KEGG_AMINO_SUGAR_AND_NUCLEOTIDE_SUGAR_METABOLISM	KEGG_AMINO_SUGAR_AND_NUCLEOTIDE_SUGAR_METABOLISM	41	0.322358	0.984864	0.478605	0.731316	0.521903	4851	tags=51%, list=32%, signal=35%	HK2/GFPT1/PGM3/PGM1/PMM2/GMPPA/HK3/GALK2/GPI/PMM1/CYB5R3/NAGK/GMDS/GNE/GNPDA1/GALE/PGM2/HEXA/NPL/GNPDA2/UGP2
KEGG_HOMOLOGOUS_RECOMBINATION	KEGG_HOMOLOGOUS_RECOMBINATION	27	0.347712	0.981668	0.480769	0.731316	0.521903	3411	tags=33%, list=23%, signal=26%	RAD51B/XRCC3/XRCC2/RAD54L/RAD54B/RPA3/SSBP1/BRCA2/RAD51
KEGG_GLYCOSAMINOGLYCAN_BIOSYNTHESIS_KERATAN_SULFATE	KEGG_GLYCOSAMINOGLYCAN_BIOSYNTHESIS_KERATAN_SULFATE	13	-0.374815	-0.964071	0.483412	0.731316	0.521903	3392	tags=38%, list=23%, signal=30%	ST3GAL3/CHST1/ST3GAL1/B3GNT2/B3GNT7
KEGG_VASCULAR_SMOOTH_MUSCLE_CONTRACTION	KEGG_VASCULAR_SMOOTH_MUSCLE_CONTRACTION	93	-0.242896	-0.985968	0.494737	0.74022	0.528257	3379	tags=28%, list=22%, signal=22%	ADCY3/GUCY1B1/ACTA2/PTGIR/RAMP2/KCNMB1/AVPR1A/MYL9/CACNA1C/GNA11/PRKCH/PLA2G2C/EDNRA/PLA2G4B/ADRA1B/PLCB4/ITPR1/ADCY4/PPP1R14A/CACNA1S/ITPR3/ADORA2B/KCNMB4/ADORA2A/RAMP3/ADCY2
KEGG_BLADDER_CANCER	KEGG_BLADDER_CANCER	38	0.326435	0.977621	0.507223	0.74022	0.528257	669	tags=13%, list=4%, signal=13%	CDKN2A/E2F1/CDH1/MMP9/E2F2
KEGG_VEGF_SIGNALING_PATHWAY	KEGG_VEGF_SIGNALING_PATHWAY	65	-0.253168	-0.963492	0.509434	0.74022	0.528257	3855	tags=34%, list=26%, signal=25%	HSPB1/CASP9/AKT3/RAC1/PIK3CD/PTK2/PXN/HRAS/PIK3R3/NFATC2/PLA2G2C/NFATC1/PLA2G4B/PLCG1/SHC2/NFATC4/NOS3/CHP2/MAPK12/MAPK11/SPHK1/PTGS2
KEGG_LEUKOCYTE_TRANSENDOTHELIAL_MIGRATION	KEGG_LEUKOCYTE_TRANSENDOTHELIAL_MIGRATION	98	-0.237562	-0.97347	0.514493	0.74022	0.528257	3519	tags=30%, list=23%, signal=23%	JAM3/RAC1/NCF4/PIK3CD/PTK2/MYL12A/ESAM/ACTG1/VASP/ICAM1/PXN/JAM2/MYL9/ACTN3/ACTN4/PIK3R3/EZR/PECAM1/BCAR1/PLCG1/PTK2B/MAPK12/CLDN20/MAPK11/OCLN/RAPGEF3/CLDN11/CLDN5/CLDN19
KEGG_REGULATION_OF_AUTOPHAGY	KEGG_REGULATION_OF_AUTOPHAGY	18	0.379098	0.957915	0.518072	0.74022	0.528257	3133	tags=28%, list=21%, signal=22%	PRKAA2/ATG4A/ATG7/ATG5/ATG3
KEGG_TIGHT_JUNCTION	KEGG_TIGHT_JUNCTION	107	0.270619	0.969202	0.519284	0.74022	0.528257	1390	tags=11%, list=9%, signal=10%	CLDN10/MYH14/RAB3B/MYH1/GNAI1/CLDN15/PTEN/MRAS/MYH7/CLDN4/EPB41/AKT2
KEGG_LONG_TERM_DEPRESSION	KEGG_LONG_TERM_DEPRESSION	52	0.297098	0.94639	0.525038	0.74022	0.528257	3065	tags=23%, list=20%, signal=18%	PLA2G5/IGF1/GNAS/GNAI1/GRIA3/GNAS/ITPR2/PLCB1/PLA2G6/NOS1/GNAQ/PPP2R1B
KEGG_GALACTOSE_METABOLISM	KEGG_GALACTOSE_METABOLISM	24	0.350145	0.95441	0.526829	0.74022	0.528257	2478	tags=33%, list=16%, signal=28%	HK2/GAA/MGAM/PGM1/GLB1/HK3/GALK2/GLA
KEGG_DRUG_METABOLISM_OTHER_ENZYMES	KEGG_DRUG_METABOLISM_OTHER_ENZYMES	22	0.358387	0.95491	0.526936	0.74022	0.528257	3096	tags=32%, list=21%, signal=25%	CYP3A4/CDA/TPMT/GUSB/IMPDH1/DPYD/UPB1
KEGG_PHOSPHATIDYLINOSITOL_SIGNALING_SYSTEM	KEGG_PHOSPHATIDYLINOSITOL_SIGNALING_SYSTEM	68	-0.250366	-0.961564	0.54232	0.750281	0.535437	4404	tags=46%, list=29%, signal=32%	INPP5A/ITPKB/SYNJ2/CDS2/PI4KB/DGKZ/PRKCG/PIK3C2A/PIK3C2B/PLCD1/INPP4A/PLCD3/PIK3CD/PLCD4/INPPL1/PIK3R3/PIP5K1A/DGKQ/ITPK1/PIP5K1C/INPP1/ITPKA/PLCG1/INPP5E/PLCB4/ITPR1/IMPA2/PIP5K1B/ITPR3/INPP4B/DGKG
KEGG_B_CELL_RECEPTOR_SIGNALING_PATHWAY	KEGG_B_CELL_RECEPTOR_SIGNALING_PATHWAY	73	0.278918	0.943018	0.547143	0.750281	0.535437	1997	tags=16%, list=13%, signal=14%	VAV3/PIK3R1/FCGR2B/FOS/CHP1/BLNK/GSK3B/AKT2/PIK3R2/CARD11/CR2/RAC3
KEGG_T_CELL_RECEPTOR_SIGNALING_PATHWAY	KEGG_T_CELL_RECEPTOR_SIGNALING_PATHWAY	99	0.269071	0.951959	0.548343	0.750281	0.535437	1804	tags=16%, list=12%, signal=14%	PAK6/ICOS/VAV3/CD8B/PIK3R1/FOS/CHP1/CD8A/MAPK9/CD3D/GSK3B/PAK3/AKT2/PIK3R2/PAK1/CARD11
KEGG_TYPE_II_DIABETES_MELLITUS	KEGG_TYPE_II_DIABETES_MELLITUS	40	0.309768	0.937526	0.559105	0.750281	0.535437	1849	tags=20%, list=12%, signal=18%	ADIPOQ/PIK3R1/PKLR/HK2/CACNA1G/MAPK9/PIK3R2/SLC2A4
KEGG_THYROID_CANCER	KEGG_THYROID_CANCER	27	0.322987	0.911864	0.565705	0.750281	0.535437	3017	tags=30%, list=20%, signal=24%	RXRG/CDH1/RET/PPARG/TCF7/NCOA4/CCDC6/TFG
KEGG_PYRIMIDINE_METABOLISM	KEGG_PYRIMIDINE_METABOLISM	88	0.268762	0.93911	0.570629	0.750281	0.535437	3426	tags=26%, list=23%, signal=20%	RRM2/POLE/ENTPD5/NT5E/AK3/CMPK1/CDA/DCK/NUDT2/DUT/NT5M/POLR3K/ENTPD6/DPYD/NME4/ENTPD8/CANT1/POLR3B/UPB1/POLR3H/NME2/POLE4/TYMS
KEGG_VIBRIO_CHOLERAE_INFECTION	KEGG_VIBRIO_CHOLERAE_INFECTION	50	0.291608	0.925792	0.570783	0.750281	0.535437	3524	tags=33%, list=23%, signal=26%	ATP6V1E2/GNAS/ATP6V0A4/CFTR/ATP6V1D/GNAS/ATP6V1A/ATP6V1C1/ATP6V1H/KDELR3/KDELR2/PRKACA/SEC61A1/ATP6V0D1/ATP6V1E1/SEC61G/KDELR1
KEGG_NATURAL_KILLER_CELL_MEDIATED_CYTOTOXICITY	KEGG_NATURAL_KILLER_CELL_MEDIATED_CYTOTOXICITY	87	-0.235886	-0.948043	0.570922	0.750281	0.535437	2923	tags=22%, list=19%, signal=18%	ICAM1/HRAS/PIK3R3/CD247/SH3BP2/TNFRSF10D/NFATC2/LAT/IFNAR2/NFATC1/IFNGR1/PLCG1/SHC2/TNFSF10/NFATC4/GZMB/CHP2/PTK2B/FAS
KEGG_ECM_RECEPTOR_INTERACTION	KEGG_ECM_RECEPTOR_INTERACTION	68	0.278819	0.930202	0.573939	0.750281	0.535437	2085	tags=24%, list=14%, signal=20%	SPP1/COL5A2/COL4A2/FN1/COL4A1/COL5A3/SDC2/CD36/ITGAV/HMMR/COL5A1/COL6A3/DAG1/ITGA11/LAMC2/SDC3
KEGG_GLYCOSAMINOGLYCAN_BIOSYNTHESIS_HEPARAN_SULFATE	KEGG_GLYCOSAMINOGLYCAN_BIOSYNTHESIS_HEPARAN_SULFATE	21	0.350169	0.919008	0.577055	0.750281	0.535437	2436	tags=24%, list=16%, signal=20%	EXTL1/HS2ST1/HS3ST3B1/GLCE/XYLT1
KEGG_REGULATION_OF_ACTIN_CYTOSKELETON	KEGG_REGULATION_OF_ACTIN_CYTOSKELETON	184	0.248827	0.949792	0.580726	0.750281	0.535437	2295	tags=15%, list=15%, signal=13%	DIAPH3/IQGAP3/MYH14/PAK6/FGFR2/VAV3/FN1/FGF2/PIK3R1/MRAS/ITGAV/IQGAP2/ITGAX/MYLK3/PDGFD/PAK3/FGFR4/PIK3R2/SCIN/PAK1/ITGA11/GNG12/FGF18/ENAH/RAC3/SSH2/FGF10/DIAPH2
KEGG_GLIOMA	KEGG_GLIOMA	59	0.280344	0.915031	0.588674	0.755038	0.538832	1639	tags=14%, list=11%, signal=12%	IGF1/CDKN2A/E2F1/E2F2/PTEN/PIK3R1/AKT2/PIK3R2
KEGG_GLYCOSPHINGOLIPID_BIOSYNTHESIS_GLOBO_SERIES	KEGG_GLYCOSPHINGOLIPID_BIOSYNTHESIS_GLOBO_SERIES	10	-0.366524	-0.884683	0.607981	0.774192	0.552501	2771	tags=30%, list=18%, signal=24%	FUT1/ST3GAL1/A4GALT
KEGG_AMYOTROPHIC_LATERAL_SCLEROSIS_ALS	KEGG_AMYOTROPHIC_LATERAL_SCLEROSIS_ALS	45	-0.257705	-0.910827	0.629428	0.795777	0.567905	1845	tags=24%, list=12%, signal=22%	GPX1/GRIA1/CCS/TNFRSF1A/NEFH/BCL2L1/CHP2/MAPK12/MAPK11/PRPH2/GRIN2C
KEGG_N_GLYCAN_BIOSYNTHESIS	KEGG_N_GLYCAN_BIOSYNTHESIS	45	0.287167	0.884711	0.64252	0.804636	0.574227	3605	tags=31%, list=24%, signal=24%	ALG10/ALG14/STT3B/FUT8/RFT1/DOLPP1/ALG9/MAN2A1/DAD1/TUSC3/RPN2/DPM2/B4GALT1/GANAB
KEGG_ABC_TRANSPORTERS	KEGG_ABC_TRANSPORTERS	33	0.296646	0.870239	0.649371	0.804636	0.574227	1336	tags=21%, list=9%, signal=19%	ABCA13/ABCD1/ABCC11/CFTR/ABCA7/ABCB6/ABCB8
KEGG_PANCREATIC_CANCER	KEGG_PANCREATIC_CANCER	68	0.268573	0.896019	0.650073	0.804636	0.574227	2889	tags=21%, list=19%, signal=17%	CDKN2A/E2F1/E2F2/PIK3R1/TGFB2/MAPK9/AKT2/PIK3R2/RAC3/TGFBR1/E2F3/TGFB3/EGFR/VEGFB
KEGG_NITROGEN_METABOLISM	KEGG_NITROGEN_METABOLISM	17	0.345897	0.856945	0.657487	0.808161	0.576743	1237	tags=17%, list=8%, signal=15%	CA2/CA5A/GLUL
KEGG_FC_EPSILON_RI_SIGNALING_PATHWAY	KEGG_FC_EPSILON_RI_SIGNALING_PATHWAY	65	0.263992	0.876089	0.669591	0.813292	0.580404	1997	tags=12%, list=13%, signal=11%	PLA2G5/VAV3/PIK3R1/MAPK9/MS4A2/AKT2/PIK3R2/RAC3
KEGG_FC_GAMMA_R_MEDIATED_PHAGOCYTOSIS	KEGG_FC_GAMMA_R_MEDIATED_PHAGOCYTOSIS	93	0.251333	0.88055	0.670851	0.813292	0.580404	1882	tags=14%, list=13%, signal=12%	FCGR2A/VAV3/PIK3R1/FCGR2B/MYO10/AKT2/ASAP3/PLA2G4F/PIK3R2/SCIN/PAK1/DNM1/FCGR1A
KEGG_NEUROTROPHIN_SIGNALING_PATHWAY	KEGG_NEUROTROPHIN_SIGNALING_PATHWAY	115	-0.222269	-0.9198	0.677043	0.815215	0.581777	4248	tags=36%, list=28%, signal=26%	GAB1/YWHAQ/NFKBIB/RAP1A/ARHGDIA/CSK/SHC4/BRAF/PRDM4/RIPK2/RAPGEF1/TP53/SH2B3/SHC1/AKT3/MAPK7/RAC1/MAP3K3/PIK3CD/TP73/IKBKB/RELA/IRAK3/JUN/HRAS/PIK3R3/ABL1/NFKBIE/RPS6KA5/PLCG1/NGF/SHC2/NTRK3/NFKBIA/NTF3/MAPK12/MAPK11/ZNF274/CAMK2A/SH2B2/CAMK2B
KEGG_CHRONIC_MYELOID_LEUKEMIA	KEGG_CHRONIC_MYELOID_LEUKEMIA	72	-0.230097	-0.887499	0.682848	0.816649	0.5828	3614	tags=32%, list=24%, signal=24%	SHC1/AKT3/CDK6/PIK3CD/TGFB1/IKBKB/GAB2/RELA/CCND1/HRAS/MECOM/CTBP2/PIK3R3/ABL1/RB1/SMAD3/BCR/BCL2L1/SHC2/CDKN1A/NFKBIA/MYC/CBLC
KEGG_ENDOMETRIAL_CANCER	KEGG_ENDOMETRIAL_CANCER	50	0.267826	0.850292	0.691265	0.821167	0.586025	2321	tags=16%, list=15%, signal=14%	CDH1/PTEN/PIK3R1/GSK3B/AKT2/PIK3R2/TCF7/FOXO3
KEGG_FOCAL_ADHESION	KEGG_FOCAL_ADHESION	182	0.235809	0.897367	0.698113	0.823774	0.587885	2044	tags=15%, list=14%, signal=13%	PAK6/IGF1/SPP1/VAV3/COL5A2/BCL2/COL4A2/FN1/PTEN/COL4A1/COL5A3/PIK3R1/ITGAV/MAPK9/MYLK3/PDGFD/GSK3B/PAK3/AKT2/TLN2/COL5A1/COL6A3/PIK3R2/PAK1/ITGA11/LAMC2/RAC3/ARHGAP5
KEGG_NON_HOMOLOGOUS_END_JOINING	KEGG_NON_HOMOLOGOUS_END_JOINING	12	0.350133	0.805144	0.711033	0.833463	0.5948	4240	tags=42%, list=28%, signal=30%	POLM/PRKDC/FEN1/LIG4/XRCC4
KEGG_MTOR_SIGNALING_PATHWAY	KEGG_MTOR_SIGNALING_PATHWAY	49	0.267614	0.841005	0.719272	0.837573	0.597733	3084	tags=18%, list=21%, signal=15%	PRKAA2/IGF1/PIK3R1/AKT2/PIK3R2/MLST8/VEGFB/RPS6KA2/CAB39L
KEGG_RIBOFLAVIN_METABOLISM	KEGG_RIBOFLAVIN_METABOLISM	14	-0.300946	-0.793013	0.743405	0.856869	0.611503	4207	tags=36%, list=28%, signal=26%	RFK/ENPP1/ENPP3/ACP6/MTMR7
KEGG_CHEMOKINE_SIGNALING_PATHWAY	KEGG_CHEMOKINE_SIGNALING_PATHWAY	163	0.231838	0.871517	0.745524	0.856869	0.611503	2357	tags=18%, list=16%, signal=16%	CXCL13/CCL22/CXCL11/CCR7/VAV3/GNG2/GNAI1/CXCL9/PIK3R1/XCR1/GNB4/CXCL14/ADCY5/CCR2/GSK3B/AKT2/CXCR3/CX3CR1/CCR4/PIK3R2/PAK1/ADCY8/GNG12/CCL5/CXCR2/PPBP/PLCB1/CCL8/FOXO3/JAK2
KEGG_APOPTOSIS	KEGG_APOPTOSIS	77	-0.22417	-0.870613	0.752542	0.859355	0.613277	3705	tags=32%, list=25%, signal=25%	TP53/BIRC3/CASP9/AKT3/ENDOD1/PIK3CD/IKBKB/RELA/IRAK3/DFFB/PRKAR1B/PIK3R3/TNFRSF10D/CASP7/TRAF2/TNFRSF1A/NGF/IL1R1/BCL2L1/TNFSF10/MAP3K14/NFKBIA/CHP2/FAS/IL3RA
KEGG_PROTEASOME	KEGG_PROTEASOME	41	0.261508	0.798956	0.760697	0.862467	0.615498	5381	tags=56%, list=36%, signal=36%	PSMD14/PSMA1/PSMB5/PSMC2/PSMD13/PSMD7/PSMB7/PSMA4/PSMD1/PSMC4/PSMA5/PSMA3/PSMB6/PSMB1/PSMD2/PSMC6/PSMD11/PSMD6/PSME4/PSMB4/PSMB2/PSMA2/PSMA7
KEGG_PRION_DISEASES	KEGG_PRION_DISEASES	31	-0.24925	-0.811617	0.765013	0.862467	0.615498	1621	tags=13%, list=11%, signal=12%	C7/C5/C6/IL6
KEGG_NOD_LIKE_RECEPTOR_SIGNALING_PATHWAY	KEGG_NOD_LIKE_RECEPTOR_SIGNALING_PATHWAY	53	-0.230646	-0.838178	0.770349	0.862986	0.615868	1316	tags=11%, list=9%, signal=10%	NOD1/NFKBIA/MAPK12/MAPK11/IL6/CXCL2
KEGG_PURINE_METABOLISM	KEGG_PURINE_METABOLISM	143	0.228951	0.846387	0.780132	0.868449	0.619768	2928	tags=22%, list=19%, signal=18%	RRM2/PDE6A/PDE3B/POLE/GDA/ADK/ADSS1/PKLR/ENTPD5/AK1/ADCY5/NT5E/DCK/PAPSS1/PRPS2/ADCY8/AK2/PDE7B/NUDT2/IMPDH1/NT5M/POLR3K/ENTPD6/PDE1A/NME4/PAPSS2/GART/ENTPD8/CANT1/PDE6D/PDE1C
KEGG_GLYCOSYLPHOSPHATIDYLINOSITOL_GPI_ANCHOR_BIOSYNTHESIS	KEGG_GLYCOSYLPHOSPHATIDYLINOSITOL_GPI_ANCHOR_BIOSYNTHESIS	24	0.272131	0.741762	0.79187	0.876006	0.62516	5048	tags=58%, list=34%, signal=39%	PGAP1/PIGK/PIGF/PIGP/PIGV/PIGS/DPM2/PIGM/PIGB/GPAA1/PIGC/PIGT/PIGG/PIGO
KEGG_ANTIGEN_PROCESSING_AND_PRESENTATION	KEGG_ANTIGEN_PROCESSING_AND_PRESENTATION	38	-0.235553	-0.806511	0.807388	0.887625	0.633452	4088	tags=32%, list=27%, signal=23%	RFXAP/NFYB/RFXANK/CD74/HSPA1A/PSME2/HSP90AB1/PSME1/TAP2/B2M/TAP1/CIITA
KEGG_RENAL_CELL_CARCINOMA	KEGG_RENAL_CELL_CARCINOMA	69	0.234436	0.783675	0.832362	0.909432	0.649015	1711	tags=12%, list=11%, signal=10%	PAK6/FH/PIK3R1/TGFB2/PAK3/AKT2/PIK3R2/PAK1
KEGG_RNA_POLYMERASE	KEGG_RNA_POLYMERASE	26	-0.243691	-0.760211	0.840206	0.912371	0.651112	6123	tags=54%, list=41%, signal=32%	POLR3D/POLR1A/POLR3C/POLR2F/POLR2J/POLR1B/POLR3G/POLR1E/POLR3F/POLR2H/POLR2K/POLR3A/POLR2I/POLR1C
KEGG_GAP_JUNCTION	KEGG_GAP_JUNCTION	77	0.22621	0.772171	0.845827	0.912875	0.651472	3031	tags=23%, list=20%, signal=19%	TUBA3E/GNAS/CDK1/GNAI1/ADCY5/PDGFD/HTR2B/HTR2A/TUBB/GNAS/ADCY8/ITPR2/PLCB1/TUBA1C/ADRB1/EGFR/GNAQ/PRKACA
KEGG_AXON_GUIDANCE	KEGG_AXON_GUIDANCE	122	0.215442	0.78527	0.868809	0.931995	0.665117	2084	tags=16%, list=14%, signal=14%	SLIT1/PAK6/UNC5C/EPHA7/GNAI1/EPHA3/CHP1/ROBO1/SEMA6C/EPHA1/GSK3B/PAK3/LRRC4C/UNC5A/PAK1/PLXNC1/SEMA3C/RAC3/SLIT3
KEGG_AMINOACYL_TRNA_BIOSYNTHESIS	KEGG_AMINOACYL_TRNA_BIOSYNTHESIS	41	-0.209978	-0.729834	0.886792	0.945556	0.674795	10	tags=5%, list=0%, signal=5%	WARS1/TARS3
KEGG_RNA_DEGRADATION	KEGG_RNA_DEGRADATION	55	-0.206635	-0.757366	0.902655	0.956706	0.682752	5314	tags=40%, list=35%, signal=26%	DCPS/LSM6/ZCCHC7/DIS3/EXOSC8/CNOT6L/EXOSC10/EXOSC4/EXOSC1/LSM7/PATL1/DCP1B/LSM5/XRN2/EXOSC2/EDC4/PNPT1/EXOSC3/EXOSC5/TENT4A/EXOSC6/ENO2
KEGG_LEISHMANIA_INFECTION	KEGG_LEISHMANIA_INFECTION	50	-0.206432	-0.735651	0.923077	0.968205	0.690958	1706	tags=14%, list=11%, signal=12%	C3/IFNGR1/NFKBIA/MAPK12/MAPK11/PTGS2/IL12A
KEGG_VASOPRESSIN_REGULATED_WATER_REABSORPTION	KEGG_VASOPRESSIN_REGULATED_WATER_REABSORPTION	40	0.223961	0.677826	0.92492	0.968205	0.690958	2302	tags=15%, list=15%, signal=12%	GNAS/CREB3L3/AQP3/GNAS/DCTN5/CREB3L1
KEGG_GLYCOSPHINGOLIPID_BIOSYNTHESIS_GANGLIO_SERIES	KEGG_GLYCOSPHINGOLIPID_BIOSYNTHESIS_GANGLIO_SERIES	14	0.254566	0.611357	0.929915	0.968205	0.690958	2706	tags=21%, list=18%, signal=18%	GLB1/ST8SIA1/B4GALNT1
KEGG_GLYCOSAMINOGLYCAN_BIOSYNTHESIS_CHONDROITIN_SULFATE	KEGG_GLYCOSAMINOGLYCAN_BIOSYNTHESIS_CHONDROITIN_SULFATE	21	-0.19308	-0.585766	0.964115	0.997943	0.712181	3625	tags=43%, list=24%, signal=33%	CHST14/CHST7/CHST12/CHST15/CHST3/B3GALT6/CSGALNACT1/B3GAT1/B3GAT2
KEGG_SELENOAMINO_ACID_METABOLISM	KEGG_SELENOAMINO_ACID_METABOLISM	24	-0.19732	-0.599338	0.971576	0.99982	0.71352	2179	tags=25%, list=14%, signal=21%	MARS2/CTH/GGT7/GGT5/GGT1/MAT2A
KEGG_ADHERENS_JUNCTION	KEGG_ADHERENS_JUNCTION	72	-0.168506	-0.649936	0.990291	1	0.713649	4280	tags=25%, list=28%, signal=18%	AFDN/ACTN1/FGFR1/PTPRF/WASF1/PTPN1/RAC1/IGF1R/NECTIN2/ACTG1/WASF3/ACTN3/ACTN4/LMO7/SMAD3/PTPRB/LEF1/SNAI1
KEGG_NUCLEOTIDE_EXCISION_REPAIR	KEGG_NUCLEOTIDE_EXCISION_REPAIR	43	0.185178	0.565317	0.990491	1	0.713649	12258	tags=100%, list=82%, signal=19%	POLE/RPA3/GTF2H5/RFC3/POLE4/GTF2H3/ERCC8/MNAT1/PCNA/CUL4B/ERCC4/RFC1/GTF2H2/RPA1/CDK7/LIG1/DDB1/RFC5/RFC2/RAD23B/DDB2/XPA/ERCC3/ERCC6/GTF2H4/CUL4A/RBX1/CCNH/RFC4/GTF2H1/CETN2/ERCC2/POLE3/POLD4/POLD1/ERCC1/ERCC5/POLE2/POLD2/RPA2/RAD23A/POLD3/XPC
KEGG_SNARE_INTERACTIONS_IN_VESICULAR_TRANSPORT	KEGG_SNARE_INTERACTIONS_IN_VESICULAR_TRANSPORT	36	-0.167456	-0.561643	0.994638	1	0.713649	4225	tags=28%, list=28%, signal=20%	STX4/VAMP4/SNAP29/STX11/VAMP2/STX1A/STX1B/VAMP5/STX3/VAMP1
KEGG_UBIQUITIN_MEDIATED_PROTEOLYSIS	KEGG_UBIQUITIN_MEDIATED_PROTEOLYSIS	129	0.167526	0.610755	0.997305	1	0.713649	469	tags=2%, list=3%, signal=2%	CDC20/UBE2C/BRCA1
KEGG_ENDOCYTOSIS	KEGG_ENDOCYTOSIS	164	-0.162105	-0.703994	1	1	0.713649	3367	tags=19%, list=22%, signal=15%	GIT1/IQSEC2/IGF1R/VPS37B/ADRB3/DNM3/FGFR3/HRAS/HSPA1A/RAB11FIP5/SMURF1/NEDD4/GRK2/FLT1/ARAP3/PIP5K1A/PIP5K1C/EHD4/NEDD4L/ARRB1/CHMP4C/DNAJC6/PARD6G/GRK5/RAB11FIP3/PIP5K1B/F2R/IL2RA/PRKCZ/ERBB3/CBLC

## Sheet: PRJNA664093
GSEA results of visceral adipose tissue(PRJNA664093) under different nutrition levels
ID	Description	setSize	enrichmentScore	NES	pvalue	p.adjust	qvalues	rank	leading_edge	core_enrichment
KEGG_RIBOSOME	KEGG_RIBOSOME	84	-0.75876	-2.93629	1e-10	1.52e-08	1.3e-08	3105	tags=89%, list=20%, signal=72%	RPS17/RPS9/RPL37A/RPL22/RPL21/RPL26L1/RPS15A/RPL39/RPL35/RPS24/RPL28/RPL30/RPL23A/RPL11/RPL23/RPL12/RPL19/RPL17/RPL27/RPS25/RPS26/RPL32/RPS13/RPS11/RPS3A/RPS7/RPL18/RPL22L1/RPL5/RPL35A/RPL36/FAU/RPS19/RPL7/RPL38/RPS15/RPL13A/RPS29/RPL4/RPS6/RPL34/RPS2/RPL18A/RPL15/RPS28/RPS3/RPL37/RPL36AL/RPL27A/RPSA/RPS27/RPL24/RPS21/RPS5/RPL6/RPS12/RPS16/RPS4X/RPL7A/RPS20/RPS18/RPL29/RPL26/RPL13/RPL36A/RPL14/RP…
KEGG_PARKINSONS_DISEASE	KEGG_PARKINSONS_DISEASE	105	0.634617	2.27778	1.7e-10	1.52e-08	1.3e-08	3502	tags=65%, list=23%, signal=50%	SLC25A4/SDHA/NDUFA10/COX7A1/NDUFV1/NDUFS1/NDUFA1/UQCR10/UQCRC1/ATP5MC1/GPR37/NDUFS2/UQCRFS1/UQCR11/NDUFS3/COX6A1/CYCS/NDUFAB1/COX7C/NDUFA2/NDUFB5/UQCRQ/NDUFS6/COX7B/NDUFA4/NDUFB1/COX4I2/SDHC/CYC1/COX7A2/NDUFC1/NDUFB3/COX8A/UQCRC2/ATP5F1A/COX5A/UQCRB/VDAC1/NDUFA5/TH/NDUFS8/NDUFA6/ATP5F1B/COX5B/NDUFA3/NDUFA9/NDUFV2/ATP5MC3/NDUFV3/ATP5F1E/NDUFA7/COX6B1/NDUFB2/NDUFB8/UBE2L3/UQCRH/SDHD/PARK7/ATP5PO/PI…
KEGG_HUNTINGTONS_DISEASE	KEGG_HUNTINGTONS_DISEASE	152	0.560107	2.12354	7.61e-10	4.27e-08	3.64e-08	2564	tags=43%, list=17%, signal=36%	TBPL2/SLC25A4/SDHA/NDUFA10/COX7A1/NDUFV1/CREB3L3/SOD2/UCP1/NDUFS1/NDUFA1/UQCR10/UQCRC1/ATP5MC1/GPX1/NDUFS2/UQCRFS1/UQCR11/NDUFS3/COX6A1/CYCS/NDUFAB1/COX7C/NDUFA2/NDUFB5/UQCRQ/NDUFS6/COX7B/POLR2E/NDUFA4/NDUFB1/COX4I2/SDHC/CYC1/COX7A2/SOD1/NDUFC1/NDUFB3/COX8A/UQCRC2/ATP5F1A/PPARGC1A/COX5A/UQCRB/VDAC1/NDUFA5/POLR2L/NDUFS8/NDUFA6/ATP5F1B/COX5B/NDUFA3/NDUFA9/DNAL1/NDUFV2/ATP5MC3/NDUFV3/ATP5F1E/NDUFA7/…
KEGG_OXIDATIVE_PHOSPHORYLATION	KEGG_OXIDATIVE_PHOSPHORYLATION	106	0.621055	2.22706	9.53e-10	4.27e-08	3.64e-08	3122	tags=67%, list=21%, signal=54%	SDHA/NDUFA10/COX7A1/NDUFV1/ATP12A/LHPP/NDUFS1/NDUFA1/UQCR10/UQCRC1/ATP5MC1/NDUFS2/ATP6V1E1/UQCRFS1/ATP5MF/UQCR11/NDUFS3/COX6A1/NDUFAB1/COX7C/NDUFA2/NDUFB5/UQCRQ/NDUFS6/COX7B/NDUFA4/NDUFB1/COX4I2/SDHC/CYC1/COX7A2/PPA1/NDUFC1/NDUFB3/COX8A/UQCRC2/ATP5F1A/ATP6V1A/COX5A/UQCRB/NDUFA11/NDUFA5/ATP6V0A4/NDUFS8/NDUFA6/ATP5F1B/COX5B/NDUFA3/NDUFA9/NDUFV2/ATP6V1H/ATP5MC3/NDUFV3/ATP5F1E/NDUFA7/COX6B1/NDUFB2/ND…
KEGG_ALZHEIMERS_DISEASE	KEGG_ALZHEIMERS_DISEASE	141	0.546353	2.03791	2.41e-08	8.62e-07	7.35e-07	3552	tags=50%, list=23%, signal=38%	NOS1/SDHA/NDUFA10/COX7A1/NDUFV1/NDUFS1/NDUFA1/UQCR10/UQCRC1/ATP5MC1/NDUFS2/UQCRFS1/UQCR11/NDUFS3/COX6A1/CYCS/NDUFAB1/COX7C/NDUFA2/NDUFB5/UQCRQ/NDUFS6/COX7B/NDUFA4/NDUFB1/COX4I2/SDHC/CYC1/COX7A2/NDUFC1/NDUFB3/COX8A/UQCRC2/IL1B/ATP5F1A/COX5A/UQCRB/NDUFA5/NDUFS8/NDUFA6/ATP5F1B/COX5B/NDUFA3/NDUFA9/NDUFV2/ATP5MC3/NDUFV3/ATP5F1E/NDUFA7/MME/COX6B1/NDUFB2/NDUFB8/CDK5/UQCRH/SDHD/ATP5PO/TNF/CASP3/NDUFS7/FA…
KEGG_PYRUVATE_METABOLISM	KEGG_PYRUVATE_METABOLISM	36	0.717024	2.15751	8.26e-07	2.47e-05	2.1e-05	1988	tags=58%, list=13%, signal=51%	ACSS2/PCK1/ACAT2/ACACA/LDHC/ACYP2/ME1/LDHD/PDHA1/HAGHL/MDH2/ALDH2/PDHB/LDHB/GLO1/DLAT/ALDH7A1/DLD/GRHPR/PCK2/HAGH
KEGG_BUTANOATE_METABOLISM	KEGG_BUTANOATE_METABOLISM	26	0.776887	2.1858	1.13e-06	2.89e-05	2.46e-05	1633	tags=65%, list=11%, signal=58%	BDH1/ACSM3/ABAT/ACAT2/ACADS/OXCT1/PDHA1/ECHS1/EHHADH/ALDH2/ALDH5A1/PDHB/HADH/L2HGDH/AACS/ALDH7A1/BDH2
KEGG_CITRATE_CYCLE_TCA_CYCLE	KEGG_CITRATE_CYCLE_TCA_CYCLE	28	0.744323	2.11383	3.32e-06	7.44e-05	6.34e-05	2509	tags=79%, list=17%, signal=66%	ACLY/PCK1/SDHA/PDHA1/IDH1/ACO2/MDH2/IDH3B/FH/PDHB/IDH2/SDHC/DLAT/OGDH/DLD/IDH3A/CS/PCK2/DLST/SUCLG1/IDH3G/SDHD
KEGG_PROPANOATE_METABOLISM	KEGG_PROPANOATE_METABOLISM	29	0.710561	2.03394	2.98e-05	0.000592572	0.00050528	2749	tags=69%, list=18%, signal=57%	ACSS2/ABAT/ACAT2/ACACA/LDHC/ECHS1/EHHADH/ALDH2/PCCB/LDHB/ALDH7A1/MCEE/ALDH6A1/SUCLG1/MMUT/MLYCD/ACACB/ACAT1/PCCA/LDHA
KEGG_DRUG_METABOLISM_CYTOCHROME_P450	KEGG_DRUG_METABOLISM_CYTOCHROME_P450	33	0.684153	2.02666	4e-05	0.000715411	0.000610024	2131	tags=53%, list=14%, signal=45%	FMO3/GSTA1/ADH6/GSTA3/GSTA2/GSTT2/GSTT1/MGST1/UGT1A6/UGT1A1/GSTA4/CYP2B6/GSTM3/CYP3A5/GSTM1/GSTM1/GSTM2/MAOB/ADH5
KEGG_SPLICEOSOME	KEGG_SPLICEOSOME	118	-0.447799	-1.83125	6.81e-05	0.00108739	0.000927206	5355	tags=63%, list=35%, signal=41%	SRSF1/SLU7/NCBP2/RBM22/PPIE/SART1/PRPF8/PLRG1/SF3A3/PRPF6/DHX38/RBM17/LSM2/LSM3/CCDC12/SRSF3/U2AF2/ALYREF/SRSF5/WBP11/SNRNP200/DHX15/CRNKL1/MAGOHB/HNRNPM/SF3B2/SRSF4/SNRPC/HNRNPA3/HNRNPC/PUF60/PRPF18/CHERP/EIF4A3/MAGOH/DDX39B/HNRNPK/SNW1/BUD31/PRPF4/SNRPD3/PRPF38B/THOC2/ISY1/CDC40/SF3A2/SRSF7/ACIN1/LSM7/TCERG1/PRPF3/CDC5L/TRA2A/CWC15/CTNNBL1/SF3B4/HSPA1A/PRPF38A/SNRPD1/SRSF6/U2AF1/TRA2B/SNRPD2/DD…
KEGG_GLUTATHIONE_METABOLISM	KEGG_GLUTATHIONE_METABOLISM	43	0.633119	1.97192	7.29e-05	0.00108739	0.000927206	1708	tags=42%, list=11%, signal=38%	GSTA1/GSTA3/GSTA2/G6PD/GPX4/GSTT2/GSS/GSTT1/PGD/GPX1/MGST1/IDH1/GSTA4/GSTM3/IDH2/GSTM1/LAP3/GSTM1/GSTM2
KEGG_VALINE_LEUCINE_AND_ISOLEUCINE_DEGRADATION	KEGG_VALINE_LEUCINE_AND_ISOLEUCINE_DEGRADATION	41	0.646968	2.0002	8.7e-05	0.00119842	0.00102188	4063	tags=78%, list=27%, signal=57%	ABAT/ACAT2/ACADS/OXCT1/ACADSB/ECHS1/EHHADH/ALDH2/IVD/PCCB/BCKDHB/HIBADH/BCAT2/HADH/ALDH7A1/DLD/MCEE/ALDH6A1/DBT/BCKDHA/MMUT/ACAT1/PCCA/MCCC1/ACAA2/HIBCH/HADHB/IL4I1/HMGCS1/ACAD8/ALDH3A2/AUH
KEGG_FATTY_ACID_METABOLISM	KEGG_FATTY_ACID_METABOLISM	35	0.640924	1.91882	0.000390436	0.00499201	0.00425664	3462	tags=69%, list=23%, signal=53%	ADH6/ACAT2/ACADS/ACADSB/ECHS1/CPT2/ACSL5/EHHADH/ALDH2/HADH/ACOX1/ALDH7A1/CPT1C/ECI2/ADH5/ACOX3/ACAT1/ACADVL/ACSL3/CPT1B/ACAA2/ECI1/HADHB/GCDH
KEGG_METABOLISM_OF_XENOBIOTICS_BY_CYTOCHROME_P450	KEGG_METABOLISM_OF_XENOBIOTICS_BY_CYTOCHROME_P450	33	0.634076	1.87831	0.000519418	0.00619838	0.0052853	2131	tags=53%, list=14%, signal=45%	GSTA1/ADH6/GSTA3/GSTA2/CYP2S1/GSTT2/GSTT1/MGST1/UGT1A6/UGT1A1/GSTA4/CYP2B6/GSTM3/CYP3A5/GSTM1/GSTM1/GSTM2/CYP1A1/ADH5
KEGG_GLYCOLYSIS_GLUCONEOGENESIS	KEGG_GLYCOLYSIS_GLUCONEOGENESIS	49	0.580054	1.8534	0.000579294	0.00648086	0.00552616	2898	tags=53%, list=19%, signal=43%	ACSS2/ADH6/PCK1/ALDOC/LDHC/GPI/PDHA1/FBP2/ALDH2/ALDOA/PDHB/LDHB/PGAM1/GALM/DLAT/ENO1/PFKM/ALDH7A1/DLD/PCK2/ADH5/PGK1/BPGM/LDHA/G6PC/PGAM2
KEGG_ARACHIDONIC_ACID_METABOLISM	KEGG_ARACHIDONIC_ACID_METABOLISM	35	0.626516	1.87569	0.000776997	0.00818132	0.00697614	2838	tags=54%, list=19%, signal=44%	CYP4F2/PLA2G5/EPHX2/GPX4/GPX1/HPGDS/CYP2B6/PTGES2/ALOX15/LTC4S/PTGDS/CBR1/PLA2G12A/PLA2G4A/CYP2J2/PTGES/ALOX5/PLA2G3/GGT5
KEGG_STEROID_HORMONE_BIOSYNTHESIS	KEGG_STEROID_HORMONE_BIOSYNTHESIS	22	0.673483	1.81665	0.0013855	0.013778	0.0117483	934	tags=39%, list=6%, signal=37%	STS/CYP11B1/HSD17B12/HSD17B6/SRD5A1/HSD3B1/UGT1A6/UGT1A1/CYP3A5
KEGG_PENTOSE_PHOSPHATE_PATHWAY	KEGG_PENTOSE_PHOSPHATE_PATHWAY	23	0.657778	1.80413	0.00178674	0.016833	0.0143533	1664	tags=43%, list=11%, signal=39%	G6PD/ALDOC/GPI/PRPS2/PGD/FBP2/TALDO1/ALDOA/PFKM/TKT
KEGG_TYROSINE_METABOLISM	KEGG_TYROSINE_METABOLISM	29	0.610266	1.74685	0.0036907	0.0315135	0.0268712	2131	tags=38%, list=14%, signal=33%	HPD/TYRP1/ADH6/DDC/AOC2/GOT2/BUD23/GOT1/TH/MAOB/ADH5
KEGG_BIOSYNTHESIS_OF_UNSATURATED_FATTY_ACIDS	KEGG_BIOSYNTHESIS_OF_UNSATURATED_FATTY_ACIDS	20	0.680198	1.79467	0.00369711	0.0315135	0.0268712	2404	tags=62%, list=16%, signal=52%	SCD/ACOT2/ELOVL6/HSD17B12/ELOVL5/HACD2/TECR/ACOX1/FADS1/YOD1/ACOT2/ACOX3/PECR
KEGG_STEROID_BIOSYNTHESIS	KEGG_STEROID_BIOSYNTHESIS	16	0.689375	1.74136	0.0041544	0.0338017	0.0288224	2176	tags=56%, list=14%, signal=48%	EBP/DHCR24/LIPA/LSS/NSDHL/TM7SF2/MSMO1/FDFT1/SQLE
KEGG_ARGININE_AND_PROLINE_METABOLISM	KEGG_ARGININE_AND_PROLINE_METABOLISM	47	0.521425	1.63685	0.00511993	0.0395953	0.0337626	2071	tags=38%, list=14%, signal=32%	CKB/NOS1/CKMT2/GOT2/ALDH4A1/CKM/ALDH2/CKMT1A/ALDH18A1/GOT1/GAMT/LAP3/ALDH7A1/AGMAT/OAT/AOC1/SAT1/MAOB
KEGG_TIGHT_JUNCTION	KEGG_TIGHT_JUNCTION	105	-0.378729	-1.51107	0.00530887	0.0395953	0.0337626	2754	tags=29%, list=18%, signal=24%	EXOC4/AKT3/ACTN3/GNAI3/MYH9/PPP2R1B/CLDN1/KRAS/HRAS/MPDZ/ACTB/F11R/CLDN11/PRKCE/MYL12A/GNAI1/PARD6A/ACTG1/PRKCG/CGN/YBX3/MYH3/AKT1/PATJ/SRC/PPP2R2B/ACTN2/CLDN4/PARD6B/CLDN3
KEGG_NEUROACTIVE_LIGAND_RECEPTOR_INTERACTION	KEGG_NEUROACTIVE_LIGAND_RECEPTOR_INTERACTION	152	0.382803	1.45132	0.00593261	0.0424775	0.0362202	2035	tags=28%, list=13%, signal=25%	TAAR1/LEP/CHRNA7/GABRA1/PTH2R/CGA/P2RX6/CYSLTR1/PLG/GABRB3/HTR1E/THRB/MCHR1/GRPR/LHCGR/GRM4/PTGER1/PRLR/VIPR2/GABRR2/CNR1/PTGER2/OPRD1/LPAR4/TRPV1/CHRNB2/GZMA/HRH4/GRIA3/P2RX5/ADRA2A/APLNR/BDKRB2/P2RY1/HTR7/ADRB1/NTSR2/GRIA1/GRM8/HTR6/PTGER4/C3AR1/CRHR2
KEGG_BETA_ALANINE_METABOLISM	KEGG_BETA_ALANINE_METABOLISM	18	0.669319	1.7303	0.00628958	0.0433014	0.0369226	1537	tags=39%, list=10%, signal=35%	DPYS/ABAT/AOC2/ECHS1/EHHADH/ALDH2/ALDH7A1
KEGG_PORPHYRIN_AND_CHLOROPHYLL_METABOLISM	KEGG_PORPHYRIN_AND_CHLOROPHYLL_METABOLISM	24	0.618465	1.70426	0.00704989	0.0467381	0.0398532	2917	tags=46%, list=19%, signal=37%	ALAS2/UGT1A6/UGT1A1/HMOX2/HMBS/ALAS1/FECH/HCCS/COX10/GUSB/COX15
KEGG_RETINOL_METABOLISM	KEGG_RETINOL_METABOLISM	25	0.578294	1.60431	0.0122161	0.0780958	0.0665916	2409	tags=58%, list=16%, signal=49%	ADH6/RDH8/RETSAT/LRAT/DGAT2/DHRS3/UGT1A6/UGT1A1/CYP2B6/CYP3A5/ALDH1A2/CYP26B1/CYP1A1/ADH5/ALDH1A1
KEGG_GLYCEROPHOSPHOLIPID_METABOLISM	KEGG_GLYCEROPHOSPHOLIPID_METABOLISM	65	0.442235	1.48786	0.0161959	0.0999675	0.0852413	2325	tags=28%, list=15%, signal=24%	PLA2G5/CDS1/PCYT2/GPAM/CHPT1/ETNK2/GPAT2/LPCAT2/AGPAT2/GPAT3/AGPAT3/PTDSS2/MBOAT7/PTDSS1/ETNK1/LYPLA1/PLA2G12A/PLA2G4A
KEGG_PEROXISOME	KEGG_PEROXISOME	72	0.422838	1.44383	0.0219807	0.130864	0.111586	3274	tags=39%, list=22%, signal=31%	MPV17L/ACOX2/EPHX2/ABCD1/SOD2/CRAT/IDH1/PRDX1/ACSL5/EHHADH/IDH2/AMACR/SOD1/ACOX1/ECH1/ECI2/PHYH/PXMP2/ACOX3/SLC25A17/PECR/MLYCD/CROT/PEX11G/ACSL3/PEX1/DHRS4/PXMP4
KEGG_ALLOGRAFT_REJECTION	KEGG_ALLOGRAFT_REJECTION	11	0.700581	1.60676	0.0226636	0.130864	0.111586	3173	tags=64%, list=21%, signal=50%	IL12A/CD40/CD86/TNF/FAS/PRF1/FASLG
KEGG_JAK_STAT_SIGNALING_PATHWAY	KEGG_JAK_STAT_SIGNALING_PATHWAY	107	-0.354681	-1.43002	0.023658	0.132337	0.112842	1117	tags=22%, list=7%, signal=21%	IL20RB/SPRED2/STAT4/BCL2L1/CCND3/SOCS3/LEPR/IFNGR2/SPRY4/CNTFR/AKT1/TPO/CLCF1/IL6R/SOCS1/CCND2/CBLC/SOCS2/MYC/GH1/CISH/MPL/STAT6/IL20RA
KEGG_CARDIAC_MUSCLE_CONTRACTION	KEGG_CARDIAC_MUSCLE_CONTRACTION	57	0.440736	1.45154	0.0419907	0.227768	0.194215	2502	tags=40%, list=16%, signal=34%	COX7A1/CACNA2D2/UQCR10/UQCRC1/TNNI3/UQCRFS1/UQCR11/COX6A1/COX7C/UQCRQ/COX7B/COX4I2/CYC1/COX7A2/COX8A/UQCRC2/ATP1B3/COX5A/UQCRB/COX5B/CACNG4/COX6B1/UQCRH
KEGG_STARCH_AND_SUCROSE_METABOLISM	KEGG_STARCH_AND_SUCROSE_METABOLISM	27	0.517564	1.45855	0.0494037	0.260096	0.221782	4083	tags=67%, list=27%, signal=49%	GYS2/GPI/UGT1A6/UGT1A1/GYS1/GAA/AGL/GANC/GBE1/MGAM/ENPP1/G6PC/GUSB/HK1/HK3/PGM2L1/PYGB/UXS1
KEGG_PRIMARY_BILE_ACID_BIOSYNTHESIS	KEGG_PRIMARY_BILE_ACID_BIOSYNTHESIS	11	0.650129	1.49105	0.0539033	0.274268	0.233866	1421	tags=36%, list=9%, signal=33%	CYP46A1/ACOX2/AMACR/CYP27A1
KEGG_PANTOTHENATE_AND_COA_BIOSYNTHESIS	KEGG_PANTOTHENATE_AND_COA_BIOSYNTHESIS	15	0.616666	1.51922	0.0551601	0.274268	0.233866	3745	tags=67%, list=25%, signal=50%	DPYS/PANK1/PANK3/VNN1/BCAT2/VNN2/ENPP1/PPCDC/DPYD/COASY
KEGG_ALDOSTERONE_REGULATED_SODIUM_REABSORPTION	KEGG_ALDOSTERONE_REGULATED_SODIUM_REABSORPTION	36	-0.439527	-1.43808	0.0599179	0.289873	0.247172	4049	tags=53%, list=27%, signal=39%	SCNN1A/PIK3CD/NEDD4L/MAPK1/PIK3R3/ATP1B1/KRAS/ATP1A4/ATP1A1/HSD11B2/ATP1B4/SLC9A3R2/HSD11B1/PRKCG/INSR/IGF1/ATP1A3/SGK1/FXYD2
KEGG_PROTEASOME	KEGG_PROTEASOME	41	0.451861	1.397	0.0639344	0.290758	0.247927	5126	tags=54%, list=34%, signal=36%	SEM1/PSMD14/PSMD7/PSMA5/PSME4/PSMB5/PSMD1/PSME3/PSMA1/PSMA3/PSMC4/PSMD11/PSMD4/PSMA4/PSMB7/PSMB9/POMP/PSMA2/PSMD2/PSMA7/PSMB8/PSMC5
KEGG_LINOLEIC_ACID_METABOLISM	KEGG_LINOLEIC_ACID_METABOLISM	11	0.640628	1.46926	0.0650558	0.290758	0.247927	2720	tags=58%, list=18%, signal=48%	PLA2G5/CYP3A5/ALOX15/PLA2G12A/PLA2G4A/CYP2J2/PLA2G3
KEGG_GLYOXYLATE_AND_DICARBOXYLATE_METABOLISM	KEGG_GLYOXYLATE_AND_DICARBOXYLATE_METABOLISM	14	0.603348	1.4628	0.0664273	0.290758	0.247927	1652	tags=43%, list=11%, signal=38%	PGP/MTHFD1/ACO2/MDH2/GRHPR/CS
KEGG_PPAR_SIGNALING_PATHWAY	KEGG_PPAR_SIGNALING_PATHWAY	58	0.418953	1.38276	0.0676101	0.290758	0.247927	2198	tags=29%, list=14%, signal=25%	SCD/PCK1/DBI/ACOX2/ME1/GK/UCP1/UBC/CPT2/ACSL5/EHHADH/ACOX1/CYP27A1/CPT1C/PPARD/PCK2/ACOX3
KEGG_PHENYLALANINE_METABOLISM	KEGG_PHENYLALANINE_METABOLISM	14	0.601539	1.45842	0.0682226	0.290758	0.247927	1210	tags=36%, list=8%, signal=33%	HPD/DDC/AOC2/GOT2/GOT1
KEGG_AUTOIMMUNE_THYROID_DISEASE	KEGG_AUTOIMMUNE_THYROID_DISEASE	12	0.61784	1.45433	0.0732601	0.304966	0.260042	3173	tags=58%, list=21%, signal=46%	CGA/TG/CD40/CD86/FAS/PRF1/FASLG
KEGG_ADHERENS_JUNCTION	KEGG_ADHERENS_JUNCTION	72	-0.347921	-1.30752	0.0767045	0.307758	0.262423	2763	tags=47%, list=18%, signal=39%	VCL/MET/EP300/PTPN1/AFDN/CTNNA1/ACTN4/SMAD4/CREBBP/WASL/WASF1/CSNK2B/LEF1/RAC3/LMO7/MAPK1/FER/WASF2/TCF7/ACTN3/NECTIN1/TGFBR1/ACTB/IQGAP1/SNAI1/SMAD3/SSX2IP/IGF1R/ACTG1/INSR/SRC/TCF7L2/ERBB2/ACTN2
KEGG_ETHER_LIPID_METABOLISM	KEGG_ETHER_LIPID_METABOLISM	24	0.516587	1.42352	0.0784983	0.307758	0.262423	2720	tags=29%, list=18%, signal=24%	PLA2G5/ENPP6/CHPT1/LPCAT2/PLA2G12A/PLA2G4A/PLA2G3
KEGG_ABC_TRANSPORTERS	KEGG_ABC_TRANSPORTERS	33	0.469185	1.38986	0.0804795	0.307758	0.262423	1277	tags=24%, list=8%, signal=22%	ABCA7/ABCA13/ABCC8/ABCD1/ABCB1/ABCB6/ABCB8/ABCC2
KEGG_SPHINGOLIPID_METABOLISM	KEGG_SPHINGOLIPID_METABOLISM	34	0.462445	1.38267	0.0808081	0.307758	0.262423	669	tags=12%, list=4%, signal=11%	ASAH2/GAL3ST1/ACER1/KDSR
KEGG_GLYCEROLIPID_METABOLISM	KEGG_GLYCEROLIPID_METABOLISM	38	0.448728	1.35924	0.0827703	0.308664	0.263195	1867	tags=26%, list=12%, signal=23%	GK/DGAT2/GPAM/ALDH2/GPAT2/AGPAT2/GPAT3/TKFC/ALDH7A1/AGPAT3
KEGG_FRUCTOSE_AND_MANNOSE_METABOLISM	KEGG_FRUCTOSE_AND_MANNOSE_METABOLISM	32	0.469369	1.37299	0.0869565	0.317657	0.270863	1506	tags=28%, list=10%, signal=25%	ALDOC/SORD/KHK/PFKFB2/FBP2/ALDOA/GMDS/PFKFB1/PFKM
KEGG_DRUG_METABOLISM_OTHER_ENZYMES	KEGG_DRUG_METABOLISM_OTHER_ENZYMES	26	0.486928	1.36999	0.0916667	0.328167	0.279825	3465	tags=44%, list=23%, signal=34%	DPYS/UGT1A6/UGT1A1/CYP3A5/CDA/UPP1/HPRT1/TPMT/GUSB/UCK2/CES2/DPYD
KEGG_SYSTEMIC_LUPUS_ERYTHEMATOSUS	KEGG_SYSTEMIC_LUPUS_ERYTHEMATOSUS	75	-0.340754	-1.28708	0.0938416	0.329366	0.280847	701	tags=19%, list=5%, signal=18%	H2BC12/H4C9/H4C2/H4C8/H4C11/H4C13/H4-16/H4C4/H4C1/H4C3/H4C6/H4C7/H4C12/C2/ACTN2/C1R
KEGG_CYTOSOLIC_DNA_SENSING_PATHWAY	KEGG_CYTOSOLIC_DNA_SENSING_PATHWAY	38	0.430246	1.30325	0.106419	0.366327	0.312363	3980	tags=39%, list=26%, signal=29%	POLR3G/POLR3H/CASP1/POLR3K/IL1B/CXCL10/IL33/TREX1/CCL5/POLR3GL/PYCARD/STING1/RIPK3/POLR3B/CHUK
KEGG_LYSINE_DEGRADATION	KEGG_LYSINE_DEGRADATION	41	0.420731	1.30076	0.116393	0.386904	0.329909	2695	tags=32%, list=18%, signal=26%	ACAT2/ECHS1/EHHADH/ALDH2/AADAT/HADH/OGDH/ALDH7A1/KMT5A/DLST/SETD7/NSD2/ACAT1
KEGG_TRYPTOPHAN_METABOLISM	KEGG_TRYPTOPHAN_METABOLISM	32	0.449806	1.31576	0.118261	0.386904	0.329909	2077	tags=44%, list=14%, signal=38%	DDC/ACAT2/KYNU/ECHS1/IDO1/EHHADH/ALDH2/AADAT/HADH/OGDH/ALDH7A1/AOC1/MAOB/CYP1A1
KEGG_NICOTINATE_AND_NICOTINAMIDE_METABOLISM	KEGG_NICOTINATE_AND_NICOTINAMIDE_METABOLISM	19	0.522004	1.35963	0.118881	0.386904	0.329909	2551	tags=37%, list=17%, signal=31%	NMNAT2/NADK/CD38/NNT/NT5E/NT5M/ENPP1
KEGG_PATHOGENIC_ESCHERICHIA_COLI_INFECTION	KEGG_PATHOGENIC_ESCHERICHIA_COLI_INFECTION	51	-0.357322	-1.25489	0.125683	0.390805	0.333235	3332	tags=35%, list=22%, signal=28%	ARPC1A/ITGB1/ARPC1B/TUBB3/ABL1/CLDN1/TUBB2A/ACTB/YWHAQ/NCL/EZR/TUBA1A/ACTG1/NCK1/TUBA1B/TUBB6/TUBB4B/TUBB
KEGG_GLYCOSAMINOGLYCAN_BIOSYNTHESIS_KERATAN_SULFATE	KEGG_GLYCOSAMINOGLYCAN_BIOSYNTHESIS_KERATAN_SULFATE	14	-0.522988	-1.33533	0.125843	0.390805	0.333235	2833	tags=43%, list=19%, signal=35%	B4GALT1/B4GALT2/ST3GAL3/CHST1/B3GNT2/CHST6
KEGG_RENIN_ANGIOTENSIN_SYSTEM	KEGG_RENIN_ANGIOTENSIN_SYSTEM	13	0.568467	1.34352	0.126629	0.390805	0.333235	2365	tags=46%, list=16%, signal=39%	ACE2/ENPEP/CPA3/REN/CTSA/MME
KEGG_ALPHA_LINOLENIC_ACID_METABOLISM	KEGG_ALPHA_LINOLENIC_ACID_METABOLISM	10	0.596922	1.33292	0.138632	0.418804	0.35711	2720	tags=60%, list=18%, signal=49%	PLA2G5/ACOX1/ACOX3/PLA2G12A/PLA2G4A/PLA2G3
KEGG_CYSTEINE_AND_METHIONINE_METABOLISM	KEGG_CYSTEINE_AND_METHIONINE_METABOLISM	29	0.454482	1.30093	0.140381	0.418804	0.35711	1915	tags=28%, list=13%, signal=24%	LDHC/GOT2/LDHB/GOT1/SDS/MAT1A/AHCYL2/ADI1
KEGG_ALANINE_ASPARTATE_AND_GLUTAMATE_METABOLISM	KEGG_ALANINE_ASPARTATE_AND_GLUTAMATE_METABOLISM	25	0.459108	1.27367	0.154762	0.454137	0.387239	1548	tags=27%, list=10%, signal=24%	ABAT/GOT2/ALDH4A1/GPT/ALDH5A1/GOT1/GPT2
KEGG_BASAL_TRANSCRIPTION_FACTORS	KEGG_BASAL_TRANSCRIPTION_FACTORS	33	0.422502	1.25157	0.172945	0.49931	0.425756	998	tags=9%, list=7%, signal=9%	TBPL2/TAF7L/GTF2A1L
KEGG_NON_HOMOLOGOUS_END_JOINING	KEGG_NON_HOMOLOGOUS_END_JOINING	12	-0.508	-1.24733	0.188596	0.528582	0.450717	4176	tags=67%, list=28%, signal=48%	RAD50/NHEJ1/MRE11/POLM/POLL/DCLRE1C/XRCC5/XRCC4
KEGG_HEMATOPOIETIC_CELL_LINEAGE	KEGG_HEMATOPOIETIC_CELL_LINEAGE	66	0.357378	1.20164	0.190625	0.528582	0.450717	3888	tags=41%, list=26%, signal=31%	IL2RA/CD1A/IL1R2/TFRC/FLT3/CD38/CD1E/IL1B/CR2/CD1B/IL3RA/CSF1R/FCER2/MME/CD44/GP9/CD34/ITGAM/ITGA1/TNF/FCGR1A/CD22/IL9R/IL5RA/CSF3/CD1D/ITGA6
KEGG_GLYCOSPHINGOLIPID_BIOSYNTHESIS_LACTO_AND_NEOLACTO_SERIES	KEGG_GLYCOSPHINGOLIPID_BIOSYNTHESIS_LACTO_AND_NEOLACTO_SERIES	18	-0.451872	-1.23227	0.191943	0.528582	0.450717	3598	tags=44%, list=24%, signal=34%	ST3GAL4/B3GNT3/B4GALT1/B4GALT2/GCNT2/ST3GAL3/B3GNT2/FUT1
KEGG_PROTEIN_EXPORT	KEGG_PROTEIN_EXPORT	22	-0.421309	-1.22559	0.210402	0.565195	0.481936	5741	tags=64%, list=38%, signal=40%	HSPA5/SEC61A1/SRPRA/SEC63/SRP54/SEC62/SPCS3/SPCS2/SRP68/SEC61A2/SEC61G/SEC61B/SEC11A/SRP72
KEGG_THYROID_CANCER	KEGG_THYROID_CANCER	27	-0.393215	-1.20354	0.212048	0.565195	0.481936	5362	tags=59%, list=35%, signal=38%	PPARG/BRAF/RXRG/CCDC6/TPM3/LEF1/NCOA4/MAPK1/TP53/TCF7/KRAS/HRAS/TFG/PAX8/TCF7L2/MYC
KEGG_CALCIUM_SIGNALING_PATHWAY	KEGG_CALCIUM_SIGNALING_PATHWAY	137	0.305555	1.13853	0.215385	0.565195	0.481936	3937	tags=33%, list=26%, signal=24%	CHRNA7/NOS1/P2RX6/CYSLTR1/SLC25A4/GRPR/LHCGR/ADCY8/PTGER1/PDE1C/CACNA1G/CAMK2B/CD38/P2RX5/BDKRB2/VDAC1/ATP2B4/HTR7/ADRB1/HTR6/PDGFRA/ADRA1A/GNA15/PHKB/PRKCB/PTK2B/PLCG2/ATP2B1/ITPKB/PLCD4/CALM3/PLCB1/CCKBR/PTAFR/VDAC3/ITPR2/ADRA1D/SPHK2/PLCB2/ADCY7/EDNRA/MYLK3/GNAS/ADRB3/ADCY3
KEGG_COMPLEMENT_AND_COAGULATION_CASCADES	KEGG_COMPLEMENT_AND_COAGULATION_CASCADES	53	0.366697	1.19151	0.217868	0.565195	0.481936	2034	tags=31%, list=13%, signal=27%	SERPINA5/SERPINA5/PLG/C6/MASP1/FGG/CFI/C4A/F13A1/SERPINC1/TFPI/BDKRB2/CR2/F9/CFH/F5/C3AR1
KEGG_VALINE_LEUCINE_AND_ISOLEUCINE_BIOSYNTHESIS	KEGG_VALINE_LEUCINE_AND_ISOLEUCINE_BIOSYNTHESIS	10	0.550096	1.22836	0.231054	0.583333	0.497403	2739	tags=50%, list=18%, signal=41%	PDHA1/PDHB/BCAT2/LARS2/IARS2
KEGG_GALACTOSE_METABOLISM	KEGG_GALACTOSE_METABOLISM	24	0.431336	1.1886	0.233788	0.583333	0.497403	3624	tags=42%, list=24%, signal=32%	LCT/GAA/PFKM/GANC/MGAM/G6PC/HK1/GLA/HK3/GALK2
KEGG_TERPENOID_BACKBONE_BIOSYNTHESIS	KEGG_TERPENOID_BACKBONE_BIOSYNTHESIS	13	0.513179	1.21285	0.234637	0.583333	0.497403	3641	tags=46%, list=24%, signal=35%	ACAT2/IDI1/MVD/ACAT1/FDPS/HMGCS1
KEGG_P53_SIGNALING_PATHWAY	KEGG_P53_SIGNALING_PATHWAY	66	0.342296	1.15093	0.24375	0.597688	0.509643	3098	tags=32%, list=20%, signal=25%	SERPINB5/PERP/CCNG2/ZMAT3/CCNB2/CYCS/ADGRB1/TP73/STEAP3/CHEK1/SESN3/CCNE1/CCNB1/SFN/RPRM/RRM2/CHEK2/SESN2/CASP3/CDK1/FAS
KEGG_RNA_POLYMERASE	KEGG_RNA_POLYMERASE	26	0.424168	1.19341	0.251667	0.608761	0.519085	3761	tags=35%, list=25%, signal=26%	POLR3G/POLR3H/POLR3K/POLR2E/POLR2L/POLR2F/POLR3GL/POLR2D/POLR3B
KEGG_FC_EPSILON_RI_SIGNALING_PATHWAY	KEGG_FC_EPSILON_RI_SIGNALING_PATHWAY	65	0.3374	1.13516	0.266355	0.626652	0.53434	3303	tags=31%, list=22%, signal=24%	PLA2G5/FCER1A/VAV3/MAP2K6/MS4A2/PIK3CG/PLA2G12A/VAV1/PLA2G4A/MAP2K1/PIK3R2/IL13/PLA2G3/BTK/PRKCB/PLCG2/TNF/RAC2/PIK3R5/PIK3R1
KEGG_TASTE_TRANSDUCTION	KEGG_TASTE_TRANSDUCTION	21	0.438905	1.17653	0.269097	0.626652	0.53434	1294	tags=18%, list=9%, signal=17%	ADCY6/GRM4/ADCY8/GNG3
KEGG_TYPE_I_DIABETES_MELLITUS	KEGG_TYPE_I_DIABETES_MELLITUS	16	0.463014	1.16957	0.269565	0.626652	0.53434	5110	tags=81%, list=34%, signal=54%	CPE/IL12A/IL1B/CD86/TNF/FAS/PRF1/FASLG/LTA/ICA1/CD28/IL1A/CD80
KEGG_OOCYTE_MEIOSIS	KEGG_OOCYTE_MEIOSIS	97	0.313949	1.1121	0.280781	0.644356	0.549436	4282	tags=36%, list=28%, signal=26%	REC8/PTTG1/ADCY6/ADCY8/CCNB2/PGR/AR/CAMK2B/SGO1/CDC20/CDC25C/CCNE1/CCNB1/BUB1/ESPL1/MAP2K1/ANAPC13/YWHAG/RPS6KA2/CDK1/CALM3/YWHAH/FBXW11/RPS6KA1/ITPR2/AURKA/ADCY7/ANAPC7/ADCY3/SKP1/PPP1CC/ITPR1/PPP3CA/PRKACB/CDC27
KEGG_ENDOMETRIAL_CANCER	KEGG_ENDOMETRIAL_CANCER	50	-0.312373	-1.09955	0.28877	0.654302	0.557917	4282	tags=34%, list=28%, signal=24%	LEF1/PTEN/PIK3CD/MAPK1/TP53/CASP9/ILK/PIK3R3/AKT3/TCF7/KRAS/HRAS/MLH1/AKT1/TCF7L2/ERBB2/MYC
KEGG_AMYOTROPHIC_LATERAL_SCLEROSIS_ALS	KEGG_AMYOTROPHIC_LATERAL_SCLEROSIS_ALS	44	0.357876	1.11895	0.299003	0.662632	0.56502	1241	tags=14%, list=8%, signal=13%	NOS1/GPX1/CASP1/MAP2K6/CYCS/SOD1
KEGG_PYRIMIDINE_METABOLISM	KEGG_PYRIMIDINE_METABOLISM	89	0.315137	1.10538	0.29985	0.662632	0.56502	3487	tags=30%, list=23%, signal=24%	DPYS/POLR3G/POLR3H/POLE/POLR3K/CDA/POLR2E/TXNRD2/POLR2L/NT5E/ENTPD5/POLE4/NT5M/UPP1/RRM2/NME1/POLR2F/CTPS1/ENTPD6/POLR3GL/POLR2D/DHODH/UCK2/TXNRD1/RRM2B/DPYD/UPRT
KEGG_CHEMOKINE_SIGNALING_PATHWAY	KEGG_CHEMOKINE_SIGNALING_PATHWAY	164	0.28234	1.07865	0.304527	0.66476	0.566834	4790	tags=43%, list=32%, signal=30%	CCL17/CXCL13/CCL2/CCL11/ADCY6/ADCY8/VAV3/CX3CR1/NCF1/CX3CL1/GNG3/CXCL10/PIK3CG/CCL28/CXCL9/CCL22/CCR3/HCK/GNB5/GNG8/CCL5/VAV1/CCL24/CCR1/CXCR1/WAS/MAP2K1/PIK3R2/CCR10/CXCL14/CXCR6/PRKCB/PTK2B/GNGT1/GNG10/CXCL16/RAC2/PIK3R5/PLCB1/PIK3R1/CCR6/PREX1/GNG11/CCL19/PLCB2/GNG7/CCR5/PPBP/ADCY7/STAT5B/ARRB2/DOCK2/ADCY3/CHUK/STAT2/PRKACB/FGR/GRB2/SHC2/GRK4/RAF1/GSK3B/ELMO1/PAK1/CXCL5/XCL2/TIAM1/CCL14/ADCY4/…
KEGG_GLYCINE_SERINE_AND_THREONINE_METABOLISM	KEGG_GLYCINE_SERINE_AND_THREONINE_METABOLISM	26	0.399977	1.12535	0.313333	0.667112	0.56884	2336	tags=31%, list=15%, signal=26%	ALAS2/AOC2/GCAT/GAMT/SDS/DLD/MAOB/ALAS1
KEGG_ERBB_SIGNALING_PATHWAY	KEGG_ERBB_SIGNALING_PATHWAY	78	-0.282954	-1.07428	0.315315	0.667112	0.56884	3028	tags=24%, list=20%, signal=20%	PIK3R3/PAK4/AKT3/ABL1/KRAS/HRAS/JUN/CAMK2A/SHC1/NCK1/PRKCG/HBEGF/PAK5/AKT1/SHC4/SRC/ERBB2/CBLC/MYC
KEGG_MISMATCH_REPAIR	KEGG_MISMATCH_REPAIR	22	-0.378271	-1.10039	0.316785	0.667112	0.56884	4820	tags=41%, list=32%, signal=28%	LIG1/POLD1/MSH2/MSH6/RFC2/MLH1/RFC1/POLD4/MLH3
KEGG_GNRH_SIGNALING_PATHWAY	KEGG_GNRH_SIGNALING_PATHWAY	81	0.310511	1.0839	0.322239	0.670707	0.571905	4505	tags=35%, list=30%, signal=25%	PLA2G5/GNRH2/CGA/ADCY6/ADCY8/MAP2K6/CAMK2B/PLA2G12A/PLA2G4A/MAP2K1/PLA2G3/PRKCB/PTK2B/CALM3/PLCB1/MMP2/ITPR2/PLCB2/ADCY7/MAPK14/GNAS/ADCY3/ITPR1/PRKACB/GRB2/MAP3K2/PLD1/RAF1/GNAQ
KEGG_DORSO_VENTRAL_AXIS_FORMATION	KEGG_DORSO_VENTRAL_AXIS_FORMATION	18	0.432882	1.11907	0.332759	0.684641	0.583787	2826	tags=28%, list=19%, signal=23%	ETS2/SPIRE2/NOTCH3/MAP2K1/NOTCH2
KEGG_PRION_DISEASES	KEGG_PRION_DISEASES	31	0.37973	1.10295	0.336824	0.68513	0.584204	4213	tags=42%, list=28%, signal=30%	C6/SOD1/PRNP/IL1B/CCL5/MAP2K1/C1QB/C1QC/C1QA/C7/LAMC1/FYN/PRKACB
KEGG_CIRCADIAN_RHYTHM_MAMMAL	KEGG_CIRCADIAN_RHYTHM_MAMMAL	12	-0.44885	-1.1021	0.344298	0.688214	0.586834	2963	tags=58%, list=20%, signal=47%	NR1D1/NPAS2/CSNK1D/CSNK1E/CRY2/PER1/PER2
KEGG_PENTOSE_AND_GLUCURONATE_INTERCONVERSIONS	KEGG_PENTOSE_AND_GLUCURONATE_INTERCONVERSIONS	11	0.481034	1.10324	0.351301	0.688214	0.586834	4630	tags=55%, list=31%, signal=38%	UGT1A6/UGT1A1/GUSB/XYLB/AKR1B1/DCXR
KEGG_PURINE_METABOLISM	KEGG_PURINE_METABOLISM	141	0.28429	1.06041	0.352192	0.688214	0.586834	2596	tags=23%, list=17%, signal=19%	PDE6G/GUCY2D/POLR3G/POLR3H/POLE/PRPS2/ENTPD2/ADCY6/ADCY8/PDE5A/POLR3K/PDE1C/AK4/POLR2E/FHIT/GART/AMPD3/GDA/GUK1/POLR2L/NT5E/PDE6C/PDE4B/ENTPD5/POLE4/NT5M/HPRT1/RRM2/NME1/ENPP1/POLR2F/PDE7B
KEGG_VIRAL_MYOCARDITIS	KEGG_VIRAL_MYOCARDITIS	43	0.347483	1.08228	0.353719	0.688214	0.586834	3151	tags=35%, list=21%, signal=28%	SGCA/CYCS/EIF4G1/MYH15/EIF4G3/CD40/MYH7B/ITGAL/SGCD/CD86/ITGB2/DAG1/CASP3/PRF1/RAC2
KEGG_HISTIDINE_METABOLISM	KEGG_HISTIDINE_METABOLISM	24	0.393236	1.08361	0.358362	0.68975	0.588143	2071	tags=29%, list=14%, signal=25%	DDC/HDC/ALDH2/BUD23/ALDH7A1/AOC1/MAOB
KEGG_GLYCOSAMINOGLYCAN_BIOSYNTHESIS_HEPARAN_SULFATE	KEGG_GLYCOSAMINOGLYCAN_BIOSYNTHESIS_HEPARAN_SULFATE	22	0.400182	1.07945	0.364421	0.693951	0.591726	3288	tags=41%, list=22%, signal=32%	HS6ST2/EXTL1/HS3ST3B1/NDST1/NDST3/HS3ST3A1/HS3ST1/EXTL2/EXTL3
KEGG_SNARE_INTERACTIONS_IN_VESICULAR_TRANSPORT	KEGG_SNARE_INTERACTIONS_IN_VESICULAR_TRANSPORT	36	-0.319401	-1.04504	0.405868	0.756783	0.645301	3016	tags=31%, list=20%, signal=25%	VAMP7/STX18/VAMP2/BET1L/TSNARE1/STX7/STX11/USE1/STX17/STX1B/STX12
KEGG_PROXIMAL_TUBULE_BICARBONATE_RECLAMATION	KEGG_PROXIMAL_TUBULE_BICARBONATE_RECLAMATION	22	0.389438	1.05047	0.405872	0.756783	0.645301	3174	tags=43%, list=21%, signal=34%	SLC4A4/PCK1/CA2/ATP1B3/PCK2/SLC9A3/GLUD1/MDH1/AQP1/ATP1A2
KEGG_TGF_BETA_SIGNALING_PATHWAY	KEGG_TGF_BETA_SIGNALING_PATHWAY	75	-0.268641	-1.0147	0.416422	0.768449	0.655249	3764	tags=32%, list=25%, signal=24%	MAPK1/SMAD5/SMAD7/BMPR2/FST/CHRD/AMH/ACVR1/PPP2R1A/ID3/PPP2R1B/COMP/ID4/TGFBR1/THBS1/SMAD3/SP1/ID1/BMP6/AMHR2/ACVR2B/SMAD6/BMPR1B/MYC
KEGG_MELANOMA	KEGG_MELANOMA	60	0.305619	1.01702	0.436421	0.797136	0.67971	3303	tags=23%, list=22%, signal=18%	FGF1/FGF22/FGF18/FGF14/E2F3/PIK3CG/PDGFRA/MAP2K1/PIK3R2/FGF16/CDH1/HGF/PIK3R5/PIK3R1
KEGG_VIBRIO_CHOLERAE_INFECTION	KEGG_VIBRIO_CHOLERAE_INFECTION	48	-0.289842	-1.01198	0.445312	0.800305	0.682413	2298	tags=22%, list=15%, signal=19%	ACTB/SEC61A2/SEC61G/SEC61B/PDIA4/KDELR3/KDELR1/ACTG1/ATP6V1C1/PRKCG/ATP6V1B1
KEGG_FOCAL_ADHESION	KEGG_FOCAL_ADHESION	181	-0.230802	-1.00048	0.450185	0.800305	0.682413	3040	tags=25%, list=20%, signal=20%	ILK/ITGA3/PIK3R3/PPP1R12A/PAK4/AKT3/PARVB/ARHGAP5/VAV2/ACTN3/HRAS/COMP/FLNB/THBS1/ACTB/ZYX/JUN/VWF/CCND3/SHC1/DIAPH1/TNC/XIAP/PDGFC/MYL12A/CAV2/ITGA2B/MYLK2/LAMA1/IGF1R/ACTG1/PRKCG/IGF1/PAK5/VEGFA/COL2A1/AKT1/SHC4/SRC/LAMB1/ERBB2/CCND2/ACTN2/COL11A2/VTN
KEGG_CYTOKINE_CYTOKINE_RECEPTOR_INTERACTION	KEGG_CYTOKINE_CYTOKINE_RECEPTOR_INTERACTION	187	0.260018	1.00723	0.451569	0.800305	0.682413	3173	tags=30%, list=21%, signal=24%	LEP/IL2RA/CCL17/IL1R2/CXCL13/CCL2/GDF5/CCL11/PRLR/CX3CR1/TNFSF10/CX3CL1/IL23A/FLT3/IL17B/TNFSF4/IL12A/OSM/IL1B/VEGFC/NGFR/TNFSF18/IL15/CXCL10/CD40/CCL28/IL21R/CXCL9/PDGFRA/CCL22/TNFSF9/CCR3/TNFRSF21/TNFSF8/IL3RA/CCL5/CSF1R/CCL24/CCR1/CXCR1/IL18RAP/CCR10/IL10RA/CXCL14/IL13/TNFSF14/CXCR6/VEGFD/TNF/TGFB2/IL1RAP/LTB/FAS/HGF/CXCL16/VEGFB/FASLG
KEGG_CHRONIC_MYELOID_LEUKEMIA	KEGG_CHRONIC_MYELOID_LEUKEMIA	72	-0.262759	-0.987475	0.482955	0.847538	0.722687	2750	tags=19%, list=18%, signal=16%	AKT3/ABL1/KRAS/HRAS/TGFBR1/SMAD3/BCL2L1/SHC1/GAB2/AKT1/SHC4/NFKBIA/CBLC/MYC
KEGG_FC_GAMMA_R_MEDIATED_PHAGOCYTOSIS	KEGG_FC_GAMMA_R_MEDIATED_PHAGOCYTOSIS	93	0.275425	0.970091	0.516667	0.897896	0.765628	4439	tags=40%, list=29%, signal=28%	FCGR2A/VAV3/NCF1/AMPH/ASAP3/SCIN/PIK3CG/FCGR2B/HCK/DNM1/VAV1/PLA2G4A/WAS/MAP2K1/PIK3R2/LIMK1/DNM3/PRKCB/PLCG2/FCGR3A/MYO10/FCGR1A/RAC2/PIK3R5/PIK3R1/ARPC2/SPHK2/DNM1L/DOCK2/WASF3/SYK/LAT/DNM2/ARPC5/PLD1/RAF1/ARPC5L
KEGG_ONE_CARBON_POOL_BY_FOLATE	KEGG_ONE_CARBON_POOL_BY_FOLATE	17	0.372885	0.956109	0.52677	0.906653	0.773094	1319	tags=18%, list=9%, signal=16%	MTHFD1/MTFMT/GART
KEGG_LEISHMANIA_INFECTION	KEGG_LEISHMANIA_INFECTION	51	0.288822	0.934673	0.542453	0.917989	0.782761	4009	tags=37%, list=26%, signal=28%	FCGR2A/NCF1/IL12A/IL1B/TLR4/FOS/ITGB2/IRAK1/PRKCB/ITGAM/FCGR3A/TNF/TGFB2/FCGR1A/NCF2/MAPK14/NCF4/C3/TGFB1
KEGG_ADIPOCYTOKINE_SIGNALING_PATHWAY	KEGG_ADIPOCYTOKINE_SIGNALING_PATHWAY	60	0.280143	0.932238	0.544741	0.917989	0.782761	3325	tags=27%, list=22%, signal=21%	LEP/PCK1/ACSL5/PPARGC1A/CPT1C/PCK2/ACACB/SLC2A4/G6PC/PTPN11/ACSL3/TNF/CPT1B/PRKAG2/PRKAA2/SLC2A1
KEGG_NOD_LIKE_RECEPTOR_SIGNALING_PATHWAY	KEGG_NOD_LIKE_RECEPTOR_SIGNALING_PATHWAY	51	0.287007	0.928799	0.548742	0.917989	0.782761	4174	tags=37%, list=28%, signal=27%	CCL2/CCL11/CASP1/IL1B/NLRP1/NOD1/CCL5/NLRP3/PSTPIP1/TNF/PYCARD/RIPK2/MAPK14/TAB3/BIRC3/HSP90AA1/CHUK/NAIP/TRIP6
KEGG_BASE_EXCISION_REPAIR	KEGG_BASE_EXCISION_REPAIR	33	-0.291857	-0.935328	0.576555	0.955587	0.814819	2564	tags=27%, list=17%, signal=23%	MUTYH/MPG/POLE3/POLL/SMUG1/HMGB1/POLD4/NEIL2/PARP3
KEGG_GLYCOSAMINOGLYCAN_DEGRADATION	KEGG_GLYCOSAMINOGLYCAN_DEGRADATION	20	0.343382	0.905993	0.583333	0.957951	0.816836	3049	tags=35%, list=20%, signal=28%	HS3ST3B1/HYAL4/HGSNAT/IDS/HS3ST3A1/GUSB/GNS
KEGG_BLADDER_CANCER	KEGG_BLADDER_CANCER	38	-0.277884	-0.92374	0.592683	0.964457	0.822383	2549	tags=26%, list=17%, signal=22%	KRAS/HRAS/THBS1/RPS6KA5/DAPK1/DAPK3/VEGFA/FGFR3/ERBB2/MYC
KEGG_MELANOGENESIS	KEGG_MELANOGENESIS	86	0.264111	0.925696	0.605144	0.975862	0.832108	1264	tags=11%, list=8%, signal=11%	TYRP1/CREB3L3/WNT8B/WNT7B/ADCY6/ADCY8/WNT11/FZD10/CAMK2B/WNT16
KEGG_LYSOSOME	KEGG_LYSOSOME	114	0.256104	0.923535	0.623688	0.97771	0.833684	4929	tags=43%, list=32%, signal=29%	GM2A/LIPA/SORT1/PPT1/NPC2/CTSD/GAA/CTSB/CTSA/ATP6V0A4/LAMP1/ATP6V1H/NAPSA/HGSNAT/TPP1/IDS/MAN2B1/NAGA/LGMN/ATP6V0A2/GUSB/SCARB2/CTSS/GNS/ATP6V0D1/PSAP/NPC1/GLA/PLA2G15/LAPTM5/AP1B1/CTSC/ATP6V0A1/MANBA/AGA/HEXA/LAMP3/CTNS/FUCA1/GGA2/AP3S2/NAGLU/AP1S3/AP4B1/CLTC/CD68/ASAH1/AP3S1/GBA
KEGG_INTESTINAL_IMMUNE_NETWORK_FOR_IGA_PRODUCTION	KEGG_INTESTINAL_IMMUNE_NETWORK_FOR_IGA_PRODUCTION	27	0.312184	0.879767	0.626917	0.97771	0.833684	2491	tags=26%, list=16%, signal=22%	ICOS/MADCAM1/IL15/CD40/CCL28/CD86/CCR10
KEGG_REGULATION_OF_ACTIN_CYTOSKELETON	KEGG_REGULATION_OF_ACTIN_CYTOSKELETON	185	0.240871	0.931524	0.62963	0.97771	0.833684	3888	tags=26%, list=26%, signal=19%	FGF1/FGF22/FGF18/ITGA7/VAV3/FGF14/FN1/ITGAE/MRAS/DIAPH3/IQGAP3/PAK6/SCIN/BAIAP2/ITGA8/BDKRB2/PIK3CG/PDGFRA/PFN2/MYL12B/FGFR4/VAV1/SSH2/ITGAL/WAS/MAP2K1/ITGB2/PIK3R2/NCKAP1L/LIMK1/ITGAM/ITGA1/FGF16/RRAS2/RAC2/PIK3R5/IQGAP2/PIK3R1/SLC9A1/ARPC2/FGD1/MYH14/ITGB7/MYLK3/ENAH/FGF13/PFN4/ITGA6
KEGG_MTOR_SIGNALING_PATHWAY	KEGG_MTOR_SIGNALING_PATHWAY	49	-0.256766	-0.898613	0.640957	0.97771	0.833684	1553	tags=16%, list=10%, signal=15%	CAB39/EIF4B/RPS6/IGF1/VEGFA/AKT1/DDIT4/HIF1A
KEGG_LONG_TERM_DEPRESSION	KEGG_LONG_TERM_DEPRESSION	53	0.27036	0.878482	0.642633	0.97771	0.833684	3552	tags=28%, list=23%, signal=21%	PLA2G5/NOS1/GRIA3/GRIA1/PLA2G12A/PLA2G4A/MAP2K1/PLA2G3/GNAO1/PRKCB/PRKG1/GUCY1A1/PLCB1/ITPR2/PLCB2
KEGG_TOLL_LIKE_RECEPTOR_SIGNALING_PATHWAY	KEGG_TOLL_LIKE_RECEPTOR_SIGNALING_PATHWAY	82	0.258534	0.904156	0.643505	0.97771	0.833684	3482	tags=27%, list=23%, signal=21%	TLR8/MAP2K6/IL12A/IL1B/CXCL10/CD40/PIK3CG/TRAF3/CXCL9/TLR4/FOS/CCL5/TLR7/CD86/MAP2K1/PIK3R2/IRAK1/LBP/TNF/PIK3R5/PIK3R1/IRF5
KEGG_GLYCOSPHINGOLIPID_BIOSYNTHESIS_GANGLIO_SERIES	KEGG_GLYCOSPHINGOLIPID_BIOSYNTHESIS_GANGLIO_SERIES	14	0.36046	0.873926	0.644524	0.97771	0.833684	4959	tags=43%, list=33%, signal=29%	ST8SIA5/ST6GALNAC5/ST8SIA1/HEXA/ST3GAL5/ST3GAL2
KEGG_PRIMARY_IMMUNODEFICIENCY	KEGG_PRIMARY_IMMUNODEFICIENCY	29	0.304107	0.870488	0.651646	0.980208	0.835814	2986	tags=24%, list=20%, signal=19%	ICOS/BLNK/CD40/CIITA/UNG/BTK/TAP1
KEGG_NITROGEN_METABOLISM	KEGG_NITROGEN_METABOLISM	18	0.329136	0.85087	0.660345	0.985014	0.839912	1300	tags=21%, list=9%, signal=19%	CA5A/CA5B/CA2/CA9
KEGG_GRAFT_VERSUS_HOST_DISEASE	KEGG_GRAFT_VERSUS_HOST_DISEASE	14	0.353529	0.857123	0.667864	0.987996	0.842455	3173	tags=50%, list=21%, signal=40%	IL1B/KLRD1/CD86/TNF/FAS/PRF1/FASLG
KEGG_VASOPRESSIN_REGULATED_WATER_REABSORPTION	KEGG_VASOPRESSIN_REGULATED_WATER_REABSORPTION	40	0.277645	0.854535	0.677741	0.99439	0.847907	684	tags=7%, list=5%, signal=7%	DYNC1I1/CREB3L3/ADCY6
KEGG_CELL_CYCLE	KEGG_CELL_CYCLE	118	0.240112	0.871097	0.725146	1	0.85269	3108	tags=22%, list=20%, signal=18%	TTK/PTTG1/CDC25A/CCNB2/E2F3/CDKN2B/CHEK1/CDC20/BUB1B/PRKDC/CDKN1C/CDC25C/CCNE1/CCNB1/SFN/ORC1/BUB1/CCNA1/ESPL1/TFDP2/ANAPC13/YWHAG/CHEK2/TGFB2/CDK1/YWHAH
KEGG_GAP_JUNCTION	KEGG_GAP_JUNCTION	75	-0.233258	-0.881051	0.733138	1	0.85269	2646	tags=21%, list=17%, signal=17%	GNAI3/KRAS/HRAS/TUBB2A/CSNK1D/PDGFC/ADCY5/GNAI1/TUBA1A/DRD2/PRKCG/TUBA1B/TUBB6/TUBB4B/SRC/TUBB
KEGG_ECM_RECEPTOR_INTERACTION	KEGG_ECM_RECEPTOR_INTERACTION	71	0.245543	0.840572	0.743551	1	0.85269	4237	tags=39%, list=28%, signal=29%	LAMC2/ITGA7/COL11A1/THBS2/COL5A3/COL1A2/FN1/COL1A1/ITGA8/SDC2/HSPG2/CD44/COL3A1/GP9/DAG1/ITGA1/LAMC3/COL5A2/COL6A3/COL5A1/ITGB7/LAMC1/ITGA6/COL4A6/ITGB3/LAMA3/GP5/COL6A1
KEGG_INOSITOL_PHOSPHATE_METABOLISM	KEGG_INOSITOL_PHOSPHATE_METABOLISM	51	-0.243736	-0.855986	0.745902	1	0.85269	999	tags=10%, list=7%, signal=9%	INPPL1/PLCE1/IMPA2/PLCD1/PIK3C2G
KEGG_OLFACTORY_TRANSDUCTION	KEGG_OLFACTORY_TRANSDUCTION	26	0.28277	0.795585	0.76	1	0.85269	4213	tags=42%, list=28%, signal=31%	GUCY2D/PDE1C/CAMK2B/CNGA3/PRKG1/CALM3/CLCA2/ARRB2/OR51E1/ADCY3/PRKACB
KEGG_PROSTATE_CANCER	KEGG_PROSTATE_CANCER	83	-0.223961	-0.863483	0.760234	1	0.85269	4058	tags=43%, list=27%, signal=32%	EP300/CDKN1B/BRAF/PDGFA/RELA/BAD/CDKN1A/CREBBP/CREB3/IKBKB/LEF1/PTEN/PIK3CD/BCL2/MAPK1/CREB3L4/PDGFB/TP53/CASP9/CREB3L2/FOXO1/PIK3R3/HSP90B1/AKT3/TCF7/KRAS/HRAS/PDGFC/GSTP1/IGF1R/HSP90AB1/IGF1/AKT1/TCF7L2/NFKBIA/ERBB2
KEGG_LONG_TERM_POTENTIATION	KEGG_LONG_TERM_POTENTIATION	57	0.248661	0.818952	0.760498	1	0.85269	4870	tags=37%, list=32%, signal=25%	PPP1R1A/ADCY8/CAMK2B/GRIA1/MAP2K1/RPS6KA2/PRKCB/CALM3/PLCB1/RPS6KA1/ITPR2/PLCB2/PPP1CC/ITPR1/PPP3CA/PRKACB/RAF1/GNAQ/CACNA1C/ARAF/RPS6KA3
KEGG_COLORECTAL_CANCER	KEGG_COLORECTAL_CANCER	61	-0.23756	-0.859111	0.76338	1	0.85269	4012	tags=33%, list=26%, signal=24%	PIK3CD/MSH2/RAC3/BCL2/MAPK1/APPL1/TP53/CASP9/MSH6/PIK3R3/AKT3/TCF7/KRAS/TGFBR1/JUN/SMAD3/MLH1/AKT1/TCF7L2/MYC
KEGG_OTHER_GLYCAN_DEGRADATION	KEGG_OTHER_GLYCAN_DEGRADATION	13	0.33218	0.785074	0.765363	1	0.85269	4929	tags=54%, list=32%, signal=36%	MAN2B1/MANBA/ENGASE/AGA/HEXA/FUCA1/GBA
KEGG_CELL_ADHESION_MOLECULES_CAMS	KEGG_CELL_ADHESION_MOLECULES_CAMS	93	-0.219448	-0.859365	0.792398	1	0.85269	3695	tags=27%, list=24%, signal=20%	NLGN4X/CLDN15/PVR/ITGB1/MPZ/ICAM1/NRXN1/CDH3/NCAM1/CLDN1/NECTIN1/F11R/ICAM3/SDC1/CLDN11/NFASC/ALCAM/CNTN2/CD6/NEGR1/NCAM2/SDC4/VCAN/CLDN4/CLDN3
KEGG_APOPTOSIS	KEGG_APOPTOSIS	78	0.228618	0.797543	0.811659	1	0.85269	4231	tags=33%, list=28%, signal=24%	CYCS/TNFSF10/ENDOG/AIFM1/IL1B/PIK3CG/IRAK2/IL3RA/PRKAR2A/PIK3R2/IRAK1/NGF/TNF/CASP3/IL1RAP/FAS/FASLG/PIK3R5/PIK3R1/TRADD/BIRC3/CHUK/CSF2RB/PPP3CA/PRKACB/DFFA
KEGG_PATHWAYS_IN_CANCER	KEGG_PATHWAYS_IN_CANCER	289	0.212527	0.868942	0.814194	1	0.85269	3347	tags=23%, list=22%, signal=18%	FGF1/LAMC2/FGF22/FGF18/PGF/MMP9/WNT8B/RET/WNT7B/WNT11/FGF14/FH/FZD10/FN1/CYCS/EGLN3/E2F3/TRAF4/FLT3/AR/WNT16/CTNNA3/VEGFC/CDKN2B/EGLN1/BIRC5/STAT5A/FZD8/PIK3CG/SPI1/TRAF3/PPARD/RAD51/CCNE1/PDGFRA/CCNA1/FOS/DCC/CSF1R/RUNX1/MAP2K1/PIK3R2/PRKCB/PLCG2/RASSF5/FZD6/VEGFD/FGF16/EPAS1/WNT2/TGFB2/CASP3/CDH1/WNT5A/DAPK2/FAS/LAMC3/HGF/RAC2/VEGFB/FASLG/PIK3R5/BRCA2/PIK3R1/SLC2A1/MMP2
KEGG_GLYCOSAMINOGLYCAN_BIOSYNTHESIS_CHONDROITIN_SULFATE	KEGG_GLYCOSAMINOGLYCAN_BIOSYNTHESIS_CHONDROITIN_SULFATE	21	-0.267408	-0.763474	0.814554	1	0.85269	4214	tags=43%, list=28%, signal=31%	CSGALNACT2/CHSY1/CHSY3/CHST14/B3GALT6/CHPF/CHST3/B3GAT2/B3GAT1
KEGG_TYPE_II_DIABETES_MELLITUS	KEGG_TYPE_II_DIABETES_MELLITUS	38	-0.237111	-0.788203	0.817073	1	0.85269	1719	tags=18%, list=11%, signal=16%	PRKCE/GCK/SOCS3/INSR/ADIPOQ/SOCS1/SOCS2
KEGG_O_GLYCAN_BIOSYNTHESIS	KEGG_O_GLYCAN_BIOSYNTHESIS	23	-0.266365	-0.776252	0.819071	1	0.85269	1538	tags=17%, list=10%, signal=16%	GALNT7/GALNT17/GCNT1/GALNT15
KEGG_T_CELL_RECEPTOR_SIGNALING_PATHWAY	KEGG_T_CELL_RECEPTOR_SIGNALING_PATHWAY	100	-0.216121	-0.853142	0.820359	1	0.85269	3157	tags=20%, list=21%, signal=16%	MAPK11/PIK3R3/MAP3K8/PAK4/AKT3/PPP3CC/VAV2/KRAS/HRAS/JUN/ZAP70/RASGRP1/NFATC4/NCK1/MALT1/CARD11/PAK5/AKT1/NFKBIA/CBLC
KEGG_PHOSPHATIDYLINOSITOL_SIGNALING_SYSTEM	KEGG_PHOSPHATIDYLINOSITOL_SIGNALING_SYSTEM	69	0.226657	0.772055	0.847926	1	0.85269	3552	tags=26%, list=23%, signal=20%	CDS1/INPP5K/PI4KA/INPP5J/PIK3CG/SYNJ2/PIK3R2/PRKCB/IMPA1/PLCG2/ITPKB/PLCD4/CALM3/PIK3R5/PLCB1/PIK3R1/ITPR2/PLCB2
KEGG_NOTCH_SIGNALING_PATHWAY	KEGG_NOTCH_SIGNALING_PATHWAY	45	-0.227961	-0.782041	0.848718	1	0.85269	5835	tags=51%, list=38%, signal=32%	MAML1/HDAC2/CTBP2/PSEN1/EP300/JAG2/NUMB/CIR1/DTX3/NUMBL/NOTCH1/CREBBP/RFNG/HDAC1/SNW1/MAML2/JAG1/DTX3L/NCOR2/DLL1/DVL2/PTCRA/LFNG
KEGG_NATURAL_KILLER_CELL_MEDIATED_CYTOTOXICITY	KEGG_NATURAL_KILLER_CELL_MEDIATED_CYTOTOXICITY	90	0.222584	0.779989	0.849398	1	0.85269	4566	tags=41%, list=30%, signal=29%	VAV3/SH2D1B/TNFSF10/PIK3CG/TYROBP/NCR1/KLRD1/VAV1/ITGAL/MAP2K1/ITGB2/PIK3R2/PRKCB/PTK2B/PLCG2/FCGR3A/PTPN11/TNF/CASP3/FAS/PRF1/RAC2/FASLG/PIK3R5/SH2D1A/PIK3R1/LCP2/CD48/SYK/LAT/PPP3CA/FYN/GRB2/SHC2/RAF1/PAK1/FCER1G
KEGG_GLYCOSPHINGOLIPID_BIOSYNTHESIS_GLOBO_SERIES	KEGG_GLYCOSPHINGOLIPID_BIOSYNTHESIS_GLOBO_SERIES	10	-0.306367	-0.712693	0.856833	1	0.85269	500	tags=20%, list=3%, signal=19%	HEXB/FUT1
KEGG_PROGESTERONE_MEDIATED_OOCYTE_MATURATION	KEGG_PROGESTERONE_MEDIATED_OOCYTE_MATURATION	77	0.222259	0.772403	0.859729	1	0.85269	4282	tags=35%, list=28%, signal=25%	ADCY6/ADCY8/CDC25A/CCNB2/PGR/PIK3CG/CDC25C/CCNB1/BUB1/CCNA1/MAP2K1/PIK3R2/ANAPC13/RPS6KA2/CDK1/PIK3R5/PIK3R1/RPS6KA1/ADCY7/CCNA2/ANAPC7/MAPK14/HSP90AA1/ADCY3/PDE3B/PRKACB/CDC27
KEGG_BASAL_CELL_CARCINOMA	KEGG_BASAL_CELL_CARCINOMA	47	0.235795	0.740203	0.874172	1	0.85269	1685	tags=13%, list=11%, signal=11%	WNT8B/WNT7B/WNT11/FZD10/WNT16/FZD8
KEGG_HEDGEHOG_SIGNALING_PATHWAY	KEGG_HEDGEHOG_SIGNALING_PATHWAY	42	0.233883	0.725892	0.877049	1	0.85269	1264	tags=10%, list=8%, signal=9%	WNT8B/WNT7B/WNT11/WNT16
KEGG_DILATED_CARDIOMYOPATHY	KEGG_DILATED_CARDIOMYOPATHY	75	0.219651	0.760604	0.88351	1	0.85269	3000	tags=21%, list=20%, signal=17%	ITGA7/CACNA2D2/ADCY6/ADCY8/TNNI3/SGCA/ITGA8/ADRB1/CACNG4/SGCD/MYBPC3/CACNB4/DAG1/ITGA1/TNF/TGFB2
KEGG_RIBOFLAVIN_METABOLISM	KEGG_RIBOFLAVIN_METABOLISM	13	0.273151	0.645565	0.895717	1	0.85269	3254	tags=23%, list=21%, signal=18%	ACP4/ENPP1/ACP6
KEGG_B_CELL_RECEPTOR_SIGNALING_PATHWAY	KEGG_B_CELL_RECEPTOR_SIGNALING_PATHWAY	73	0.214518	0.737739	0.898773	1	0.85269	3303	tags=27%, list=22%, signal=22%	VAV3/CD81/BLNK/CR2/PIK3CG/FCGR2B/FOS/VAV1/DAPP1/MAP2K1/PIK3R2/BTK/PRKCB/PLCG2/CD72/RAC2/IFITM1/PIK3R5/CD22/PIK3R1
KEGG_RNA_DEGRADATION	KEGG_RNA_DEGRADATION	55	-0.20905	-0.748039	0.899457	1	0.85269	6054	tags=56%, list=40%, signal=34%	CNOT2/LSM6/LSM5/MTREX/XRN2/EXOSC1/EXOSC9/XRN1/CNOT4/EXOSC2/LSM2/LSM3/PAPOLG/DCPS/CNOT3/PATL1/C1D/EXOSC10/TENT4A/DDX6/MPHOSPH6/CNOT10/HSPD1/EXOSC4/LSM7/EDC4/EXOSC8/DIS3/DCP1B/ENO2/ZCCHC7
KEGG_EPITHELIAL_CELL_SIGNALING_IN_HELICOBACTER_PYLORI_INFECTION	KEGG_EPITHELIAL_CELL_SIGNALING_IN_HELICOBACTER_PYLORI_INFECTION	61	-0.211351	-0.764328	0.904225	1	0.85269	1114	tags=8%, list=7%, signal=8%	ATP6V1C1/HBEGF/SRC/NFKBIA/ATP6V1B1
KEGG_RENAL_CELL_CARCINOMA	KEGG_RENAL_CELL_CARCINOMA	69	0.215423	0.733787	0.904762	1	0.85269	3325	tags=26%, list=22%, signal=20%	PGF/FH/EGLN3/PAK6/VEGFC/EGLN1/PIK3CG/MAP2K1/PIK3R2/VEGFD/EPAS1/PTPN11/TGFB2/HGF/VEGFB/PIK3R5/PIK3R1/SLC2A1
KEGG_MAPK_SIGNALING_PATHWAY	KEGG_MAPK_SIGNALING_PATHWAY	228	0.206306	0.81665	0.906791	1	0.85269	3260	tags=21%, list=21%, signal=16%	PLA2G5/FGF1/DUSP10/FGF22/FGF18/IL1R2/CACNA2D2/FGF14/MAP2K6/CACNA1G/MRAS/NTRK2/IL1B/DUSP9/MAPK8IP2/NR4A1/PDGFRA/FOS/CACNG4/FGFR4/ECSIT/PLA2G12A/PLA2G4A/HSPA1L/MAP2K1/PTPRR/DUSP14/RELB/PLA2G3/CACNB4/RPS6KA2/PRKCB/FGF16/NGF/PTPN7/RRAS2/TNF/HSPA2/TGFB2/CASP3/DUSP8/DUSP2/FAS/RAC2/FASLG/TAOK1/MAP3K12
KEGG_ARRHYTHMOGENIC_RIGHT_VENTRICULAR_CARDIOMYOPATHY_ARVC	KEGG_ARRHYTHMOGENIC_RIGHT_VENTRICULAR_CARDIOMYOPATHY_ARVC	64	-0.20678	-0.761387	0.907821	1	0.85269	3487	tags=28%, list=23%, signal=22%	JUP/ITGB1/CACNG7/ITGA3/TCF7/ACTN3/LMNA/EMD/ACTB/SGCG/DES/CACNA2D4/ITGA2B/CACNB3/ACTG1/DSG2/TCF7L2/ACTN2
KEGG_VASCULAR_SMOOTH_MUSCLE_CONTRACTION	KEGG_VASCULAR_SMOOTH_MUSCLE_CONTRACTION	94	0.208749	0.738704	0.916168	1	0.85269	4213	tags=33%, list=28%, signal=24%	PLA2G5/MYL6B/ADCY6/ADCY8/ADRA1A/PTGIR/PLA2G12A/PLA2G4A/MAP2K1/KCNMA1/PLA2G3/PRKCB/PRKG1/CALM3/GUCY1A1/PLCB1/RAMP1/ITPR2/ADRA1D/PLCB2/ADCY7/EDNRA/MYLK3/GNAS/ADCY3/PPP1CC/PPP1R12B/ITPR1/CALCRL/ARHGEF12/PRKACB
KEGG_SELENOAMINO_ACID_METABOLISM	KEGG_SELENOAMINO_ACID_METABOLISM	23	0.234272	0.642551	0.925801	1	0.85269	2838	tags=22%, list=19%, signal=18%	BUD23/MAT1A/AHCYL2/MARS1/GGT5
KEGG_WNT_SIGNALING_PATHWAY	KEGG_WNT_SIGNALING_PATHWAY	133	-0.183782	-0.762573	0.928571	1	0.85269	2733	tags=17%, list=18%, signal=14%	PPP3CC/TCF7/PPP2R1B/TBL1XR1/JUN/SENP2/SMAD3/DVL2/CAMK2A/CCND3/FZD3/CSNK1E/NFATC4/FZD7/PRKCG/SOX17/SFRP1/WNT6/TCF7L2/CCND2/MYC/DKK1
KEGG_REGULATION_OF_AUTOPHAGY	KEGG_REGULATION_OF_AUTOPHAGY	18	-0.239317	-0.652628	0.933649	1	0.85269	1857	tags=50%, list=12%, signal=44%	ATG4D/ATG4B/ATG12/ULK1/ULK2/GABARAPL1/PRKAA1/GABARAP/ATG3
KEGG_INSULIN_SIGNALING_PATHWAY	KEGG_INSULIN_SIGNALING_PATHWAY	124	-0.18987	-0.780352	0.935484	1	0.85269	1776	tags=13%, list=12%, signal=11%	SHC1/GCK/SOCS3/RPS6/PDE3A/LIPE/INSR/AKT1/SHC4/PHKA2/PYGM/SH2B2/SOCS1/CBLC/SOCS2/FBP1
KEGG_DNA_REPLICATION	KEGG_DNA_REPLICATION	35	0.212232	0.635388	0.955932	1	0.85269	999	tags=9%, list=7%, signal=8%	POLE/RNASEH2A/DNA2
KEGG_GLYCOSYLPHOSPHATIDYLINOSITOL_GPI_ANCHOR_BIOSYNTHESIS	KEGG_GLYCOSYLPHOSPHATIDYLINOSITOL_GPI_ANCHOR_BIOSYNTHESIS	24	0.215763	0.59456	0.960751	1	0.85269	3562	tags=25%, list=23%, signal=19%	PIGS/PIGC/PIGP/PGAP1/GPLD1/GPAA1
KEGG_GLIOMA	KEGG_GLIOMA	59	-0.186871	-0.677039	0.961538	1	0.85269	4058	tags=27%, list=27%, signal=20%	PTEN/PIK3CD/MAPK1/PDGFB/TP53/PIK3R3/AKT3/KRAS/HRAS/CAMK2A/SHC1/IGF1R/PRKCG/IGF1/AKT1/SHC4
KEGG_AMINO_SUGAR_AND_NUCLEOTIDE_SUGAR_METABOLISM	KEGG_AMINO_SUGAR_AND_NUCLEOTIDE_SUGAR_METABOLISM	41	-0.185994	-0.626018	0.964286	1	0.85269	2122	tags=17%, list=14%, signal=15%	UGP2/GALK1/GMPPB/GCK/GNPDA2/FPGT/GMPPA
KEGG_RIG_I_LIKE_RECEPTOR_SIGNALING_PATHWAY	KEGG_RIG_I_LIKE_RECEPTOR_SIGNALING_PATHWAY	49	0.19924	0.636617	0.966454	1	0.85269	3980	tags=24%, list=26%, signal=18%	RNF125/IL12A/TKFC/CXCL10/TRAF3/NLRX1/TNF/STING1/TRADD/MAPK14/SIKE1/CHUK
KEGG_VEGF_SIGNALING_PATHWAY	KEGG_VEGF_SIGNALING_PATHWAY	66	-0.178801	-0.665161	0.969613	1	0.85269	4012	tags=29%, list=26%, signal=21%	PIK3CD/RAC3/MAPK1/PLA2G4B/CASP9/MAPK11/PIK3R3/AKT3/PPP3CC/KRAS/HRAS/PTGS2/NFATC4/PRKCG/SPHK1/VEGFA/AKT1/SRC/PLA2G2C
KEGG_SMALL_CELL_LUNG_CANCER	KEGG_SMALL_CELL_LUNG_CANCER	80	0.190675	0.664787	0.974242	1	0.85269	1854	tags=12%, list=12%, signal=11%	LAMC2/FN1/CYCS/E2F3/TRAF4/FHIT/CDKN2B/PIK3CG/TRAF3/CCNE1
KEGG_LEUKOCYTE_TRANSENDOTHELIAL_MIGRATION	KEGG_LEUKOCYTE_TRANSENDOTHELIAL_MIGRATION	97	0.190342	0.674245	0.975976	1	0.85269	3347	tags=26%, list=22%, signal=20%	MMP9/VAV3/THY1/CLDN10/NCF1/CTNNA3/CYBB/PIK3CG/MYL12B/VCAM1/VAV1/ITGAL/ITGB2/PIK3R2/PRKCB/PTK2B/PLCG2/RASSF5/ITGAM/PTPN11/RAC2/PIK3R5/NCF2/PIK3R1/MMP2
KEGG_HOMOLOGOUS_RECOMBINATION	KEGG_HOMOLOGOUS_RECOMBINATION	27	0.191343	0.539226	0.981261	1	0.85269	4205	tags=30%, list=28%, signal=21%	RAD51B/SEM1/RAD51/XRCC3/BRCA2/RPA3/SSBP1/RPA1
KEGG_HYPERTROPHIC_CARDIOMYOPATHY_HCM	KEGG_HYPERTROPHIC_CARDIOMYOPATHY_HCM	69	0.176297	0.600516	0.984639	1	0.85269	3250	tags=22%, list=21%, signal=17%	ITGA7/CACNA2D2/TNNI3/SGCA/ITGA8/CACNG4/SGCD/MYBPC3/CACNB4/DAG1/ITGA1/TNF/TGFB2/PRKAG2/PRKAA2
KEGG_PANCREATIC_CANCER	KEGG_PANCREATIC_CANCER	67	0.178413	0.601324	0.985849	1	0.85269	4009	tags=27%, list=26%, signal=20%	PGF/E2F3/VEGFC/PIK3CG/RAD51/MAP2K1/PIK3R2/VEGFD/TGFB2/RAC2/VEGFB/PIK3R5/BRCA2/PIK3R1/E2F1/E2F2/CHUK/TGFB1
KEGG_ACUTE_MYELOID_LEUKEMIA	KEGG_ACUTE_MYELOID_LEUKEMIA	56	-0.174685	-0.624722	0.98895	1	0.85269	4377	tags=30%, list=29%, signal=22%	IKBKB/LEF1/PIK3CD/MAPK1/RUNX1T1/JUP/PIM2/ZBTB16/PIK3R3/AKT3/TCF7/KRAS/HRAS/KIT/AKT1/TCF7L2/MYC
KEGG_ANTIGEN_PROCESSING_AND_PRESENTATION	KEGG_ANTIGEN_PROCESSING_AND_PRESENTATION	41	0.18308	0.56602	0.993443	1	0.85269	3522	tags=32%, list=23%, signal=24%	CTSB/CIITA/KLRD1/HSPA1L/IFI30/LGMN/CD74/PSME3/TAP1/CTSS/HSPA2/HSPA4/CANX
KEGG_AMINOACYL_TRNA_BIOSYNTHESIS	KEGG_AMINOACYL_TRNA_BIOSYNTHESIS	41	0.16063	0.496613	0.995082	1	0.85269	4739	tags=39%, list=31%, signal=27%	MTFMT/DARS2/AARS1/LARS2/YARS2/MARS1/IARS2/WARS1/EPRS1/IARS1/YARS1/TARS2/CARS2/RARS2/EARS2/HARS2
KEGG_NON_SMALL_CELL_LUNG_CANCER	KEGG_NON_SMALL_CELL_LUNG_CANCER	52	0.14315	0.464471	0.996845	1	0.85269	3516	tags=21%, list=23%, signal=16%	E2F3/FHIT/PIK3CG/MAP2K1/PIK3R2/PRKCB/PLCG2/RASSF5/PIK3R5/PIK3R1/E2F1
KEGG_N_GLYCAN_BIOSYNTHESIS	KEGG_N_GLYCAN_BIOSYNTHESIS	45	0.147891	0.464574	0.998366	1	0.85269	12934	tags=100%, list=85%, signal=15%	MAN2A2/ST6GAL1/MAN2A1/ALG14/FUT8/DOLPP1/MGAT4A/MGAT4B/ALG9/DPAGT1/MGAT5B/GANAB/ALG5/DPM2/STT3B/ALG6/B4GALT3/ALG10/DPM3/DAD1/RFT1/MGAT1/RPN1/ALG3/ALG2/ALG11/MAN1B1/RPN2/MGAT2/MAN1C1/MGAT3/DPM1/MAN1A1/MOGS/ALG8/ALG1/STT3A/ALG12/MGAT5/ALG13/MAN1A2/TUSC3/B4GALT1/DDOST/B4GALT2
KEGG_AXON_GUIDANCE	KEGG_AXON_GUIDANCE	123	0.160205	0.585474	1	1	0.85269	2571	tags=15%, list=17%, signal=12%	SLIT1/DPYSL5/LRRC4C/ROBO1/EPHA7/EPHA6/EPHB2/PAK6/NTNG1/SLIT3/SLIT2/UNC5A/SRGAP3/DCC/RND1/EPHA5/CDK5/LIMK1
KEGG_ENDOCYTOSIS	KEGG_ENDOCYTOSIS	165	0.130308	0.497438	1	1	0.85269	4005	tags=24%, list=26%, signal=18%	IL2RA/RET/TFRC/SH3GL2/ASAP3/PSD/ADRB1/PDGFRA/DNM1/CHMP4C/PARD6G/FGFR4/PSD2/LDLR/VPS45/CSF1R/CXCR1/HSPA1L/WWP1/RAB31/DNM3/SH3KBP1/HSPA2/VPS25/MVB12B/DAB2/IQSEC1/SH3GL1/VPS28/RAB5A/DNM1L/RAB4A/CCR5/EPN3/RAB11FIP5/ARRB2/ADRB3/PSD3/CBL
KEGG_NEUROTROPHIN_SIGNALING_PATHWAY	KEGG_NEUROTROPHIN_SIGNALING_PATHWAY	114	-0.148755	-0.609681	1	1	0.85269	4737	tags=31%, list=31%, signal=21%	RAP1B/ZNF274/PLCG1/MAPKAPK2/MAPK9/IKBKB/MAGED1/RPS6KA6/PIK3CD/PRKCD/RAP1A/BCL2/MAPK1/TP53/TRAF6/GAB1/NTRK3/MAPK11/KIDINS220/PIK3R3/ARHGDIA/AKT3/ABL1/KRAS/HRAS/JUN/MAP3K5/YWHAQ/RPS6KA5/CAMK2A/SHC1/AKT1/SHC4/SH2B2/NFKBIA
KEGG_NUCLEOTIDE_EXCISION_REPAIR	KEGG_NUCLEOTIDE_EXCISION_REPAIR	43	-0.126304	-0.433257	1	1	0.85269	5523	tags=37%, list=36%, signal=24%	GTF2H1/POLD3/ERCC3/ERCC6/XPC/LIG1/CCNH/POLD1/GTF2H3/GTF2H4/ERCC5/ERCC1/RFC2/POLE3/RFC1/POLD4
KEGG_UBIQUITIN_MEDIATED_PROTEOLYSIS	KEGG_UBIQUITIN_MEDIATED_PROTEOLYSIS	129	-0.129732	-0.535755	1	1	0.85269	4304	tags=21%, list=28%, signal=15%	UBE3B/SYVN1/ANAPC4/HUWE1/UBE2I/UBE4B/PIAS4/NEDD4L/FZR1/MGRN1/TRAF6/PPIL2/ANAPC1/RHOBTB2/KLHL13/UBOX5/HERC1/UBA6/NEDD4/UBE2Q1/XIAP/FBXW8/SOCS3/FBXO4/UBE2QL1/SOCS1/CBLC
